# Supplementary material for: Phylogenetic analysis of pectin-related gene families in Physcomitrella patens and nine other plant species yields evolutionary insights into cell walls
Source: BMC Plant Biol. 2014 Mar 26;14:79. doi: 10.1186/1471-2229-14-79 (PMC4108027; doi:10.1186/1471-2229-14-79)
Supplement: Additional file 1: Table S1 — Query Arabidopsis genes. A list of all the Arabidopsis genes used as queries to the PlantTribes 2.0 database and the sources for collecting them. [file 1471-2229-14-79-S1.xls]

## Sheet: Sheet1
gene family/AGI number	source
UDP-Rhamnose synthases	TAIR
AT1G53500	http://www.arabidopsis.org/servlets/Search?type=general&search_action=detail&method=1&show_obsolete=F&name=rhamnose+synthase&sub_type=gene&SEARCH_EXACT=4&SEARCH_CONTAINS=1
AT1G63000	http://www.arabidopsis.org/servlets/Search?type=general&search_action=detail&method=1&show_obsolete=F&name=rhamnose+synthase&sub_type=gene&SEARCH_EXACT=4&SEARCH_CONTAINS=1
AT1G78570	http://www.arabidopsis.org/servlets/Search?type=general&search_action=detail&method=1&show_obsolete=F&name=rhamnose+synthase&sub_type=gene&SEARCH_EXACT=4&SEARCH_CONTAINS=1
AT3G14790	http://www.uniprot.org/uniprot/?query=rhamnose+synthase+taxonomy%3a3702
UDP-GlcA epimerases	Gu X, Bar-Peled M: The biosynthesis of UDP-galacturonic acid in plants. Functional cloning and characterization of Arabidopsis UDP-D-glucuronic acid 4-epimerase. Plant Physiol 2004, 136(December):4256–4264.
AT2G45310
Galacturonosyltransferases (GAUTs)	Sterling JD, Atmodjo MA, Inwood SE, Kumar Kolli VS, Quigley HF, Hahn MG, Mohnen D: Functional identification of an Arabidopsis pectin biosynthetic homogalacturonan galacturonosyltransferase. Proc Natl Acad Sci U S A 2006, 103:5236–41.
AT1G06780
AT1G18580
AT2G20810
AT2G30575
AT2G38650
AT2G46480
AT3G01040
AT3G02350
AT3G25140
AT3G58790
AT3G61130
AT4G38270
AT5G15470
AT5G47780
AT5G54690
GAUT-like proteins (GATLs)	Sterling JD, Atmodjo MA, Inwood SE, Kumar Kolli VS, Quigley HF, Hahn MG, Mohnen D: Functional identification of an Arabidopsis pectin biosynthetic homogalacturonan galacturonosyltransferase. Proc Natl Acad Sci U S A 2006, 103:5236–41.
AT1G02720
AT1G13250
AT1G19300
AT1G24170
AT1G70090
AT3G06260
AT3G28340
AT3G50760
AT3G62660
AT4G02130
beta-1,4-Galactan beta-1,4-Galactosyltransferase	Liwanag AJM, Ebert B, Verhertbruggen Y, Rennie E a, Rautengarten C, Oikawa A, Andersen MCF, Clausen MH, Scheller HV: Pectin biosynthesis: GALS1 in Arabidopsis thaliana is a β-1,4-galactan β-1,4-galactosyltransferase. Plant Cell 2012, 24:5024–36.
AT2G33570
AT5G44670
AT4G20170
RG II xylosyltransferases	Atmodjo MA, Hao Z, Mohnen D: Evolving views of pectin biosynthesis. Annu Rev Plant Biol 2013, 64(April):747–79.
AT4G01770
AT4G01750
AT1G56550
AT4G01220
RG I arabinosyltransferases	Atmodjo MA, Hao Z, Mohnen D: Evolving views of pectin biosynthesis. Annu Rev Plant Biol 2013, 64(April):747–79.
AT2G35100
AT5G44930
XG xylosyltransferases	Jensen JK, Sørensen SO, Harholt J, Geshi N, Sakuragi Y, Møller I, Zandleven J, Bernal AJ, Jensen NB, Sørensen C, Pauly M, Beldman G, Willats WGT, Scheller HV: Identification of a xylogalacturonan xylosyltransferase involved in pectin biosynthesis in Arabidopsis. Plant Cell 2008, 20:1289–302.
AT5G33290
HG methyl-transferases	Atmodjo MA, Hao Z, Mohnen D: Evolving views of pectin biosynthesis. Annu Rev Plant Biol 2013, 64(April):747–79.
AT1G78240
AT4G00740
AT5G65810
Pectin methylesterases	Pelloux J, Rustérucci C, Mellerowicz EJ: New insights into pectin methylesterase structure and function. Trends Plant Sci 2007, 12:267–77.
AT1G11580
AT1G44980
AT1G53830
AT1G53840
AT3G14300
AT3G14310
AT3G29090
AT3G59010
AT4G00190
AT4G02330
AT4G12390
AT4G33220
AT5G47500
AT5G53370
Pectin methylesterase inhibitors (PMEIs)	Raiola A, Camardella L, Giovane A, Mattei B, De Lorenzo G, Cervone F, Bellincampi D: Two Arabidopsis thaliana genes encode functional pectin methylesterase inhibitors. FEBS Lett 2004, 557:199–203.
AT1G48020
AT3G17220
PGs	González-Carranza ZH, Elliott KA, Roberts JA: Expression of polygalacturonases and evidence to support their role during cell separation processes in Arabidopsis thaliana. J Exp Bot 2007, 58:3719–30.
AT1G02790
AT1G23760
AT1G60390
AT1G70370
AT2G41850
AT4G20050
Polygalacturonase Inhibitor Proteins (PGIPs)	Di C-X, Zhang H, Sun Z-L, Jia H-L, Yang L-N, Si J, An L-Z: Spatial distribution of polygalacturonase-inhibiting proteins in Arabidopsis and their expression induced by Stemphylium solani infection. Gene 2012, 506:150–5.
AT5G06860	http://www.arabidopsis.org/servlets/Search?type=general&search_action=detail&method=1&show_obsolete=F&name=PGIP&sub_type=gene&SEARCH_EXACT=4&SEARCH_CONTAINS=1
AT5G06870	http://www.arabidopsis.org/servlets/Search?type=general&search_action=detail&method=1&show_obsolete=F&name=PGIP&sub_type=gene&SEARCH_EXACT=4&SEARCH_CONTAINS=1
Pectate lyase-like proteins	Sun L, van Nocker S: Analysis of promoter activity of members of the PECTATE LYASE-LIKE (PLL) gene family in cell separation in Arabidopsis. BMC Plant Biol 2010, 10:152.
AT1G04680
AT1G11920
AT1G14420
AT1G30350
AT1G67750
AT2G02720
AT3G01270
AT3G07010
AT3G09540
AT3G24230
AT3G24670
AT3G27400
AT3G53190
AT3G54920
AT3G55140
AT4G13210
AT4G13710
AT4G22080
AT4G22090
AT4G24780
AT5G04310
AT5G09280
AT5G15110
AT5G48900
AT5G55720
AT5G63180
Pectin acetylesterases	Uniprot
AT1G57590	http://www.uniprot.org/uniprot/?query=Pectinacetylesterase+taxonomy%3A3702&sort=score
AT2G46930	http://www.uniprot.org/uniprot/?query=Pectinacetylesterase+taxonomy%3A3702&sort=score
AT3G05910	http://www.uniprot.org/uniprot/?query=Pectinacetylesterase+taxonomy%3A3702&sort=score
AT3G09405	http://www.uniprot.org/uniprot/?query=Pectinacetylesterase+taxonomy%3A3702&sort=score
AT3G09410	http://www.uniprot.org/uniprot/?query=Pectinacetylesterase+taxonomy%3A3702&sort=score
AT3G62060	http://www.uniprot.org/uniprot/?query=Pectinacetylesterase+taxonomy%3A3702&sort=score
AT4G19410	http://www.uniprot.org/uniprot/?query=Pectinacetylesterase+taxonomy%3A3702&sort=score
AT4G19420	http://www.uniprot.org/uniprot/?query=Pectinacetylesterase+taxonomy%3A3702&sort=score
AT5G23870	http://www.uniprot.org/uniprot/?query=Pectinacetylesterase+taxonomy%3A3702&sort=score
AT5G26670	http://www.uniprot.org/uniprot/?query=Pectinacetylesterase+taxonomy%3A3702&sort=score
AT5G45280	http://www.uniprot.org/uniprot/?query=Pectinacetylesterase+taxonomy%3A3702&sort=score
Pectin acetyltransferases	Manabe Y, Nafisi M, Verhertbruggen Y, Orfila C, Gille S, Rautengarten C, Cherk C, Marcus SE, Somerville S, Pauly M, Knox JP, Sakuragi Y, Scheller HV: Loss-of-function mutation of REDUCED WALL ACETYLATION2 in Arabidopsis leads to reduced cell wall acetylation and increased resistance to Botrytis cinerea. Plant Physiol 2011, 155:1068–78.
AT5G46340
AT3G06550
AT2G34410
AT1G29890
