# Supplementary material for: Phylogenetic analysis of pectin-related gene families in Physcomitrella patens and nine other plant species yields evolutionary insights into cell walls
Source: BMC Plant Biol. 2014 Mar 26;14:79. doi: 10.1186/1471-2229-14-79 (PMC4108027; doi:10.1186/1471-2229-14-79)
Supplement: Additional file 17 — galactangalactosyltransferasefamilyalignment.phy. Phylip gene alignment, .phy. Raw β-1,4-galactan β-1,4-galactosyltransferase alignment. β-1,4-galactan β-1,4-galactosyltransferase family alignment file. [file 1471-2229-14-79-S17.zip › galactangalactosyltransferasefamilyalignment.phy]

 21 1695
gnl|Selmo1|77156 ------------------------------------------------------------------------------------------------------------------------------------------------------------------------------------------------ATGCCCATCACACAGTCCTGCGAGAATTCGTCGTCCAACTTGTCAGTG---------------------------------------------------------------------------TCCACGAATTTCGGCCCAGCTGCGGCGATTGATCCAATTCCTGCGCCAGAGGAGCAGGGGACCGGGATA---------CACTCCACCGTCCGGCATCTCCATCCATTCGGCATCGCCTCCTACACATTCGTCCTCACCGGCGGCTATAGAACCCAGCGCAGATCCTTCGCGGTCGTGGGCCTCGCCGCCAAGTCTCTACACGTCTTTGGCAAGCCCAATTTCGCGTGCGAATGGGTGCCCGAC------------TCCACCACCTCGGACTCTCCTTCCATCTTT---GGCAGCGCAAGAAAAATCTTGCCCGACTGGGGCTATGGCCGCGTCTACACCGTGGTAGTCGTCCACTGCTACTTCAAATCCTCC------GTGGGCGAGGACGGCAGCGGCGGGCGATTGATCCTCCATGCC---------------GGCGAGAAGGGATCT---CCCTCGCCGCCCTCCAAGATCACCGCTCTCGTGGAAGCACCCGGATCATACTCTCCCTCCCAGTTCCTC------CCAAAG------------------TACGACTACCTCTACTGCGGCTCCTCGCTGTTTGGCGACGTCAATCCACAGCGGCTTCGCGAGTGGATCGCATACCACGCCTGGCTGTTCGGACCGAGATCGCATTTCGTGCTCCACGACGCCGGCGGCGCGCGATCCAAGGGCGTGAGATTGGTGCTGGAGCCTTGGGTCCGATCGGGGCGAGTGACCGTCCAGGATTTTCGCGAGCAAGCGCGCTTCGATGGCTACTACCATAACCAGTTCCTGGTCGTGAACGATTGCTTGTTTCGCTACAAGCACGCCGCCAATTGGACCTTCTTCTTCGACGTGGACGAGTACGTACACGTTCCCGGCCCATCCACGTTGGATTCCGTGCTGAACGAGCTTGGCCAAAAGTACTCTCAGATCATCTTTAAGCAGACCCCCATGGGCCACAATGTGTGCATC---GACAGCAATCGTACGAACTTATCT------AGGCAATGGGGATTCGAGAAGCTTGTTTTCATCAACGTC---CAAAAATCGGTGCGTCTCGATCGAAAGTACGTGCTGCGAGCGCCGCTGGCGGATTCAGCAGGAGTCCATCTCTCGGAGAACGTAAGA---GGGAAGAGCCTCTAC---TCGAGAGGCCAGATTTCCTACTTCCACTTCCACAACACCATCACCGAGCACCAGGAAAATTGCCGAGAGTTTGTCAAGGTTCCCAAGAACAGGACCTCCAAAGTGTGGCTCAACAAAGTCCCGTACCTATACGACGATAAATTGAGCACCTTGGCTGATGAGGTGAAACAGTTTGAGCTCCAAACCATCGGTCCAGTTACACTG---------------
gnl|Phypa1|206749 ------------------------------------------------------------------------------------------------------------------------------------------------------------------------------------------------------------------------------------------------------------------------------------------------------------------------------------------------------------------------------------------------------------------------------------------------ATGCACTTGTTTATTGAAATGGGCGCGTACCGAGGTGGCCCACGGGTATTCTCAGTTGTGGGACTTATTGCGAAGCCGATTCAGACGTTTCATAAGCCGCCATATGTGTGTGAGTGGGTCACCAAC------------------------GTAGGAAGGACCATCAAA---GGGAGGGCAAGCAAGATTCTGCCGGATTGGAACTATGGCAGACTTTACACTGTCGTGGTGATCACATGCACATTCAGGGTGGAC------GTAGGGGTACAGAAAGAGGGCGGGGAGCTCGTTTTGCAGGTCAGCTAT---------GGCGACCAG---------TTCAGGCAACCAGAGAAGATTGTGGTTCTCACTGAGAGGCGGGGGCAATACAATGCGACGATGTTCGAT------CCGCCC------------TACCCATATGACTACGTCTACTGCGGTTCATCACTTTACGGAGATGTAAGCCCGCAGAGGATGCGCGAGTGGCTAGCTTACCACGCGCACTTCTTTGGCGAGAGGTCACACTTCATGTTCCACGATGCTGGCGGGTTC---CACCCCCAAGTGTGGAAAGTGTTGGATCCGTGGATTAAGAAAGGGCGAGTCTCGGTGCAAAACATCCAGCAGCAGGAAATCTACGATGGGTACTATCACAACCAGTTCTTGGTTGTGAACGATTGCCTCTTTAGGTCGCGGTTCATGGCGAATTGGACCTTCTTCTTCGACGTGGATGAGTATCTACACGTGCCTCCGACGACTACTCTCGACAAGGTGCTGAATGACAAT---CCGAACGTCACCCAAATAACGTTTGAGCAGGTTCCAATCTCAAACAATCTCTGCGTC---GCGGACAACATCACAACTGATGGTCACGCAAGAAAATGGGCAATTGAGAAACTAATGTACAGAAAAGTATTGAGGTCGGGGGTTCGCTACGACCGCAAGTATGCTGTGCAAGCCCGGTATGCAGCCGCGACAGGGGTTCACATGTCTATGAACATGAGAAAGGGGAAGAATATGTATCCGAAAGGATACAAAATCAGGTACTATCACTACCACGACACAATCAATAAGCGAGAGGAGCTATGCCAAGCATTCGTC---TCTCCGCAGAACAAAACTTCGCTGCAGCGGCATCAGCGTCAGAACTACCGATTAGATGAGACGCTGGCCATGACAACCCAACTTATCAAAGATTACGAGCGCCGAACAATTGGGTCC------------------------
gnl|Phypa1|222159 ------------------------------------------------------------------------------------------------------------------------------------------------------------------------------------------------------------------------------------------------------------------------------------------------------------------------------------------------------------------------------------------------------------------------------------------------------------------ATGAGTGCCTATCGAGGAAGCCCGAGGCACTTCTCCATTGTTGGATTGACCGCTAAATCCATAGAAAAGCATCACAAACCACCCTATGCTTGCGAGTGGGTATCAAGT---------------------TCCAACGACAAGGTAGTCAAG---GGTCACGCATACAAGATTTTGCCTGATTGGGACTACGGCAAGCTGTACACAGTTGTGGTGATCACTTGCGTGTTTGCGGAGGAT------GTCGGAACAGATGGTGAGGGTGGCGAACTCGTTCTGTATGCCAGCTAT---------GGTGACCGG---------TACAGGCAGCCGGAAAGAGTCGTGGTGCTTACAGAGGTGAAGGGGGAGTACAATTCGAGCGTCTTCGAT------ACGAAA---------TCTTTCCCTTATGACTATGTTTACTGTGGTTCATCGGTTTACGGCAACATCAGCCCTCAAAGAATGCGGGAATGGATGGCCTATCATGCGAAATTCTTTGGTGAGAAGTCGCACTTCATTCTTCATGACGCCGGTGGCTTT---CATGAGGACGTGCGCAAGGTGCTTGAGCCTTGGATTAGACAAGGAAGAGTTACCCTTCAGAACATTAGGCAACAAGAGATTTACGACGGGTACTACCATAACCAATTCATGGTGGTAAATGACTGCCTCTTTCGATCTCGATTCTTGGCGAACTGGACATTCTTCTTCGACATCGATGAGTACATGTATGTAGATCCCAGCACGACTTTGTCGGATGTGCTCAACGAGAAA---CCCGATGTCTCGCAGATTGTCATAAAACAGGTTCCGATTGAGAGTGGCTTGTGTGTC---GCTGACAACACTAGAGATCAACACGAA------AGATGGTTAACTGAGAGACTCATTTATCGGAGGGTTTTGAAGCACGGAATTCATTATGACCGCAAGTATGCTGTGCAAGCTCGTCACGCCGAAGCAACTGGAATTCACATGTCAATGAACTTGCGGAGAGGAAAAACTCGTGTCTTGCAGGATGAACGACTTCGTTATTACCATTACCACGGCACCATCACAAACAGAGGTAACCTCTGCAACAAATTTGTT------------GACTCCAAAAACAAAACGGCTGTAAAGAGTGTCCAACTCAGGCTAGATGAGACCATGATGAAAATGGCGAAGGATGTGAAGTCATACGAGCTCAAAATGATCGGGAAGCAACCATTCGTATTG---------
gnl|Phypa1|120256 ---------------------------------------------------------------------------------------------ATGATTTTTCTAATCGGCCTCATCCTCACTGCAGCGCAGCTGTGGCCTCTCACCGACTTTGAT------------------------------------------CCCAAGCACTCGTGCACACAACCGGCAAATCAAGAGAATTGG------------------------------------------------------------GAGAGGCTAGATAAGTCTGAACCCCAACAACCTCAGATTTTCTCAGAATCGTTTCTCCATGAGAAGGTTGACGCGTCTTCCATTGATACAAGCCACGGGGAGCTTAGGGTCTTCAAGCCGCACGGGTTAGCAACGCACTTGTACATCGAAATGAGTGCCTATCGTGGAGGCCCGCGTCAGTTTTCCGTAGTTGGCCTCACCTCAAAACCGATAGAGTCGCATCACCAGCCACCCTATGCTTGCGAGTGGGTGTCAAAT---------------------GCAACAGGAGAGGTGGTCAAG---GGCCGCCCTCACAAGGTTTTGCCCGATTGGGACTACGGGAAGCTGTACACAGTTGTGGTGATCACGTGCAATTTTGCCAAGGAT------GTAGGGGTAGATGGTGAGGGAGGTGAGCTGATCCTGTATGCCAGTTAT---------GGCGACCAG---------TACAGGCAGCCGGAACGAATTGTTGTTCTCACAGAATCGAAAGGGACGTACAACTCGAGCATATTCGAT------CCAAAG---------AATTTCCCTTATGATTATGTTTATTGTGGATCGTCAGTGTACGGTGACATTAGCCCTCAACGGATGAGGGAATGGATGGCTTATCATGCGAAGCTCTTCGGGGATGGATCACACTTTATCCTGCACGATTCAGGCGGCTTC---CATGATGATGTGCGCAAGGTGATCGAGCCTTGGATCAAGCAAGGGAGGGTGACATTGCAGAACATCAGGCAGCAGGAAATTTTCGACGGTTACTACCACAATCAATTCTTGATTGTGAATGACTGCCTCTTTCGGTCTCGATTTTTAGCAAACTGGACATTCTTCTTCGATATCGATGAGTTCATATTCGTCGAGCCAACTACAACTTTGTCAGCGGTACTGAACGAGAAC---CCAAATATTACGCAGATTACAATCGAGCAAACTCCAATGGCGAAGGATCTCTGTGTT---GCTGATAACACCACTTCAGGCGAACACGAAAGTCGATGGGGCTTCGAGAAACTAATCTACCGGAAGGTTTTGAAACGAGGGATACGTTACGATCGCAAATTCGTTGTCCAAGCGCGGCACGCCGAGGCAACCGGAATTCATATGTCCATGGACACGCGTCACGGGCAGAATCTCTACCCGAAAGGTGACAAGATTCGCTACTACCATTACCACGGCACCATTAACAAGAGGCAGGAAGTATGCACCAGATTTGTCGACGCGGGG---AACAAAACAGCTGTGCAGAGGCACGAGAAGCACTACCACAGGCTCGATGAGTCCATGGCGAAACTGGCGAAAGATGTGAAGTTATTCGAGCTGAACACGGTAGGGGCCCAACCATTCATCGTT---------
gnl|Phypa1|13891 ---------------------------------------------------------------------------------------------------------------------------------------------------------------------------------------------------------------------------------------------------------------------------------------------------------------------------------------------------------------------------------------------------------------------CGGCTCTTCAAGCCGCATGGGTTGGCAACGCACTTGTACATCGAGATGAGTGCCTATCGAGGAGGCCCGCGAGTATTTTCCATAGTTGGCCTTGCATCGAAGTCTCTCGAAACCCATCATAATCCACCGTATGCTTGCGAGTGGGTGTCAAAT---------------------TCTACGGGCGAGGTGGTGCAG---GGTCGCTCTCACAAGGTTTTGCCTGACTGGGGCTATGGGAAGCTGTATACTGTTGTGGTGATCACTTGTAATTTTGCGAAGGAT------GTGGGAGTAGATGGAGAGGATGGCGAGCTAATCCTGCTTGCAAGTTAC---------GGTGATCAA---------TATAGGCAGCCGGAAAGAATAAAGGTTCTCTCGGAATCGAAAGGGGAGTACAATGGGAGCATTTTCAAC------CCTCAA---------AACTTTCCTTACGATTATGTATATTGTGGATCTTCTGTCTACGGCAACATTAGCCCTCAAAGAATGCGTGAATGGATGGCGTATCATGCGAGATTCTTCGGAGACAAGGCACATTTTATCCTTCACGACTCTGGCGGCTTC---CACGAAGATGTGCGCAAGGTGCTGGAGCCTTGGATCAAGCAAGGGAAAGTGACCTTGCAGAACATCAGGCAGCAGGAGATTTACGACGGCTACTACCACAACCAGTTCTTGATTGTGAATGACTGCCTCTTTCGGTCTCGATTTATGGCGAACTGGACATTCTTCTTCGATGTTGATGAGTACATGTATGTCGAACCCACAACGACTCTGTCGCAGGTGCTCAACGAAAAT---CCCAACATTACCCAGATTACAATCGAACAAGTTCCAATGGCGAAGGATATTTGTGTC---GCTGATAACGCTACTCGAGGTGACCTCAAAAGTTCGTGGGGATTTGAGAAACTAGTCTACCGGAAGGTTTTGAAGCCAGGACTACGTTACGACCGCAAATACGCTGTGCAAGCTCGCCACGCTGAGGCAGCCGGAATTCATATGTCGATGAACATGCTCAAAGGGCAGAACCTCTACCCGAAAGGTGACAAGATTCGCTACTACCATTACCACGGCACCATTAATAAGAGAGGGGAAGTCTGCAAAAAATTCGTCGATGCGGGA---AACAAAACAGCCTTGCAGACACACGACAATCACTACCATAGACTGGAGGAGACAATAGCAAAAATGGCGAAGGATGTGAAGTTGTACGAGCTTAACACTGTTGGGACA------------------------
gnl|Arath7|AT4G20170 ---ATGGCCATGGTCAAAGAGAAAGAACAAAACACTAAAGACAAAAAACTCCTCGTCGGCGTCATTTGGAACTTCTCCGCCGAGCTCAAGCTCACTTTCATGGCGTTACTTGTTCTCTGCACTTTAGCTACTCTCTTACCTTTCATACCTTCTTCATTCTCTCTCTCCACTTCCGATTTCCGCTTCTGCATCTCACGCTTCTCCTCCGCCGTCCCTCTCAACACCACCACCACCGTAGAA---------------------------------------------------------------------------------------------------GAATCATCATCCTCACCGTCACCGGAGAAGAACCTAGATCGAGTTTTGGATAACGGAGTTATTAAACGGACGTTTACTGGCTACGGCTCAGCAGCTTATAACTTCGTCTCAATGAGTGCTTACAGAGGCGGCGTTAACTCATTCGCCGTTATCGGATTATCATCAAAACCATTACACGTGTACGGTCATCCTTCGTATAGATGCGAATGGGTCTCATTA------------------GACCCGACTCAAGATCCGATTTCA---ACAACCGGGTTTAAAATCTTAACCGATTGGGGTTACGGACGGATCTACACAACAGTCGTCGTTAACTGTACTTTCTCATCAATCTCCGCCGTGAATCCACAAAACTCCGGTGGAACTCTCATCCTCCACGCCACCACC---------GGAGATCCAACT------CTCAATCTCACCGATTCAATCTCAGTCCTAACCGAACCTCCCAAATCCGTCGATTTCGATCTCTATAAC------TCCACG---AAGAAGACGAAGAAGTACGATTATCTCTATTGCGGATCGTCCTTATACGGTAACCTAAGTCCGCAACGAGTTAGAGAATGGATCGCTTACCACGTTAGATTCTTCGGTGAACGGTCACATTTCGTGCTACACGACGCCGGAGGGATT---CATGAGGAAGTGTTCGAGGTTTTAAAGCCATGGATTGAGCTAGGGAGAGTGACGTTACATGATATTAGAGATCAAGAACGATTCGATGGATATTATCATAATCAGTTCATGATAGTGAATGATTGTTTGCATAGGTATAGATTCATGACGAAGTGGATGTTCTTCTTTGATGTTGATGAGTTTTTACATGTTCCAGTGAAAGAGACGATTTCGTCTGTGATGGAATCTTTG---GAGGAATATTCTCAGTTTACTATTGAACAGATGCCTATGAGTAGTCGGATTTGTTAT------TCCGGTGATGGTCCGGCGAGAACTTACAGGAAATGGGGAATTGAGAAACTGGCATATAGAGACGTC---AAGAAGGTTCCAAGACGGGATCGAAAATACGCTGTCCAGCCGGAGAATGTATTCGCGACAGGCGTACACATGTCTCAGAATCTACAA---GGGAAAACATACCACAAGGCTGAAAGCAAAATCCGTTACTTCCACTACCATGGTTCGATCTCTCAGCGCCGCGAGCCTTGTCGTCAACTTTTT------------AACGATTCTCGAGTCGTGTTC---GAGAACACTCCTTATGTGCTAGACACTACAATATGTGATGTTGGCCTTGCTGTGAGAACGTTCGAGTTGAGAACGATCGGTGATCGGCTGCTACGGACAAGACAA---
gnl|Arath7|AT5G44670 ---------ATGGCTAAAGAGAGAGACCAAAACACTAAAGACAAAAACCTCCTCATCTGTTTCTTATGGAACTTCTCCGCCGAGCTTAAGCTAGCTCTAATGGCGTTACTCGTTCTCTGCACTTTAGCTACTCTCCTCCCTTTTCTACCTTCTTCTTTCTCCATCTCCGCTTCCGAACTCCGTTTCTGCATCTCACGCATCGCCGTAAACTCCACCTCCGTCAACTTCACCACCGTCGTC---------------------------------------------------GAAAAGCCAGTCTTAGATAACGCTGTCAAGTTAACTGAGAAGCCGGTGTTGGATAACGGCGTTACGAAACAGCCGTTAACTGAAGAGAAGGTGTTAAATAACGGCGTTATTAAACGGACGTTTACTGGTTACGGCTGGGCAGCTTATAACTTCGTGTTAATGAACGCTTACAGAGGCGGCGTTAACACATTCGCCGTTATCGGTTTATCATCTAAACCACTTCACGTTTACTCTCATCCCACTTACCGTTGCGAATGGATTCCACTA------------------AACCAATCCGATAACCGGATTTTA---ACCGACGGTACCAAAATCTTAACCGATTGGGGTTACGGTAGAGTTTACACAACCGTCGTCGTAAACTGTACTTTTCCGTCAAACACCGTGATAAACCCTAAAAACACCGGAGGTACTCTTCTCCTCCACGCAACCACC---------GGAGATACAGAC------CGGAACATCACCGATTCAATTCCGGTACTCACCGAAACTCCAAACACCGTCGATTTTGCTCTCTACGAA------TCCAATCTCCGCCGGCGAGAGAAGTACGATTATCTCTATTGTGGATCTTCTCTCTACGGCAACTTATCACCACAGAGAATCAGAGAATGGATCGCTTACCATGTAAGGTTCTTCGGTGAAAGATCTCATTTTGTTCTACATGACGCCGGAGGGATT---ACAGAGGAAGTGTTTGAGGTTTTAAAGCCATGGATAGAGCTTGGGAGAGTTACTGTTCATGATATTAGAGAACAAGAGAGATTTGATGGTTATTATCATAATCAATTCATGGTGGTGAATGATTGTTTGCATAGGTATAGATTCATGGCGAAGTGGATGTTTTTCTTCGATGTTGATGAGTTTATTTATGTTCCGGCGAAGAGTTCGATTTCGTCGGTGATGGTATCTTTG---GAGGAATATTCTCAGTTTACTATTGAACAGATGCCTATGAGTAGTCAGCTTTGTTAC------GACGGTGATGGTCCGGCGAGGACTTACAGGAAATGGGGATTTGAGAAATTGGCGTATAGAGATGTG---AAGAAAGTACCACGACGGGATAGGAAGTATGCGGTTCAACCGCGGAACGTATTTGCGACAGGGGTTCACATGTCTCAGCATCTACAA---GGGAAGACGTATCACAGAGCGGAAGGGAAAATACGCTATTTTCACTACCATGGTTCAATCTCGCAGCGTCGTGAGCCTTGTCGTCATCTTTAT------------AACGGTACCCGTATCGTTCAT---GAGAACAATCCTTACGTGCTTGATACCACAATGCGTGATATTGGTCTCGCGGTGAAGACGTTTGAGATTAGGACGATTGGAGATCGCTTGCTTAGGACGAGACAA---
gnl|Carpa1|supercontig_1291.2 ------------------------------ATGGCGAAAGAAAAGAAGATGCTTGTTGGGTTTGTGTGGAATTATGCAGCAGAGCTTAAGATAATGTTAACGGCTCTTTTGGTTCTCTGCACAGTAGCTACTGTTCTCCAGTTCATTTCATCAACCTTCTCCATATCTACCTCTGATCTTCGTCTCTGCATCTCAAGAATCGCCACCGCCTCTACCAACATTTCGGAAGAAGCGCCACCG---------------------------------------------------------------------------------------------CTTGTTCCACCGTCTATGCTATCTCCGCCGTCTCTTCAGCCAGATCAAGTCCTGAGCAACGGCGTTATCAAGCGTAGCTTTATACCTTATGGTGCTGCTGCCTACAACTTTATCTCCATGAGCGCCTACAGAGGAGGTCTCAACACCTTCACCATTATTGGCCTATCCTCCAAGCCCCTCCACGTCTACGGCCGTCCCAGTTACCCGTGCCAGTGGGTCCCGGAA------------------GACCCCTCTCAGAACACCGTCACC---ACCGCCGGAAACAAGATGCTTCCCGATTGGGGCTACGGCCGCGTCTATACTGCCGTCGTTATCCGCTGCGCATTCCCTGCTCCT------ATCAATGCCAACAACTCCGGCGGTAAATTGCTGCTACACGCCTCCACATCCGGCGGCGGCGACACCAAA------TACAACTCAACGGACATCATCGAGACCCTAAGAGAACCGCCCGGCAGCGTAGATTTCAACGTGTTCAAC------TCGCCG------------CCCAAGTACGATTACTGGTATTGTGGGGCGTCGCTGTACGGGAACCTGAGTCCACAGCGACTGAGAGAATGGATAGCGTATCATGTGAGGCTGTTTGGGGAGAGATCTCATTTTGTGCTGCACGACGCGGGCGGAGTC---CACGAGGAGGTGATGGAGGTGTTGAAGCCATGGATGGAGCTCGGGTACGTGACGCTCCAGGACATAAGGGAACAGGAGAGGTTCGACGGATACTACCACAACCAGTTTATGGTGATGAATGATTGCCTGCACAGATACAAGTTCATGGCCAAGTGGATGTTCTTCTTCGATGTGGATGAGTTCATTTATGTGCAACCGAAGAGTACCGTCAAGTCCGTGTTGGATTCCATG---CAGGGTTACTCTCAATTCACCATTGAACAGAGACCCATGAGCAGTCAACTCTGCTAC------GACGACGAAGGGCCTGGAAGAACTTACAGGAAATGGGGGTTTGAGAAACTTGTGTACAGAGACGTG---AAGAAGGTTCCCCGAAGAGACCGGAAATACGCGGTGCAGCCGAGGAGAATAATGGCGGCCGGGGTTCACTTGTCGCAACACTTGCAT---GGCAAGACATACCACAGTATGGATGGGAAAATGAAATACTTCCATTATCATGGATCCATATCACAGAGAAGAGAACCTTGCCGCCATCTCTTC------------AACACAACACAGCTTTCTTTT---GAAAACAATCCTTACATTTTGGACACTACACTAAGGGAAGCTGCTGGCCCTGTCAAGAAATTTGAACTAAAAATGATTGGAAGTAGATTACACACAACTCGCCAA---
gnl|Medtr1|AC174355_1.3 ---------------------ATGGCCATCAAAGACAAAGAGAAGAAGCTCTTTCTTTGGTCATCAAGAAACTATGCTGCAGAACACAAACTTTTCCTCACAACTCTTCTACTTCTCTGCACCATTGCCACTCTCTTTTGCTTCATACCTTCTTCTTTCACTATCTCAGCTTCTGATCTCAGACTTTGTATCTCAAGAATCTCTCAAACTCCACCGACACCGACGGCGACACCACCATCA------------------------------------------------------------------------------------------CCATCACCACCACCACCCTCTTCCATTGTCCATGAAAAACTCATTACCAATACCAACACCACCACTATCATCAAGCGTTTCTTCAACCCTTATGGCTCAGCAGCATACAACTTCATCACAATGAGTGCTTATAGAGGTGGACTTAACACTTTTGCTATCACTGGTCTTTCTTCAAAGCCTCTTCATGTTTATGGAAATCCTACTTATGAATGTGAGTGGATCCCTAAC------ACTAACACAAACACAAACTCTTCAAAAAACATCACC---ACCATTGGTTACAAGATGCTCCCTGATTGGGGCTATGGCCATGTTTATACCGTTGTGATTGTTAACTGCACTTTCAATGAATCA------ATCAATGTTGATAACAGTGGTGGAAAGTTGATGCTATATGCTTCTACATCAGGTGGTGGTGACACAAAG------TTTAACATTACTGATAGAATGGAAGTTCTTGTTGAACAACCTAAGGTTTTGGATATTACCCTCTTTAAT------TCAAAG------------CCAAAGCTTGACTATTTCTATTGTGGATCATCTTTATTTGGTAATTTGAATCCTCAAAGAGTGAGGGAATGGATAGCTTATCATGTGAGACTATTTGGACCAAACTCACATTTTGTGTTACATGATGCTGGTGGTGTT---CATGAGGAAGTGTTTGAGGTTTTGAAACCTTGGATTGAACTTGGTTATGTTACATTGCAAGATATTAGGGATCAAGAGAGATTTGATGGATATTATCATAATCAATTTATGGTTTTGAATGATTGTTTGCATAGATATAAGTTTATGGCTAAATGGATGTTCTTTTTTGATGTTGATGAGTATATTTATGTGCCTCCAAAGAGTACTATTAAAACTGTGCTTGATTCTCTT---TCTGAATACTCTCAGTTTACAATTGAGCAAATGGCTATGAGTGTCAAGGTTTGTCTC---------TCTCATGATTATGGCAAAACTTACAGAAAATGGGGGTTTGAAAAGCTTGTGTATAGAGATGCA---ATTACAGGCATAAGAAGAGATAGAAAATATGCAGTTCAACCAAGAAGCTTGTTTGCAAATGGGATTCACATGTCAGAGAATTTAGAT---GGAAAAACAACTCATAACACTGAAGGTAGGATCAAATATTTTCACTACCATGGAGCCATATCACAAAGAAGAGAAACATGTAAATTGCTAGTG------------AACTCAACAAAAATCACCTAT---GAAAAAACTCCTTATGTGATGGATACTACATTGAGAGACATTGCTGGATCAATCAAGAAATTTGAGCTTAAGATGATTGGAACAAGGTTGCAAAATACAAGACAATGA
gnl|Poptr1|179534 ------------------------------------------------------------------------------------------------------------------------------------------------------------------------------------------------------------------------------------------------------------------------------------------------------------------------------------------------------------------------------------------------------------------------------------------------------------------ATGGGTGCTTACAGAGGTGGACTCAACACCTTTGCTATCATTGGCCTTGCTTCAAAACCTCTCCATGTTTACTCAAAACCCGCTTACCAATGTGAGTGGGTCCCCCAA------------TCGTCCTCTGCATCCAACTCTACTTTCTCC---ACTGTTTCTTACAAGATGCTCCCTGATTGGGGTTATGGTCATGTCTACACTGTTGTTGTAGTGAACTGTACCTTTTCAGAGGCT------GTTAATAGTGAAAATTCAGGCGGGAAGTTGTTCCTGGAAGCCTCAACATCAGGCGGTGGTGATAGAGAT------TTTAACATTACTGATAGATTTGAGGTTTTAAATGAATCCCCAGGAGATATAAACACGACCCTTTTTAGT------TCAAAG------------CCTAAATATGATTATTTGTATTGTGGGTCATCTTTATATGGTGGGCTGAGTCCACAAAGAGTGAGGGAATGGATTGCTTATCATGTGAGATTATTTGGGAAAAGATCTCATTTTGTTATACATGATGCTGGTGGGGTT---CATGAGGAGGTTTTAGAGGTTTTGAAGCCATGGATGGAATTGGGGTATGTTACATTGCAAGATATAAAAGAACAAGAGAGGTTTGATGGGTATTACCATAATCAGTTTATGGTTGTCAATGATTGTTTGCATAGGTATAAGTTTATGGCTAAGTGGATGTTCTTTTTTGATGTTGATGAGTATATTCATGTGCCACAAAAGAATACTATCAAGTCTGTCTTGGATTCGCTC---TCGGATTATACTCAGTTCACTATTGAGCAAATGCCTATGAATAACAAGCTCTGCCTC---------TCTGCTGATTATGGTAGATATTACAGAAAGTGGGGGTTTGAGAAACTTGTATACAAAGATGTG---AAGAGAGGCATAAGGAGAGACCGAAAATACGCAATCCAACCACGCAATGTCTTTGCAACCGGAGTGCACATGTCCCAGAACGTTGCC---GGTAAAACAACACACAAAACTGAGGGCATGATCAGATATTTCCATTATCATGGAACCGCAGCACAGAGGCGTGAGCCATGCCGGAACCTGCTC------------AATGTCACGGAAATCAACTTT---GAAAACAATCCTTATGTCCTTGACACAACAATGCGAGATCTTGCTTGGTCTGTGAAGAAATTTGAGAACCAAATGATTGGACCCAAGCTAAAAAATACTCGGCAA---
gnl|Poptr1|712653 ------------------------------------------------------------------------------------------------------------------------------------------------------------------------------------------------------------------------------------------------------------------------------------------------------------------------------------------------------------------------------------------------------------------------------------------------------------------ATGGGTGCTTACCGAGGTGGACACAACACTTTTGCTATTATAGGCCTTGCTTCTAAACCTCTCCTTCTCTACTCAACACCCACTTACCAATGTGAATGGGTCCCTGAA------------TCGTCCTCTGCATCTAATTCTACTTTCTCC---ACCGTCTCTTACAGGATCCTCCCTGACTGGGGCTATGGTCGTGTTTACACTGTTGTTGTAGTGAATTGTACCTTTTCAGAGGCA------GTTAATGGTGAGAATTCAGGTGGGAAGTTGTTCTTGGAAGCCTCAACATCAGGCGGTGGTGATAAAAAT------CTTAACATTACTGATAGATTTGAGGTTTTAAACGAATCTCCAGGTGATTTAAACATGTCCCTTTTTAGT------TCGAAG------------CCTAAATATGATTATTTGTATTGTGGCTCACCTTTATATGGTGGGTTAAGTCCACAAAGAGTGAGGGAATGGATTGCTTATCATGTGAGATTATTTGGAGAAAGATCCCATTTTGTGATACATGATGCTGGTGGGGTT---CATGAGGAGGTTTTGGAAGTCTTGAAGCCATGGATGGAATTGGGTTATGTTACATTGCAAGATGTAAAAGAACAAGAGAGGTTTGATGGGTATTACCATAATCAGTTTATGGTTGTTAATGATTGTCTGCATAGATATAAGTTTATGGCTAAGTGGATGTTCTTTTTTGATGTTGATGAGTATATTTATTTGCCACCAAAGAATACTATCAAGTCCGTGCTGGATTCCCTC---TCGGGTTATACTCAGTTCACTTTTGAGCAAATGCCTATGAGTAGCAAGCTCTGCCTC---------TCTGCTGATTATGGTAGATATTACAGAAAGTGGGGGATCGAGAAGCTTGTTTACAGAGATGTG---AAGAGGGGCATAAGGAGAGACAGAAAGTACGCAATCCAGCCGCGCAATGTCTTTGCAACTGGAGTGCACATGTCCCAGAACTTCGCC---GGTAAAACAACATACAAGACCGAGGGCAAGATCAAATATTTCCATTATCATGGAACCATAGCACAAAGGCGTGAGCCTTGCCGGAACCTGCTT------------AATGTCACAGAGATCAACTTT---GAAAACGTTCCATACGTTCTTGACACCACAATGCGAGATCTTGCGTGGTCTGTGAAGAAATTTGAGCTCAAAACGATCGGACCCAAGCTACAGAATACGCGGCAA---
gnl|Arath7|AT2G33570 ATGAGGAAGGAAGTTTTGCCGCCGGTGTTATCAACCACCACAGTA------------------------------TGTTTCGAGAAGAAACCAATAATTGCTACATTACTAGCTCTCTCTCTCGTCATGATTGTCTGGAACCTTCCTCCTTACTACCACAACCTCATCTCC---------------------------ACCGCTCGTCCCTGCTCCGCCGTCACCACCACCACCACCACC---------------------------------------------------ACCTTACTCTCCTCATCGAACTTCACTTCGGCGGAGAATTTCACCACCTCTCTCTCAACGACAACTGCAGCAGCTTCTCAGAAGTACGATTCAACTCCCTCAGATCCGAACAAACGCGTTTTCCAACCGTTCGGAAACGCGGCGGCGTTATTCGTACTAATGGGAGCTTACCGCGGCGGTCCAACGACGTTTTCCGTTATCGGACTCGCGTCGAAACCGATCCACGTTTACGGAAAACCATGGTACAAGTGTGAGTGGATATCTAAC------------------------AATGGAACTTCGATTCGA---GCTAAAGCACAGAAGATTCTACCAGATTGGGGATACGGACGAGTCTACACCGTCGTCGTCGTCAATTGCACTTTCAATTCAAAC------CCTAACTCCGATAACACCGGAGGTAAACTCATTCTCAACGCTTACTAC---------AACGAATCT---------CCCAAACTCTTTGAACGATTCACTACGTTAGAAGAATCAGCTGGAATCTACGACGAATCGAAATACTCG------CCGCCG------------TATCAGTACGATTACCTCTATTGTGGCTCGTCACTGTACGGTAACGTGAGCGCGTCGCGTATGAGAGAGTGGATGGCTTACCACGCTTGGTTCTTTGGTGACAAATCGCATTTTGTTTTCCACGATGCTGGTGGTGTG---TCGCCGGAAGTTAGGAAGGTTCTTGAGCCGTGGATTCGAGCTGGGAGGGTCACGGTTCAGAATATTCGGGATCAGTCGCAGTATGATGGTTACTACTATAATCAGTTTCTTATTGTTAATGATTGCTTGCATCGGTATCGATACGCTGCGAATTGGACCTTCTTCTTCGATGTCGATGAGTATATCTATTTGCCGCATGGTAATACACTCGAATCCGTGCTCGATGAGTTC---TCGGTTAACACGCAGTTTACGATTGAGCAGAATCCAATGTCTAGTGTTCTTTGCATA---------AACGACTCTTCTCAAGATTATCCAAGGCAATGGGGATTTGAGAAATTGTTATTTAAGGATTCA---AGGACGAAGATACGACGTGATAGAAAATATGCAATCCAAGCGAAGAACGCATTTGCTACAGGAGTTCATATGTCTGAAAACATTGTA---GGCAAAACACTACACAAGACAGAGACAAAGATTCGTTATTACCATTACCACAACACCATAACTGTGCATGAGGAGCTTTGTAGAGAGATGTTACCAAATTCA---GCCAAGAAGAAGGTGACATTGTACAATAAGCTTCCGTATGTGTATGATGACAACATGAAGAAGCTAGTGAAGACGATTAAAGAGTTTGAGCAGAAAAAACTTGGGACGGATGTGAAGAATTTCTCA------
gnl|Vitvi1|GSVIVP00002963001 ATGAGGAAAGACGCCTCACCGGCTACCGTCCCCGGCAACTCCGTCGGCAAATTATTC---------------CTATGTTTCGAAACTAAGCCCCTGGTTGCCACATTACTGGCCCTCACCCTTGTCATGGTCATCTGGAATCTCCAGCCCTACTACGAAAACCTCATCTCCACCACCAGCCGCTGTTCCGCCACCGCCGCCGCCGCCACCGCCACCTCCACCACCATCGCCACCGGTAAT---------------------------------------------------------------------GCATCCATCCTCCCGTATACACCGCCCTCATCCTCCTCCGTCTCTGAAAAAAAGGTCTCCACTCCAAAGGCCAGCTCCAACGCAGACCCTAACAAGCGCCTCTTCTACGCCTACGGCAACGCGGCCTCTCTCTTCGTGTTAATGGGAGCTTACCGCGGCGGTCCTCGGACATTCGCTGTTGTGGGTCTGGCTTCCAAGCCTCTTCACGTCTACGGCCGTCCTTGGTACAAATGCGAGTGGATCTCTAGC---------------------AATGGTTCAGCTTCCTTGAGG---GCCAAAGCCTACAAAATGCTTCCCGATTGGGGCTACGGTCGGGTGTACACGGTGGTTGTGGTGAACTGCACATTCGCTGAAAAC------CCAAACGAGGACAACGCTGGTGGGAAGCTTGTCCTCCGTGCCTACTAT---------GGCGAGTCG---------CCGAGGAAATTCGAGAAGTTCACGGTCTTGGAGGAACAACCAGGGTCCTACAATGAGTCCAATTACCGC------CCGCCG------------TATCAATATGAGTATCTGTACTGCGGGTCATCTTTGTACGGAAGCCTGAGCGCGGCGAGGATACGGGAGTGGATGGCGTATCATGCGTGGTTCTTCGGACCCAAATCACATTTTGTGTTTCACGATGCGGGTGGGGTG---TCGCCGGCGGTGAGGGCAGCGCTGGAGCCCTGGGTGCGAGCTGGGTGGGCTACGATTCAAGATATCAGAGGCCAGGCGGAGTTCGACGGCTATTACTACAACCAATTTTTGGTGGTGAACGACTGTCTCCATCGTTACCGACACGCTGCCAACTGGACATTCTACTTCGACGTGGATGAGTATATATACTTGCCTGACGGCAGGACTCTGGAGTCCGTTATGGAGGAATTC---TCCGATTATACCCAGTTCACCATTGAGCAGAATCCAATGTCCAGTGTGCTTTGCTTG---------AACGACTCCTCCCGCAACTATTCAAGGGAATGGGGATTCGAGAAGCTGCTGTTCAGAGATTCA---CGAACCAGAATCCGGCGAGATAGAAAGTACGCAATACAGGCGAAGAACGCATACTCCACGGGAGTACACATGTCTGAGAATGTAATT---GGGAAGACACTACACAAGACCGAAACCAAGATCCGATACTATCACTACCACAATTCCATATCAGTACAGGGTGAGCCTTGCCGTGAATTCCTCCCTATCTCC---GCCAAGAACAATGTCACCTGGTTCGATAAGCTCCCTTACGTTTATGACGACAACATGACGAAGCTGGCCAACACCATCAAACAATTCGAGCGCAATACCATCGGATCCATACATGTGTTTCAA---------
gnl|Poptr1|715742 ATGAGAAAGGACTGCCAGCCTCCCTCCTCCGGCGCCACAGTGAGCAAATTACCAGCA------------------TGCTTCGAGACAAAGCCCTTAGTGGCCACATTACTAGCCTTGACCTTGGTTATGCTCCTTTGGAACCTCCCTCCTTACTATCAAAACCTCCTCTCCACT------------------------ACCACACGCCCCTCTTGCTCAGCCCCAGAAACCACCGTCTCC------------------------------------------------------------------ATATCAAATACTTCCTCTTCGTTCACCAGTACCTCATTATCTGACCAAAAGTATTTATCCAGCTCGTCATCATCCTCATCTAACGCCGACCCAAACAAGCGGATCTTCCAGGCCTACGGAAACGCCGCCGCTCTCTTTGTTCAGATGGGTGCATACCGAGGAGGACCGACCACCTTTGCTGTGGTTGGCCTGGCTTCGAAGCCCATTCACGTGTTCAGGCTTCCCTGGTACAAATGCGAGTGGATCTCTAAC------------------------AATGGCTCTTCTATAAGG---GCCAAGGCTTATAAGATGCTTCCTGACTGGGGCTATGGTCGTGTCTACACAGTGGTGGTTGTGAATTGCACCTTCCCTGTCAAT------CCAAATCAAGACAATGCGGGTGGAAGGCTCATGCTTAATGCCTATTAT---------GACGAGTCT---------CAGAGGAAGTACGAGAAATTCATGGCATTGGAGGAACTACCTGGCTCTTACAACGAGTCTAAATTCCGC------CCACCT------------TATCAGTACGAGTATCTTTACTGCGGGTCTTCTTTGTACGGGAATTTGAGTGCGTCGAGGTTTAGAGAATGGATGGCTTACCATGCCTGGTTCTTTGGACCCAGCTCTCATTTCGTGTTTCACGATGCCGGCGGTGTG---TCTCCTGAGGTGAGGGCTGCTCTTGACCCTTGGGTTCGTGCTGGGAGGGCTACTGTTCAGGATATAAGAGGGCAAGCTGAGTTTGATGGGTATTACTATAACCAATTTCTGGTGGTGAATGACTGCTTGCATCGCTACAGATACTCTGCTAATTGGACATTTTACTTTGATGTGGATGAGTATATCTATTTGCCCGAGGGGAATACTTTGGAATCTGTTTTGAAGGACTTC---TCTAATTATACCCAGTTCACCATTGAGCAGAACCCAATGTCCAGTGCACTCTGCTTC---------AATGATTCCACTCAGGACTATCCCAGGCAATGGGGATTCGAAAAACTTTTATTCAGAGAATCA---AGAACTGGGATACGAAGGGATCGCAAGTACGCAATACAGGCTAAGAATGCATATGCTACAGGAGTGCACATGTCGGAGAATGTAATT---GGCAAAACCTTGCACCAGACTGAAACAAAGATTCGATATTACCACTACCACAATTCCATACAAGTACCAGGCGAACTGTGCAGAGAATTCCTTCCTCTATCA---GCAAAGAACAATGTGACTTGGTACAATGGGCTCCCTTATGTGTATGACGATAACATGAAGAAGCTGGCCAGCACCATCAAGGATTTTGAGCGCAACACAATTGGAAATGTACAGGCTTACTCA---------
gnl|Carpa1|supercontig_36.102 ATGAGGAAGGACTCCCCGCCGGCGACTGTACCCACTGCCACCGTCGGTAAGTTCTTC---------------CTTTGCTTCGAAACGAAGCCCTTAGTGGCCACATTGATAGCACTCACACTCGTCATGCTCGTCTGGAACCTTCCTCCATACTACCAAAATCTCCTCTCA---------------------------ACTACCCGCCCTTGCTCCGCCACCCCCACCCCCTCCACCACC---------------------------------------------------------------ACCTCGCTTATCGCGGCAAACGATTCGGCAACCCCATCGTTTTCGGCTAACCCAGTAGCAGCGCAGAAATACTCCGCTTCTAAACCCACCGACCCCAACAAGCGAGTCTTCCAGGCTTACGGTAACGCGGCAGCCCTTTTCGTACATATGGGTGCGTACCGCGGCGGTCCCAGGACGTTTGCGGTGGTGGGTCTGGCATCCAAGCCCATCCACGTGTTTGGGCGTCCCTGGTTCAAGTGCGAATGGATCTCCAAT------------------------AACGGTACATCTATGAGG---GCTAAAGCCTATAAGATGCTTCCTGACTGGGGCTATGGCCGCGTTTATACAGTTGTTGTCGTCAATTGCACTTTCGCTGAAAAT------CCTAACGCGGATAACGCCGGTGGCAAGCTGCTTATCAATGCCTACTAC---------GGGGAATCG---------CAGAGGAAGTACGAGAAGTTCACGGCCTTGGAAGAAGCGCCTGGATCTTACAACGAGTCCAAGTACCAC------CCTCCT------------TATCAATACGAGTATCTTTATTGTGGGTCTTCCTTGTACGGGAATCTGAGCGCCTCCAGGATAAGGGAATGGATGGCTTATCACGCCTGGTTCTTCGGACCCAGTTCCCATTTTGTTTTCCACGACGCTGGTGGGGTA---ACGCCTGAGGTGCGGAAGGTCCTCGAGCCGTGGGTCAGAGCCGGTAGAGCCACCGTTCAAGATATCAGGGCGCAGGAAGAGTACGATGGATATTACTATAACCAGTTCTTAGTAGTGAACGATTGCCTGCACCGGTACCGACACGCTGCTAATTGGACATTTTTCTTCGATGTGGACGAGTACATCTATTTGCCGGATGGTAGCAGTCTGAAATCTGTTCTAGATGAGTTT---TCGGATTATACTCAGTTCACAATTGAGCAAAATCCCATGTCCAGTGTCCTCTGCTTG---------AACGATTCCACTCGAGATTACACTAGGCAATGGGGATTCGAGAAGCTCCTATTCAGGGATTCA---AGAACAGGAATCCGGCGTGACAGGAAATATGCTATTCAAGCTAAGAACGCATATGCAACAGGGGTTCACATGTCGGAGAATGTAGTT---GGCAAGACATTACACAAGACAGAATCCAGAATTCGATACTATCACTACCACAACTCCATAACAGTACACGAGGAGCTTTGCAGGGAATTCCTTCCTGAATCA---GCCAAGAAGGAGGTTACATTATACAACAAGCTTCCATATGTCTACGACGATAACATGAACAAGCTTGTCAACACCATCAAGGAATTCGAACGCAGAACAATAGGAAACGTGTCGAGCTCCTCA---------
gnl|Orysa5|Os06g41910 ATGCGGAAGGACGCGGCCGCTGGCGGCGGCGGCGGCGGCGGCATTGCGGCCGGGCCG---GCGCCCGCGCTCCTCTGCTTCGACCTCAAGCCGTTCCTCGCCGCGCTCACCGTGCTCACGCTCATCACCGCCGCGTGGCAGCTCCGCTCCTACAGCTCCGTCCTCCCTTCCCCATTCCCCGTCTGCGCCGACCCGGCCGCGCTCTCGCCGCCCCGCGCGCTCGCCGTGCGCACCGTGGCG------------------------------------------------------TCGAGCGGCAATGCGAGTGTCTCCTCCGACCCTGGTGGGCCGCCCGCCTCGCTGCCGGAGGTGGGGAACAAGAAGCCGGTGGCGGCGGCGGCGGCGGCCGATCCCAACAGGCGGGAGTTCCGCGCGGTGGGCAGCGCGGCGGCGCTGTTCGTCCAGATGGGCGCGTACCGCGGCGGGCCGTACACCTTCGCCGTCATCGGCCTCGCGTCGAAGCCGACGCACGTGTATGGCAAGCCGTGGTTCCGCTGCGAGTGGGTGCCGAACGCCAATGGCTCGGCGGCGGCGGCGGCGGCGCGGCCGATGCGCGCCGCGAACACGTACCACATGCTCCCGGACTGGGGCTACGGCCGGGTGTACACCGTCGTGGTGGTGAACTGCACGTTCGCGCGGGTG------CCCAACGCCGACAACGCCGGCGGGAAGCTCGTGCTGAACGCCTACTAC---------GGCGCCTCC---------CCGGCGCGGTACGAGCGGATCGTGGCGATGGAGGAGGCGCCGGGCGCGTACGACGCGGCCGAGTTCCGG------CCGCCG------------CACAGGTACGACTACCTCTACTGCGGCTCGTCGCTGTACGGGAACCTCAGCGCGGCGCGCGTGCGGGAGTGGATGGCGTACCACGCGCGCTTCTTCGGCCTGCGCTCCCACTTCGTCTTCCACGACGCCGGCGGCGTG---AGCCCCGCCGTGCGCGCCGCGCTGGAGCCGTGGGTGCGCGCCGGCCGCGCCACGCTGCAGGACGTGCGCGCCCAGGCCGAGTACGACGGCTGGTACTACAACCAGTTCCTCGTCGTCAACGACTGCCTGCACCGGTACAGGCACGCCGCCAGGTGGACCTTCTTCTTCGACGTCGACGAGTACATCTTCTTGCCCGACGGGCGCTCGCTCGAGGCCGTCCTCGCCGAGCTC---GAGCCCTACACGCAGTTCACCATCGAGCAGAACCCCATGTCGAGCAGGTTATGTGCACGGAACCCCGACGAACCGGAGACGGACTACTCAAATGAATGGGGATTTGAGAAGTTGGTTTTCCGGAATTCA---ATCACTGGGGTAAGGCGTGACCGGAAGTATGCAATTCAGGCCAAGAATGCATATGCTACTGGAGTTCATATGTCGGAGAATGTTATC---GGGAACACCACGCACAAAACGGAGCACCTCATCCGATACTACCACTACCACAATACCATCAATGTGATTGGCGAGGTATGCCGCGAGTTTGTGCCCATTCCA---CCCAATGGTGGATTAATCTGGTCCGAGAAGACGCCCTGGTACTACGATGACAGCATGAAGCGCATAGCCGACACAGTGCGGGAATTCGAGAGGAAGACCATTGGTGATGTGCGAGTG---------------
gnl|Sorbi1|Sb10g024570.1 ATGCGGAAGGACGCTGCCCCCGCCGGCATTGCGCCAGGCTCGGCGCCCGCGCTGCTC------------------TGCTTCGACCTCAAGCCCTTCCTCGCCGCGCTCACCGTGCTCACGCTCCTCGCCGCCGCCTGGCAGCTCCGCGCTTACCACTCCGTCCTCGCTTCCCCA------------------------TTCTCCGCCGCGTGCCCGCAACCCACCGCCGCCGGCGCCTCG---------------------------------------------------CTCCCCCGCGCGCTCGCCGTCCACGCCAACAAGGCCTCACCCTCCTCCTCCGCCGCCGCCGCCACCAACTCCACCGCTTCCTCCTCCTCGGCACCGCCGCCCGGCCCCGAGCGGCGGGAGTTCCGCGCCGTGGGCAGCGCGGCGGCGCTGTTCGTGCAGATGGGCGCGTACCGCGGGGGACCCTACACCTTCGCTGTCGTCGGGCTCGCGTCCAAGCCCACGCACGTCTACGGCAAGCCCTGGTTCCGCTGCGAGTGGGAGCCCAAC------------GGCGCCTCCTCGTCCTCGCCGCCGATGCGCGCCGCCAAGACGTACCACATGCTCCCGGACTGGGGCTACGGCCGCGTCTACACCGTCGTCGTCGTCAACTGCACGTTCCCGCGCGTC------CCCAACGCCGACAACGCTGGCGGCAGGCTCATCCTCTACGCGCACTAC---------GGGCCGTCGCGGTCCCCGGCCTCCCGCCACGAGCGGATCGTCGCGCTCGAGGAAAGCCCCGGCGCCTACGACGAGGCCGCGTTCCGGACGACGCCGCCG---------CAGCACAGGTACGACTACCTCTACTGCGGCTCCTCGCTGTACGGCAACCTCAGCGCGGCGCGGGTGCGGGAGTGGATGGCGTACCACGCGCGCTTCTTCGGCGCGCGCTCCCACTTCGTGTTCCACGACGCCGGCGGCGTC---AGCCCCGCCGTGCGCGCCGCGCTCCAGCCCTGGGTGCGCGCCGGCCGCGCCACGCTGCAGGACGTGCGCGCGCAGGCCGAGTACGACGGGTGGTACTACAATCAGTTCCTCGTCGTCAATGACTGTCTGCACCGGTACCGGCACGCGGCCAAGTGGACCTTCTTCTTCGATGTCGACGAGTACATCTTCCTGCCCGACGGCCGCAGTCTCGAGGATGTGCTCGCCGAGCTC---GAACCGTACACGCAGTTCACCATCGAGCAGAACCCAATGTCGAGCAAGTTGTGCGTC---------GATGATCCGGAGGCCGACTATTCCAACCAATGGGGATTTGAGAAGCTGGTTTTCCGGAACTCG---ATCACCGGGGTGAGGAGAGACAGGAAGTACGCGATCCAGGCCAAGAACGCATACGCCACAGGTGTTCACATGTCTGAGAATGTTATC---GGCAACACCACGCACAAGACGGAGCACCTCATCCGGTACTACCACTACCACAACACCATCAACGTGCTCGGCGAGGTGTGCCGCGAGTTCGTCTCCGTTCCA---CCAAAGGGTGGCCTGACATGGTCCGAGAAGACACCCTGGTACTACGACAACAGCATGAAGCGCGTTGCCGATGCTGTGCGTGAGTTCGAGAGGGAGACCATCGGCGATGTGCGGCTA---------------
gnl|Orysa5|Os02g48190 ---ATGAAGAACGGGGCGAGGAAAGACGCGGGCGGCGGCGGCGGCGGAGTGTTCGTC---------------CCGTGCGTCGACATCAAGTCGTTCGTGCTCTCGCTCGCCTTCCTCACGGTGTTCGTCGCATTGTGGCAGCTCCAGCCGTACGGCTCGTTGCTCACCGCGGCGCGCTCCACCGCCTCTGTC------TCGGCCTCGCCATGTTCCCTCATCGCCACGCCCGCCGCCGCC---------------------------GCCGCGAGCGCAGGCGTCATCCGGTCGGAGAACTCCACCGCCGACACGGCCAAGACCGCGCCGGCCGCCGTTGCTAGCGCAGTCCCCGCGCGGTTGGCTAGGGCGGCGAGGCCGGCGCGGGTGGAGGACCCCAACAAGCGTGAGCTCCGGCCGTACGGCAGCGCGGCGGCGCTGTTCGTTCAGATGGGCGCGTACCGCGGCGGGCCGCGGACGTTCGCCATCGTGGGATTAGCGTCCAAGCCCACCCATGTGTTCAGCAACCCCTACTTCAAATGCGAGTGGCTGCCCAAC------CCCACCGCCGGCAACCCGTCGCCGCGCCCCGTCCGC---ACCAAGGCGTACAAGATGCTCCCGGACTGGGGGTACGGCCGCGTCTACACCGTCGTCGTCGTCAACTGCACCTTCCCATCCAAC------CCCAACGCCGACAACGCCGGCGGCAAGCTGCTCGTCCACGCCTACTAC---------TCCACCACC---------TCCCGCCGCTACGAGCGCTTCGTGGCGCTCGAGGAGGCCCCGGGCTCGTACGACGAGTCCCGCTTCAGC------CCGCCG------------TTCCCGTACGACTACCTCTACTGCGGCTCGTCGCTGTACGGCAACCTCAGCGCCAGCCGCATGCGGGAGTGGGTGGCCTACCACGCGCACTTCTTCGGGCCGAGGTCGCACTTCGTCTTCCACGACGCCGGCGGCATC---AGCCCGGAGGTGAAGGCGGTGCTGGATCCGTGGGTCCGCGCCGGCCGGCTCACGGTGCAGGACATCCGGGCGCAGGCGGAGTACGACGGCTACTACTACAACCAGTTCTTGGTGGTGAACGACTGCCTGCACCGGTACAGGCACGCCGCCAATTGGACCTTCTTCTTCGACGTCGATGAGTACATTTACCTGCCCAATGGGCAGACGCTCGACCAGGTGCTCGGCAAGCTC---TCGGGATACTCGCAGTTCACCATCGAGCAGAATCCCATGTCCAGCAAGCTCTGCGTG---------CAGGATCCAAGCAAGGATTACTCAAGGGAATGGGGTTTTGAGAAGCTTGTCTTCCGCAATTCA---ATTACCAAAGTTAGGCGAGATCGCAAATATGCGATCCAGGCCCGAAACGCATACTCTGCCGGCGTACACATGTCACAGAATGTCTAC---GGGAGGACAACCCATAAGACAGAAAGCCTGATCAGATACTACCACTATCACAATTCGATCAATGTCATGGGAGAGCCTTGTCGGGAATTTGTGCCGGTGCCG---GTCAATGGTAGTAAGTTGATGTTCGAGGGGATCCCTTACGTATACGATGATAACATGAAGCGTTTGGCTGGGCAGATCAAGCGGTTTGAGAAGGAAGCAATTGGATCTGCTCATACA---------------
gnl|Sorbi1|Sb04g030080.1 ATGAAGTATAACACGAGGAAAGACGCGGGCGGCGGCGGTGGAGCGCCGTTTGCTGTC---------------CCGTGCGTCGACATCAAGTCCTTCGTGGCCTCGCTCGCCTTCCTCACGCTGTTCGTGGCGTTCTGGCAGCTCCAGCCCTACGGCTCCTTGCTCACCGCGGCGCGCACCACCGCC------------TCGTCGTCCCCTTGCACCCTCCTCACCACAACCGCTGCCACG------GACCTCGCATCTCCTGACGCCACCAGCGGCACTGCCGCGAACACGAACCAACCTGCGGCGGCGAAGGCGGCGGCTTCAGATACTGCCGCCGCCTCAAATGCTGCCCCGGTCCGGTTGGCAGAGGCGGCGAGGCTGGCGCGGCCGGAAGATCCGAACAAGCGCGTGCTCCGGCCGTACGGCAGCGCGGCGGCGCTGTTCGTGCAGATGGGCGCGTACCGGGGCGGGCCGCGGACGTTCGCCATCGTGGGGCTGGCGTCCAAGCCCACCCACGTGTTCGGCACCCCCTACTTCAAGTGCGAGTGGCTGCCCAAC------CCCACCGCCGGCGAGCCTTCGCCGCGTCCCGTCAGG---ACCAAGGCGTACAAGATGCTCCCGGACTGGGGCTACGGCCGCGTCTACACCGTCGTCGTCGTCAACTGCACGTTCCCCTCCAAT------CCCAACGCCGGGAACGCCGGGGGCAAGCTGCTCGTCCACGCTTACTAC---------TCCACCGCC---------TCCCGCCGGTACGAGCGCTTCGTCGCGCTGGAGGAGGCGCCGGGCTCCTACGACGAGTCCCTCTTCAGC------CCGCCG------------TTCCAGTACGACTACCTCTACTGCGGCTCGTCGCTGTACGGCAACCTCAGCGCCAGCCGGATGCGCGAGTGGGTGGCGTACCACGCGCACTTCTTGGGGGCCAGGTCGCACTTCGTGCTCCACGACGCCGGCGGCATC---AGCCCGGAGGTGAAGGCGGTGCTGGATCCGTGGGTCAGGGCCGGCCGGGTCACCGTGCAGGACATCCGGGCGCAGGCGGAGTACGACGGATACTACTACAACCAGTTCTTGGTGGTGAACGATTGCCTGCACCGCTACAGGCACGCCGCCAATTGGACCTTCTTCTTCGACGTCGACGAGTACCTTTACCTGCCCAGTGGGCAGAAGCTCGATGAAGTGCTCGGCCAGCTC---TCGGGCTACTCTCAGTTCACCATTGAGCAGAATCCCATGTCCAGCAAGCTCTGCCTG---------CAGGATCCAAGCAGGAATTACTCAAGAGAATGGGGATTTGAGAAACTCGTCTTCCGAAACTCG---ATCACCAAAGTTCGTCGGGATCGCAAGTACGCCATCCAGGCCCGGAATGCATACTCTGCTGGTGTACACATGTCGCAGAACCTCTAT---GGGAGGACGACCCACAAGACGGAGAGCCTGATCAGATACTACCACTACCACAACTCCATCAACGTCATGGGAGAGCCTTGCCGTGAGTTCGTGCCAATGCCA---GCGAACGGCAGCAAGACTATGTTCGAAGGGGTTCCCTACGTGTACGACGATAACATGAAGCGATTGGCTGACGAGATCAAACGGTTTGAGAAGGTAACCCTTGGATCAGTTCAGACA---------------
gnl|Orysa5|Os06g22330 ATGAAGCCCGCCGGTGGGAGGAGCAAGGACGGCGGCGGCGGCGGGGCGGCATTGCTCGGCGGCGGCGGCGTCACCTGCTTCGACGTCAAGTCCTTCGTCGCCTCCCTCGCGCTCCTCACCCTCATCATGGCGCTCTGGCAGCTCCACCCCTACCAGCCCCTCGTCCTCCTCCCCGCCGCCCTC---------------TCCTCCTCCCCATGCCCCCTCCTCCCCCGCTCACCCACCTCT------------------GGTATTGCCGTTTCCTTCCTCTCCACCGCCGCTGCCACCAACTCGACTGACACCGCCACGGTCCCAACCACCACCGCCGCCGCGAGGGTGGCGGCGACGACGAGGCCGACCCTGCCCGCGCGGCAGCGGGAGCGGGACCCAAACAAGCGGGAGCTCCGTCCGTACGGCACGGCGGCGGCGCTGTTCGTCCAGATGGGCGCGTACCGGGGCGGCCCGCGCACGTTCGCCGTCGTCGGGCTGGCATCCAAGCCAGCGCACGTCTTCAGCAACCCTTACTTCAAGTGCGAGTGGCTGCCCAAC---------------GCTCCCGCCGGCGCGCCGCCGGTCCGG---ACCAAGGCCTACAAGATGCTCCCGGACTGGGGCTACGGCCGCGTCTACACCGTCGTCGTCGTCAACTGCACCTTCCCCTCCAAC------CCCAACGCCGACAACCTCGGCGGTAAGCTCCTCGTCCACGCCTACTAC---------TCCACCGCC---------TCCCGCCGCTACGAGCGCTTCGTCGCCCTCGAGGAGGCACCGGGCTCCTACGACGACGCCCGATTCCGG------CCACCC------------TTCGCTTACGACTACCTCTACTGCGGCTCATCCCTCTACGGCAACCTAAGCTCCGCCCGCATGCGGGAGTGGCTCGCCTACCACGCCCGCTTCTTCGGGCCGAGGTCCCACTTCGTCCTCCACGACGCCGGCGGCGTG---ACACCGGAGGTGAGGGCGGTGCTGGATCCGTGGGTCAGCGCCGGCCGCGTCACCGTCCAGGACATCAGGGCGCAGGAGGATTACGATGGCTACTACTACAACCAGTTCCTCGTCGTCAACGACTGCCTCCACCGCTACCGGCACGCCGCGAACTGGACCTTCTTCTTCGACGTCGACGAGTACATCTACCTCCCCGACGGCCGCGCGCTGGAGGACGTGCTCGCCCAGCTC---CAGCCCTACACGCAGTTCACCATCGAGCAGAACCCCATGTCCAGCAAGCTCTGCATC---------GATGATCCGACCGAGGACTACTCGAGGGAATGGGGCTTTGAGAAACTTGTCTTCCGCAATTCA---ATTACCGGAGTGAGGCGTGATCGGAAATATGCAATCCAAGCACGGAATGCATACTCCACTGGTGTGCACATGTCGCAAAATGTGTAT---GGGAGGACAACTCACAAGACAGAAAGCTTGATAAGATACTACCACTATCATAATTCTATCAATGTCATGGGGGAGCCCTGCCGGAAATTCGTGCCGAAACCC---GCCAATGGCAGTAAGGTAATGTTCGAGGGGATACCCTACGTCTACGATGATAACATGAAGCGCTTGGCAGGGGAGATCAGACGCTTTGAGAAGCAGACGATTGGGGATGTCCATACA---------------
gnl|Sorbi1|Sb10g013010.1 ATGAAGCCCGACGCG------AGGAAAGATGCCGGCGGTGGCGTGGCCGCATTAGGC------------GTCTCCTGCTTCGACATCAAGTCCTTCGTCGCCTCCCTCGCGCTGCTCACGCTCGTCATGGCGCTCTGGCAGCTCCACCCTTACCAGCCGCTCCTCTCCGCCTCCCGC---------------------CCGTCTACCACCTGCCCCCTGCTCCCCCGCCCGCCCATCTCAGCTTCCTCCCGCGCCGCTGCCACCGTCGCCCCATTTCCTTCCGGCAACTCCAGTGCCAACGCTGCAAGCACCAAGGCGGCCTCTTCGGCTGTTCCCGCCGTCACGACGACGAAGCCGGCTGCGTCCGTGGTGCCAGCCGCC---CGGCCGCGGGATCCCAACAAGCGGGAGTTCCGTTCGTACGGCAGCGCGGCGGCTCTGTTCGTCCAGATGGGCGCGTACCGGGGCGGCCCGCGTACGTTCGCCGTCATTGGGCTAGCCTCCAAGCCGGCACACGTCTATGGCACCCCCTACTTCAAGTGCGAGTGGGTACCCAAC---CAGGATCCATCGTCGCCGGCGCCGCCGCGGGCCGTCCGT---ACCAAGGCCTACAAGATGCTGCCGGACTGGGGCTACGGCCGCATCTACACCGTCGTCGTCGTTAACTGCACGTTCCCCACCAAC------CCCAACGCCGACAACCGCGGCGGGAAGCTCCTCATCCACGCATACTAC---------TCCACCGCC---------TCCCGCCGGTACGAGCGCTTCGTTGCGCTCGAGGAGACGCGGGGTTCCTACGACGAGTCCCGGTTCCGG------CCGCCC------------TTCCCCTACGAGTACCTGTACTGCGGCTCTTCGCTCTACGGGAATCTCAGCGCAGCTCGCATGAGGGAGTGGCTAGCCTACCACGCGCATTTCTTCGGACCCGCCTCGCACTTCGTGCTTCACGACGCCGGTGGTGTC---AGCCCGGAGGTCAGGGCGGTGCTGGATCCGTGGGTCCGGGCGGGCCGGGTCACCGTCCAGGACATCCGGGCGCAGGCGGAGTACGACGGCTACTACTACAACCAGTTCTTGGTGGTGAACGATTGCCTCCACCGCTACCGGCACGCCGCGAATTGGACCTTCTTCTTCGATGTGGATGAGTACATCTACCTCCCGGACGGCCGGACGCTGCAGGAGGTGCTGGGGCAGCTG---GAGGCCTACACGCAGTTCACCATCGAGCAGAACCCCATGTCAAGCAAACTCTGCGTG---------GAGGATCCAACCATGGAATACTCAAGGAAATGGGGTTTTGAGAAACTCGTCTTCCGTAATTCG---ATCACTGGAGTCAGGCGAGATCGCAAATATGCAATCCAAGCTCGGAACGCATACTCCACAGGTGTACACATGTCCCAAAATGTCATC---GGTAGGACAACCCACAAGACGGAAAGCTTGATCCGATACTACCATTATCACAACTCGATCAACGTCATGGGGGAACCCTGCAGAGAATTTGTACCGACACCC---ACTAATGGAAGCAAGGTAATGTTTGAGGGGATACCATATGTCTATGATGACAACATGAAGCGCATCACAGGGGAGATCAAACGCTTCGAGGAGGAGACACTTGGAACCATCCGTAGA---------------
