# Supplementary material for: Phylogenetic analysis of pectin-related gene families in Physcomitrella patens and nine other plant species yields evolutionary insights into cell walls
Source: BMC Plant Biol. 2014 Mar 26;14:79. doi: 10.1186/1471-2229-14-79 (PMC4108027; doi:10.1186/1471-2229-14-79)
Supplement: Additional file 18 — GATLfamilyalignment.phy. Phylip gene alignment, .phy. Raw GATL alignment. GATL family alignment file. [file 1471-2229-14-79-S18.zip › GATLfamilyalignment.phy]

 52 1380
gnl|Medtr1|AC137832_30.5 ---------------------------------ATGTTATTTCATTCAAAATCCACTCTTTTTTTGTTCATCTTTTTCTCATATTCTTTTCTTCTCTTTCAAGCAAATGCTACTAGATCTCTTTCAAACAATGTCAAA---------------------------------------------GAATTTGAGGTCAAAGTTGATTCATTT------------------ATACAATTCAAAGAGGCCCCAGAA---TATAGAAATATGCAAAAA------TGCAAAGTAGTT---------GATAGAAAAATT------------------------GATATTGATCAATATGTATGTGATCCTTCACTTGTTCATATTTCAATGACTATTGATTGGGATTATTTGAGAGGCTCTATGGCTGCAATTCATTCTGTTCTCAAACACACTTCATGTCCTAAGAATTTGTTTTTTCATTTCATTGCATCA---GATTCAAGATTAGAGAATAAAGATGAG------------------TTTACTAGGATTGTTCATGGTTCATTTCCTTCATTG------AAATTCAAAGTTTATGTTTTC---AATGAAAGTTTAGTTGAGAATCTTATTTCTCCTTCAATAAGACAAGCACTTGAGAATCCATTGAATTATGCAAGAAGTTATCTTGCCGATTTACTTGAAGAATGTGTTGAGAGAGTTATCTATTTAGATTCTGATGTTATAGTTGTTGATGATATTCAAGATTTATGGAAGGTTTCGTTGACCGAT------TCGAAGGTAATCGGTGCACCGGAATATTGTCATGCAAATTTCACAAGATATTTTAGCTATGAGTTTTGGTCAAGTTATGAATTTTCT---GAGGTATTCAAA---GGTAGAAAAAATAGGCCTTGTTATTTCAACACTGGTGTGATGGTAATGGATTTGATGAAATGGAGAGAAGGTGAATATACAAAGAAGATTGAGAAATGGATGGAAATTCAAAAGGAG------AGAAAGGTTTATAAGCTTGGATCATTACCTCCATTTTTGATGGTTTTTGGTGGTGATGTTGAAGCTATTGAACATAGATGGAATCAACATGGTCTTGGTGGTGATAATGTTGTTGATAGTTGTAGAAGTTTGCATCCTGGTCCAGTTAGTTTGTTACATTGGAGTGGTAAAGGGAAACCATGGAGAAGACTTGATGCAATGAGACCTTGTTCTGTTGATTTTTTGTGGAAACCTTATGATCTTTATATG---CCTCATGTGGGATATGGACATTCATTGATTTAG---------------------------------------------------------------------------
gnl|Orysa5|Os06g13760 ---------------------------------------------------ATGCCGGCGCGGGCCGCGGCGGCGGCG---------GCTGCGGTGGCGCTGCTGCTGGCCGTCTGCGCTCAGGCGGCG------GCGCTGCCG---------------------------------------------------------------------------------------AGGTTCGCTGAGGCGCCGGAG---TACAGGAACGGGGAAGGG------TGTCCCGCGGCG---------GCGACGGCGGCG---------------------------------GCGGGGGTGTGTGACGCTGGGCTGGTGCACATCTCGATGACGCTGGACGCGCACTACCTGCGCGGGTCCATGGCGGCGGTGTACTCGCTGCTCAAGCACGCCTCCTGCCCGGAGTCGCTCTTCTTCCACTTCTTGGCGGAG---GAGGAGGAGGTTGGGGGTGGTGGTGAC------------------CTGCGGCGCGCCGTGGCGGCGTCGTTCCCGTCGCTG------CGGTTCGAGATCTACGCGTTC---AGGGCGGAGGCCGTGGCGGGGCTCATCTCGGCGTCCGTGCGCGCCGCGCTGGAGTCGCCGCTCAACTACGCGCGGAACCACCTCGCCGACCTGCTCCCGCGCTGCGTGCCCCGCGCGATCTACCTCGACTCCGACGTGCTCGCCGTCGACGACGTGCGGCGCCTCTGGGAGACGCGCCTCCCCGCC------GCCGCCGTCGTCGCGGCGCCCGAGTACTGCCACGCCAACTTCTCCCGCTACTTCACCCCGGCGTTCTGGTCCGACCCAGGCCTCGGCCGCCGCGTCTTCGCC---GGCCGCCGCCGCCCGCCCTGCTACTTCAACACCGGCGTCATGGTCATCGACCTCCGCCGCTGGCGCGCCGGCAACTACCGCCACCGCATCGAGCGGTGGATGGAGATCCAGAAGGAG------AAGCGCATCTACGAGCTGGGCTCGCTGCCGCCCTTCCTCCTCGTCTTCGCCGGCGAGGTCGAGGCCGTCGACCACCGCTGGAACCAGCACGGCCTCGGCGGCGACAACGTGCGCGGCAGCTGCCGCCCGCTCCACGACGGGCCGGTCAGCCTCATGCACTGGTCAGGCAAGGGGAAGCCATGGGACCGCCTCGACGCCGGCAACCCGTGCCCGCTCGACCACACCTGGAAGTCCTACGACCTCTACGTTGCCGGGGACGACGGCGCCGCCGCCTCCTCGCCGGCGTCCGGGCCGGCGTTGTCGTCGACGTCGACGACGTGGCCCGCATTGGTGTTCTCTTGG------------------
gnl|Sorbi1|Sb10g008830.1 ---------------------------------------------ATGGGCGGCGCCGCGATGTGGGCCGCTGCTTTG---------GCGGCGACGGTGGTCTTCTTGGCCGTCGAGGTTTCGGGTGCCGCGGGGGCGTTGCCG---------------------------------------------------------------------------------------AGGTTCGCGGAGGCGCCGGAG---TACCGGAACGGGGAAGGG------TGCCCGGCTGCG---------GCG------------------------------------------GCGGGGGTGTGCGACCCGGGCTTGGTGCACATCGCCATGACGCTGGACGCGCACTACCTGCGTGGCTCCATGGCGGCGGTGTACTCGCTGCTCAAGCACGCGTCCTGCCCGGAGTCCATCTTCTTCCACTTCCTGGCCGCG---GAGGCAGACGGGGAGGAGGACCCGGAG---------CCGGAGCTGCTGCGGCGCGCGGTCGCGGCGTCGTTCCCGTCGCTG------CGGTTCGAGATCTACCCGTTC---CGCGCCGAGGCCGTGGCCGGGCTCATCTCGGCGTCCGTGCGCGCCGCGCTCGAGGCGCCGCTCAACTACGCGCGGAACCACCTGGCCGACCTGCTCCCGCGCTGCGTGCCGCGGGCGATATACCTCGACTCCGACGTGCTCGCCGCCGACGACGTCAGGCGCCTCTGGGAGACGCGCCTCCCCGCC------GCCGCCGTCGTGGCGGCGCCCGAGTACTGCCACGCCAACTTCTCCCGCTACTTCACGCCCGCGTTCTGGTCTGACCCGGAGCTCGGCGCCCGCGTCTTCGCG---GGGCGCCGCCGCCCGCCCTGCTACTTCAACACCGGCGTCATGGTCATCGACCTCCGCCGCTGGCGCGCCGGGAACTACCGCCAGCGCATCGAGCGCTGGATGGAAATCCAGAAGGTG------AAGCGCATCTACGAGCTGGGCTCCCTGCCCCCGTTCCTGCTCGTCTTCGCCGGCGAGGTGGAGGCCGTCGACCACCGCTGGAACCAGCACGGCCTCGGCGGCGACAACGTCCACGGCAGCTGCCGCCCGCTCCACGCCGGGCCCGTCAGCCTCATGCACTGGTCGGGCAAGGGCAAGCCATGGGACCGCCTCGACGCCGGCAGGCCGTGCCCGCTCGACCACACCTGGAAGTCGTACGACCTCTACATC---CCCAGCGACTCCTCCGGCGCCGCCTCTCCGGCCTCCGGGCCGGCATTGTCCGCATCCGTGCTCTCATGG---------------------------------------
gnl|Carpa1|supercontig_14.73 ------------------------------------------------------ATGCGGCGGATTGTTCAGACAATC---------TTGTTGGTTTCTCTTCTTGTTTTTCCAGTTGCAGGAATCAGATCAATTCAC---------------------------------------------------ATCAATGAAGACGACGGGTAT------------------TTGAAGTTCAGTGAAGCACCGGCG---TATCAGAACGAAGCTCAA------TGTCCGATTTCG---------GGT---------------------------------------TCGGATATGGCGTGTGACCCGACCCATGTTCACATAGCGATGACACTTGATTCGCAGTATTTGAGAGGGACAATAGCAGCAGTACACTCCGTTCTGAAACACTCATCGTGTCCGGAAAACATCTTCTTCCATTTCATTGCTTCT---ACTTCGAGATCAGTTCATCCGATTCAA------------------CTGACCAAGATCATGAGATCTACATTCCCTTCGTTG------AGGTTCAAGGTCTATGAATTT---GAAGAACACGGTGTTACGAATCTAATCTCGTCTTCAATAAGACAAGCTCTGGACAACCCGCTTAACTACGCAAGAATTTATTTGGCTGACATACTGGATCCTTGTATAAAGCGCGTGATTTATTTAGATTCAGATGTGCTGGCAGTGGATGAGATTCAGAAGCTATGGAGGATTCCTTTAACCGGG------TCAAGAGTAATTGGAGCTCCACAGTATTGTCATGTAGATTTGAGCAAGTATTTCACCGAAGAATTCTGGTTAGACCCAGAACTATCT---TCAGTTTTTGGA---GGG------AAAAGTCCATGTTATTTCAATACAGGAGTGATGGTGATAGATTTGATGAAATGGAGAGAGGGTGATTATACTAAAAGGGTTGAGAATTGGATGAGAATTCAGAAGGAA------AAGAGGATTTACCAGTTGGGTTCATTGCCTCCATTTTTGTTGGTATTTGGTGGGGAGATTGAAGGGATTGATAAGAGATGGAATCAGCACGGACTTGGCGGGGATAATTTGGTGAGGAGTTGCAGGAAATTGCATCCGGGACCTGTGAGTTTGCTTCATTGGAGTGGGAAAGGGAAGCCATGGGACAGGCTTGATGCTCATCAGCCTTGCCCTGTTGATTATCTTTGGGCGCCTTATGATCTTCATAGA---CCAAAG------------------------------------------------------------------------------------------------------
gnl|Phypa1|92683 ---------------------------------------------------------------------------------------------------------------------------------------------------------------------------------------------------------------------------------------------------------------------------------------------------------------------------------------------------------------------------------------------ATGACGCTTGATGTAGAATATTTGCGAGGCTCAATAGCTGCCATCTTCTCTATCTTGAAGCATACAGCGTGCCCAGAGAATGTTATTTTTCACTTCTTCGCCGCG---AATCGAGATGAGGAA------------------------------CTGCGATTTCTCGTTTGTTCTATTTTCCCTTTCTTG------AGATTCAAGGTGTATCACTTC---GACGAGGCGCTGGTGAACTCTAGAATTTCGCCGTCCGTGCGACCGGCGTTGGATCATCCTTTGAATTATGCGCGGAGCTACATGTCAGATATTCTAGAGCCCTGCATACAGCGAGTTATTTATCTGGACTCGGATCTCATCGTGGTGGACGACATTGTGAAGCTCTGGGGAACCAAGTTAGGACCT---------CATGCCATCGGCGCTCCAGAGTACTGCCATACCAATATGACGAAATATTTCACCGACGCATTCTGGGCAAACAGAACCTTATCT---CGCATTTTCGAT---GGG------AAGAAGCCTTGCTATTTTAATACCGGAGTTATGGTGATGGACATGACGAAGTGGAGAATTGCGAATTATCGTGCGGAGATCGAGCATTGGATGGGAGTTCAAAGCAGG------ACTAGGATTTATGAGTTAGGTTCACTTCCCCCGTTTTTGCTTGTTTTCGGAGGATTGGTGGAGCCAATTGACCACAGATGGAATCAACACGGCCTTGGTGGGGACAATTTGGAGGGGAAGTGCAGATCGCTTCATCCCGGTCCCGTGAGTTTGTTGCATTGGAGCGGTAAGGGGAAACCATGGATTCGAATTGACCAGAAAAAGACATGCCCTGTGGATAGCCTTTGGGTGCCTTATGACCTTCTCCTT---TCCCCGTTGTCTTACCAA------------------------------------------------------------------------------------------
gnl|Phypa1|65107 ---------------------------------------------------------------------------------------------------------------------------------------------------------------------------------------------------------------------------------------------------------------------------------------------------------------------------------------------------------------------------------------------ATGACACTCGATGTGAAATATCTGCGAGGGTCCATGGCGGCCGTTTTCTCGATCTTGAAGCATACTGCGTGTCCGGAGAATGTCATCTTTCACTTCTTCGCCGCG---GACCGAGATGAACAG------------------------------CTGCGATCCCTTGTCTTTTCTACGTTCCCCTTTTTG------AGATTCAAAGTGTATCACTTC---AACGACGCACTGGTGAATTCTAGAATTTCTCCTTCTGTTCGGCCAGCGCTGGAACATCCTTTGAACTACGCTCGTAGCTACCTGGCAGATATTTTGGAGCCGTGCATTCAGAGAGTCATCTACTTGGACTCGGATCTCATTGTTGTGGACGATATTGTGAAACTGTGGGGGACAAAGTTAGGGCCT---------CATGCCATCGGCGCCCCAGAGTATTGCCACACTAACGTGACGAAATACTTCACGGATGCGTTCTGGAACAACAGAATCTTGTCC---AGCACTTTTGAT---GGC------AAGAAGCCTTGTTATTTTAATACCGGAGTTATGGTGATGGATATGGTGAAGTGGAGAACCGAGAACTATCGCGCAGTAATCGAGCAGTGGATGGCAGTGCAAAGTAGT------ACGAGGATTTACGACCTAGGTTCGCTCCCTCCGTTCTTGCTTGTTTTTGGAGGATCGGTGGAGCCAATTGACCACAGATGGAATCAGCATGGCCTGGGCGGAGACAATCTGGAGGGTAAGTGCAGGCCACTTCATCCGGGTCCTGTGAGTTTGTTGCATTGGAGTGGCAAGGGCAAGCCATGGATCCGAATTGATCAAAAGAGAAAGTGTTCTGTGGATAGCTTATGGGCGCCTTATGACCTTCTTCTC---CCCTCCACATTATCTTATCAA---------------------------------------------------------------------------------------
Pp1s129_133V6.1|PACid:18059144 ---------------------------------------ATGGTGCACAGATCAGTCTCTACTATCACATCATTGTCA---------ATTATATTGCTTACTTTCTCTGCATTAGCCACTGCAGTAAGGCCTTCACCATTCGACTTCCCTGCTAGGGCTGAGCTGCACTCGGAACCCGCTCTACATTCTCAGGGATCAGGACCGCAGTATTCGTCAGGACCGGAATGGCCAGAATTCAGAGAAGCCCCGGCG---TTTCGGAATGGGAAACAA------TGCGCTTTCGTG---------AACAGAACAGAG------------------------AACGAGCTGGACCACATATGTGACCGGAACTCGGTGCACATTGCGATGACACTGGATGTGAAGTACTTGCGTGGCTCTATGGCCGCGGTTTTTTCCATACTGAAGCATACTGCGTGTCCGGAGAATGTCATCTTTCACTTCTTTGCTGCA---GACCGTGACGAGCAG------------------------------CTGCGGTCTCTCATCTTCTCAACCTTTCCCTTTCTG------AGATTTAAGGTGTATCATTTT---GACGAGGCGCTGGTGAATTTAAGGATCTCTCCGTCAGTGCGACCTGCTCTGGAGCACCCTTTGAACTATGCACGTAGCTATTTGGCGGATATCTTGGAGCCGTGTATTCAGCGAGTCATATATTTGGATTCCGATCTCATCGTCGTGGACGACATTGTGAAGCTATGGGGGACAAGGCTAGGGCCT---------TACGCCATTGGCGCCCCGGAGTACTGCCACACCAACATGACGAAATACTTTACGAACGCGTTCTGGCAGAATAGAACCCTGTCT---CGCACCTTTGAT---GGG------AAGAAGCCGTGTTACTTCAATACCGGGGTCATGGTGATGGACATGACGAAGTGGAGAACTGAGAACTACCGCGCGGTTATCGAACAGTGGATGGGGGTCCAGAACAGG------ACCAGGATTTACGACCTAGGTTCGCTTCCTCCATTCCTGCTCGTCTTTGGAGGGTCCGTGGAGCCAATCGATCACAGGTGGAATCAGCATGGTCTTGGTGGAGACAACCTGGAGGGTAAGTGCAGGCCGTTGCACCCGGGTCCTGTGAGTTTGTTGCACTGGAGTGGCAAGGGCAAGCCATGGATCCGAATCGACCAAAGGAAAACATGTCCTGTGGATAGTCTGTGGGCTCCTTATGACCTTCTTCAA---CCCTCCGCATTATCTTACCAATAA------------------------------------------------------------------------------------
gnl|Medtr1|AC145329_34.4 ---------------------------------ATGTCGTCGATTATCAAATTTTCACGGTTTTTCTCTGCCGTTATG---------ACCGTAATCATCATCTCCCCCTCCCTCCATTCATCTCATTACCCAGCTTTAGCCATAAGATCTTCTATCATTCATCATATT---------------------------CCTCACCATGATTACCGT---------------TTCTACTTTCACACATCTCCGTTT---TTTCGTAATGCCGATCAA------TGCGAACCGATT---------------------------------------------TCAAGGGAAATCGGTGCATGTCATCCAAGTTTGGTTCATGTAGCTATTACACTCGATGTCGAGTATCTTCGTGGTTCAATCGCTGCGGTGCATTCCATTCTTTATCACGCTTCTTGTCCAGAGAATGTTTTTTTTCACTTTCTTGTTACA---GATACGGAT------------------------------------CTGGAAACATTGGTTCGAACAACTTTTCCGCAGTTG------AGATTCAAGGTGTATTATTTC---GATCGGAATATTGTTAAGAATTTGATTTCAACTTCTGTGAGACAAGCGCTTGAACAGCCTTTGAATTACGCTAGAAATTATCTAGCGGATCTGTTAGAAAGTTGTGTGAAAAGAGTGATTTACTTGGATTCAGATCTTGTTTTACAAGACGATATTGCGAAGCTGTGGAATACTGATTTAGGGTTG---------AATACAATCGGAGCACCGCAATATTGTCATGCTAATTTCACCAAGTATTTTACGGCGGCGTTTTGGTCCGACCCGGTGTTTTCT---ACGACGTTTGAG---AAG------AGAAAAGCTTGTTACTTCAACACTGGGGTGATGGTGATGGATCTAGTGAAGTGGAGGAAGAAAGGGTACACGGAGAGGATTGAACGGTGGATGGAAATTCAGAAGGTA------GAAAGGATCTACGAGCTTGGGTCACTACCACCGTTTCTGTTGGTTTTTGCAGGACACGTGGCGGCAATTGAGCATAGGTGGAATCAACATGGTTTAGGTGGTGATAATGTGAAAGGTAGTTGTAGAGATTTGCATCCTGGTCCTGTTAGTTTGTTGCATTGGTCTGGTAGTGGAAAACCATGGAGGAGACTTGATGAATCAAAACCTTGTCCTCTTGATGCACTTTGGGAACCCTTTGATTTGTATGGA---CATAGACGCAGATATGAATCATTATAG---------------------------------------------------------------------------------
gnl|Orysa5|Os03g18890 ---------------------------------ATGCTGTGGGCGGCGCGGGTGTCCGGGTTCTTCTCCGCCGCCATG---------GTGATGGTGGTGCTGTCCCCGTCGCTGCAGTCCTTCCCGCCCGCCGAG---GCCATCCGGTCGTCGCAGTTTGACAGCCACGTCCGCTTCCCTGGCCAGATC------GCGGGGGGCGCCAGGGGC---------------CTCGCCTTCCGTCGCGCCCCCGCG---TTCCGCAATGCCGCTGAC------TGCGGCAACGCC---------ACCGGCAAT------------------------------------------GTCTGCGACCCATCGCTCGTCCACATCGCGATTACGCTGGACGAGGAGTACCTCAGGGGCTCCGTCGCCGCGGTCCACTCCGTCGTGCAGCACGCCACGTGCCCCGAGAGCGTCTTCTTCCACTTCCTCGTCTCC---GACCCGGCG------------------------------------CTCGGCGACCTCGTCCGCGCCGTGTTCCCGCAGCTC------CAGTTCAAGGTCTACTACTTC---GACCCCGACCGCGTCCGCGGCCTCATCTCCACGTCGGTGAGGCAGGCCCTGGAGCAGCCGCTCAACTACGCCCGCAACTATCTGGCCGATCTCCTCGAGCCCTGCGTGCGCCGGGTCATCTACCTCGACTCCGACCTCGTCGTCGTCGACGATGTCGCCAAGCTCTGGCGCACCGACCTCGGCGGC---------CGCACCGTCGGCGCGCCGGAGTACTGCCACGCGAACTTCACCAAGTACTTCACCGACAGGTTCTGGTCGGACAAGCAGTTCGCC---GGGACGTTCGCG---GGGCGCCGG------CCGTGCTACTTCAACACGGGCGTCATGGTGCTCGACCTCGCCAGGTGGCGGCGGACGGGCTACACGCGGCGCATCGAGCGGTGGATGGAGATACAGAAGTCGCCGGCGGGGCGCATCTACGAGCTCGGGTCGTTGCCGCCCTTCCTGCTGGTGTTCGCGGGGCACGTGGCGCCGATCGAGCACCGGTGGAACCAGCACGGCCTCGGCGGCGACAACGTGTTCGGCAGCTGCCGCGACCTCCACCCGGGGCCGGTGAGCCTGCTGCATTGGTCCGGATCCGGCAAGCCGTGGGCGCGGCTCGGCGCCGGGCGGCCGTGCCCGCTCGACGCGCTCTGGGCGCCGTTCGACCTGTACGGC---CCGGCCGACTCCGCCGCGGAAGGGTCCCGG------------------------------------------------------------------------------
gnl|Sorbi1|Sb01g037870.1 ---------------------------------ATGCTGTGGGTGGCGCGCCTGTCCGGCTTCTTATCCGCCGCCATG---------GTGATGGTGGTGCTGTCGCCGTCGCTCCAGTCCTTCCCGCCCGCCGAG---GCCATCCGGTCGTCGCAGTTCGACGGCAGCGTCCGCTTCCCGGGCCAGATC------GCAGGGGGCGCCCGGGGG---------------ATCGCCTTCCGCCGCGCCCCGTCG---TTCCGCAATGCCGCCGAT------TGCGGCGCCGGC---------GCGGGCAACGGC---------------------------ACCGCCGCCAATGTCTGCGACCCTTCGCTCGTCCACATCGCGATTACGCTCGATGAGGAGTACCTGAGGGGCTCCGTCGCCGCGGTCCACTCGGTGGTGCAGCACGCCAGGTGCCCCGAGAGCGTCTTCTTCCACTTCCTCGTCTCC---GACCCGGGC------------------------------------CTCGGGGACCTCGTCCGCGCGGTCTTCCCGCAGCTC------CGGTTCAAGGTCTACTACTTC---GACCCCGAGCGCGTCCGCGGGCTCATCTCCACGTCGGTGCGGCAGGCGCTGGAGCAGCCGCTCAACTATGCGCGCAACTACCTGGCCGACCTCCTCGAGCCCTGCGTGCGCCGCGTCATCTACCTCGACTCCGACCTCGTCCTCGTCGACGACGTCGCCAAGCTCTGGCGCACCGACCTCGGCGGC---------CGCACCGTCGGCGCCCCCGAGTACTGCCACGCCAACTTTACCAAGTACTTCACCGGCCGGTTCTGGTCGGACCAGCGGTTCGCC---GGGACGTTCGTG---GGGCGGCGG------CCGTGCTACTTCAACACGGGCGTCATGGTGCTTGACCTGGAGCGGTGGCGGCAAGCGGGCTACACGCAGCGCATCGAGCGCTGGATGGAGATACAGAAGTCGCCGCCGGGGCGCATCTACGAGCTGGGTTCGCTGCCGCCCTTCCTGCTCGTGTTCGCGGGGCACGTGGCGCCGATCGAGCACCGGTGGAACCAGCACGGCCTCGGCGGCGACAATGTCCTGGGCAGCTGCCGCGACCTACACCCGGGACCCGTGAGCCTGCTGCATTGGTCCGGGTCCGGCAAGCCATGGGCGCGGCTGGGCGCCGGGCGGCCGTGCCCGCTCGATGCGCTCTGGGCACCCTTCGACCTGTACGGC---CCCGCCGGCGCCGGCGAGTCCCGG------------------------------------------------------------------------------------
gnl|Vitvi1|GSVIVP00028063001 ---------------------------------ATGATGTGGTTCATGAGATTCTCCGGGTTGTTGTTCGCGATAATG---------GTGATGATTCTCTTCTCGCCGCATTTTCAATCTTTTCCTCCAGCCGAA---GCTATTCGATCATCGCACCATGACGGTAATCTCCGTGTCCCG---------------------------------------------------------------------ATTTTGATTCCGGCGGGTGATTCT---------------------------------------------------------------------TCCAGGTTTGTTTGCGATCCATTTCTTGTTCACGTTGCGATTACTCTCGATGTTCACTACCTTCGAGGCTCAATGGCTGCTGTTCATTCCATTCTGCAGCATTCTCAGTGTCCGGAGGACATTTTCTTCCATTTTCTCGTCTCC---GAAACGCAT------------------------------------CTTGAAATTCTAGTTCGATCGACTTTCCCTCAGTTG------AAGTTTAAGGTCTATTACTTC---AATCCAGAGATTGTGCGGAACCTAATTTCGACCTCTGTGAGAGAAGCGCTCGAGCATCCGCTCAATTACGCTAGAAATTACTTGGCTGATCTTCTAGAGCCGTGTGTTCGCAGGGTAATATACCTCGATTCCGATCTAATCGTCGTCGACGATATATATAAGCTGTGGAGCACAAGTTTGGGGACT---------AGAACGATCGGAGCTCCGGAGTACTGTCACGCAAACTTCACTAGGTACTTCACCGACAAATTCTGGTCGGAAAAGCGCTACTAC---GGCACCTTTGAC---GGGCGG------AAACCGTGCTACTTCAACACCGGCGTTATTGTGATAGATCTGGCCAAATGGAGGCGCTTCGGGTTCACAAAGCGGATCGAACGGTGGATGGAGGTCCAGAAGAAC------AACCGGATCTACGAGTTGGGCTCATTGCCGCCGTACCTATTGGTTTTTGCGGGGCACGTGGCGCCCATCGAGCACCGATGGAACCAGCACGGCTTAGGCGGAGATAATGTCAAAGGCAGCTGTCGCGAGCTCCATCCAGGTCCCGTCAGTCTCTTGCATTGGAGCGGCAGTGGCAAGCCCTGGGCGAGGCTTGACATGAAGGCCCCCTGTCCGATCGACGCCGTATGGTCGCCGTACGACTTGTACCGA---CCCTTACGG---------------------------------------------------------------------------------------------------
gnl|Arath7|AT3G62660 ---------------------------------ATGCTTTGGATCATGAGATTCTCCGGTTTATTCTCCGCCGCTTTG---------GTTATCATCGTCCTCTCTCCTTCTCTCCAATCGTTTCCTCCAGCTGAA---GCTATCAGATCCTCTCATCTCGACGCTTACCTCCGTTTCCCCTCCTCC---------GATCCACCGCCGCATAGA---------------TTCTCCTTCAGAAAAGCTCCTGTT---TTCCGCAATGCCGCCGAT------TGCGCCGCCGCA---------GATATCGATTCC------------------------------------GGCGTCTGTAACCCTTCCTTGGTCCACGTCGCGATTACTCTCGATTTCGAGTACCTGCGTGGCTCAATCGCCGCCGTTCATTCGATTCTCAAGCACTCGTCGTGTCCCGAGAGCGTCTTCTTCCATTTCCTCGTCTCC---GAGACTGAC------------------------------------CTAGAATCCTTGATTCGTTCGACTTTTCCCGAATTG------AAATTAAAGGTTTACTACTTC---GATCCGGAGATTGTACGGACGCTGATCTCAACCTCCGTGAGACAAGCGCTCGAGCAGCCGTTGAATTACGCTAGAAATTACCTAGCTGACCTTCTCGAGCCTTGCGTGCGTCGCGTGATCTACCTAGATTCCGATCTAATCGTCGTCGACGACATCGCAAAGCTCTGGATGACGAAACTGGGATCG---------AAAACGATCGGAGCTCCCGAGTACTGTCACGCGAACTTCACAAAGTATTTCACACCGGCGTTCTGGTCCGACGAGAGGTTCTCC---GGAGCTTTCTCC---GGGAGG------AAACCGTGCTACTTCAACACGGGAGTGATGGTGATGGATCTAGAGAGATGGAGGCGCGTAGGGTACACGGAGGTGATAGAGAAATGGATGGAGATTCAGAAGAGT------GATAGGATTTACGAGCTGGGATCATTGCCGCCGTTCTTGTTGGTGTTCGCCGGAGAAGTAGCTCCGATAGAGCATCGGTGGAACCAGCATGGGCTTGGTGGAGATAACGTGAGAGGAAGCTGTAGAGATTTACATCCCGGTCCGGTTAGCTTGCTTCATTGGTCCGGTAGTGGTAAACCGTGGTTTCGGTTAGATTCGAGACGGCCTTGTCCACTTGATACTCTTTGGGCACCTTATGATTTGTATGGA---CACTACTCTCGC------------------------------------------------------------------------------------------------
gnl|Carpa1|supercontig_151.46 ---------------------------------ATGTTGTGGGTTTTGAGATTCTCGGGGTTCTTCTCCGCCGCAATG---------GTCATGATCGTTCTGTCCCCTTCACTACAGTCCTTCCCTCCCGCCGAG---GCGATCCGATCCTCTCATCTTGACAGCTACCTCCGTTTCCCCTCC------------CAGCATTCAGTTGATCGT---------------TTCTCGTTTCGGCAGGCCACGATT---TTCCGCAATGCCGGTGAA------TGCGGCTCCTCT---------GATGGTGATACC------------------------------------GGCGTCTGTAACCCCTCATTGGTTCATGTCGCCATCACACTGGACGTGGACTACCTCCGCGGCTCAATCGCCGCCGTTCACTCTATCCTACAGCATTCTGTTTGCCCGGAGAGCATCTTCTTCCACTTTCTCGTCTCC---GACGCCGGT------------------------------------CTCGAGTCACTTGTGCGCTCCACTTTTCCTCAATTG------AAGTTTAAGGTGTACTACTTC---GACCCGGATATTGTACGGAACCTGATCTCCACTTCGGTCAGGCAAGCCTTGGAGCAGCCGTTGAATTACGCTAGGAATTACTTGGCTGATCTGCTCGAGCCCTGCGTTCGCCGGGTAATTTATCTGGATTCTGATCTGGTCGTCGTCGACGATATTGCCAAACTATGGGCAACGAGCTTGGGTTCG---------AGAACAATCGGAGCGCCGGAGTACTGCCACGCCAACTTCACCAAGTATTTTACGGCAAGATTCTGGTCTGACGGCCGGTTTTCT---GGCCTGTTTAAC---AGGAGA------AAACCTTGCTACTTCAACACAGGAGTGATGGTTATAGATCTGGTCAAGTGGAGGCGGTTCGGGTATACTAAGCGGATTGAGAGGTGGATGGAGATCCAGAAGATC------AACCGGATCTACGAGCTCGGTTCGCTCCCGCCGTTCCTGCTGGTTTTTGCGGGACGCGTGGCGCCGATCGAGCACCGGTGGAACCAGCACGGATTGGGTGGAGACAATGTTAGGGGCAGTTGCCGTGACCTGCACCCAGGTCCTGTGAGCCTGCTGCATTGGTCCGGCAGCGGCAAGCCCTGGCTCAGGCTAGACTCCAAGAGACCATGTCCGCTCGATGCACTATGGGCACCATATGACTTGTACGGA---CACCCGCAA---------------------------------------------------------------------------------------------------
gnl|Poptr1|552490 ---------------------------------ATGCTTTGGATTCTACGATTTTCAGGCTTCTTCTCTGCCGCTCTT---------GTCATGATTATACTCTCTCCGTCTTTCCAATCCTTCCCTCCAGCTGAA---GCCATTCACTCCTCCAATCTCGACGGTCATCTCCGTTTCCCCCTTCTCCTCTCCCCTGCCGATTCCCTCACCCAA---------------CTATCCTTCCGAAAATCGACTATA---TTCCGCAATGCTGATGAA------TGCGGCTTCTCC---------GACCACCAAAGC------------------------AGAGGCAAAACAAGTGTCTGTTATCCTTCATTGGTCCACGTAGCGATTACTCTCGACGTGGAGTATCTTCGTGGCTCAGTTGCTGCTGTTCACTCAATTCTGCAGCACTCAATGTGTCCGGAGAATGTGTTCTTCCATTTTTTAGTATCT---GAGACCAAT------------------------------------CTGGAATCCCTGGTTCGATCCACTTTCCCTCAATTG------AAGTTCAAAGTTTATTATTTC---GATCCGGAGATTGTTCGCAGCCTCATTTCCACCTCAGTTAGGCAAGCGCTGGAGCAGCCACTCAATTACGCTAGGAATTATCTGGCTGATTTGCTTGAGCCATGTGTTAAAAGAGTGATTTATTTGGACTCTGATCTAGTTGTCGTTGATGATATTGCAAAGTTGTGGACTACTAATTTGGGTTCT---------AGAATAATCGGAGCTCCGGAATATTGCCACGCCAACTTCACCAAGTATTTCACGGCGGATTTCTGGTCCGACAAGCGGTTTTCA---GGGACATTTCGG---GGGCGG------AAACCCTGTTACTTTAACACTGGAGTGATGGTGATAGATCTGGTGAAATGGAGATGGGCCGGGTACACGAAGCGGATTGAGAGGTGGATGGAGATCCAGAAGAGT------CACCGGATTTATGAGCTGGGTTCGTTGCCGTCGTATCTTTTGGTGTTTGCGGGACACGTGGCGCCGATTGAGCACCGGTGGAACCAACATGGGTTAGGTGGTGATAATGTGAGAGGGAGTTGCCGGGACTTGCATCCGGGTCCGGTTAGTCTATTGCATTGGTCAGGTAGTGGAAAGCCGTGGCTCAGGCTCGACTCAAAGCAACCGTGCCCTCTTGATGCACTGTGGGCACCATACGATTTGTACGGA---CGCCCACCT---------------------------------------------------------------------------------------------------
gnl|Poptr1|664389 ---------------------------------ATGCTTTGGATTCTACGATTCTCAGGCTTCTTCTCTGCCGCAGTT---------GTGATGATTATACTCTCTCCTTCTATCCAATCCTTCCCCCCAGCTGAG---GCCATTCGCTCCTCCAATCTCGACGGGTACCTCCGTTTCCCCATCCTCCCCTCCCCTCCCGATTACCTCCCTCAA---------------CTATCCTTCCGAAGGTCGACCATA---TTCCGCAATGCTGATGAA------TGCCGCTTCTCT---------GCCCGCCAAATC------------------------AGGGGCAAAACCAGTGTCTGTGATCCTTCATTGGTTCACATAGCGATTACTCTCGATGTGGAGTATCTTCGTGGTTCAATCGCGGCTGTTCACTCAATTTTGCTCAACTCTTTGTGTCCAGAGAATGTTTTCTTCCATTTCTTAGTCTCT---GAGACCAAT------------------------------------CTGGAATCCCTAGTTCGATCCACTTTCCCTCAATTG------AAGTTCAAAGTGTATTATTTC---GATCCGGAGATTGTACGCAGCCTCATCTCGACTTCAGTTAGGCAAGCGCTTGAGCAGCCACTCAATTACGCCAGGAATTATTTGGCTGATTTGCTAGAGACCTGTGTTAAAAGAGTGATCTATTTAGACTCTGATCTTGTTGTCGTTGATGATATCGCAAAGTTGTGGGCTACTAATTTGGGTTCT---------AGAACAATCGGAGCTCCAGAATATTGTCATGCCAACTTCACAAAGTATTTCACTTCGGGTTTCTGGTCTGATAAGCGGTTTTCA---GGGGCATTTCGG---GGGCGG------AAACCCTGTTACTTTAACACTGGAGTGATGGTGATAGATCTGGTGAAATGGAGACATGCCCAATATACGAAGTGGATTGAGAGGTGGATGGAGGTCCAGAAGAGT------GACCGGATCTACGATTTGGGTTCCTTGCCGCCATATCTTTTGGTATTTGCGGGAAATGTGGCGCCGATTGAGCACCGGTGGAACCAGCATGGGTTAGGTGGTGATAATGTGAGAGGTAGTTGCCGGGACTTGCATCCGGGTCCGTATAGTCTATTGCATTGGTCAGGTAGCGGAAAGCCGTGGCTCAGGCTCGACTCAAAGCAACCGTGCCCTCTTGATTTCCTGTGGTCACCATACGATTTGTACGGA---CACTCGCGTTTA------------------------------------------------------------------------------------------------
gnl|Arath7|AT4G02130 ---------------------------------ATGCTTTGGATAACGAGATTTGCTGGATTATTCTCCGCCGCGATG---------GCAGTGATCGTGTTATCTCCGTCGCTTCAGTCATTTCCTCCGGCGGCG---GCAATCCGTTCTTCT------------------------------------------------------CCATCA---------------CCGATCTTCAGAAAAGCTCCAGCGGTGTTCAACAACGGCGACGAA------TGTCTCTCCTCC---------GGC---------------------------------------------GGCGTCTGCAATCCGTCGTTGGTCCACGTGGCGATCACGTTAGACGTAGAGTACCTGCGTGGCTCAATCGCAGCCGTTAACTCGATCCTTCAGCACTCGGTGTGTCCAGAGAGCGTCTTCTTCCACTTCATCGCCGTC---TCCGAGGAAACAAACCTG---------------------------TTGGAGTCGCTGGTGAGATCGGTTTTCCCGAGACTG------AAATTCAATATTTACGATTTT---GCCCCTGAGACAGTTCGTGGTTTGATTTCTTCTTCCGTGAGACAAGCTCTCGAGCAGCCTCTGAACTACGCTAGAAGCTACTTAGCGGATCTGCTGGAGCCTTGTGTTAACCGTGTCATATACTTGGATTCGGATCTTGTCGTCGTCGATGACATCGCTAAGCTTTGGAAAACTAGCCTAGGCTCG---------AGGATAATCGGAGCTCCGGAGTATTGTCACGCGAATTTCACGAAATACTTCACCGGAGGATTCTGGTCGGAGGAGAGATTCTCC---GGTACCTTTAGA---GGGAGG------AAGCCATGTTACTTCAACACAGGTGTGATGGTGATAGATCTTAAGAAATGGAGAAGAGGTGGTTACACGAAACGTATCGAGAAATGGATGGAGATTCAGAGAAGA------GAGAGGATTTACGAACTAGGCTCGCTTCCACCGTTTCTTCTAGTTTTCTCCGGTCACGTGGCTCCCATCTCTCACCGGTGGAACCAGCATGGACTTGGTGGTGACAATGTTAGAGGTAGCTGTCGTGATTTGCATCCTGGTCCTGTGAGTTTGCTGCATTGGTCTGGTAGTGGCAAGCCCTGGATAAGACTCGATTCCAAACGGCCTTGTCCCTTAGACGCATTATGGACGCCTTACGACTTGTATCGA---CATTCGCAT---------------------------------------------------------------------------------------------------
AT1G02720.1|PACid:19650690 ---------------------------------ATGCATTGGATTACGAGATTCTCTGCTTTCTTCTCCGCCGCATTA---------GCCATGATTCTCCTTTCTCCTTCGCTCCAATCCTTTTCTCCGGCGGCA---GCTATCCGATCATCTCAC---------------CCCTACGCCGACGAATTCAAACCCCAACAAAACTCCGATTAC---------------TCCTCCTTCAGAGAATCTCCAATG---TTCCGTAACGCCGAACAA------TGCAGATCTTCC---------GGCGAAGATTCC------------------------------------GGCGTCTGTAACCCTAATCTCGTCCACGTAGCCATCACTCTCGACATCGATTACCTCCGTGGCTCAATCGCAGCCGTCAATTCGATCCTCCAGCACTCAATGTGCCCTCAAAGCGTCTTCTTCCACTTCCTCGTCTCC---TCCGAGTCTCAAAAC------------------------------CTAGAATCTCTGATTCGTTCTACTTTCCCCAAATTG---ACGAATCTCAAAATTTACTATTTT---GCCCCTGAGACCGTACAGTCTTTGATTTCATCTTCCGTGAGACAAGCCCTAGAGCAACCGTTGAATTACGCCAGAAATTACTTGGCGGATCTGCTCGAGCCTTGCGTTAAGCGAGTCATCTACTTGGATTCGGATCTCGTCGTCGTCGATGATATCGTCAAGCTTTGGAAAACGGGTTTAGGCCAG---------AGAACAATCGGAGCTCCGGAGTATTGTCACGCGAATTTCACGAAATACTTCACCGGAGGTTTTTGGTCAGATAAGAGGTTTAAC---GGGACGTTCAAA---GGGAGG------AACCCTTGTTACTTCAATACTGGTGTAATGGTGATTGATTTGAAGAAGTGGAGACAATTTAGGTTCACGAAACGAATTGAGAAATGGATGGAGATTCAGAAGATA------GAGAGGATTTATGAGCTTGGTTCTCTTCCTCCGTTTCTTCTGGTATTTGCTGGTCATGTAGCTCCGATTTCACATCGGTGGAATCAACATGGGCTTGGTGGTGATAATGTTAGAGGTAGTTGCCGTGATTTGCATTCTGGTCCTGTGAGTTTGCTTCACTGGTCAGGTAGTGGTAAGCCATGGTTAAGACTCGATTCCAAGCTTCCATGTCCTTTAGACACATTGTGGGCACCTTATGATTTGTATAAA---CACTCCCATTGA------------------------------------------------------------------------------------------------
gnl|Arath7|AT3G28340 ---------------------------------ATGATGTCTGGTTCAAGATTAGCCTCTAGACTAATAATAATCTTC---------TCAATAATCTCCACATCTTTCTTCACCGTTGAATCGATTCGACTATTCCCT---------------------------------------------------GATTCATTCGACGATGCATCT------------------TCAGATTTAATGGAAGCTCCAGCA---TATCAAAACGGTCTTGAT------TGCTCTGTTTTA---------GCCAAAAACAGA------------------------------CTCTTGTTAGCTTGTGATCCATCAGCTGTTCATATAGCTATGACTCTAGATCCAGCTTACTTGCGTGGCACGGTATCTGCAGTACATTCCATCCTCAAACACACTTCTTGCCCTGAAAACATCTTCTTCCACTTCATTGCTTCG---GGTACAAGTCAGGGTTCC---------------------------CTCGCCAAGACCCTATCCTCTGTTTTTCCTTCTTTG------AGTTTCAAAGTCTATACCTTT---GAAGAAACCACGGTCAAGAATCTAATCTCTTCTTCTATAAGACAAGCTCTTGATAGTCCTTTGAATTACGCAAGAAGCTACTTATCCGAGATTCTTTCTTCGTGTGTTAGTCGAGTGATTTATCTCGATTCGGATGTGATTGTGGTCGATGATATTCAGAAACTATGGAAGATTTCTTTATCCGGG------TCAAGAACAATCGGTGCACCAGAGTATTGCCACGCAAATTTCACCAAATACTTCACAGATAGTTTCTGGTCCGATCAAAAACTCTCG---AGTGTCTTCGAT---TCC------AAGACTCCTTGTTATTTCAACACAGGAGTGATGGTTATCGATTTAGAGCGATGGAGAGAAGGAGATTACACGAGAAAGATCGAAAACTGGATGAAGATTCAGAAAGAA---GATAAGAGAATCTACGAATTGGGTTCTTTACCACCGTTTCTTCTAGTGTTTGGTGGTGATATTGAAGCTATTGATCATCAATGGAACCAACACGGTCTCGGTGGAGACAACATTGTGAGTAGTTGTAGATCTTTGCATCCTGGTCCGGTTAGTTTGATACATTGGAGTGGTAAAGGGAAGCCATGGGTTAGGCTTGATGATGGTAAGCCTTGTCCAATTGATTATCTTTGGGCTCCTTATGATCTTCACAAG---TCACAGAGGCAGTATCTTCAATACAATCAAGAGTTAGAAATTCTT---------------------------------------------------------------
gnl|Medtr1|CR962134_11.5 ------------------------------------ATGCTTCCTTTACGTTTAACCGTTGTTGTTTCATCTCTCATT---------CTTCTTTGTTCAATCTTCCAACCATTCTGCCTTGGAATCCGTTCTTTCCCA---------------------------ACAACCAACACCGCAGAGCACTCACCTACTCCGTTTCGTTTCTCG------------------GGTGCTTTCTCTGAGGCACCCGAG---TATCGAAACGGAGCAGGT------TGTCCGAAACAA---------AAATCCAAAACC---------------------------TTATTCCCTTCATCATGTGACCCTTCTTTAGTCCACATAGCAATGACCCTCGACTCCGGTTATCTCCGTGGCTCCATCGCCGCTGTCCACTCCGTACTCCGCCACTCTTCCTGCCCGGAAAATATCTTTTTCCATTTCATCTCCGCT---GAATTCGACCCAACTACACCACGGACG------------------CTAACTCGTTTAGTAGCGTCTGTTTTTCCGTCGCTA------AACTTTAAAGTTTACATTTTT---CGTGAAGACACTGTTATCAACCTTATCTCATCTTCCATTCGTTTAGCCCTTGAAAACCCATTAAACTATGCAAGAAACTATCTTGGTGACATGCTTGATACATGTGTTGAACGTGTAATCTATCTTGATTCAGATATAGTAGTTGTTGATGATATTTCAAAGCTTTGGAGTGTAAAAATGGACGCA------AAAAAAGTCATTGGTGCACCAGAATATTGTCATGCAAATTTCACCAAATACTTCACAGATGAGTTTTGGAATGACCCTTTACTCTCA---AGAGTCTTTAAA---GCAAGA------AAAGCTTGTTATTTCAACACTGGTGTAATGGTAATGGATTTGATGAAATGGAGAGAAGGTAACTATAGAAGAAAGATTGAAAACTGGATGGAGTTACAAAAGAAG------AGAAGAATCTATGAGCTAGGTTCATTGCCACCTTTTTTACTTGTTTTTGCAGGAAATGTTGAAGCTATTGATCATAGATGGAATCAACATGGACTTGGTGGTGATAATTTGAATGGTGTTTGTAGATCTTTGCATCCTGGTCCTGTTAGTTTATTGCATTGGAGTGGAAAAGGAAAACCTTGGGTTAGGCTTGATGAGAAAAAAGCTTGTCCTTTAGATTCACTTTGGGAGCCTTATGATCTATACAAG---CCAAGAAATCATTTGATGGTTCATGGTGGTGGAGATAAAGATCAAGAGATTCAAAATTGGAGTTTTTCTTCTTCAATTTTGGTTGGTTATGCTCATGATTTCTTGTGA
gnl|Vitvi1|GSVIVP00028923001 ------------------------------------ATGCTGGGCTTTGGATTAAACCCCGTCCATCTGGCGGTTCTT------------GCTTTTATTCTTTTCTCCCCCGTGTGTCTCGGGATTCGTTCTTTTCCG------------------------------GGGAGAGATGTCGCCGGCGGTGATTATGGGTACGAGGGTTTC------------------TTCCGATTTGCAGAAGCGCCGGAC---TATCGTAACGGAGAGGAG------TGTCCGGCGAAG---------GGCCATAAAGGG------------------------------TATGTGTCGTCGTGTGATCCGTCACTGGTTCACATCGCCATGACTCTTGACTCGGAGTACCTGAGAGGATCCATTGCAGCGGTCCATTCCATTCTGCGCCACTCTTCTTGCCCAGAGAACGTCTTCTTCCATTTCATCGCCGCC---GATCCGCGAGTG---------------------------------CTGACTCAACTCGTCCGATCTACGTTTCCTTCTCTC------AACTTCAAGGTCTACATCTTC---AGAGAGGACACTGTAATCAATCTCATCTCCTCTTCCATTCGCTCAGCGCTCGAGAACCCATTGAACTACGCTAGAAACTACTTGGGCGATATTCTCGATCCGTGCGTGGAGCGAGTCATTTACATTGACTCGGATCTTGTAGTTGTTGATGACATTCGCAAGCTCTGGAACATCACACTCACTGAG------TCGCGAGTCATTGGTGCGCCAGAGTATTGCCATGCCGTCTTTGAAAAGTACTTCACCGATGAGTTCTGGTCCGACTCGGTTCTGCCA---AGGGTCTTTGAT---TCGAGA------AAACCTTGTTATTTCAATACGGGTGTGATGGTGATGGATTTGGTGAGATGGAGAAAGGGCAATTACAGGAGGAAGATCGAGAATTGGATGGAATTGCAGAGGAGG------AGGAGGATCTACGAACTGGGTTCGCTTCCGCCATTCTTGCTAGTGTTCGCCGGGAATGTTGAGGCCATTGATCACCGGTGGAACCAGCACGGTCTTGGCGGGGACAACGTGAAGGGAAGTTGCAGGCCACTCCACCCAGGCCCTGTGAGTCTGCTGCATTGGAGCGGTAAAGGAAAGCCATGGTCGAGGCTGGACGCGAGAAAGCCCTGCCCTGTGGATCATCTTTGGGAGCCCTACGATCTATACAAACCCCATAGGAACCACAGATTGAATCATCAACAGATGCTCCTTTCCGCTTCTTCGTCAACATTGGTTGGGTATTCAAATTACTTCATT------------------------
gnl|Arath7|AT1G24170 ---------------------------------------------------ATGTCGTCGCGTTTTTCTTTGACGGTG---------GTGTGTTTGATTGCTCTGTTACCGTTTGTTGTTGGTATACGGTTGATTCCG---------GCGAGGATCACGAGTGTCGGTGATGGCGGCGGCGGAGGAGGTAATAATGGGTTTAGTAAACTT------------------GGTCCGTTTATGGAAGCTCCGGAG---TATAGAAACGGCAAGGAG------TGTGTATCTTCA---------TCAGTGAACAGA------------GAGAACTTCGTGTCGTCTTCTTCTAGTTCTAATGATCCTTCGCTTGTTCACATCGCTATGACTTTGGACTCAGAGTATCTCCGTGGATCAATCGCAGCCGTTCATTCTGTTCTTCGCCACGCGTCTTGTCCAGAGAACGTCTTCTTCCATTTCATCGCTGCT---GAGTTTGACTCTGCGAGTCCTCGTGTT------------------CTGAGTCAACTCGTGAGGTCGACTTTTCCTTCGTTG------AACTTTAAAGTCTACATTTTT---AGGGAAGATACGGTGATCAATCTCATATCTTCTTCGATTAGACTAGCTTTGGAGAATCCGTTGAACTATGCTCGGAACTATCTCGGAGATATTCTTGATCGAAGTGTTGAACGAGTCATTTATCTTGACTCGGATGTTATAACTGTGGATGATATCACAAAGCTTTGGAACACGGTTTTGACCGGG------TCACGAGTCATCGGAGCTCCGGAGTATTGTCACGCGAACTTCACTCAGTATTTCACTTCCGGGTTCTGGTCAGACCCGGCTTTACCG---GGTCTAATCTCG---GGT------CAAAAGCCTTGCTATTTCAACACAGGAGTGATGGTGATGGATCTTGTTAGATGGAGAGAAGGGAATTACAGAGAGAAGTTAGAGCAATGGATGCAATTGCAGAAGAAG------ATGAGAATCTACGATCTTGGATCATTACCACCGTTTCTTTTGGTGTTTGCGGGTAATGTTGAAGCTATTGATCATAGATGGAACCAACATGGTTTAGGAGGAGACAATATACGAGGAAGTTGTCGGTCATTGCATCCTGGTCCTGTGAGCTTGTTGCATTGGAGTGGTAAAGGTAAGCCATGGGTTAGACTTGATGAGAAGAGGCCTTGTCCGTTGGATCATCTTTGGGAGCCATATGATTTGTATAAG---CATAAGATTGAGAGAGCTAAAGATCAGTCTCTGCTTGGGTTTGCTTCTCTGTCGGAGTTGACTGATGATTCAAGCTTCTTG---------------------------
gnl|Arath7|AT1G70090 ---------------------------------ATGCGGTTGCGTTTTCCGATGAAATCTGCCGTTTTAGCGTTTGCT---------ATCTTTCTGGTGTTTATTCCACTGTTTTCCGTCGGTATACGGATGATTCCG------------------------GGAAGACTCACCGCCGTATCCGCCACCGTCGGAAATGGCTTTGATCTG------------------GGGTCGTTCGTGGAAGCTCCGGAG---TACAGAAACGGCAAGGAG------TGCGTGTCTCAA---------TCGTTGAACAGA------------------------GAAAACTTCGTGTCGTCTTGCGACGCTTCGTTAGTTCATGTAGCTATGACGCTTGACTCGGAGTACTTACGTGGCTCAATCGCAGCCGTACATTCAATGCTCCGCCACGCGTCGTGTCCAGAAAACGTCTTCTTCCATCTCATCGCTGCA---GAGTTTGACCCGGCGAGTCCACGCGTT------------------CTGAGTCAACTCGTCCGATCTACTTTCCCGTCGCTA------AACTTCAAAGTCTACATTTTC---CGGGAAGATACGGTGATCAACCTTATCTCTTCTTCAATCAGACAAGCTTTAGAGAATCCATTGAACTATGCTCGGAACTACCTCGGAGATATTCTTGATCCATGCGTAGACAGAGTCATTTACCTAGACTCGGACATCATCGTCGTCGATGACATAACAAAGCTTTGGAACACGAGTTTGACAGGG------TCAAGAATCATCGGAGCTCCGGAGTATTGTCACGCTAACTTCACAAAGTACTTCACTTCAGGTTTCTGGTCCGACCCGGCTTTACCC---GGTTTCTTCTCG---GGTCGA------AAGCCTTGTTATTTCAACACGGGTGTGATGGTGATGGATCTAGTTAGATGGAGAGAAGGAAACTACAGAGAAAAGCTTGAAACTTGGATGCAGATACAGAAGAAG------AAGAGAATCTACGATTTGGGTTCTTTGCCTCCGTTTCTTCTTGTCTTCGCAGGGAACGTTGAAGCAATTGATCATAGGTGGAACCAACATGGTTTAGGAGGAGACAATGTACGAGGAAGTTGTAGGTCTTTGCATAAAGGACCAGTGAGTTTGTTGCATTGGAGTGGTAAAGGTAAGCCATGGGTGAGACTTGATGAGAAGAGACCGTGTCCGTTGGATCATTTATGGGAACCGTATGATTTATATGAG---CATAAGATTGAAAGAGCTAAAGATCAGTCTTTGTTCGGGTTCTCTTCTTTGTCTGAGTTAACAGAAGATTCAAGCTTTTTC---------------------------
gnl|Carpa1|supercontig_5.324 ---------------------------------ATGCAGATTCTTTCCCGGCTGTACGCCACCATTTTAATCCTCCTA---------TTGGTGTCTCTGGTTCTTCCGCCATTTTGCCTCGGGATTCGCTCCATCCCG------------------------------------ACGGTCTCCGTCGACGGCGGGGCCGACGGGTTCGAC------------------TCTCGATTCGCTGAGGCGCCGGAC---TACCGTAACGGGGCGGAG------TGTCCACGGCCG---------ACAAATCGGGAT------------------------------TTTGCATCTTCCTGCGACACGTCGCTGGTCCACATCGCCATGACCCTCGATTCTGAATATCTCCGTGGCTCCATCGCAGCAGTCCACTCGGTCCTGCGCCACGCGTCGTGCCCAGAAGATATTTTCTTCCACTTCATCGCTGCC---GAGTTCGACCCAGCGAGCCCTCGGGTT------------------CTGAGTCAACTCGTTCGATCCACGTTCCCTTCCCTC------AACTTCAAGGTCTACATATTT---AGGGAGGACACCGTCATCAACCTCATCTCGTCATCCATCCGTCAAGCCCTGGAGAACCCGCTGAACTACGCTAGAAACTATCTCGGAGACATCCTTGATTTCTGCGTCGAGCGAGTTATTTACCTTGACTCAGACCTGATCGTGGTAGACGACATTCACAAACTGTGGAACACGACGTTAAGTGGG------TCGCGAGTAATCGGTGCGCCCGAGTACTGTCACGCCAACTTCACAAAGTACTTCACCTTTAATTTCTGGTCAGACCCGGCATTGACC---CGGGTATTTTCT---TCTAGA------AACCCTTGTTATTTCAACACGGGGGTGATGGTGATGGATTTGGTGAGGTGGAGAGAAGGGAGTTACAGGAAGAGGATAGAGAACTGGATGGAAATTCAGAGAAAG------AGGAGGATTTACGAGTTGGGTTCTCTGCCTCCATTCTTATTGGAGTTTGCGGGTAATGTGGAAGCCATTGGTCATGAATGGAACCAGCATGGACTGGGTGGGGATAATGTGAGGGGAAGTTGCAGACTGCTGCACCCTGGTCCGGTGAGTTTGCTGCATTGGAGTGGGAAAGGGAAGCCATGGGTGAGACTGGATGCTAAGAAGCCATGTCCATTGGATCATCTTTGGAAGCCTTACGATCTTTACAAG---CCAAATAGCAAGAGAGTGAAGGATCAGTCACCGGGTTATATTTCACCTTCTTCCTCATTGAAGATTGAGCATTACAGTTACTTG------------------------
gnl|Poptr1|418609 ---------------------------------------------------------------------------------------------------------------------------------------------------------------------------------------------------------CCCAACGGT------------------TTCCGGTTCTCTGAAGCGCCGGAT---TACCGGAACGGGAGAGAC------TGTCCTGTTTCA---------ACAACCAATGGG---------------------------CGCTCGGTTTCCTCCTGCGACCCTTCTTTAGTCCACATAGCCATGACTCTTGATTCTGAGTATCTACGTGGCTCAATCGCTGCCGTCCACTCGGTTCTCAAACACGCTTCCTGCCCAGAAAGCATCTTTTTCCACTTTGTTGCGGCA---GAGTTCGACCCGGCAAGCCCACGGGTC------------------TTAACCCAATTGGTACGATCCACTTTCCCATCGTTG------AATTTCAAGGTCTATATATTC---CGAGAAGACACTGTAATCAATCTAATCTCTTCTTCAATCCGGCAAGCACTGGAAAACCCATTGAATTACGCAAGAAACTATCTTGGTGATATGTTGGATCTCTGCGTGGATCGGGTCATTTATCTGGACTCTGATATTGTGGTCGTCGACGACATACACAAGTTATGGAACACCGCGCTTAGCGGG------TCTCGAGTGATCGGGGCACCCGAGTATTGCCATGCGAATTTCACCCAGTATTTCACTTCCGTGTTCTGGTCCGACCAGGTTATGTCT---GGTACTTTTTCG---TCGGCGAGGAGGAAGCCGTGTTACTTCAACACTGGGGTTATGGTGATGGATTTGGTGAGGTGGAGAGAAGGGGATTATAAGAGGAGGATAGAGAAGTGGATGGAGATTCAAAAAAAG------ACAAGGATTTATGAGTTGGGCTCATTGCCACCATTTTTGCTCGTGTTTGCAGGGGATGTTGAAGCGATAGACCATAGATGGAACCAGCATGGACTTGGTGGGGATAATGTGAGAGGGAGTTGCAGGTCATTGCATCCTGGTCCGGTCAGCTTGCTACATTGGAGTGGGAAAGGGAAGCCTTGGGTTAGACTTGATGCTAAAAAGCCATGCAAGCTTGATCATCTTTGGGAGCCGTACGATCTGTAC------------------------------------------------------------------------------------------------------------------
gnl|Poptr1|418911 ------------------------------------------------------------------------------------------------------------------------------------------------------------------------------------------------------------------------------------------------GAAGCGCCGGAG---TATCGTAACGGGAGAGAC------TGTCCTGTTTTA---------ACAAGCAATGGC---------------------------CGGTTAGTCTCCTCCTGCGACCCTTCTTTAGTTCACATAGCCATGACTCTTGATTCTGAGTATCTACGAGGCTCAATCGCTGCCGTCCACTCGGTCCTCAAACACGCTTCCTGCCCAGAAAGCATCTTCTTTCACTTCATTGCGGCA---GAGTTCGACCCAGCAAGCCCGCGGGTC------------------CTTTCCCAACTGGTGCGATCCACTTTTCCATCGCTG------AATTTCAAGGTCTATATATTC---AGAGAAGACACCGTAATCAATCTAATCTCTTCTTCCATCCGGCAAGCACTAGAAAACCCATTAAACTACGCAAGAAACTATCTGGGTGACATGCTGGATCTCTGCGTGGATCGGGTCATTTATCTGGACTCTGATGTCGTAGTTGTCGATGACATACACAAGTTGTGGACCACAACGCTTAGTGGG------GCTCGGGTGATAGGGGCACCCGAGTATTGCCACACAAATCTCACCAAGTATTTCACGGACGTGTTCTGGTCCGACCCGGTGATGTCA---GGGACGTTCACC---TCGGCGAGGAGGAAGCCGTGTTACTTCAATACTGGGGTGATGGTGATGGACTTGGTGAGGTGGAGAGAAGGGAATTACAGGGGGAGGATAGAGAAGTGGATGGAGGTGCAAAGAAAG------ACAAGGATATACGAGTTGGGTTCACTGCCACCGTTTTTGCTAGTGTTTGCCGGGGATGTGGAGGCAATGGATCATCAGTGGAACCAGCATGGGCTTGGCGGGGATAACGTGAGAGGGACTTGCAGGTCATTGCATCCCGGTCCAGTCAGTTTGTTGCATTGGAGTGGGAAAGGGAAGCCCTGGGTGAGACTTGATGCTAAAAGACCATGCAAGGTTGATCATCTGTGGGAGCCTTATGATTTG---------------------------------------------------------------------------------------------------------------------
gnl|Selmo1|234804 ------------------------------ATGCACTCGTGGGCTCCCGCGGCCGAGGCCATCCGATCTTCCCAGTTC---------------------------------------------------------------------------------------------------------------------------GGGCAGCAG------------------CAGCTCTTCCACGAGGCTCCAGCG---TTTCGAAACGGCAAGGAG------TGCCCGCGGCAGAGGCTAGATCCAGCGCAGCGG------------------------------CCCGGGTGGTGCCATGATCCGGGCGCGATTCACGTAGCAATGACGCTGGATCGCGCCTATCTCCGCGGCTCCATGGCCGCGGTGCTCTCCATCGTCCAGCACGCCGTCTGCCCCGAGAGCATCGTCTTCCACTTCCTCATCGCG---TCGCCCGGGCATGATCACCATCCCGAGGAGCTGCCCATGGACGCGCTCCAATCCGTGGTGAAGCAGACGTTCCCGTACCTC------AGGTTCAAGGCGTACGAGTTC---CAGGAGGCGCTGGTCCGCGGCCGGATCTCCTCCAGCGTGCGCTCCGACCTCGAGCAGCCCCTCAACTACGCGCGGAACTACCTGGCGGCGATGCTGGACGAGTGCATCCACCGCGTCATCTACCTCGACTCCGATGTGGTGGTGGTGGACGACATTGCCAAGCTATGGCGGACGGAGCTCCGGGAC------GGCCACGTCCTGGGCGCCCCGGAGTACTGCGCTGCCAATTTCACCAGGTACTTCACGCCCGCCTTCTGGAGCAACGAGACGCTGGCG---TCCACCTTCGCG---GCCAGGTCCTCCACGCCCTGCTACTTCAACACCGGCGTCATGGTGATGGACTTGCGCGCGTGGCGGCGCGGCGGCTATACCGCCATGCTCGAGGCCTGGATGGACGTGCGCAAGGAG------AGCAAGATCTACGAGCTGGGATCGCTGCCCCCTTTCTTGCTGGTGTTCGCGGGCGAGGTGGAGGCGATCGAGCACCGGTGGAACCAGCACGGCCTGGGCGGGGACTGCGTGGTGGGCAGCTGCCGGGATCTCCACCCGGGGCCAGTGAGCTTGCTGCATTGGAGCGGCAAGGGCAAGCCATGGGCGCGCCTGGATTCGGGCACGCCATGCCCGCTCGACAGCCTCTGGGCTCCCTATGATCTCTTCCGC---TACCGCCATCGCCACCCGCAACTGGCGCTCGCGCTCTCCATGGTGGCC------------------------------------------------------------
gnl|Orysa5|Os03g47530 ---------------------------------ATGGACGACATGGCCAAGCTAGCTCAGATGCCGCGCGCTCCTCTG---------CTCGTCCTGCTGCTGATGCTGGGGGTCGGCGCGGCGGTGGCCGTG------------------------------------------------------------------------------------------------CCGGAGTACAGGGAGGCGCCGCAC---TTCACCAACTCGGCGGCGGCGCGGTGCCCGCCGCCG---------CTGCCGGCGACG------------------------GACGCGGACGCGGCGTGCTCGCCGCACGCGGCGGTGCACGTGGCCATGACGCTGGACGCGCCGTACCTGAGGGGCACCATGGCCGCGGTGCTCTCCGTCCTCCGCCACGCCTCCTGCCCGGAGTCCGTCCACTTCCACTTCCTCGCCTCCTCCTCCTCGTCGCCGGAGGCGGCGGCGGCG---------GTGCGGGAGCTGAGGGACACCGTGCGGGCGTCGTTCCCGTCGCTG------GCGTTCCGGGTGTACCCGTTC---GACGAGTCCCGCGTCGCGGGGCTCATCTCCACCTCCATCCGCGGCGCGCTCGACCGCCCGCTCAACTACGCCCGCTCCTACCTCGCCACCACGCTCCCCGCCTGCGTCCGCCGCGTCGTCTACCTCGACTCCGACGTCGTGGTCACCGACGACATCGCGGCGCTCGCCGCGACGCCGCTCCCGGGG------GAGGCGGCCGTGGCGGCGCCCGAGTACTGCGGCGCCAACTTCACGGCCTACTTCACGCCGGGGTTCTGGGCGTCGCGGGCGCTGTCGGAGGCGGCGTTCGCG---GGGCGGCGC------GCGTGCTACTTCAACACGGGGGTGATGGTGCTCGACCTGCCCCGGTGGCGGCGCGCGGGGTACACGGCGCAGATCGAGGAGTGGATGGAGCTGCAGAGACGG------GTGCGCATCTACGAGCTGGGCTCGCTGCCGCCGTTCCTCCTCGTGTTCGCCGGCCGCATCGCCGCCGTCGACCACCGCTGGAACCAGCACGGCCTCGGCGGCGACAACTACCGGGGGCTCTGCCGCGGCCTGCACGCCGGCGCCGTCAGCCTCCTGCACTGGAGCGGCAAGGGGAAGCCATGGGACAGGCTCGACGCCGGCAAGCCGTGCCCGCTCGACGCCGTCTGGGCCAAGTACGACCTGCTCCGG---CCGGCGGCGGCGATCGAGACCTCG------------------------------------------------------------------------------------
gnl|Sorbi1|Sb01g012060.1 ---------------------------------------------------------ATGACGCGCTCTCCTCTGACT---------CTGATCCTACTGCTCCTCCTCTGCGCCGCCGCCGCCACGGCGGCCGTG---------------------------------------------------------------------------------------------CCGCGGTACCGCGAGGCGCCGCAC---TTCACCAACTCGGCGGCGGCGCAGTGCCCGCCGCCG---------CTGCATCCGTCG------------------------GACGCGGACGCGGCGTGCTCGCCGCACGCGGCGGTGCACGTGGCCATGACGCTGGACGCGTCGTACCTGCGCGGCACCATGGCGGCCGTGCTCTCCGTGCTGCGCCACGCGTCGTGCCCGGAGTCCATCCACTTCCACTTCATCGCCTCC------GCCTCCCCCAAGTCCAGGGCGACG---------GCGGAGGAGCTGGGGGCCACGGTGCGCGCGTCGTTCCCGTCGCTG------GCGTTCCGTGTCTACCCGTTCGCCGACGAGGCCCGCGTGGCGGGGCTCATCTCCACCTCCATCCGCGGCGCGCTGGACCGCCCGCTCAACTACGCGCGGTCCTACCTCGCCTCCACGCTTCCCCCCTGCGTGCGCCGCGTCGTGTACCTCGACTCCGACGTCGTGCTCACCGACGACATCGCGTCCCTCGCCGCGACCCCGCTCCCGGGGGAGGAGGAGACGGCCGTGGCGGCGCCGCAGTACTGCGGCGCCAACTTCACCGCCTACTTCACGCCGGGGTTCTGGGCGTCCCCCGCGCTGTCC---TCCACCTTCGCG---GGCCGCCGC------GCCTGCTACTTCAACACGGGCGTCATGGTGCTGGACCTCGCGCGGTGGCGCCGCGCGGGCTACACGGCGCAGATCGAGGAGTGGATGGAGCTGCAGAAGCGC------GTGCGCATCTACGAGCTTGGCTCGCTGCCGCCGTTCCTGCTCGTGTTCGCCGGCCGGATCGCGTCCGTGGACCACCGATGGAACCAGCACGGCCTCGGCGGGGACAACTACCGCGGCCTCTGCCGCGGCCTGCACGCCGGCGCCGTCAGCCTGCTGCACTGGAGCGGCAAGGGGAAGCCCTGGGACCGCCTGGATGCCGGAAGGCCCTGCCCGCTCGACGCCGTCTGGGCCAAGTACGACCTGCTCCGG---CCGGCCGCCGGCATCGAGAGCTCG------------------------------------------------------------------------------------
gnl|Orysa5|Os07g45260 ATGGCTCCCCCCACCGCCGTCTCCGCCTCCACCGCCGGCCTGATCTGGTCCTTGTCGCCCTCGCTCTCGCTCGTCGTCACCACCTCGGTGGCGCTTCTGCTCGTGCTCGGCGGTGTGTCCGGGATCCGCGTCAACGTC---------------------------------------------ATCCGGCTCCCGTCGGCGTCGCCGTTC------------------CCGGCGTTCCGGGAGGCGCCGGCG---TTCAGGAATGGCGACGGG------TGCCCGCCGGCG---------AGGGGGTCGGCG---------------------------------------GCGGCGGAGGGGGGGCGGGTGGACGTGGCCATGACGCTCGACGCCAACTACCTGAGGGGCACCATGGCCGCCGTGTTCTCCATCCTGCAGCACACGGCGTGCCCGGAGAGCGTCGCGTTCCACTTCCTCGCCGCG---CGCTCCGACCCGGACGCCGGCGAC---------------------CTCGCCGCCGCCATCCGCGCCACCTTCCCCTACCTCGGCGCCGCCGTCAGCGTCTACCGCTTC---GACCCGTCGCGCGTCCGCGGCCGCATCTCCCGCTCGGTGCGCCGCGCGCTCGACCAGCCGCTCAACTACGCGCGCGTCTACCTCGCCGACACGCTCCCCGCCGGCGTGCGCCGCGTCCTCTACCTCGACTCCGACGTCGTCGTCGTCGACGACGTGCGGAAGCTCTGGTCGGTGGACCTCGCCGGG---------CACGTGGTGGCGGCGCCGGAGTACTGCCACGCCAACTTCACCAAGTACTTCACCGACGCGTTCTGGTCGGACGGCGAGCTCAGCGGCGCCGCGTTCCGACGCGGCCGCCGCCGGCCGCCGTGCTACTTCAACACCGGCGTGATGGTGATGGACATGGGGCGGTGGCGCGACGGCGGGTACACGCGGCGGGTGGAGGAGTGGATGGCGGTGCAGAAGCGG------AGGCGGATCTACCACCTCGGCTCGCTGCCGCCGTTCCTGCTGGTGCTCGCCGGCGACATCAAGGCGGTGGATCACCGGTGGAACCAGCACGGGCTCGGCGGCGACAACGCGGAGGGGAAATGCCGGAGCCTGCACCCGGGCCCGGTCAGCCTCCTCCATTGGAGTGGCAAGGGGAAGCCATGGCTGCGCCTCGACTCGCGGAAGCCCTGCGCCGTCGACTACCTCTGGGCGCCGTACGACCTCTACAAG---GCCGCCGTACCCGCGCTCGAGGAG------------------------------------------------------------------------------------
gnl|Sorbi1|Sb02g041310.1 ---------------------------------------------ATGGCGAGGGCCTGCAGGATGGCCCCCCTCCTG---------CTCCTGCTCGTGGCCGTCGCCGCGTCGGGCATCCGGGTGGACGTGATCCGG---------------------------CTCCCGTCGTCGTCGTCCGCGCCTCCGCCGCTGCCGCCGTCGTCC------------------CCGGCGTTCCGCGAGGCGCCCGCG---TTCCGCAACGGGGACGAG------TGCCCGCCCCGT------------GGCTCC------------------------------------------------CCCGACGGCCGCGTCGACGTCGCCATGACGCTGGACGCCAACTACCTGCGCGGCACCATGGCGGCCGTCTTCTCCATCCTGCAGCACACGGCGTGCCCGGAGAACGTGGCGTTCCACTTCCTGGCCGCC---GCCGGCGATTACCAGCACGACTCGGAC------------------CCGCTGGCGGCGATCCGCGCCACGTTCCCGTACCTT------GACCCGAGCGTGCACCGGTTC---GACCCGTCCCGTGTCCGCGGCCGCATCTCCCGCTCCGTGCGCCACGCGCTGGACCAGCCGCTCAACTACGCGCGCATCTACCTCGCCGACACGCTCCCGGCCACCGTGCGCCGGGTCATCTACCTCGACTCCGACGTGGTGGTGGTGGACGACGTGCGCAAGCTCTGGTCCGTCGACCTGGGCGAT------CGCCACGTGGTGGCGGCGCCCGAGTACTGCCACGCCAACTTCACCAAGTACTTCACCGACGCCTTCTGGTCGGACGAGGAGCTCAGC---GCCGCGTTCCGG---GGCCGCCGC------CCTTGCTACTTCAACACGGGCGTCATGGTCATGGACGTGGCGCGGTGGCGACGCGGCGGGTACACGCGGCGGGTGGAGGAGTGGATGGCGGTGCAGAAGCGG------AAGCGGATCTACCACCTGGGGTCGCTGCCGCCGTTCCTGCTGGTGCTCGCCGGGGACATCAGGCCCGTCGACCACCGCTGGAACCAGCACGGGCTCGGCGGCGACAACGTGGAGGGCAGGTGCCGGAGCCTCCACCCGGGCCCCATCAGCCTGCTGCACTGGAGCGGCAAGGGCAAGCCGTGGCTGCGACTCGACGCACGGAAGCCCTGCACCGTCGACTACCTCTGGGCGCCCTACGACCTCTACAAG---GCAGCGGCCACCGCGCTGGAGGAG------------------------------------------------------------------------------------
gnl|Orysa5|Os03g24510 ---------------------------------------ATGGCGCGCTGCGGGAGCGCCATCGCCGCCGTCGCGGCG---------CTGCTCGTCCTGCTCGGCGGGCACGCGGCCGCGCGCATCCGGGTGGAGCAC------------------------------------TCCGGGATGGTGATCCGGCGGCCGTCGTCGTCCATC------------------CCGAGCTTCCGGGAGGCCCCCGCG---TTCCGCAACGGCGAGGAG------TGCGGCGGCGGG------------------------------------------------------------------------GGGAGGGTGGACGTGGCCATGACGCTGGACGCCAACTACCTCCGGGGCACCATGGCCGGCGTGCTGTCCATCCTGCAGCACACGGCGTGCCCGGAGAGCGTGTCGTTCCACTTCCTCGCGGCC---GGGATGGACGCCGAC------------------------------CTCGCGGCGGCGGTGCGCGCCACGTTCCCGTACCTG------GACCTCCGCGTGTACCGCTTC---GACCCGTCCCGCGTCCGCGGCCGCATCTCCCGCTCCATCCGCCACGCGCTCGACCAGCCGCTCAACTACGCGCGCATCTACCTCGCCGACACGCTCCCGCCCGACGTGCGCCGCGTCATCTACCTCGACTCCGACGTGGTGGTCGTCGACGACATCCGCGCGCTGGCGTCCGTCGACCTCGGCGGC---------CACGTCGTCGGCGCGCCCGAGTACTGCCACGCCAACTTCACCAACTACTTCACCGACGCGTTCTGGTCGGACCCGGCGCTCAAC---GGCACGTTCGCC---GGCCGCCGC------CCGTGCTACTTCAACACCGGCGTCATGGTCATGGACGTCGGCAAGTGGCGCGCCGGCGGCTACACCCGCCGCGTCGAGCGGTGGATGGAGGTGCAGAAGCAG------ACGCGGATCTACCACCTCGGCTCGCTGCCGCCGTTCCTCCTCGTTCTCGCCGGTGACATCCAGGCCGTCGACCACCGCTGGAACCAGCACGGCCTCGGCGGCGACAACGTCAAGGGGCGGTGCCGTGGCCTCCACCCGGGGCCCATCAGCCTCCTCCATTGGAGCGGCAAGGGGAAGCCATGGATCCGGCTCGACGCGCGGCGCCCGTGCGCCGTCGACTACCTCTGGGCGCCGTACGACCTCTTCCGG---CCATCGTCGCCGGTGCTCGAGGAG------------------------------------------------------------------------------------
gnl|Sorbi1|Sb01g034770.1 ---------------------------------------------ATGCCTTCAAATTGTGCCGTAGTAGTAGTTATC---------GCCATCTTTGTTGTTGTTGTTGTTATCCTCAGCGCCAGCCACGCGGTCACC---------------------------GGCGCCCGCGTTGGCACCATGATGATCCGGCAGCCTTCGTCCGTC------------------CTCATGTTCAGGGAGGCGCCCGCG---TTCCGGAACGGGCCCGAG------TGCGAC------------------------------------------------------------------------GGCGACGGCCGGGTGGACATCGCCATGACGCTGGACGCCAACTACCTCCGCGGCACCATGGCGGCGGTGCTGTCCATCCTGCAGCACACGGCGTGCCCCGAGAGCGTGGCGTTCCACTTCCTGACCGCC---GACGCCGACGCCGACGACCACGTCGGC------------------CTCGCCGCCGCGCTGCGCGCCTCGTTCCCGTTCCTC------GACCTCCGGGTGTACCGCTTC---GACCCGTCCCGCGTCCGCGACCGCATCTCCCGGTCCGTCCGGCAGGAGCTGGACCAGCCGCTCAACTACGCGCGCGTCTACCTCGCCGACACGCTCCCGCCGGACGTGCGCCGGGTCACCTACCTCGACTCCGACGTGATCGTGGTGGACGACGTCCGGACGCTGGCGTCCGTCGACCTCGCGGGG---------CACGTGGTGGCGGCGCCCGAGTACTGCCACGCCAACTTCAGCAACTACTTCACGGACGCCTTCTGGTCGCACCCGGCGCTCAAC---GGCACCTTCCAC---GGCCGCCGG------CCCTGCTACTTCAACACGGGCGTCATGGTCATGGACGTCGACAAGTGGCGCGCCGGCGGGTACACGCGCAGGGTGGAGGAGTGGATGGCCGTGCAGAAGCGC------CGCCGGATCTACCACCTCGGCTCGCTGCCGCCGTTCCTGCTCGTCTTCGCGGGGCACATCAGGGCGGTGGACCACCGGTGGAACCAGCACGGGCTCGGCGGCGACAACGTCGAGGGCCGCTGCCGGGGCCTCCACCCGGGCCCCATCAGCCTCCTGCACTGGAGCGGCAAGGGTAAGCCGTGGCTCCGCCTCGACGCCCGGCGGCCGTGCTCCGTCGACTACCTCTGGGCGCCCTACGACCTATACCGT---TACTCGTCGCCGGTGATCGACGAGTGG---------------------------------------------------------------------------------
gnl|Carpa1|supercontig_16.63 ------------------ATGGCCTTCCTGAGCTCCTCCACCAGTACTACTCTCCTACTTTGCTTTGGCCTCCTGTCC---------------CTCCTCCTCCTTGATTCTCTCTCCACTGCCGTCCGCCTTGGCACG---------------------------------------GTTATCCACAAACCTTCTCCGTCAAATTACCTT------------------CCCATTTTCCGGGAAGCTCCAGCC---TTCTGGAATGGTGAAGAT------TGTGGGTTTGAT---------------------------------------------------------------------------CAGATTCATGTAGCCATGACTCTTGACGCTAATTATTTGCGAGGAACCATGGCTGCCGTCTTGTCCTTGTTGCAGCATTCAACATGTCCTGAAAATCTCTCCTTCCATTTTCTCACTGCT---CATTCCGAGAACGAG------------------------------CTGGTTTTGAGCATAAAAGCAACATTTCCTTACCTG------AAATTTAAGATATATCGATTC---GAGAGTAACCGAGTTCGAGGCAAGATATCAAAGTCGATACGGCACGCGTTGGATCAGCCTCTAAACTACGCGAGAATATATCTTGCAGACATATTACCTCACAACGTGGAAAGGGTTATTTACTTGGATTCCGACCTTGTGGTGGTGGATGATATAGCGAAGCTATGGGATGTGGAAATGGAAAAC---------AAGGTGGTGGCAGCGCCGGAATATTGCCATGCAAACTTTTCGCAGTATTTCACAAATGCTTTCTGGTCAGACACAGAAATGGCG---AAGATATTTTCA---GGG------AGAAAGCCGTGTTATTTCAATACAGGAGTGATGGTGATTGATGTGGAGAAATGGAGAAGAGGTGGGTACACGCAGAAACTGGAGTTCTGGATGGGGGTGCAGAAGATG------AAGAGGATTTATCAGTTGGGTTCTCTGCCCCCATTTCTGCTTGTTTTTGCTGGGGAAATGAAGGCGGTGAATCATAGATGGAATCAACATGGATTAGGTGGAGATAACTTTGAAGGAAAATGTAGGACTCTGCATCCTGGTCCTATTAGTCTCCTCCATTGGAGTGGCAAGGGGAAGCCATGGTTGAGGTTAGATTCTAGGAAACCCTGCGTCGTTGATTACCTCTGGGCTCCTTACGATCTTTATCGT---TCATCAAAGCACTCGTTAGATGAG------------------------------------------------------------------------------------
gnl|Vitvi1|GSVIVP00019872001 ------------------------------ATGGCCTTCTGGAGCTCCTCTATGCTCCCACTCCTCGGCCTCCTGTCT---------CTCTTCTTCCTTCACCCCTTCTCTACCTCCTCCTCCGTCCATGCCATTCGT------------------------------------CTTGGTGCCGTAGTCCGTAGGCCCTCCCCGGACGTC------------------CCCATCTTCCGGGAAGCTCCTGCT---TTCCGAAATGGGGACGCC------TGCGGTACCCGG------------------------------------------------------------------GACGTTGACGGCATTCATGTCTCCATGACCCTCGATGCCAATTATCTTCGTGGTACCATGGCTGCTGTGTTGTCCATTTTGCAGCACTCCACTTGCCCGGAGAACTTGTCCTTCCACTTCCTTTCTGCT---CAGCACGTGCCTGAG------------------------------ATTGTTTCAACAATCCAAGCTACCTTCCCTTATCTC------AACTTCAGAGTGTATCGCTTT---GATTCCAACCGGGTTAGAGGGAAGATCTCCAAGTCCATTAGACGAGCTTTGGATCAGCCTCTGAATTATGCCAGAATTTATCTTGCAGACATACTTCCGGCCAATGTAAGGCGGGTTATATACCTTGACTCGGACCTTGTAATGGTGGACGACATATCCAACCTGTGGGGTGTGGATTTGGGTGAC---------AAGGTGGTGGCGGCACCGGAGTACTGTCACGCCAACTTCACCAAGTACTTCACCGATGAGTTCTGGTCGAGCCCTGAAATGGCG---AAAACATTTAAA---GGG------AGAAGTCCATGCTACTTCAACACGGGAGTGATGGTGGTAGATGTGGATAGATGGAGAAAAGGGGGGTACACACAGAAAGTTGAGGAGTGGATGGCAGTGCAGAAGCAG------AACAGAATATACGACCTGGGCTCGTTGCCACCATTTCTACTGGTACTTGCAGGGAACATAAAAGCAGTAGATCATAGATGGAACCAACATGGGCTGGGTGGAGACAACTTGGAAGGGAAATGCAGGAACCTCCATCCAGGGCCCATAAGCCTACTCCATTGGAGTGGGAAGGGGAAGCCATGGTTGAGGTTAGACTCCAGGAAACCATGTGCAGTTGATCATCTCTGGGCTCCCTACGACCTCTACAGA---TCCTCCAGAGTATCACTGGAAGAA------------------------------------------------------------------------------------
gnl|Arath7|AT3G06260 ------------------------------ATGGCCTCAAGGAGCCTCTCCTATACACAACTCCTAGGCCTCCTGTCC---------TTTATACTCCTCTTGGTCACAACCACCACTATGGCGGTTCGTGTTGGAGTC------------------------------------------ATTCTTCATAAGCCTTCTGCTCCAACTCTT------------------CCTGTTTTCAGAGAAGCCCCGGCT---TTTCGAAACGGTGATCAA------TGCGGGACTCGT------------------------------------------------------------------GAGGCTGATCAGATTCATATCGCCATGACTCTCGACACAAACTACCTCCGTGGCACAATGGCTGCCGTTTTGTCTCTCCTTCAACATTCCACTTGCCCTGAAAACCTCTCTTTTCATTTCCTGTCCCTTCCTCATTTCGAAAACGAC------------------------------CTTTTCACCAGCATCAAATCAACCTTTCCTTACCTA------AACTTCAAGATTTATCAGTTT---GATCCAAACCTCGTCCGCAGCAAGATATCGAAATCCATCAGGCAAGCCCTTGATCAGCCTCTTAACTACGCAAGAATCTACCTCGCGGATATCATCCCTAGCAGCGTTGACAGGATCATCTACTTAGACTCAGACCTCGTTGTGGTAGACGACATAGAGAAGCTGTGGCATGTGGAGATGGAAGGT---------AAAGTGGTGGCTGCTCCCGAGTACTGCCACGCAAACTTCACCCATTATTTCACAAGAACTTTCTGGTCAGACCCGGTATTGGTC---AAAGTTCTTGAA---GGA------AAACGTCCGTGTTATTTCAACACAGGGGTGATGGTTGTGGATGTAAACAAATGGAGGAAAGGAATGTATACACAGAAGGTAGAAGAGTGGATGACAATTCAGAAGCAG------AAGAGGATATACCATTTGGGATCATTACCTCCGTTTCTGCTGATATTCGCCGGTGATATAAAAGCGGTTAATCATAGGTGGAACCAGCATGGTCTAGGAGGTGATAATTTCGAAGGAAGATGTAGAACGTTGCATCCGGGACCGATAAGTCTTCTTCACTGGAGTGGAAAAGGGAAGCCATGGTTAAGACTAGATTCAAGGAAGCCTTGTATCGTTGATCATCTATGGGCACCGTATGATCTGTACCGT---TCATCAAGACATTCATTAGAAGAG------------------------------------------------------------------------------------
gnl|Vitvi1|GSVIVP00023650001 ---------------------------ATGGCCCTTTGGAGCCCCCCTTCATCTCTACCCCTCCTGGGCCTCCTGTCC---------ATTATAATTTTTCTCCGTCCCACCTCTGTCGTCACTTCTCCTTCTGGTATA---------------------------CGCCATGGAATTATCCGAAAACCCTCCTCCTATGAGCCTGCAGTC------------------GTCCTCTTCCGTGAAGCTCCCGCT---TTCCGAAATGGGGATGCC------TGCGGCTCGTCG------------------------------------------------------------------GATGCGGACAGGATACATGTGGTCATGACCCTTGACGCCAACTATCTCAGAGGCACCATTGCAGCTCTCTTATCCATCCTGCAACACTCCACCTGCCCGGAAAACATCGATTTCCACTTCCTATGGAGT---CACTTTGAGTCGGAT------------------------------ATCTTCTCCAGCATCAACTCCACATTTCCTTTCCTG------AACTTCAAGGTGTATCGGTTT---GATTCGAATAGGGTTCGTGGGAAGATATCCAAGTCCATCAGGCGAGCTCTGGACCAGCCTTTGAACTACGCAAGGATATATCTCGGTGATATACTGCCGGCGGATGTCCGGCGGGTTATTTACCTTGATTCAGACCTGGTAATGGTGGACGACATCGCCAAGCTGTGGGGGGTGGAGCTGGGTGAC---------AAGGTGCTGGCTGCGCCGGAGTACTGCCATGCTAATTTCACTAACTACTTCACCTCTGCGTTCTGGTCTGACCGGGCTTTGGCC---CGCACGTTTGAT---GGCCGG------AAGCCATGTTACTTCAACACAGGGGTGATGGTGGTGGACGTGGAGAAGTGGAGAGAAGGAGGGTATACTAAGAAGGTGGAAGAATGGATGGCGGTGCAGAAGAAG------AAGAGGATATATCAGTTGGGTTCTTTGCCTCCTTTCTTGCTTGTTTTGGCTGGAAATATGCAGCCAGTCCATCATAGATGGAACCAACATGGGTTGGGAGGAGACAATCTTGAAGGGAGATGTAGGAGTCTTCATCCAGGGCCAATAAGCCTGCTACATTGGAGTGGGAAAGGGAAGCCATGGTTGAGGTTGGACTCGAGGAGGCCATGCACCGTCGATCATCTGTGGGCGCCTTACGACCTCTACCGA---TCATCGACGAGCTCGCTAGAAGAA------------------------------------------------------------------------------------
gnl|Poptr1|228663 ------------------------------------------------------------------------------------------------GGAATCCGCCTCGGTGTTATCCGAAAACCATCTGCTGATGTC------------------------------------------------------------------------------------------CCTGTCTTCAGAGAGGCTCCAGCT---TTTCGTAATGGGGATTCC------TGTGGGCCACTT---------------------------------------------------------------------------AGAATCCACATTGTCATGACTCTTGATGCCAATTACCTTAGAGGCACCATGGCTGCTATTTTCTCTATCCTTCGACATTCTACTTGCCCTGAAAACATGGAGTTCCATTTTCTCTGGGCA---CGTTTTGACCGTGAG------------------------------GTCTTCTCTAGCATCAAATCCACCTTCCCTTACCTT------AACTTCAAATTTTACCGGTTT---GACTCCAACCGTGTTCGCGGAAAGATCTCTAAATCCATCCGTCAATCCCTGGACCAACCTTTAAACTATGCTAGAATTTACCTTGCTGACATTATCCCATCCAACGTTAAACGTGTTATTTATCTTGACTCTGATCTTCTTCTTGTTGATGATATTGCAAAATTGTGGGAGGTTGATTTAGAGGAC---------AGGGTTTTGGCAGCTCCGGAATATTGTCATGCAAATTTCACCTACTATTTCTCCAACCTATTTTGGCTCGATCCTGTTTTGGCC---AGGACTTTTCAT---GGAAGA------AGGCCTTGTTATTTTAACACTGGAGTTATGGTTGTGGATGTGGAAAAGTGGAGGCAAGTACAGCTTACACAAAAGGTTGAAGGGTGGATGACAGTGCAAAAGCAG------AAGAGAATCTACCACTTGGGTTCATTGCCGCCATTTCTATTGGTTTTGGCTGGGAACATAAAAGGGGTTGATCATCGATGGAACCAGCATGGGTTAGGGGGTGACAACATGGAAGGAAAGTGTAGAAGTCTGCACCCAGGACCTATTAGTTTGCTTCATTGGAGTGGGAAAGGGAAACCTTGGTTACGGCTTGACTCGAGGAAACCTTGCATTGTGGATCATCTTTGGGCTCCATACGATCTTTATCGC---TCATCGTTGCATGTTCTTGAAGAA------------------------------------------------------------------------------------
gnl|Poptr1|420166 ---------------------------------------------------------------------------------------------------ATCCGCCTCAGTATTATCCGAAAACCATTCGCTGCTGTC------------------------------------------------------------------------------------------CCTGTCTTCAGGGAGGCTCCAGCT---TTTCGAAATGGGGATTCC------TGTGGGCTTCAG---------------------------------------------------------------------------AGAATCCACATTGTCATGACTCTTGATGCCAATTACCTTAGAGGCACCATGGCTGCCGTTTTATCCATCCTCCAACATTCTACTTGCCCTGAAAACATGGAGTTCCATTTTCTCTGGTCA---CGTTTCGAGCGTGAG------------------------------GTCTTCTCCAGCATCAAATCCACCTTCCCTTACCTT------AACTTCAAATTTTACCGGTTT---GATTCCAACCGTGTTCGCGGCAAGATATCTAAATCCATTCGTCAGGCCCTAGACCAGCCTTTAAACTATGCTAGAATTTACCTTGCTGACATTATCCCATCCGACGTTAAACGTGTGATTTATCTGGACTCTGATCTTGTTGTTGTTGATGATATTGCAAAATTATGGGAGGTTGATTTAGAGGAA---------AAGGTTTTGGCTGCTCCAGAATATTGTCATGCAAATTTCACCAACTATTTCTCTAACCTATTTTGGCTTGATCCTGTTTTGGCC---AAGACTTTTCAT---GGAAGA------AGGCCTTGTTATTTTAACACAGGAGTCATGGTTGTGGATGTGGAAAAGTGGAGGCAAGGAGGGATTACACAAAAGGTTGAAGAGTGGATGACAGTGCAAAAGCAA------AAGAGAATCTATCATTTAGGTTCATTGCCGCCATTTCTATTGGTCTTGGCTGGGAACATAAAAGGAGTTGACCATCGATGGAACCAGCATGGATTAGGGGGTGACAACATGGAAGGAAAGTGTAGGAGTTTGCACCCAGGACCTATTAGTTTGCTTCATTGGAGTGGGAAAGGGAAACCTTGGCTGAGGCTTGACTCAAGGAAACCTTGCATTGTGGATCATCTCTGGGCTCCATACGATCTTTATCGC---TCATCG------------------------------------------------------------------------------------------------------
gnl|Medtr1|CR931811_14.3 ---------------------------ATGGTAACATTAACATCCATGGTCTTCACCATTTCTCATTTCAATCTCCTA---------ACTCTCTTATTTCTCTTCTCAACTTATCAACATGTCACCTGTACCACCACT------------------------------------------------------------------------------------------CAACTCTTTAAACAAGCACCTAAA---TTCTACAACTCCCCTAAC------TGTCCCTCCATTCATACGTCAACATGGACAACTTCGTCCGAGCAAACTACACACACAAACACAGACGACTTTATTTGCTCAGACGAAGCAGTCCATGTTGCAATGACACTAGACATAAAATACCTCCGCGGCTCAATGGCGGCCATTCTCTCCGTCCTCCAACACTCCTCTTGTCCAGAAAACACCATCTTCCACTTCATCACCGCC---GCATCGAAAACTACCTCCACCGTCACC------------------CTTAACACCACCCTCTTAAACTCATTCCCATACTTA------AAATTCCAAATCTACCCCTTC---AACACTGAAACCATTTCAGGTCTAATCTCAACCTCAATACGCTCTGCACTCGATACACCTCTCAACTACGCGCGAAATTACCTCTCTAACCTTCTTCCAAACTGTGTTCACAAAATCGTTTACCTTGATTCTGATCTCATTCTTGTCGATGATATCGCAAAACTCGCTGCAACGAATCTCACAAAC------GAAGCCGTTTTAGCTGCACCTGAATACTGCAACGCGAATTTCAGTTACTATTTTACCCCTACGTTTTGGTCGAATCCTTCACTTTCG---TTAACATTCGCG---ACTCGG------AAAGCGTGTTACTTCAACACCGGAGTTATGGTGATTGATTTAGCGCGGTGGCGGATCGGAGATTATACGACGCAGATGACGGAATGGATGGAGCTTCAGAAGAGA------ATGAGGATCTATGAGCTTGGTTCATTGCCGCCGTTTCTGCTTGTTTTCGCAGGTAAAATAGTTCCGGTTGATCATCGGTGGAATCAACATGGGCTTGGCGGTGATAATTTCCATGGGCTTTGTCGGGATTTGCATCCGGGCCCGGTGAGTTTACTTCATTGGAGTGGGAAGGGTAAACCGTGGGCCAGGCTTGATGCTAATCGTCCTTGTCCGTTGGATGCTTTGTGGGCCCCATATGACCTTCTTGAA---ACTCCATTTGCTCTTGAGACCTAA------------------------------------------------------------------------------------
gnl|Medtr1|AC148241_31.4 ---------------------------------------------------------ATGAGATTCACAATATTAATC---------TTATTATGTATCTTTCTTCTCTTTTCTACACAAACCTTATGCACCACCACC------------------------------------------------------------------CTTGAA------------------CAAGACTTCAAAGAAGCACCAAAA---TACTACAACTCTCAAACC------TGCAAAAATATT---------GAATCTTCCCAC---------------------------CATAGCAATCACACATGCTCAAATTCAGCCGTACACGTGGCAATGACACTCGACGTGTCCTACATCCGTGGCTCCATGGCAGCAATCCTCTCTATACTCCAACACACTTCGTGTCCGGAAAACATTGTTTTCCATTTCATTACATCT---GCATCCGTATCCATT------------------------------CTGAACCGAACTATAAACAACTCATTCCCCTATCTA------AAATACCAAATTTACCCTTTC---AACGACGGTCCAGTAGCCGGATTAATCTCCACCTCCATCCGCTCAGCTCTTGATACTCCGCTGAACTACGCCCGCACCTACTTAGCTGACCTTCTCCCTCTCTGCATCACCAAAATTGTTTACCTTGACTCCGACTTAATCCTCGTTGACGACATTGCAATACTCTTCGCTACACCTCTCCGATCA------ACCACCATCCTCGCCGCACCGGAGTATTGCAACGCAAATTTCAGTAACTATTTTACTCCTTCATTTTGGTCAAACCCTTCACTTTCA---CTCACATTTGCC---AACCGTGAACGTAAGGCTTGTTACTTCAACACCGGAGTGATGGTTATTGATCTTCAACGGTGGCGTAAGGGTGAGTATACTACGATGATAAGGGAGTGGATGGAGTTGCAGAAGAGA------ATGAGAATCTATGAGCTTGGTTCGTTGCCGCCGTTTTTGTTGGTTTTTGCCGGGAGGATTACGCCGGTGGATCACCGGTGGAATCAGCATGGGCTCGGCGGTGATAATTTTCGTGGGCTTTGTCGGGATTTGCATCCAGGCCCGGTGAGTTTGTTGCATTGGAGTGGAAAAGGGAAGCCGTGGGCCAGGCTTGATGGGAATAGGGCTTGTCCTTTGGATGCTTTGTGGGCTCCATATGATTTGCTTAAA---ACTCGTTTTGCTCTTGAGGTGTAA------------------------------------------------------------------------------------
gnl|Arath7|AT3G50760 ---------------------------------------------------------------------ATGCACTCG---------AAGTTTATATTATATCTCAGCATCCTCGCCGTATTCACCGTCTCTTTCGCC------------------------------------------------------------------GGCGGC------------------GAGAGATTCAAAGAAGCTCCAAAG---TTCTTCAACTCCCCGGAG------TGTCTAACCATC---------GAAAACGATGAA---------------------------------GATTTCGTTTGTTCAGACAAAGCCATCCACGTGGCAATGACCTTAGACACAGCTTACCTCCGTGGCTCAATGGCCGTGATTCTCTCCGTCCTCCAACACTCTTCTTGTCCTCAAAACATTGTTTTCCACTTCGTCACTTCA---AAACAAAGCCACCGA------------------------------CTCCAAAACTACGTCGTTGCTTCTTTTCCCTACTTG------AAATTCCGAATTTACCCTTAC---GACGTAGCCGCCATCTCCGGCCTCATCTCAACCTCCATCCGCTCCGCGCTAGACTCTCCGCTAAACTACGCAAGAAACTACCTCGCCGACATTCTTCCCACGTGCCTCTCACGTGTCGTATACCTAGACTCAGATCTCATACTCGTCGATGACATCTCCAAGCTCTTCTCCACTCACATCCCTACC------GACGTCGTTTTAGCCGCGCCTGAGTACTGCAACGCAAACTTCACGACTTACTTTACTCCGACGTTTTGGTCAAACCCTTCTCTCTCC---ATCACACTATCCCTCAACCGCCGTGCTACACCGTGTTACTTCAACACCGGAGTGATGGTCATCGAGTTAAAGAAATGGCGAGAAGGAGATTACACGAGGAAGATCATAGAGTGGATGGAGTTACAAAAACGG------ATAAGAATCTACGAGTTAGGCTCTTTACCACCGTTTTTACTTGTCTTCGCCGGAAACATAGCTCCGGTAGATCACCGGTGGAACCAACACGGTTTAGGAGGAGATAATTTTAGAGGACTGTGTCGAGATTTGCATCCAGGTCCAGTGAGTTTGTTGCATTGGAGTGGGAAAGGGAAGCCATGGGTAAGGTTAGATGATGGTCGACCTTGCCCGCTTGATGCACTTTGGGTTCCATATGATTTGTTAGAG---TCACGGTTCGACCTTATCGAGAGT------------------------------------------------------------------------------------
gnl|Carpa1|supercontig_37.85 ---------------------------------------ATGGTTGCGCCACCGCCACCGCCACCGCACCGTCATTTC---------TTCTTCCTCCTATTCCTCCTCTCGGCCGCCGGCATTGCCTCCTCCGCAACC------------------------------------------------------------------------------------------CAGAGTTTCAAAGAAGCACCAGAG---TTCTACAACTCTCCGGCG------TGCCCTACTCTC---------GACACAGCAAAT---------------------------GATAACGCCATGATTTGCTCCGACGAGGCTGTCCACGTCGCCATGACCCTCGATGCAGCTTACCTCCGTGGCTCCATGGCTGCCATTTTCTCCGCCCTCCAGCACTCCACCTGCCCACAAAACATTTTTTTCCACTTCGTCTCCTCC---GCCGACGGAGTCCGACGTGAT---------------------GAACTCCTCACCATCATCACCCGCTCCTTCCCTTACCTC------AACTTCCGAACCTACTCTTTC---CAAAACGACGCCGTTTCCGGCCTCATCTCAACCTCCATCCGCTCCGCGCTCGACTGCCCTCTCAACTACGCGCGCAACTACCTCGCCAATCTCCTCCCACCGTGCGTCCGCCGCGTCGTCTACCTCGACTCTGACGTCATCCTCGTCGACGATATTGCCAAGCTGGCAGCCACGTCACTCCCAAAC------GACGCCGTTTTAGCAGCGCCGGAATACTGCAACGCCAACTTCACTACTTACTTCACTCCCACTTTCTGGTCAAACCCTTCCCTCTCC---CTCAACTTCGCG---GGTCGGAACAGAGAGCCCTGTTACTTTAACACCGGAGTTATGGTTATGGATTTGGTTAGATGGAGAGAAGGAGAGTATACGACGAAGATTGTGGAGTGGATGGAGCTCCAAAAGAGA------ATCCGGATCTACGAACTCGGGTCTCTGCCGCCATTTTTGCTGGTTTTTGCAGGTAACATCGCGCCTGTTGATCACAGATGGAACCAACACGGGCTCGGCGGAGACAATTACAGAGGACTGTGCAGAGACCTGCATCCGGGTCCAGTGAGTTTGCTGCATTGGAGTGGGAAAGGGAAGCCGTGGGTTCGGCTCGATGCCAACCGGCCATGTCCTTTGGATGCTCTATGGGCTCCTTATGATCTGTTGCAG---ACGCCATTTTCGCTCGACGCT---------------------------------------------------------------------------------------
gnl|Arath7|AT1G19300 ------------------------------------------------------------ATGTCCCAACATCTTCTT---------CTTCTCATTCTCCTCTCGCTACTTCTTCTTCATAAACCCATTTCCGCCACT---------------------------------------------------------------ACAATTATT------------------CAAAAATTCAAAGAAGCCCCACAG---TTTTACAATTCTGCAGAT------TGCCCCTTAATC---------GATGACTCCGAG---------TCCGACGATGACGTGGTCGCCAAACCAATCTTCTGCTCACGTCGAGCTGTCCACGTGGCGATGACACTCGACGCCGCCTACATTCGTGGCTCAGTCGCCGCTGTTCTCTCCGTCCTCCAACACTCTTCTTGTCCTGAAAACATTGTTTTCCACTTCGTCGCCTCT---GCTTCCGCCGACGCTTCTTCC------------------------TTACGAGCCACCATATCCTCCTCTTTCCCTTACCTT------GATTTCACCGTCTACGTCTTC---AACGTCTCCTCCGTCTCTCGCCTTATCTCCTCCTCTATCCGCTCCGCACTAGACTGTCCTTTAAACTACGCAAGAAGCTACCTCGCCGATCTCCTCCCTCCCTGCGTCCGCCGCGTCGTCTACCTAGACTCCGATCTGATCCTCGTCGACGACATAGCAAAACTCGCCGCCACAGATCTCGGCCGT------GATTCAGTCCTCGCCGCGCCGGAATACTGCAACGCCAATTTCACTTCATACTTCACATCAACCTTCTGGTCTAATCCGACTCTCTCT---TTAACCTTCGCC---GATCGG------AAAGCATGCTACTTCAACACTGGAGTCATGGTGATCGATCTTTCCCGGTGGCGCGAAGGCGCGTACACGTCACGCATCGAAGAGTGGATGGCGATGCAAAAGAGA------ATGAGAATTTACGAGCTTGGTTCGTTACCACCGTTTTTATTGGTTTTTGCCGGTTTGATTAAACCGGTTAATCATCGGTGGAACCAACACGGTTTAGGAGGTGATAATTTCAGAGGACTGTGTAGAGATCTCCATCCTGGTCCGGTGAGTCTGTTGCATTGGAGTGGGAAAGGTAAGCCATGGGCTAGGCTTGATGCTGGTCGGCCTTGTCCTTTAGACGCGCTTTGGGCTCCGTATGATCTTCTTCAA---ACGCCGTTCGCGTTGGATTCT---------------------------------------------------------------------------------------
gnl|Vitvi1|GSVIVP00025008001 ------------------------------------------------ATGCCTGCAACTGCACCTCTTCTCCGCCTC---------TTCCTCTTCCTTTGTGGGATCATCTACTTTTTGGCCATTCATGCTACGGCT------------------------------------------------------------------------------------------TACCAATTCAGAGAAGCCCCGCAG---TTCTACAACTCCCCTGAC------TGCCCGTCCATC---------AACTACGACGAC---------------------------------------------GCTGAAGGTTACATCCATGTGGCAATGACCCTCGACGCCGCCTACATCCGTGGCTCCATGGCTGCCATTCTCTCCGTTCTCCAACACGCCACCTGCCCTGAAAACGTAAACTTCCACTTCGTCGCCTCC---GCCTCCGCTGATGCCCACCAC------------------------CTCCGTCGCACCATTGCCAACTCCTTCCCTTATCTG------CGCTTCCGAGTCTACCGCTTC---GATGACTCGGCTGTCTCAGGCCTCATCTCCACTTCAATTCGCGCTGCTCTCGACTGCCCGCTCAACTACGCTCGCAACTACCTCGCCGATCTCCTCCCTACGTGTGTTCGTCGAGTGGTGTACCTGGACTCAGACTTGGTCCTAGTCGACGACATTGCGAAACTGGTAGCTACCCCACTCGGTGAC------CACTCGGTCTTAGCGGCGCCGGAGTACTGTAATGCTAACTTTACCTCTTATTTTACGCCCACGTTTTGGTCGAACCCATCTCTGTCT---CTAACGTTCGCG---GGTCGC------AATGCCTGTTACTTCAACACCGGCGTCATGGTCATCGACCTCCAACGGTGGAGAGCCGGAGACTACACCACCAAGATCGTGGAATGGATGGAGCTCCAAAAACGA------ATGCGGATCTACGAATTGGGTTCCTTACCCCCATTTTTACTGGTTTTCGCAGGGAATATAGCTCCGGTGGATCACAAATGGAACCAACATGGTCTCGGCGGAGACAATTTCCGGGGCCTATGCCGGGATCTACACCCGGGCCCTGTGAGCCTTCTACATTGGAGCGGGAAGGGGAAGCCATGGGCTCGATTAGACGCAAACAGGCCGTGCCCATTGGATGCGTTGTGGGCTCCTTACGATCTCTTGAAA---ACACCATTCGCACTCGACAAT---------------------------------------------------------------------------------------
gnl|Poptr1|286701 ---------------------------------------------------------------------------CTC---------TTCCTTTTTCTCTCCTTAACCACCAATGCCGCCGCCACCACTACCATCACT------------------------------------------------------------------------------------------CAACAATTCAAAGAAGCCCCTCAA---TTTTACAACTCTCCTGAG------TGCCCTTCGATT---------GATCAGGATGAAATAGACTCCGAAGCAGAACCAGATGGTGATAACACCATCTTCTGCTCCGAGCACGCAGTCCATGTGGCAATGACATTAGACGCAGCCTACATCCGTGGGTCCATGGCTGCAATTCTCTCGGTCTTGCAACACACTTCATGTCCCCAAAACATAGCTTTCCATTTCGTCGCCTCC---GCCTCCGCTAACGCTTCACTC------------------------TTACGCGCCACCATCTCATCCTCCTTCCCTTACCTC------AAATTCAGGGCCTACACTTTC---GACGATTCATCAGTGTCGGGACTCATCTCCACATCAATCCGTTCAGCTCTGGATTGCCCTCTGAATTACGCTCGGAGCTACCTAGCCAATATCCTACCTCTCTGCGTCCGACGAGTTGTATACCTTGACTCGGACCTGGTTCTTGTCGATGACATTGCCAAACTAGCGGCTACTCCACTTGGTGAA------AAATCTGTTCTTGCAGCACCCGAATACTGCAATGCAAATTTTACATCGTATTTCACTCCAACTTTCTGGTCCAATCCTTCTCTATCG---CTAACATTTGCG---GATAGA------AGACCTTGTTACTTCAATACTGGTGTTATGGTAATAGATCTTGATCGATGGAGAGAAGGAGATTATACGACAAAGATTGAGGAGTGGATGGAACTACAGAAGAGA------ATGAGAATTTACGAGTTGGGTTCATTGCCACCATTCCTGCTAGTTTTTGCAGGCGATATAGTGCCAGTTGATCATAAGTGGAATCAACATGGACTTGGTGGGGATAATTTCAGAGGGCTCTGTAGAGATTTGCATCCTGGTCCTGTTAGTCTCTTGCATTGGAGTGGTAAAGGGAAGCCATGGGCTAGACTTGACGCGAATCGGCCATGTCCTTTGGATGCTCTTTGGGCTCCTTATGATCTCTTGCAG---ACTCCATTCGCCTTG---------------------------------------------------------------------------------------------
gnl|Orysa5|Os04g44850 ------------------------------------------------------------------ATGCGCGTCCTC---------GCCGTGGCCCTGCTCGCCGCGGCGGTGTTGGCGGCGGAGGCGGCGGCGGAG---------------------------------------------------------------------CTG------------------CCGGAGTTTCGGGAGGCGCCGGCG---TTCCGCAACGGCGCGGGG------TGCGCGGGCGCG------------------------------------------------------------------------CCGACGATCCACATCGCCATGACGCTGGACACCACCTACCTCCGGGGCTCCCTCGCCGGCGTCCTCTCCGTGCTCCGCCACGCCGCCTGCCCGGAGTCCATCGCCTTCCACTTCGTCGCCTCC---TCGGCGTCCCCCGCGCGCCGCCTCGCGGCG---------------CTCCGGCGGGCCCTCGCGGCGGCGTTCCCCACGCTC------CCGGCGACCGTCCACCGCTTC---GACGCGCGCCTTGTCCGCGGCAAGATCTCCACCTCCGTCCGCCGCGCCCTCGACCAGCCCCTCAATTACGCGCGCATCTACCTCGCCGACCTCCTCCCGCGCTCGGTGTCCCGCGTCCTCTACCTCGACTCCGACCTCCTCGTCGTCGACGACGTCGCCCGCCTCTGGGCCACCGACCTCGGCCCC------GACGCCGCCCTCGCCGCCCCCGAGTATTGCCACGCCAACTTCACCTCCTACTTCACCGACGCGTTCTGGAGTCACCCCGAGTACTCC---TCCATCTTCACC---AACCGGGGGCGCGCGCCGTGCTACTTCAACACCGGCGTCATGGTCATCGACCTGGACAGGTGGCGAGCCGGCGGGTACACCGTGAAGCTGGAGTACTGGATGGAGGTCCAGAAGCAG---GAGGCCAGGATATACGAGCTGGGGTCGCTCCCGCCGTTCCTCCTGGTGTTCGCCGGCGAGGTGAAGGCCGTGGAGCACCGGTGGAACCAGCACGGGCTCGGCGGCGACAACGTCGCGGGGCAGTGCCGGGAGCTTCACCCTGGGCCGGTGAGCCTGCTGCACTGGAGCGGCAAGGGGAAGCCGTGGCTTCGGCTCGACGCCGGCCGGCCGTGCCCGCTCGACGCGCTCTGGGCGCCGTACGACCTGCTCCGC---CGCCGCGGCGCTCGCGACGACCTCCTCGCCGCCGTCGCC---------------------------------------------------------------------
gnl|Sorbi1|Sb06g023460.1 ---------------------------------------------------------------------------------------ATGCGCGTCCTCGCCGTGGTCCTCCTCGCCGCAGCGTGCGCGGCGGCGGCC------------------------------------------------------GGAGGCGGCGGGGAGCTT------------------CCGGAGTTCCGCGAGGCTCCGGCG---TTCCGCAACGGCGCGGCC------TGCGCGGGCGCG------------------------------------------------------------------------CCGACGATCCACATCGCGATGACGCTGGACGCCACCTACCTGCGGGGCTCCCTCGCGGGCGTCCTCTCCGTGCTCCGCCACGCCGCCTGCCCGGAGTCCATCGCCTTCCACTTCGTCGCCTCC---TCGGCCTCCCCGGCGCGCCGCCTCGACTCG---------------CTCCGCCGCGCGCTGGCGGCCGCCTTCCCCACGCTC------CCGGCCACCGTGCACCGCTTC---GACGCACGCCTCGTCCGGGGCAAGATCTCATCCTCCGTCCGGCGCGCGCTCGACCAGCCCCTCAACTACGCCCGCATCTACCTCGCGGACCTCCTGCCGCGCTCCGTCTCCCGCGTCCTCTACCTCGACTCCGACCTCCTCGTGGTCGACGACGTCGCCCGTCTCTGGGCCACCGACCTCGGCCCC------GACGCCGCCCTCGCCGCCCCCGAGTACTGCCACGCCAACTTCACCTCCTATTTCACCGACACGTTCTGGCGCCACCCCGAGTACGCC---GCCGTATTCGCC---AACCGGACGCGCGTCCCCTGCTACTTCAACACCGGGGTCATGGTCATCGACCTGGACAGGTGGCGCTCCGGCGGGTACACTGCGAAGCTGGAGTACTGGATGGAGGTGCAGAAGCAG---GAGGCCAGGATTTACGAGCTGGGCTCCCTCCCGCCGTTCCTCCTGGTGTTTGCCGGCGAGGTGAAGGCCGTGGAGCACCGGTGGAACCAGCACGGGCTCGGCGGCGACAACGTGGCCGGGCAGTGCCGGGAGCTGCACCCCGGTCCGGTCAGCTTGCTGCACTGGAGCGGGAAGGGGAAGCCGTGGCTGCGGCTGGACGCCGGCCGGCCGTGCCCGCTCGACGCGCTCTGGGCACCCTACGACCTCCTTCGC---CACCGCGGCGCCCGGGACGACCTCCTCGCCGCCGTCGCC---------------------------------------------------------------------
gnl|Arath7|AT1G13250 ---------------------------------------------------ATGTCTTCTCTGCGTTTGCGTTTATGT---------CTTCTTCTACTCTTACCTATCACAATTAGCTGCGTCACAGTCACTCTCACT------------------------------------------------------------------GACCTC------------------CCCGCGTTTCGTGAAGCTCCGGCG---TTTCGAAACGGCAGAGAA------TGCTCCAAAACG---------ACATGGATACCT------------------------------TCGGATCACGAACACAACCCATCAATCATCCACATCGCTATGACTCTCGACGCAATTTACCTCCGTGGCTCAGTCGCCGGCGTCTTCTCCGTTCTCCAACACGCTTCTTGTCCTGAAAACATCGTTTTCCACTTCATCGCCACT---CACCGTCGCAGCGCCGAT---------------------------CTCCGCCGCATAATCTCCTCAACATTCCCATACCTA------ACCTACCACATTTACCATTTT---GACCCTAACCTCGTCCGCAGCAAAATATCTTCCTCTATTCGTCGTGCTTTAGACCAACCGTTAAACTACGCTCGGATCTACCTCGCCGATCTCCTCCCAATCGCCGTCCGCCGCGTAATCTACTTCGACTCCGATCTCGTAGTCGTCGATGACGTGGCTAAACTCTGGAGAATCGATCTACGTCGG---------CACGTCGTCGGAGCTCCGGAGTACTGTCACGCGAATTTCACTAACTACTTCACTTCAAGATTCTGGTCGAGTCAAGGTTACAAA---TCGGCGTTGAAA---GATAGG------AAACCGTGTTATTTCAACACCGGAGTGATGGTGATTGATCTCGGAAAATGGAGAGAAAGGAGAGTCACGGTGAAGCTAGAGACATGGATGAGGATTCAAAAACGA------CATCGTATTTACGAATTGGGATCTTTGCCTCCGTTTCTGCTCGTTTTCGCCGGAGATGTTGAGCCGGTGGAGCATAGGTGGAATCAGCATGGTCTTGGTGGTGATAACTTGGAAGGACTTTGCCGGAATTTGCATCCAGGTCCGGTGAGTTTGTTGCATTGGAGCGGGAAAGGGAAACCATGGCTAAGGCTTGACTCGAGACGACCGTGTCCGTTGGATTCGTTATGGGCTCCTTATGATTTGTTTCGT---TATTCACCGTTGATCTCTGATAGC------------------------------------------------------------------------------------
gnl|Medtr1|CT009540_16.3 ---------------------------------------------------------------ATGCAGCCGACACTCTCACGCGCCGTCGTGTTTCTCATATTCTCTGCCGCGGCTTATTTCCCACTGGCGGATGCA------------------------------------------------------GCATTTCCAGGCGAAGTT------------------CAAACGTTCCGAGAAGCACCAGCA---TTCCGCAACGGACGTGAA------TGTCCACCACGT---------GAA------------------------------------------------------ACCTCATCCATCATCCACATTGCAATGACACTCGACGCAACCTACCTCCGTGGTTCAACCGCCGGAGTCTTCTCCGTCCTTCAACACGCATCCTGTCCAGAAAACATCGCTTTCCACTTCGTCACAACCACACACCGTCGACGTCAAGAG---------------------------CTCCGTCGCATCATCATTTCAACTTTCCCTTACCTC------AACTTCCACATCTACCACTTC---GATTCAAATCTCGTTCGCGGAAAGATCTCTTACTCAATCCGCCGCGCACTCGATCAACCACTCAATTACGCGCGTATGTACCTCGCCGATCTAGTTCCGGCAACCGCTCAGCGAATCATCTACTTCGATTCCGATCTCATCGTCGTTGATGACGTGGCAAAACTATGGAGCATCGATTTAGGAAAT---------CATGTCCTCGGTGCGCCGGAGTATTGTCACGCGAACTTCACTACCTACTTCACGCATCGGTTCTGGTCGAATCCGAGTTACTCG---GCGTCGTTTAAG---GGACGC------GAAGCGTGTTACTTTAACACTGGAGTGATGGTGATTGATTTATGGAAATGGCGTGAAGGGAAATACACGGAGAAGCTTGAGAATTGGATGCGGATTCAGAAACGG------AGTCGGATCTATGAGCTTGGATCTCTTCCGCCGTTTCTTTTGGTTTTCGCCGGTGATGTTGAGAGAGTGGAGCATAGATGGAATCAGCATGGGTTAGGTGGTGATAATGTGGAAGGTCTTTGCCGTGATTTGCATCCTGGTCCGGTGAGTCTTTTGCATTGGAGTGGGAAAGGGAAGCCTTGGCTTAGAATTGATTCCAAGAAGCCGTGTCCGTTGGATAGTTTATGGGCTCCTTATGATCTCTTTCGC---CATTCTTCGCCTTCGCTTTTCAATGATTCCTAA---------------------------------------------------------------------------
gnl|Vitvi1|GSVIVP00030290001 ---------------------------------------------------------ATGTTGCCGTTCCCACCGTTG---------GCGATTGTGCTGATCCTTTCCATTGCAGTACATTTTCCGGCGACTGTGACA------------------------------------------------------------TCCGGAGATCTC------------------CCTTCGTTTAGTGAGGCACCGGCA---TTTCGGAACGGCGAGGAA------TGCCCCAGGACG---------ACGTGGTCTTCG---------------------------CTGCCAAAGGGTTCGTACAACCCTTCTATCATTCACATAGCCATGACCCTCGATGCCACTTATCTCCGTGGCTCGATCGCTGGGGTATTGTCAGTTCTGCAGCACGCGTCTTGTCCGGAAAACATTGTCTTCCATTTCCTTGCTAGT---CATCGGAGAGCGGAG------------------------------CTGCGGCGGATCATCGTCACTACCTTTCCTTATCTG------TCGTTTCATCTGTACCACTTC---GATACCAACCTCGTCAAAGGCAAGATCTCATCGTCGATTCGTAGAGCGCTTGACCAGCCGCTCAACTACGCCAGAATCTATCTTGCGGACCTCCTCCCCGGCGGCGTCCGCAGGATAATATACTTCGATTCCGACTTGATCGTCGTCGATGACGTCGCAAAGCTGTGGGAGATCAATCTAGGGCCG---------CACGTTCTCGGTGCGCCGGAGTACTGCCACGCCAATTTTACCAACTACTTCACTGCAAAATTCTGGTCTAACCCAGCTTTCACG---ACGTCGTTTCGG---GGCCGA------AAGCCGTGTTACTTCAACACAGGCGTAATGGTGATCGATCTGTGGAGGTGGCGCGAAGGCAAATTCACGGAAAGACTCGAGACGTGGATGAGAATACAGAAGAGG------TATAGAATCTACCAGCTCGGTTCACTGCCACCGTTCTTACTGGTCTTCGCCGGAGACGTGGAAGGGGTGGAGCACCGGTGGAACCAGCACGGGCTTGGTGGGGACAACCTGGAAGGATTATGTAGAAATCTCCACCCAGGTCCGGTGAGTCTCCTTCACTGGAGTGGCAAAGGCAAGCCATGGCTGAGACTGGACTCGAAGCGACCGTGCCCACTCGACAGCTTGTGGGCACCGTACGATTTGTTCCGT---CACGCATCGCTGATATCGGACAGC------------------------------------------------------------------------------------
gnl|Poptr1|766024 ---------------------------------------------------------------------------------------------------------------------------------------------------------------------------------------------------------------------------------------------------------------------------------------------------------------------------------------------------------------------------------------------ATGACACTCGATGCCACCTACCTCCGTGGCTCCGTAGCCGGAGTCCTCTCCGTCCTCCAACACGCCGCCTGTCCTGAACACATAGTCTTCCACTTCATCGCCACT---CACCGCCGAGCCGAC------------------------------CTCCGACGCACAATCACCTCCACATTCCCTTACCTA------ACCTTCCATCTCTACCATTTC---AACACTGATCTGGTCAGAGGAAAGATCTCCTCCTCCATTCGCCGAGCTCTGGATCAACCGTTGAATTACGCGCGAATCTACCTCGCCGACCTCTTACCGTTCACAGTGAGGAGAATCATCTACTTCGATTCTGATTTAATCGTGGTCGATGACGTGGCAAAATTATGGAACATCAATCTAGGTGCA---------CACGTACTTGGCGCACCAGAATATTGCCATGTTAATTTTTCTTATTATTTTAACTCTCGGTTTTGGTCGAGTCCAGTGTATGCG---ACATCGTTTACG---GGGAGG------AGAGCGTGCTATTTTAACACGGGGGTGATGGTGATAGATTTGAGAAAATGGAGAGAAGGGAAATACACTGAAAAATTAGAGTACTGGATGAGAGTACAGAAGAAG------AATAGGATTTACGAGTTGGGTTCATTGCCTCCTTTTTTGCTTGTTTTCGCCGGCGACGTGGAGGGCGTCGAGCATAGATGGAATCAACATGGGCTTGGGGGCGATAATCTTGAAGGGCTGTGCAGGGATTTGCATCCCGGTCCGGTAAGTTTGTTACATTGGAGTGGTAAGGGCAAGCCTTGGCTCAGGTTGAACTCTAAAAGACCGTGTCCGTTGGATTCTTTGTGGGCACCTTATGATCTTTATCGT---CATCCCACCTTGTTTTGTGATACC------------------------------------------------------------------------------------
gnl|Poptr1|805206 ---------------------------------------------------------------------------------------------------------------------------------------------------------------------------------------------------------------------------------------------------------------------------------------------------------------------------------------------------------------------------------------------ATGACACTCGATGCCACCTATCTCCGCGGCTCAGTCGCTGGAGTCCTATCGGTCCTCCAACACGCCGCCTGTCCTGAAAATGTAGTCTTCCACTTCATCGCTACT---CACCGTCGTGCAGAC------------------------------CTCCGACGCACAATCACCTCCACATTCCCTTACCAA------ACCTTCCACCTCTACCACTTC---AACACTGACCTAGTCAAAGGTAAAATCTCGTCCTCCATTCGCCGGGCCCTCGATCAACCGTTGAACTACGCGCGTATCTACCTCGCAGATCTTTTACCGATGTCCGTGCGGAGAATCATTTACTTCGATTCTGATTTAATCTTGGTCGATGACGTGGCAAAGTTATGGAACATCAATTTAGGTGCA---------CACGTACTTGGTGCCCCAGAATACTGCCACGCGAATTTTACGAATTATTTTAATTCTCGATTTTGGTCCAATTCAGCGTGTGCG---GCGTCGTTGAGA---GGGAGG------AGAGCGTGCTATTTCAACACGGGGGTGATGGTGATAGATTTAGGGAAATGGAGAGAAGGGAAATACACGGAAAGATTAGAGTACTGGATGAAAGTACAGAAGAAG------TATAGGATTTACGAGCTGGGTTCGTTGCCTCCTTTTCTGCTTGTTTTTGCTGGTGACGTGGAGGGTGTTGGGCATAGATGGAATCAACACGGGCTAGGCGGTGATAATCTTGAAGGGTTGTGTAGGGATTTGCATCCTGGCCCGGTTAGTTTGTTACATTGGAGTGGTAAGGGCAAGCCATGGCTTAGGCTGGACTCTAAAAGACCGTGTCCGTTGGATTATTTATGGGCTCCTTATGATCTTTATCGT---CATTCATCATTGTTTTGTGATAGC------------------------------------------------------------------------------------
