# Supplementary material for: Phylogenetic analysis of pectin-related gene families in Physcomitrella patens and nine other plant species yields evolutionary insights into cell walls
Source: BMC Plant Biol. 2014 Mar 26;14:79. doi: 10.1186/1471-2229-14-79 (PMC4108027; doi:10.1186/1471-2229-14-79)
Supplement: Additional file 19 — GAUTfamilyalignment.phy. Phylip gene alignment, .phy. Raw GAUT alignment. GAUT family alignment file. [file 1471-2229-14-79-S19.zip › GAUTfamilyalignment.phy]

 107 3238
gnl|Orysa5|Os03g21250 ---------------------------------------------------------ATGAAGGCGACGCCCCCGCCGGCGAAGAGGCGGAGGGGCCCGCGGCTGGCGGTGCTGGCGCTCGTCTTCTGCTCGCTGCTCGTGCCGATCGCCTTCCTCTTCAACCGC---------------------------------------------------------------------------------------------------------------------------------------------------------------------TTCCCT------------------------------------------------------------------------------------------------------------------------------------------------------------------------------------------------------------------------------------------------------------------------------------------------------------------------------------------------------------------GCCGTGTATGTGACGGATGAGCGCCCCCAACAGGAGATTGATTTGCCTTCATTCGGACGCATGGGGTTGGAAAGGAGCGGTGGAGTAACCGTAGTGAAG------------------------------------------------------------------CCGGAAGATGGCAGTGGTGCTAACGCAGAGACAAAGGATACACCTGAGATGATTCACAGGGGCGGTATAAACTCACATCACCATAGTGATAATGTCCCTTCCAAAGTTAGTGCTAACCCA---------------------------------------------AAAGTCCCCCCTCCACCAAAAATTGAACCACTGAAGCCAAAGGCAAAGTCAGTACCAGTTCCAGTTCAACGT---ACAGAAGTTATTAGTGGCAATAACATGAAACCTGCCAAA------GTTCAAAATGCGGACGATGTG------------------------------------------------------------------------GAAAAGGCTAAGGCTTGTCAGCTTGAATTTGGGAGTTACTGCCTCTGGTCCATAGAGCACAAAGAAGTTATGAAA---GACACCATTGTGAAAAGACTAAAA---GATCAGCTATTTGTAGCTCGCTCGTACTACCCAAGCATTGCC---AAACTAAAAGGAAAG------GAGGCACTGACTCGTGGGTTGAAGCAAAAT------------------------ATTCAAGAACATGAGAGGGTTCTCAGTGAGTCCATTGTTGAT---------GCTGATCTACCATCG---------------------------------------------------------------------------TTTATCAAAAGCAAGATAGAGAAGATGGACCAAACAATAGGAAGAGCTAAAGCATGCACTGTTGATTGT------------------------------------------------------------------------------------AGCAACGTCGACAGAAAGCTTCGCCAAATACTTCATATGACAGAGGATGAAGCTCATTTTCATATGAAGCAGAGTGCATATCTGTACAATCTTGGTGTTCACACGATGCCCAAAAGTCATCATTGCCTTAACATGAGGTTGACGGTAGAATATTTTAAGTCCGCT---------------CCATTGGAT------------TCAGATGACTCTGCT------GTGCAT---------AAGTTTAATGTTCCAGACCATAGGCACTATGTCATATTATCTAAAAATGTACTTGCAGCTTCTGTTGTCATCAACTCAACTGTTAGTAATTCTGAGGAGACCGAAAATGTAGTATTTCATATATTAACTGACGCTCAAAATTTCTATGCCATGAAGCACTGGTTTGGAAGGAAC------TCCTACAGG---GAGTCAGCTGTTCATGTCATAAACTATGAGCATATT------------------------------ATTTTGGAGAATTTGCCCGAGTTCAGCTCCCAGCAATTATATTTACCCGAAGAATTTCGTGTTTTCATCAGTAATCTTGAA------------------CGACCTAGTGAGAAAACCAGAATGGAATATTTATCAGTGTTCAGTCACTCACATTTCTTCATCCCAGAAATATTAAAAGATTTAAAGAAGGTGATTGTGTTGGATGATGATGTGGTTGTTCAACGTGATCTCTCTTTCTTGTGGAATATTGATATGGGAGATAAGGTCAATGGTGCTGTC---------------------AAGTTTTGTGGTCTG---------AGAATG---------GGACAACTAAGAAACCTTCTGGGT------------------AAAGCAACATATGATCCGCAGTCGTGTGCTTGGATGTCTGGGGTGAATGTGATTGATTTGGAGAAATGGAGGGAGCATAATGTCACAGAGAATTACCTTCAACTACTGAAAAAGTTCCAACACAATGATGATGAAGCTTCAGTGCGAGCTGCAGCTTTGCCAATAAGCTTGCTTGCCTTTGAACATCTTATATATCCTCTCGATGAAAGATTGACTATATCTGGGCTTGGATATGAC------TATGCCATCAAAGAGGAACTTGTCCGGAATTCTGTATCATTGCATTATAACGGTAATATGAAGCCTTGGCTTGAGTTAGGTATACCGGACTACAGGAAGTACTGGAAGAGGTTTCTTACACGAGATGAACGATTCATGGATGAGTGCAATGTAAGTCCA----------------------------------------------------------------------------------------------------------------------------------------------------------------------------------------------------------------
gnl|Sorbi1|Sb01g036430.1 ---------------------------------------------------------ATGAAGGCGACGGCGCCGCCGGCAAAGCGGCGGAGGGGCCCGCGGCTGGCGGTGCTGGCGCTCGTGTTCTGTTCGCTGCTCGTGCCGATCGCCTTCCTCTTCAACCGC---------------------------------------------------------------------------------------------------------------------------------------------------------------------TTCCCC------------------------------------------------------------------------------------------------------------------------------------------------------------------------------------------------------------------------------------------------------------------------------------------------------------------------------------------------------------------GCCGTGTATGTGACGGATGAGCGCCCTCAGCAGGAGATCGACTTGCCTTCTTCTCGCAAAGCGTTTGAAAGTGGTGGCTCTGTAAATGAAGATGTGTCC---------------------------------------------------------------------------------------------AAGAAGACTCCCGGGAGCAGTAGTGTGTCGCACCGTAATATTGATAGTGACCCTTCCATAGATAGCTCTAAGCCAAAAGCTATAGTTCTCCCG---------------------------------------------CCTCCAAAAATTGAACAAGTAGTCCTCCCCCCTCCAAAAGTTGAACCCAAACCAGAAGTGAAGCCAGTACCA---GTTCCAGTTCATCAAAACCCAAAAATTAACCCTGAGAAG------ATTAAAAGGCCTCCCAGAGTT------------------------------------------------------CAAAGTGCTGATGAGGTGGAAAAGGCTAAGGCTTGTCAACTTGAGTTTGGGAGTTACTGTCTCTGGTCCATAGAGCACAAAGAAGTTATGATA---GATACCATTGTGAAAAGGCTGAAA---GATCAGCTATTTGTAGCCCGATCTTACTACCCAAGCATTGCG---AAGCTTAAAGGAAAG------GAGACATTGACTCGTGAACTGAAGCAAAAT------------------------ATTCAAGAGCATGAGAGGGTTCTTAGTGAATCCATCGTGGAT---------GCTGATCTACCATCC---------------------------------------------------------------------------TTTATAAAAATGAAGATAGAGAGGATGGACCAATCAATAGCAAGAGCCAAATCATGCACTGTGGATTGT------------------------------------------------------------------------------------AACAATGTTGACAGAAAGCTTCGTCAAATTCTTCATATGACAGAGGATGAAGCTCATTTTCATATGAAGCAGAGTGCATACCTATACAACCTTGGTGTTCACACCATGCCTAAAAGTCATCATTGTCTTAATATGAGGTTGACAGTAGAGTACTTTAAATCCATG---------------CCATTGGAT------------CCAAATGACTCTTCT------GCCCAT---------AAGTTTAACATTCCAGACAATAGGCACTATGTTATATTGTCAAAAAATGTCCTTGCTGCTTCTGTTGTCATCAACTCAACTGTTAGTAGCTCTGAGGATACTGAAAATGTAGTCTTTCATGTACTAACTGATGCTCAAAATTTTTATGCCATGAAGCACTGGTTTGCAAGAAAC------TCCTACAGG---GAATCAGCTGTCAATGTCATAAATTATGAACAAATT------------------------------ATTTTCGAGAATTTTCCTGAGTTTGGAACCCAACAGTTATATTTGCCTGAGGAATTTCGTGTTTTCATCAGTAGCCTGGAG------------------CGGCCTACTGAGAAGAGTAGAATGGAGTATTTATCAGTGTTCAGTCACTCACATTTCTTTCTTGCTGAAATATTCAAAGATTTAAAGAAGGTAATTGTGTTGGATGATGATGTGGTTGTTCAACGTGATATTTCTTTCTTGTGGAATCTTGATATGGGAGATAAGGTCAATGGTGCTGTC---------------------AGATTTTGTGGTTTG---------AAACTT---------GGCCAACTGAAGAACCTTCTGGGT------------------AGGACAATGTACGATCAACAGTCATGTGCATGGATGTCTGGGGTTAATGTGATTGATTTGGACAAATGGAGAGATCATAATGTTACAGAGAATTACCTGCAACTCCTGAGAAAGTTTGGGAACAATGATGACGAGGCCTCTTTGCGAGCTTCCGCTTTGCCTATAAGTTTGTTGTCGTTTCAGCATCTTCTATATCCACTTGATGAGAGATTGACTTTATCTGGACTTGGATATGAC------TATGGAATTAAAGAAGAAGTTGCTCAGAGTTCTGCTTCATTGCATTACAATGGAAATATGAAACCTTGGCTTGAATTGGGTATACCAGATTATAGGAAGTACTGGAAGAGGTTTCTTACACGAGATGAGAGATTCATGGATGAGTGCAATGTAAGTCCA----------------------------------------------------------------------------------------------------------------------------------------------------------------------------------------------------------------
gnl|Orysa5|Os07g48370 ------------------------------------------ATGAAGGCGACGCTGCTGCCGCCGCCGCCGCCGCCGGCGAAGAGGCGGAGGGGGCCACGCGTGGCCGTGCTGGCGCTCTTCCTCTGCTCGCTGCTCGTTCCCCTCGCCTTCCTCTTCGACCGCTCT------------------------------------------------------------------------------------------------------------------------------------------------------------------CAATCC------------------------------------------------------------------------------------------------------------------------------------------------------------------------------------------------------------------------------------------------------------------------------------------------------------------------------------------------------------------GGGTACGTCACGACGGATGAGCGGCGCCGACAGGAGGTTGTTTTGCCTGAGTTCCATCACGTGGAGAAGGCGGATGGTGACGGTACTGTCAATGGACTG---------------------------------------------------------------------------------------AATCAGGATGCACCAAAGAAGACGCCCAAAGTTAACAGCGGAGGGCTGCAGAAGCATAAGCAAACTGATCGACACACCTCCCGTATTAGCACTAAACCA---------------------------------------------AAAGTTCTTCCCTCACCAAAAGTTGACCCATCAGAGGCTGTGAAGGAGTCAACTCAAGGCACAAGAGAGGTT---AGCAAAGTTAGAAAGAGACTAGACAAAGGCACAAACACA------GATGAAGTGGAAAATGAGAAG------------------------------------------------------------------------------------GCTTGTCAACTTGAATTTGGTAGCTACTGTCTCTGGTCCAGAGAACACAAAGTAGTCATGAAG---GACTCCATTGTGAAAAGGCTAAAA---GACCAACTATTTGTGGCACGCTCATATTATCCAAGCATTGCG---AAGCTTGAAGGACAG------GAGGAACTTACTGTGCTAATGAAGCAAAAC------------------------ATACAAGACCATGAGAGGGTTCTTAGTGTATCGACTGTTGAT---------GCTGATCTACCGTCC---------------------------------------------------------------------------TTTATCAACAAGAAGATGGAGCAGATGGAGCAAACAATAGCTAGAGCAAAATCTTGCACTGTAGATTGT------------------------------------------------------------------------------------CGAAATGTTGACAGGAAACTTCGTCAGATACTTGACATGACTGAGGATGAAGCTCACTTTCATATGAAGCAGAGTGCATTCCTCTACAACCTTGGTGCTCAGACGTTGCCTAAGAGTCATCACTGTCTATCTATGAGGTTGACATTAGAGTATTTCACATCCTCT---------------TCACTGGGT------------TCAAATGATTCTTCT------GCTCGC---------AAATTTAGTGCTGCACATGGTAGGCACTATGTCATACTATCTAAGAACATCCTTGCTGCTTCGGTTGTTATCAACTCAACAGTGAACAGTTCAAAGGACCCAAAAAAAATCATTTTTCATATCTTAACTGATGCTCAAAATTTCTATGCCATGAAATACTGGTTTGACAAAAAG------TCATACAGA---GAGGCAGCTATCCATGTCGTGAACTATGAGGATATT------------------------------ATCAAGGAGAAGTTAACAAAGTTTAATGTGCGGCACCTGTATCTGTCCGAGGAGTTCCGTGTTCTTGTTAGGAGTACTGAG------------------CAACCTGCTGGGAAGACAAGAATGGAATACCTATCATTATTTAGTCACTCACATTTCTTCATTCCAGAAATATTTAAGGATCTAAATAAGGTGGTTGTGTTGGATGATGATGTGGTTGTTCAACGTGATCTTTCTTTCTTGTGGTCTCTTGATATGGGGGACAAGGTAAATGGTGCTATC---------------------GAATTTTGTGGTTTA---------AGACTG---------GGTCAAGTGAGAAATCTCTTGGGT------------------AGTACAACAGTTGATACCAAGTCATGTGCATGGATGTCTGGAATAAATGTTATAAATTTGGATAAATGGAGGAAGCACAAAGTTACAGAGAACTACCTGCTGCTTCTGAAAAAGTTC---TTGACGAAGGATGAGACATCTCTGCGAGCAGCAGCCTTTCCTCTAAGTTTGTTATCTTTCCAACACCTCATTTATCCCCTTGATGAGAGGTTGATTCTATCTGGACTTGGATATGAT------TATGCAATTGATGAAGACGTTGCACGGAGTTCTGCAGCATTGCACTACAATGGCAATATGAAACCTTGGCTTGAATTAGGTATACCAAGCTACAGGAGATACTGGAAGAGGTTCCTAACTCGAGACGATAAATTCATGGATGAGTGCAACATAATTCCC----------------------------------------------------------------------------------------------------------------------------------------------------------------------------------------------------------------
gnl|Sorbi1|Sb02g043170.1 ------------------------------------------------ATGAAGGCGCAGCCGCTGCTACCGGCGGCGCTCAAGAGGCGGAGGGGCCCGCGCGTGGCGGTGCTGGCGCTCGTCCTCTGCTCCCTGCTCGTGCCCTTGGCCTTCCTCTTCGACCGCGCC------------------------------------------------------------------------------------------------------------------------------------------------------------------CCCTCA------------------------------------------------------------------------------------------------------------------------------------------------------------------------------------------------------------------------------------------------------------------------------------------------------------------------------------------------------------------GGGTACGTGACGACGGAGGAGCGGCACCGGCAGGAGGTCGTTCTGCCTAAGTTCGATCACGAGGAGAAGAGGCGTCCTACTGGCGCTGACAGCGGAAAG------------------------------------------------------------------------CGACAGGAGGCGCTGGAGAAGATCATCCCTAGAAGTAGATCAGGAGTCATTCATCAACAGACACCCGAGAAGAACATTTCCAAAGGCAGTACAGGTGTCATTCATCACCAAACA---------------------------------------------CCGGAGAAGAACATCTCCAAAGTTCTTCCAGCACCAAAAGTTGAACCATCAAAGGATGTGACGGATTCAACT---AAAGTTGCAAAAGATGCTAGCCAAGAAGGTGAAAAGGCT------GATGAAGTGGAA------------------------------------------------------------------------------------AAGGCGAAGTCTTGTCAACTTGAATTTGGGAGTTATTGTCTCTGGTCCATTGAGCACAAAGAAATAATGAAA---GATCATATAGTGAAAAGGCTAAAA---GATCAACTCTTCGTAGCACGCTCATACTATCCAAGCATTGCA---AAACTTCAAGGACAG------GAAGCTCTGACTCAGGAAATGAAGCAAAAC------------------------ATTCAAGACCATGAGAGGATTCTTAGTGTATCAACAGTTGAT---------GCTGATCTTCCATCC---------------------------------------------------------------------------TTTATCAGCAAAAGGATGAAGCAGATGGAGCGAACAATAGTGAGAGCTAAATCTTGCACAGTAGATTGT------------------------------------------------------------------------------------AAGAATGTTGACAGGAAGCTTCGCCAGATACTTGATATGACTGAGGATGAAGCTCATTTTCATATGAAGCAGAGTGCATTCCTCTACAATCTCGGTGCCCAGACATTGCCGAAAAGTCATCATTGCCTATCTATGAGGTTGACACTAGAATATTTCAAATCATCT---------------TCATTGGAT------------TCTGATGATTCTCCTGGC------------------AAGTTCAGTAGTCCAGAATACAGGCACTATGTTATACTATCTAGGAACGTTCTTGCGGCTTCTGTAGTGATCAACTCAACTGTGAGCAGTTCTAAGGAGCCAGGCCACCTTGCTTTTCATATCCTAACTGATGCTCAGAACTACTATGCTATGAAACACTGGTTTGCCAGGAAT------TCATATAAA---AATGCAGCTACCCAAGTCATAAACTACGAAGCAATT------------------------------ATTTTGGAGAAACTTCCAAAGTATACTATCCGGCAGCTGTATTTGCCAGAGGAGTTCCGTGTTCTCATTAGGAGCATTAAG------------------CAGCCTACTGAAAACACAAGAATGAAATACCTGTCACTGTTTAGCCACTCACATTTCGTTATTCCAGAAATATTCAAGTATCTAAACAAGGTGGTTGTGTTGGATGACGATGTAGTTGTTCAGCGTGATCTGTCTTTCTTGTGGAATATTGATATGGGGGACAAGGTAAATGGCGCTGTT---------------------GAATTATGTGGTCTG---------AAACTG---------GGTGAAATGAAAAATGTCTTGGGT------------------AAAACAGCGTATGATCCCAATTTGTGTGCATGGATGTCAGGGGTGAATTTGATTAATTTGGATAAATGGAGGGAGCATAATGTCACAGAGAACTATCTGTTGCTCATGAAAAAGTTC---AAATTCAAGGATGAACTGTCCCTGCGAGCAGCAGCATTTCCTCTAAGCTTGCTATCCTTCCAACATCTAATATATCCCCTAGATGAAAAATTGACTCTGGCTGGGCTTGGATATGAT------TATGGAATTGATGAAGTGGTTGCGCGGAGATCTGCATCATTGCACTACAATGGCAACATGAAACCTTGGCTTGAATTAGGTATACCGGACTACAAGAAGTACTGGAAGAGGTTTCTTGTCCGAGGAGATCGATTTATGGACGAGTGCAACGTAAATCCG----------------------------------------------------------------------------------------------------------------------------------------------------------------------------------------------------------------
gnl|Medtr1|AC155890_1.5 ---------------------------ATGAAGAGCGGTGGTTTGGGCGCGGTTCAATCATCGTACGGCGTCCCGGCGAAACGACGGTGGAGAGGTCTCATCATTGCAGTTCTCGGTCTCGTCATTCTCTCCATGCTCGTTCCTCTCGTCTTCCTTCTCGGTCTCCACAACAGTTTTCACACTTCTGGATATATATATGAACAGAGAAATACTCCTTCGAGT------------------------------------CCAAAT------------------------------------------------------------------ATTATT------------------------------------------------------------------------------------------------------------------------------------------------------------------------------------------------------------------------------------------------------------------------------------------------------------------------------------------------------------------GAATACAATAGGCATGATGTTCGCCATAAAGAGGATAAGTCTGAGGGAGATAAAACAAGTCATGTGAAGGAACTGATCACTAAGTTTGAACCAACTCTT---------------------------------------------------------------------------------------------CCCAAGGATGTTCTGAAGAATTATTCTAAAGGAGACAAGAATGGGATCGTAAATACCAATGAAGAAAAACATAGAGGTGTCAAGACGCCGCCG---------------------------------------------CCGCTGCCACCTAACGCTGCCCTGCAATCACCTCCAACTACTAATACTCCTAAAGTTCATAATCCTAAACAT---GGTCGCACTGAACAAGTCACCCACCCTAAGACAAGTTCT---GCTGATGAAACTGGA---ACG---------------------------------------------------------------------------------------TCGTGTGAGCTCACATATGGTAGTTACTGTCTGTGGCAACAAGAACATAAAGAAGTTATGAAA---GACGCCATGGTTAAGAAGTTGAAA---GACCAACTATTTGTGGCTAGAGCTTATTATCCTAGCATTGCA---AAACTCCCTGCACAA------GACAAACTGTCTCGCCAACTAAAACAGAGT------------------------ATACAAGAGCTGGAGCATGTGCTTAGTGAATCTTCTACAGAT---------GCTGATCTTCCACCA---------------------------------------------------------------------------CTGGTTGAGACCAAATCAGAGAGGATGGATGTTGCAATAGCCAGAGCTAAATCAGTCCCCGTGGTTTGC------------------------------------------------------------------------------------GACAATGTTGATAAGAAATTTAGACAATTATATGATCTGACTGAGGATGAAGCTGATTTCCACAGGAAACAGAGTGCATTCCTATATAAACTTAATGTTCTGACAATGCCAAAGAGTTTTCACTGCCTGGCACTGAAACTAACTGTTGAATATTTCAAATCATCA------------------CATGAT------------GAAGAAGAGGCAGAT------TCAGAA---------AAATTTGAAGATTCTTCATTGCACCATTATGTTATTTTCTCTAATAATGTGCTTGCAGCATCAGTGGTTATTAACTCAACTGTAACTCATGCAAAAGTAAGTCGGAATCAGGTTTTTCATGTGTTGTCTGATGGTCAAAATTATTATGCAATGAAGCTTTGGTTCAAGAGGAAC------AATTATGGG---GAAGCTGCTGTTCAAGTGTTAAATGTTGAGCATCTTGAGATGGATAGCCTAAAAGAC---AATTCATTACAACTGTCCTTGCCTGAAGAGTTTCGTGTTTCATTTCGCAGTTATGATAATCCATCCATGGGCCAGTTTAGAACG---------------------------------------------GAATACATTTCAATTTTTTCTCATTCACACTATTTACTTCCTGATATATTCAGCAAATTGAAGAAAGTTGTTGTTCTGGACGATGATGTTGTTATTCAGCGAGACTTGTCATCCCTTTGGAACCTAGACATGGGAGAAAAAGTCAATGGTGCTGTG---------------------CAATTCTGCTCAGTA---------AGGCTA---------GGTCAATTGAAAGGTTATTTAGGT------------------GAGAAAGGTTTCAGCCATAATTCCTGTGCTTGGATGTCGGGGTTGAACATAATTGACCTAGTGAGGTGGAGAGAGTTTGGTCTTACTCAAACTTATAAAAGGTTGATA---AAA---GAGTTGAGCGTACAAAAAGGATCCACTACTGCTGCAGCATGGCCTGCAAGCTTGCTCGCGTTTGAGAATAAAATATATCCACTCAATGAGTCGTGGGTGCGGTCTGGATTGGGTCATGAT------TACAAAATTGATTCCAACTCCATTAAATCAGCTCCAGTACTACACTACAATGGGAAAATGAAACCTTGGCTTGATCTGGGAATTCCAAATTACAAGAGCTATTGGAAGAAGTATCTGAACAAAGAGGATCAGCTCTTGAGTGAGTGCAATGTAAATTCATAG-------------------------------------------------------------------------------------------------------------------------------------------------------------------------------------------------------------
gnl|Carpa1|supercontig_63.51 ------------------------------------------------------------------------------------------ATGCCTGCATCATTATTAACCAGTGGCCATTTTGTCTATATGACAATGAATCCCCTAACCATCTTG------------------------------------------------------------------------------------------------------------------------------------------------------------------------------------------------------------------------------------------------------------------------------------------------------------------------------------------------------------------------------------------------------------------------------------------------------------------------------------------------------------------------------------------------------------CTTTTATGGTGTTTTGGAGGAAGACGGCTTTGGGATTCAGCTCTTAGTATCTTGGGCATTAAGCGGCAGATTAATGGGTTTATTTGGAATAAG---------------------------------------------------------------------------------------------------------------------CTTTTAGCTTGGGATGTAATCCACTGCCATAAAACCAAGAAGAAGATAATAGTCCTTATTCCTCATGCT---------------------------------------------TTTTTCAGGATCATATGGAAACTCATAGGAACACCACTAGCGAAGTTAAAAATGAAACTAGCCTCTAACATT---AGTATCCTACTCTCGCAGCATACAACTGACAGTACAGTT------AAAAGTATTGAGTACAGAAAA------------------------------------------------------------GGAGATGTTGATGAAAGTAGAAAATTATGTGAACAGAAATTTGGGAGTTATTGCCTTTGGCGAGAAGAAAATAAAGAAAAAATGAAG---GATTTAATGGTGAAGAAATTAAAG---GACCTGCTTTTTGTGGCTAGATCTTACTATCCTACCATTGCA---AAAATTCCAACAGAA------AGCAAGTTCACTCACGAAATGAAAGTAAAT------------------------ATTCAAGATTTTGAGCGTGTTCTTAGTGAAAGTACTACGGAT---------CTTGATCTTCCACCG---------------------------------------------------------------------------CAGATTGAGAAGAAGTTACAGAAGATGGAAGCTGTAATAGCAAGAGCTAAGTCTTTTCCTGTGGATTGC------------------------------------------------------------------------------------AATAACATCGACAAAAAATTGAGGCAAATATATGATATGACCGAGGATGAAGCTAACTTCCACATGAAGCAGAGTGCCTTTCTGTATCAACTAGCAGTGCAAACCATACCGAAGAGTCTTCACTGCTTGTCTATGAAGCTAACAGTGGAATATTTTAAATCTCCT------------------CTTGAA------------ATGGAGCTTTCTCAT------AGAGAG---------GTGTTTTCAGATCCTTTACTACAGCATTATGTTATAATCTCCAATAACGTTCTCGCGTCTTCTGTTGTAGTCAACTCAACTGTTAGGCATGCACGAGAGAGTAGAAGTCTTGTTTTCCATGTGCTGACAGATAGACAAAATTACTATGCCATGAAGTTATGGTTCTACAAAAAT------TCATACAGG---GAAGCTGCTGTTGAAGTCTTGAATATTGAGCAATTGAACTATCATGACAAAACA------ACTTCCTTACATCTGTCTTTGCCCGTGGAGTTTCGTGTTTCTTTTCACACCCATGATAAGATG------------------------------------------------------------------CACTACTTAACAACTTTTTCACATTCTCACTATCTTCTTCCTAAGATATTCCAGAATTTGTCAAAAATTGTCATATTGGATGAAGATGTTGTTGTGCAGCACGATTTGTCGGCCCTGTGGAGCCTCAACATGAATGGGAAAGTGAATGGTGCTGTG---------------------CAGTTGTCATCCGTG---------AGGTTG---------GATCAACTAAAGAGCTACATTGGG------------------CCAGGCAGTTTGAGTAAAAATTCTTTTGTTTGGATGTCTGGATTGAACATAATTGATCTGGCCAGGTGGAGGGAACTAGATCTTACTGAAAGCTACTGGAGGTTGGTA---AGA---GAGATGAGTGTCGGAGAGGTATCAGCTGAAGGAGTTGCATTGCGTGCAAACTTTCTAACATTTCAGGGCCTAATCTATGCTCTTGAAGACTTTTGGGTTCTTCCAGGACTCGGTCATGAC------CATGGGATTAGTACCCAAGCCATTAGGAAAGCTCCAGTCTTGCATTATAATGGAAATATGAAACCTTGGCTTGATCTGGGAATTCCAAAGTATAAAGTATACTGGAGGAAGTTTCTGAACCGTGAAGATCCATACTTGAGTCAATGCAAT-------------------------------------------------------------------------------------------------------------------------------------------------------------------------------------------------------------------------
gnl|Vitvi1|GSVIVP00033610001 ------------------------------------------------------------------------------------------------------------------------------------------------------------------------------------------------------------------------------------------------------------------------------------------------------------------------------------------------------------------------------------------------------------------------------------------------------------------------------------------------------------------------------------------------------------------------------------------------------------------------------------------------------------------------------------------------------------------------------------------------------------------------------------------------------------------------------------------------------------------------------------------------------------------------------------------------------------------------------------------------------------------------------------------------------------------------------------------------------------------------------------------------------------------------------------------------------------------------------------------------------------------------------------------------------------------------------------------------------ATGAAG---GATATGATGGTCAAGAAGTTGAAG---GACCGGCTTTTTGTGGCTCGAGCATACTATCCTAGCGTTGCA---AAACTTCCAGCACAT------GACAAATTGTCACGTGAATTAAAGCAGAAC------------------------ATTCAAGAACTGGAACGGGTTCTCAGTGAGGCTTCTACAGAT---------GCTGAACTCCCTCCT---------------------------------------------------------------------------CAGATTGGGAAGAAGTTAACAAGAATGGAAGTTGCAATAACCAGAGCTAAATCAATCACTGTGGATTGT------------------------------------------------------------------------------------AATAATGTTGACAAGAAATTAAGACAAATCCTTGATATGACTGAGGATGAAGCTGACTTTCACATGAAGCAGAGTGCTTTCCTCTACCAACTGGCCATCCATACCACACCGAAGAGTCATCACTGTCTGTCTATGAGACTAACTGTAGAATATTTCAAATCTCCT---------------CCACTTGAT------------ATGGAGGTGCAGCAG------GATGAG---------AAATATATGAATCCAGCATCGCAGCATTATGTTATATTCTCAAAGAATGTACTTGCATCAACAGTGGTCATCAACTCAACTGTAATGCATACAGAAGAAAGTGGAAATCAGGTTTTTCATGTTGTGACTGATGGGCAGAATTACTTTGCCATGAAACTATGGTTCAGCAGAAAC------ACATTTAGG---CAAGCCATGGTTCAAGTGTTGAACATTGAAGATCTTAATCTGGATCACCATGATGAGGCAACTCTATTGGATCTGTCATTGCCTCAGGAGTTTCGTATTTCTTATGGCAGTGCTAATAATCTG---------------------------------------------CCTACATCATCAATGCGAACAGAATACTTGTCTATTTTTTCTCATTCACATTATCTTCTCCCCGAAATATTCCAGAATTTGAAAAAAGTTGTGATTCTAGATGATGATATTGTTGTCCAGCAAGACTTATCAGCCTTATGGAGCATCAACATGGAAGGGAAAGTAAATGGTGCCGTG---------------------GAATTCTGTAGGGTG---------AGGTTG---------GGTGAGCTGAAGAGTTATCTGGGT------------------GAAAAAGGTGTTGATGAACATTCTTGTGCTTGGATGTCTGGATTGAATATCATTGATCTGGTCAGGTGGAGGGAACAAGACGTTACAGGATTGTACAGAAGGTTGGTA---CAA---GAGCTGAGCATGGGGGAGGAATCACTTGGACATGTTGCATTGCGGGCAAGCTTACTCTCCTTTCAGGACCTAGTTTATGCTCTTGATGATACTTGGGTTTTTTCAGGATTGGGTCATAAC------TACCATCTTGACACCCAAGCCATAAAAAGGGCTGCAGTTTTGCATTATAATGGGAACATGAAACCTTGGCTTGAGTTGGGAATTCCTAAGTATAGGAATTATTGGAGAAAGTTTCTGAACCTAGATGAACAGTACTTGACGGAATGCAATGTAAATCCA----------------------------------------------------------------------------------------------------------------------------------------------------------------------------------------------------------------
gnl|Arath7|AT2G38650 ------------------------------------ATGAAAGGCGGAGGCGGTGGTGGAGGAGGTGGTGGCGGAGGAAAACGCCGGTGGAAAGTTCTGGTGATTGGAGTTTTGGTTCTTGTTATTCTTTCTATGCTTGTTCCTCTTGCTTTCTTACTCGGTCTTCACAATGGCTTTCACTCTCCTGGATTTGTCACTGTTCAACCGGCTTCTTCA------------------------------------------------------------------------------------------------------------------TTTGAG------------------------------------------------------------------------------------------------------------------------------------------------------------------------------------------------------------------------------------------------------------------------------------------------------------------------------------------------------------------AGCTTTACCAGAATCAATGCTACTAAGCATACACAGAGAGATGTATCCGAACGGGTCGATGAGGTTCTTCAAAAAATCAATCCAGTTCTTCCCAAGAAA------------------------------------------------------------------------------------------------------------------------------------------AGCGACATAAACGTGGGTTCCAGAGATGTGAATGCAACAAGCGGCACT---------------------------------------------GATTCTAAAAAAAGAGGATTACCAGTGTCCCCAACTGTTGTTGCCAATCCAAGCCCTGCAAATAAAACAAAA---TCGGAAGCCTCATATACAGGTGTTCAGAGGAAAATAGTA------AGTGGTGATGAAACTTGGAGA------------------------------------------------------------------------------------ACTTGTGAAGTGAAATATGGGAGCTACTGCCTCTGGAGGGAGGAAAATAAGGAACCAATGAAA---GATGCCAAGGTGAAGCAAATGAAG---GACCAGCTGTTTGTGGCTAGAGCATACTATCCCAGTATTGCT---AAAATGCCTTCTCAA------AGCAAGTTGACTCGGGATATGAAACAGAAT------------------------ATCCAAGAGTTTGAGCGTATTCTTAGTGAAAGTTCTCAAGAT---------GCTGACCTTCCACCA---------------------------------------------------------------------------CAGGTTGATAAAAAGTTGCAGAAGATGGAAGCTGTAATTGCAAAGGCAAAGTCTTTTCCAGTCGACTGT------------------------------------------------------------------------------------AACAATGTTGACAAGAAATTGAGACAGATCCTTGATTTGACTGAGGATGAAGCTAGTTTCCACATGAAACAGAGTGTGTTCCTCTACCAGCTTGCAGTACAGACAATGCCTAAGAGTCTTCATTGCTTGTCAATGCGACTAACTGTGGAACATTTCAAGTCAGAT---------------TCACTTGAG------------GAT------CCCATT------AGTGAG---------AAATTTTCAGATCCCTCATTACTTCACTTTGTTATCATCTCCGATAATATACTAGCATCGTCCGTTGTGATCAACTCAACGGTTGTACATGCAAGGGACAGTAAAAACTTTGTTTTCCATGTACTGACAGACGAGCAGAATTACTTTGCAATGAAACAATGGTTTATTAGGAAT------CCTTGCAAA---CAATCAACTGTTCAAGTATTGAACATTGAAAAACTCGAGCTGGACGATTCTGAT------------ATGAAACTGTCTTTGTCTGCGGAGTTCCGTGTTTCCTTCCCCAGTGGTGACCTTTTG---------------------------------------------GCGTCTCAACAGAATAGAACACACTACTTATCCCTTTTCTCTCAATCTCACTATCTTCTTCCCAAATTATTTGACAAATTGGAGAAGGTTGTGATTCTGGATGATGACGTTGTAGTCCAGCGAGACTTATCTCCCCTTTGGGACCTTGATATGGAAGGGAAAGTGAATGGCGCTGTT---------------------AAGTCGTGCACTGTG---------AGATTG---------GGTCAGCTAAGGAGTCTCAAG---------------------AGAGGAAATTTTGATACCAATGCTTGTCTCTGGATGTCTGGTTTGAATGTCGTTGATCTTGCTAGATGGAGGGCATTGGGTGTTTCAGAAACCTATCAAAAATATTAT---AAA---GAGATGAGTAGTGGAGATGAGTCGAGCGAAGCAATTGCATTGCAGGCAAGCTTGCTCACATTTCAAGACCAAGTATATGCTCTTGACGACAAATGGGCTCTATCAGGGCTTGGTTATGAC------TACTACATCAATGCACAAGCCATAAAAAACGCAGCCATATTGCACTATAACGGGAACATGAAGCCGTGGCTTGAGCTGGGAATCCCAAATTACAAAAACTATTGGAGAAGGCATCTGAGTCGGGAAGATCGGTTCTTGAGTGACTGTAACGTGAATCCT----------------------------------------------------------------------------------------------------------------------------------------------------------------------------------------------------------------
gnl|Poptr1|254623 ---------------------------------------------------------------------------GGGAAAAGGCGATGGAGATGTCTGGTAATAGGAGTGCTATTTCTGGTGCTGCTTTCAATGCTCGTTCCTCTCGTCTTTTTGCTCGGCCTTTAC------------------------------------------------------------------------------------------------------------------------------------------------------------------------------------------------------------------------------------------------------------------------------------------------------------------------------------------------------------------------------------------------------------------------------------------------------------------------------------------------------------------------------------------CACAACGGCTTCCACTCCACCGGTAACTCCTTACAACAACATCTCTCTCTCTTCCACCCCCCCCCCCCCTCTCAGATCCAGCTTCCCTTTCATTTTTTC---------------------------------------------------------------------------------------------------TGTTGTTTTCTTCTTTCGAATCTAACTGATACATACACACTTTACTTTTTACTAAATACACGCCAACCAGATCTCTTTTTTTTTTTG---------------------------------------------TCACATCAAATGAATTCGATTACTAAATTATGTCATTCATCTTCCTCCGCAGGACATCTCTCTGATCGACAA---ACTTCTTCTGCTTCTGCTGTATATGAAATCACAAAGCAT------AAAAGAAATGCAGTTGAGGAA------------------------------------------------------------------------------AGTGAAAAATGTGAGCTCAGATTTGGAGGCTATTGCCATTGGCGTGACGAGCATAGAGAAAATATGAAG---GATTTTATGGTGAAGAAATTAAAA---GACCAACTTTTTGTGGCTAGAGCATATTATCCTAGCATTGCA---AAGCTTCCATCTCAA------GAGAAGTTAACTCATGAACTGAAACAAAAT------------------------ATTCAAGAACTGGAGCGAATTCTTAGTGAAAGTTCAACAGAT---------GCTGATCTTCCACCA---------------------------------------------------------------------------CAAATTCAGAAGAAATTACAGAAGATGGAAAATGTGATATCTAAAGCTAAAACATTCCCTGTGGATTGT------------------------------------------------------------------------------------AATAACGTTGACAAGAAATTGAGGCAGATACTTGATCTAACCGAGGAAGAAACTAATTTTCACATGAAGCAGAGTGCTTTCCTTTATCAACTTGCAGTGCAGACCATGCCAAAGGGTTTACACTGTCTCTCTATGAGACTGATTGTGGAATATTTTAAATCTTCT---------------GCACATGAT------------AAGGAGTTCCCTCTG------TCTGAG---------AGATATTCAGATCCATCATTGCAACACTATGTTGTATTCTCCACAAATGTACTTGCTGCTTCAGTTGTAATCAACTCCACTGCTGTGCATGCAAGAGAAAGTGGGAATCTGGTTTTTCATGTTCTGACAGATGGACTGAATTATTATGCAATGAAACTATGGTTCCTTAGAAAT------ACTTACAAG---GAAGCTGCTGTCCAAGTTTTGAACATTGAAAATGTTACC---CTGAAATATTATGATAAGGAGGTTCTGAAAAGCATGTCCCTGCCAGTGGAGTATCGTGTTTCTTTCCAAACTGTTACTAAT------------------------------------------CCACCAGCATCTCATTTAAGAACGGAATATGTATCTGTTTTTTCCCATACTCACTATCTTCTTCCTTATATATTTGAGAAGTTGAAGAGAGTTGTGGTTCTGGATGATGATGTTGTTGTCCAGCGGGACTTGTCTGACCTGTGGAACCTTAACATGGGAAGGAAAGTGAATGGTGCTTTA---------------------CAATTATGTTCGGTG---------CAGTTG---------GGTCAGCTTAGAAGTTATCTGGGA------------------AAAAGCATTTTTGATAAAACTTCTTGTGCTTGGATGTCTGGATTGAATGTAATTGATCTGGTCAGGTGGAGAGAGCTAGATCTTACTAAAACTTATTGGAAGCTG---GGACAA---GAGGTTAGCAAGGGAACAGAGTCAGATGAATCTGTTGCATTGAGCACAAGCTTGCTTACCTTTCAAGACCTAGTTTATCCGCTTGATGGTGCATGGGCTTTGTCTGGACTGGGTCATGAC------TATGGGATTGATGTCCAAGCCATTAAGAAGGCTTCCGTGTTGCACTTTAATGGACAAATGAAACCTTGGCTTGAGGTAGGAATCCCAAAGTATAAACATTATTGGAAGAGGTTTCTAAACCGACATGATCAATTATTGGTGGAGTGCAATGTGAATCCA----------------------------------------------------------------------------------------------------------------------------------------------------------------------------------------------------------------
gnl|Poptr1|282518 ------------------------------------------------------------------------------------------------------------------------------------------------------------------------------------------------------------------------------------------------------------------------------------------------------------------------------------------------------------------------------------------------------------------------------------------------------------------------------------------------------------------------------------------------------------------------------------------------------------------------------------------------------------------------------------------------------------------------------------------------------------------------------------------------------------------------------------------------------------------------------------------------------------------------------------------------------------------------------------------------------------------------------------------------------------------------------------------------------------------------------------------------------------------------------------------GAGGAAAGTGAAAAA---------------------------------------------------------------------------------------TGTGAGCTCAGATTTGGAGGCTATTGCCATTGGTGTGACGAGCATAGAGAAAGTATGAAG---GATTTTATGGTGAATAAATTGAAG---GACCAGCTTTTTGTGGCTAGAGCATATTATCCTACTATTGCA---AAGCTTCTATCTCAA------GAGAAGTTAACTAATGAAATGAGACAAAAT------------------------ATTCAAGAACTGGAGCGTATTCTTAGTGAAAGCTCAACTGAT---------GCTGATCTTCCACCA---------------------------------------------------------------------------CAAATTCAGAAGAACTTACAGAAGATGGAAAATGTGATAGCCAAAGCTAAAACATTCCCTGTGGATTGT------------------------------------------------------------------------------------AATAACGTTGACAAGAAATTGAGACAGATACTTGATCTAACCGAGGAAGAAACTAACTTTCACATGAAGCAGAGTGCTTTCCTTTATCAACTTGCAGTGCAGACCATGCCAAAGGGTCTCCACTGCCTCTCTATGAGACTGCTCGTGGAATATTTTAAATCTTCT---------------GTACATGAT------------AAGGAGCTCCCTCTG------TCTGAA---------AGATATTCAAATCCATCGTTGCAACACTATGTTATATTGTCCACAAATGTACTTGCTGCTTCAGTTGTAATCAACTCCACTGCTGTGCATGCAAGAGAAAGTGGGAATCTGGTTTTTCATGTTCTGACAGATGGACTGAATTATTTTGCAATGAAACTATGGTTCCTAAGAAAT------ACTTACAAG---GAAGCTGCTGTCCAAGTTTTGAATGTTGAAAATGTTACC---CTGAAATATCATGATAAAGAGGCTCTGAAAAGCATGTCTCTGCCTTTGGAGTATCGTGTGTCTTTCCATACTGTTAATAAT------------------------------------------CCACCAGCCACTCATTTAAGAACAGAATATGTATCTGTTTTTTCTCATACTCACTATCTCATTCCTAGTATATTTGAGAAGTTGAAGAGAGTTGTAGTTCTGGATGATGATGTTGTAGTCCAGCGGGACTTGTCTGACCTATGGAACATCGACATGGGAGGGAAAGTAAATGGTGCTTTA---------------------CAGTTATGTTCAGTG---------CAGTTG---------GGTCAGCTAAGAAATTTTCTGGGA------------------AAAGGCAGTTTTGATGAAAACTCATGTGCTTGGATGTCCGGATTAAATGTTATTGATCTGGTTAGGTGGAGAGAGCTAGATCTTACTAAAACTTATTGGAAGCTG---GGACAA---GAGGTAAGCAAGGGAACAGGATCTGCTGAAGCCGTTGCATTGAGCACAAGCTTGCTTACCTTTCAAGACCTAGTATATCCTCTTGATGGTGTATGGGCTTTGTCTGGACTGGGTCATGAC------TATGGGATTGATGTCCAAGCCATTAAGAAGGCTGCAGTGTTGCACTTTAATGGACAAATGAAACCATGGCTTGAGCTAGGAATTCCCAAGTATAAACAGTACTGGAAGAGGTTTCTCAACCGAGATGATCTATTCTTGGGTGAGTGCAATGTGAATCCA----------------------------------------------------------------------------------------------------------------------------------------------------------------------------------------------------------------
gnl|Orysa5|Os11g37980 ------------------------------------------------------------------------------------------------------------------------------------------------------------------------------------------------------------------------------------------------------------------------------------------------------------------------------------------------------------------------------------------------------------------------------------------------------------------------------------------------------------------------------------------------------------------------------------------------------------------------------------------------------------------------------------------------------------------ATGAGGGTTGGGGGAGGAGGCGGTGGAGGAGGAGGCGGAGGAGGGAGGGAGAGGGAGGCGGCGCTGCTGCTGGTGCTGATCGCGGCGGCGTGCGGCTTC---------------------------------------------------------------------------------------------------------------------------------------------------------------------GTCGTCGTGCTCCTCAACCTC---------------------------------------------CCCGACGGCCGCGCCCTCCCCGGAGCCGGAGGAGTACCCGGTGCGGTTGGGGAGCACACGGGAGGGACCCAT---GTGTCGGTGAAGGAGAGGCGGATGGTAGAGATCGTGAGA------CAGCAGCAGGACGTAGCAGCA---------------------------------------------------------------------------CAGGAGTTAGAAGGACAAACTGATGAAAATGCTGCAGAGGCAGATGAAAGAATATCTAGATCTCCTCCTGGCACTAAAGAGAAGTTATGGATGATGCAA---GACCAGCTAATTATGGCCAAGGCCTACTTG---CAGTTTGCT---TCCCTGCATGGCAGT------GCACATTTAGTTCGGGAGTTGAAGTTGAGA------------------------ATCAAGGAGATAGAGAGGGTGATAAGCCACTTTAGCAGCAGT---------TCCCGTGTACCCACG---------------------------------------------------------------------------AGTGCACTGCAGAAAATTAGGGCAATGGAAATGACCCTATCTAAAGCTCAAAGAGCCTACCCACATTGT------------------------------------------------------------------------------------TCTCATATGACAGCAAAGTTACGTGCAATGACACATCAAAGCGAAGAGTTGGTCAGAGCCCATCGAAGCGAAACTTCATTCCTTGAGCAGGTTGCAGTGAGGACATTACCAAAAAGCCATCACTGCCTAGCAATGCGACTTACCTCAGAATACTTCCTGTTAGAT---------------CCGAAGGAA------------CGTGAATTTCCTCAA------AGATAC---------ACAATGCAGATGGGTGACCTTTACCATTATGCAATATTCTCAGACAATGTGCTAGCGAGTGCAGTGGTTGTCAACTCTACAATTTCTGCATCTAAGGATCCCAAAAGGATAATGTTTCATATTGTGACTGATGCACTGAATTTTCCTGCAATGATGATGTGGTTTCTGACAAAC------CCACCAAAT---CCAGCCACAATTCAAATCAAGAGCTTAGATAATTTGAAATGGCTGCCAGCTGATTTCAGTTTCAGATTTAAGCAGAAGGGCATCCGA------------------------------------------------------------------------------------------------GATCCAAGATACACTTCTGCGCTTAACCACTTGCGCTTTTATTTGCCAGAAGTATTCCCTTCTCTGAACAAACTTGTACTCTTGGACCATGACATTGTAGTCCAAAGAGACTTGAGTGGATTATGGCAGATAGATTTGAATGGTAAAGTAAATGGTGCTGTT---------------------GAGACGTGCACTTCT---GGTGATGGTTAT---------CATCGGTTGGAGAACCTTGTTAATTTCTCTGATCCAAGTATCATCAACAAATTTGATGCAAAGGCTTGCATACATGCATTTGGGATGAACATCTTTGACCTTAAGGAATGGCGCAGGCAGGGGCTGACTACTGCTTATAATAAGTGG------TTT---CAAGCTGGCAAAAGGCGGAGACTATGGAAAGCAGGGAGCTTGCCACTGGGCCAGATTGTCTTCTACAATCAAACAGTGCCTCTTGACCACCGGTGGCATGTTCTTGGGCTTGGTCATGAC------AGAAGCATAGGAAGAGATGCAATTGAGAGGGCCGCCGTGATCCACTACAGCGGAAAACTCAAACCCTGGCTGGAGATCTCCATTCCCAAGTACAGAGATTATTGGAACAATTTCCTTGACTATGACAACCCATACTTGCAGCAGTGCAACATTCACATG----------------------------------------------------------------------------------------------------------------------------------------------------------------------------------------------------------------
gnl|Sorbi1|Sb05g022970.1 ------------------------------------------------------------------------------------------------------------------------------------------------------------------------------------------------------------------------------------------------------------------------------------------------------------------------------------------------------------------------------------------------------------------------------------------------------------------------------------------------------------------------------------------------------------------------------------------------------------------------------------------------------------------------------------------------------------------------ATGTGGACAGCGGCAGGCGGGAGGGGTTCGTCCGCGGCCGCTGCTGTGCTGCGGGTGCTGCTGATCGCGACCGCCTGCGGCCTCGTCTTCGCG------------------------------------------------------------------------------------------------------------------------------------------------------------------------CTCCTCCACCTCCCGCTC---------------------------------------------CCCGATGGCGGCGCCCGCCCCGCCGGCCCCGGTGAGGAGCGCCGCGGCGTTGGTGGGGGCGGTGGGGCCCGC---CTGTCGGCGCAGCAGGGGAGGATTCGAGAGGCCAGGAGG------CTGAGTGTCGTCACCGAAGAG---------------------------------------------------------------------------------ATAGAAGGGCAAACTGATGAAGTTGCAGCGGAAGAAGACGAAAGGATATCTAAATCTCCCCCGGACACTAAAGAAAAGATATGGATGATGCAA---GATCAGCTAATCATGGCCAAGGCATACCTG---CATTTCGCT---TCTCCCCAAGGTAGT------GTACATTTTGTTCGAGAGCTGAGATTGAGG------------------------ATAAAAGAGATCGAAAGGGCAATAAGCCACTCAAGTGGAGGT---------ACCCGTGTACCTGGG---------------------------------------------------------------------------AGTGTGTTGCAAAAAATGAAGGCGATGGAGCTGACCCTTTCCAAGGCTCAGAGGATCTACCCACGTTGC------------------------------------------------------------------------------------TGTCAGATGACAGCAAAGCTACGTGCAATGGTGCATAACAGTGAAGAATTGGTCAGAGCACACCAAAGTGAATCTTCATTCCTCGAGCAGGTTGCTGTGAGGACATTATCCAAAGGCCATCACTGCCTAGCAATGCAACTTACTGCAGAATACTTTTCATTAGAT---------------CCCAGTAAA------------CGTGAATTCCCTAAA------AGAGAG---------AGCATTCAGTTGGATGGTTATTATCATTATGCAATATTCTCAGACAATGTGCTTGCAAGTGCTGTGGTTGTCAACTCTACAATTGCTGCATCAAAGGACCCTGGAAGGATAATATTACATATTGTAACTGACGCATTGAATTATCCTGCAATGATGATGTGGTTTCTAAGAAAC------CCACCAACT---CCAGCAGCAATCCAAGTCAAAAGCCTAGATGATTTGAAATGGTTGCCTGGTGATTTCAGTTCCAGATTCAAGCTGAAGGGTGTCCGA------------------------------------------------------------------------------------------------GATCCAAGATACACTTCTGCACTTAACCACTTGCGTTTTTATTTGCCAGAAGTGTTTCCCTCTTTGGGCAAGGTTGTACTCTTGGACCATGATGTGGTAGTCCAGAATGACTTAACTGGACTATGGGATCTGGATATGAAGGGTAAAGTAATTGGTGCTGTT---------------------GAGACATGCACTTCA---AGTGAAGGTTAC---------CATCGATTGGATAGCCTGGTTGACTTTTCTAATCCAAGCATCTTTGACAAAGTTGACCCAAAGGCCTGTGCATTTGCATTTGGGATGAACATATTTGACCTGAATGAATGGCGCAAACAGGATTTGACTACAACTTATCATAAATGG------TTT---CAACTGGGCAAAATTCAGAAGTTATGGAAGCCAGGAAGCTTGCCACTGGGTCAGCTTACCTTTTACAACAGAACACTGCCTCTGGATCACCGATGGCATGTCTTTGGGCTTGGCCATGAT------TTCAGCATTGGAAGAAATGAACTTGAGAGTGCCTCTGTCATCCACTACAGTGGGAAACTCAAACCCTGGCTGGAGATTTCTATCCCAAAGTACAGAGACTACTGGAACAGGTACCTCAACTATGATAATCCACACTTGCAGCAGTGCAACATTCACGGA----------------------------------------------------------------------------------------------------------------------------------------------------------------------------------------------------------------
gnl|Vitvi1|GSVIVP00023858001 ---------------------------------------------------------------------------ATGAAGCAGTCTTGGCGATGGAAGAGGATCGCCATCCTCTATTTGCTCTCTCTTTCTGTCTTCTGTCCACTTATTTTACTCTCTGAAAGG------------------------------------------------------------------------------------------------------------------------------------------------------------------------------------------------------------------------------------------------------------------------------------------------------------------------------------------------------------------------------------------------------------------------------------------------------------------------------------------------------------------------------------------------------CTCAAGCATGTAGTTTTTTTAGGGAAGAAAGAGTTTGTGGAGGATTTACCGAGTATTAAGTATAGGAGAGATGGTGAAACACTTAGTGTT------------------------------------------------------------------------------------------------------------------------------------------------------GTCGAGACGGAGGAGGATGAAGGCTTAAAAGAGCCA---------------------------------------------GACCTAGTTGTGTACAGAGACGGATCCAAGGAGAATCCCAATTCCAACATTTCCAGTGGGTTTACTGCTGAT---TTGTTGGGAAAAAATGGTACTGAACACAAAGTGAAGGAA------GAAAACAAGCAAAATCCACAG---------------------------------------------------AAAAAATTAGCAACAACTTCTGGAGGAAAGGAGCAATCTAGCTTGACAAAAGTTCAACATGACCAGAGCATACGGTCCCAACCACAGAGGGTGACT---GATGAGAAGATAAAACAGATAAGA---GATCAAGTGATTAGGGCAAAAGCATACTTG---AATCTTGCA---CCACCAAGCAGCAAT------TCCCACCTAGTGAAAGAGTTAAGACTACGA------------------------ATTAAGGAGCTGGAGCGGGCTGTGGGTGAAGCCACCAAGGAT---------TCAGATTTGTCAAGG---------------------------------------------------------------------------AGTGCTTTGCAGAGGATGAGAACCATGGAAGCATCCTTATCCAAAGCGAGTCACATTTATACAGATTGC------------------------------------------------------------------------------------TCTGCTTTAGTCTCCAAGCTCCGAGCCATGACTAACAGGGTAGAAGAACAGGTTCGGGCACAGAAGAGTCAAGCAACGTATCTGGTTGAGCTTGCTGGAAGGACAACCCCAAAAGGCTTTCACTGCCTTACTATGAGGCTGACAGCCGAATATTTTGCCCTGCAG---------------CCTGAGGAG------------CAGAATTTCCCTAAC------CAAGAA---------AAATTGAATGATGGAAATCTCTATCACTATGCTGTCTTCTCTGATAATGTTCTGGCCTGTGCCGTGGTTGTGAAATCTACCATCTCCAATGCTATGGATCCAGAGAAAATTGTGTTCCATGTGGTGACGGATTCGCTCAACCACCCAGCAATGTTGATGTGGTTCTTATTAAAT------CCTCCTGGT---GAAGCCACTATACAGATCCAGAGTGTAGAGAAATTTGAATGGTTGGCTGCCAAATATAATTCAACATTGAAGAAGCAAAACTCCCAC------------------------------------------------------------------------------------------------GATTCAAGATATACTTCTGCACTGAACCACCTTCGTTTCTATCTGCCAGATGTCTTCCCTCAACTTGATAAGATTGTGCTCCTTGATCATGATGTGGTGGTGCAGAGAGATCTGAGCAGACTTTGGAGTGTTGATATGAAGGGTAAAGTAAATGGAGCAGTG---------------------GAGACTTGTCAGGAAGTTGAGCCTTCATTC---------CATCGGATGGATATGTTTATCAACTTCTCTGATCCAATGGTGGCTGAGAGGTTTGATGCCAAGACATGCACATGGGCATTTGGGATGAATTTATTTGATCTGCATGAGTGGAGGCGGCAGAATTTGACAGCTGTCTACCATAAATAC------CTT---CAAATGGGACTTGAGAATCCGTTGTGGAAGGCTGGGAGCTTGCCCTTAGGTTGGGTCACCTTCTATAAGCGGACAGTTGCTTTGGACAGGAGATGGCATGCCCTTGGATTGGGCTATGAG------TCTGGTGTGGGGCGGAGCCAGATTGAGCGAGCAGCTGTAATCCAGTATGATGGAGTTATGAAGCCATGGTTGGAAATTGGAATTTCAAAGTACAAGGGCTATTGGAGCAAACACCTAAACTATGGCCACCCTTTATTGCAACAGTGCAACATACACGAG----------------------------------------------------------------------------------------------------------------------------------------------------------------------------------------------------------------
gnl|Poptr1|831613 ---------------------------------------------------------------------------ATGAAGAAATTTCGTCGGTGGCAGAGGATTTTCTTACTCTCTTTGCTCTGTTTAACTGTCTTGGCTCCCATACTTTTCGTTTCT------------------------------------------------------------------------------------------------------------------------------------------------------------------------------------------------------------------------------------------------------------------------------------------------------------------------------------------------------------------------------------------------------------------------------------------------------------------------------------------------------------------------------------------------------------------------------GTAGGGCGGAAAGAGTTGATTTCGGATTTATCAACTTTGAGATACAGGAGAGATTCTGTACAGCTTAATGCC------------------------------------------------------------------------------------------------------------------------------------------------------ATTGAGCAGGAAGAAGGTGAAGGTTTGAAAGGGCCG---------------------------------------------AAACTAGTGGTGTATGATGAGAAGGAACTGGGTTCTAGAATTAGTTACAGAACTAATCATGAAAGTAGAGAA---GAAAATCGGCAGATTCCACAGGAAACAGTAACATCCAGG------TCAGAAGCAAAGCTGCAGGGG------------------------------------------------------------------------------------CAGTCCAATCAAGCAACAGTTCGACATGATCAGAACATGCGATCTCCAGTCCGGATATTTACT---GATGAGAAGGTAAAGCAGATGAAA---GATGATCTGATTAGAGCAAAGGCATACTTG---AGTATGACA---CCACCAGGCAGTAAC------TCTCACTTAGTAAAAGAGTTGAGATTGCGA------------------------ATCAAAGAATCTGAACGAGCTGTTAGTGCAGCCAACAAGGAC---------TCAGATTTATCAAGG---------------------------------------------------------------------------AGTGCACTACAGAAAAAGAGATCCTTGGAGGTTACCTTATCAAAAGCCAGTCGTGTTTTCCCGGACTGC------------------------------------------------------------------------------------TCGGCCATGGCTTTGAAGCTCCGTGCCATGACTTACAATGCTGAAGAACAGGTTCGAGCACAGAAGAATCAAGCAACATATCTTGTTCAGCTTTCTGGAAGGACTACGCCAAAAGGCTTACACTGCCTTTCTATGCGGTTGACAGCTGAATATTTTGCCTTGTCA---------------CCTGAGGAA------------AGACAGCTACCTAAC------CAACAA---------AGGGTGCATGATGCAGATCTTTATCACTATGCTGTTTTCTCTGATAATGTTCTAGCCTGTGCTGTGGTTGTCAATTCCACTGTCTCCTCTGCCATGGAGCCAGAGAAAATTGTTTTTCACATAGTGACTGATTCTCTCAATCTCCCAACAATCTCAATGTGGTTCTTATTGAAT------CCTCCTGGC---AAAGCTACAATTCAGATCCAGAGCTTAGTCGATTTCAAAGGGTTGTCCGCTAATTACAATTCAACATTGAAGCAACTAAATTCCCGT------------------------------------------------------------------------------------------------GATTCAAGATATACTTCTGCACTGAACCATCTTCGTTTCTATCTACCAGATGTCTTCCCCCAGCTGAATAAGATTGTTCTGTTTGACCATGATGTGGTAGTGCAAAAGGATCTAGCTGGCCTTTGGAGTCTTAATATGAAAGGAAAAGTCATTGGAGCAGTG---------------------GACACGTGCCGTGAAGGTGAACCTTCATTT---------CGCCGGATGGATAAGTTCATCAATTTCTCAGATCCATTTGTGATTAAGAGGTTTGATGCCAAGGCATGCACATGGGCATTTGGAATGAATTTGTTTGATCTGCAAGAGTGGAGGAGGCATAAATTAACTGCTCTCTACAATAAATAC------TTG---CAACTGGGCCACACAAGGCAATTGTGGAAAGCGGGTAGTTTGCCTTTAGGTTGGGCCACTTTCTACAACCGGACGGTTATTCTGGACAGGAGATGGCATAAACTCGGACTTGGCCATGAG------GCGGGTGTTGGACACGACGGTGTTGAGCAGGCAGCGGTATTACACTATGATGGAGTCATGAAACCATGGCTGGATATTGGTATTGGAAAGTACAAGAGTTACTGGAGCAAACATATCAACTACGACCATCCCTACTTACAACAGTGCAATATCCACGAG----------------------------------------------------------------------------------------------------------------------------------------------------------------------------------------------------------------
gnl|Carpa1|supercontig_52.137 ------------------------------------------------------------------------------------------------------------------------------------------------------------------------------------------------------------------------------------------------------------------------------------------------------------------------------------------------------------------------------------------------------------------------------------------------------------------------------------------------------------------------------------------------------------------------------------------------------------------------------------------------------------------------------------------------------------------------------------------------------------------------------------------------------------------------------------------------------------------------------------------------------------------------------------------------------------------------------------------------------------------------------------------------------------------------------------------------------------------------------------------------------ATGCACTCTTTCGCAGCTTCTCAT------GTAAAAAAAGCCATTCTACGC------------------------------------------------------------------------GGTGCTCTACTCTTCCAGGAACAATATAGTCAAAGATCAGTTCAGCCTGATCAGAACAAGCGATCTCCATTGCACACAGATGACAAGATAAAGGAGATGAAA---GATCAGCTCATTAGAGCCAAAGCATACGTA---AATTTTGCA---CCTCCAGGCAGCAAT------GCCCACTTAGTCAAAGAGTTGAGAACAAGA------------------------ATAAAAGAGCTGGAACGGGCAGCTGGTGTGGCCTCCAGAGAT---------TCAGATTTGTCAAGG---------------------------------------------------------------------------AGCGTTCTGCAGAAAATAAAATCCATGGAGGTTTCATTGTCGAAAGCCAGTCAGATTTTTGATGATTGT------------------------------------------------------------------------------------CCTGCAATGGCCACCAAGCTCCGTGCTATGACCTACAATGCTGAAGAACAGGTACGGGCACAGAAAAATCAAGTGACATATCTTGTTCAGCTTGCTGCAAGGACTACCCCAAAAGGTCTCCATTGCCTTTCTATGCGGCTGACAGCTGAATATTTTGCCCTACAG---------------CCAGAGGAA------------AGGCAGCTACCTAAT------CAACAA---------AAATTGCATGATCCTAGTCTTTATCACTATGCTGTCTTCTCTGACAATGTCCTTGCTTGTGCAGTGGTTATTAACTCGACTGTCACCTTTGCAACGGAACCAGAAAAAATCGTGTTCCATGTGGTGACTGATTCGCTGAATCTCCCAGCAATTTCAATGTGGTTCCTAGTAAAT------CCTCCTGGC---AAAGCTACAATCCAGATCGAGAGCACAGACAGTTTTGATTGGTTGTCTTCAAAGTATAATGCCACCTTGAAGAAGCAAAATTCTCAT------------------------------------------------------------------------------------------------GATGTGAGATTTAACTCTGCCCTGAACCACCTTCGATTCTATCTGCCAGATGTCTTTCCTGAACTGGATAAGATTGTTCTTTTTGACCATGATGTGGTAGTCCAAAGGGATTTAAGCAGACTTTGGAGTATTAATATGAAAGGGAAAGTCAATGCAGCAGTC---------------------GAGACTTGTCAGGAGGGCGAAGCTTCATTT---------CGTAGGATGGACATGTTTATTAACTTCTCAGATACATTAGTGCCCAAGAAATTTGATGCTAAAGCCTGCACATGGGCATTTGGAATGAATTTATTTGACCTGCAAGTCTGGAGAAGACGAAATTTAACTTCTGTGTACCATAAATAT------CTG---CAACTGGGATATAAAAGGCCGTTGTGGAAGGCTGGGAGTCTACCCTTAGGTTGGGTGACCTTCTATAACCAAACAGTGGCCTTAAATAAGAGATGGCATCTGCTTGGGTTGGGTTATGAC------TCAGGAGTTGGCCGGGGTGACATTGAACGGGCAGCAGTTATACATTATGACGGAGTCATGAAACCATGGTTAGATATCGGAATAGCAAAATACAAAGGATATTGGAGCAAGCATGTCGATTATCATAACCCTTACTTGCTGCAATGCAATATCCACGAG----------------------------------------------------------------------------------------------------------------------------------------------------------------------------------------------------------------
gnl|Arath7|AT1G06780 ---------------------------------------------------------------------------ATGAAACAAATTCGTCGATGGCAGAGGATTTTGATCCTCGCTCTGCTATCGATATCTGTATTCGCTCCGCTTATTTTCGTATCGAATCGGCTTAAGAGCATCACT---------------------------------------------------------------------------------------------------------------------------------------------------------------------------------------------------------------------------------------------------------------------------------------------------------------------------------------------------------------------------------------------------------------------------------------------------------------------------------------------------------------------------------------------------------------------------CCCGTTGGTCGTAGAGAATTTATTGAAGAGTTATCCAAAATTAGATTCACGACA------------------------------------------------------------------------------------------------------------------------------------------------AATGACCTTAGACTTAGCGCTATTGAACATGAGGATGGAGAA---------------------------------------------GGCTTGAAGGGGCCAAGGCTCATTCTCTTCAAGGATGGGGAGTTTAATTCGTCTGCTGAAAGTGATGGTGGT---AATACTTACAAAAACAGGGAAGAACAAGTGATTGTTTCA------CAGAAGATGACAGTTAGCTCT------------------------------------GATGAAAAGGGTCAAATTCTACCAACAGTCAACCAACTTGCTAATAAAACGGATTTCAAGCCCCCTTTATCTAAGGGTGAAAAGAACACAAGGGTTCAGCCCGACAGAGCAACAGATGTGAAAACGAAGGAGATCAGA---GACAAAATTATTCAAGCTAAAGCCTACCTG---AATTTCGCT---CCACCTGGAAGTAAC------TCTCAAGTTGTGAAGGAGTTGAGAGGTCGG------------------------CTGAAAGAGCTGGAACGGTCTGTTGGTGATGCAACAAAGGAC---------AAGGACTTATCAAAG---------------------------------------------------------------------------GGCGCTCTCCGCAGGGTGAAGCCCATGGAAAATGTGTTATATAAGGCTAGTCGTGTCTTTAACAATTGC------------------------------------------------------------------------------------CCTGCCATCGCTACCAAACTCCGTGCCATGAATTATAACACAGAAGAACAAGTTCAGGCGCAGAAAAATCAAGCAGCGTATCTAATGCAGCTTGCAGCAAGGACCACCCCAAAAGGGCTTCACTGTCTCTCAATGCGGCTGACATCAGAATACTTTTCACTGGAT---------------CCTGAAAAA------------AGGCAGATGCCTAAC------CAGCAA---------AATTATTTTGACGCTAATTTCAATCATTATGTTGTCTTCTCTGACAATGTTTTGGCTTCTTCAGTCGTTGTTAACTCTACGATATCTTCATCAAAGGAGCCAGAAAGAATAGTCTTCCATGTCGTGACTGATTCACTTAATTACCCAGCAATCTCAATGTGGTTTCTGCTAAAC------ATTCAAAGT---AAAGCTACTATCCAAATCCTAAACATTGATGATATGGATGTCCTGCCTAGAGATTATGATCAATTACTGATGAAGCAAAACTCTAAT------------------------------------------------------------------------------------------------GACCCAAGATTCATTTCTACACTCAATCACGCACGCTTCTATCTCCCGGATATATTCCCGGGTTTGAACAAGATGGTACTCTTGGACCATGATGTAGTTGTTCAAAGAGATTTAAGTAGACTGTGGAGCATTGATATGAAAGGAAAGGTGGTTGGAGCTGTA---------------------GAGACTTGTCTTGAAGGTGAATCTTCATTT---------CGATCAATGAGCACATTTATTAATTTCTCAGACACATGGGTCGCTGGGAAATTTAGTCCTAGAGCTTGCACATGGGCTTTCGGGATGAATCTAATTGATCTCGAAGAATGGAGAATACGGAAGTTGACTTCTACATACATAAAATAC------TTC---AACCTGGGAACAAAGAGACCATTGTGGAAAGCTGGGAGCTTACCAATAGGTTGGTTGACTTTCTATAGGCAAACATTAGCATTGGACAAGAGATGGCATGTGATGGGGTTAGGTCGCGAA------TCAGGAGTCAAAGCGGTTGACATCGAACAAGCGGCAGTTATACACTACGATGGGGTCATGAAGCCGTGGTTGGACATTGGAAAAGAGAATTACAAACGTTACTGGAACATACACGTCCCTTACCATCACACCTACTTGCAACAGTGCAATCTTCAAGCT----------------------------------------------------------------------------------------------------------------------------------------------------------------------------------------------------------------
gnl|Arath7|AT2G30575 ---------------------------------------------------------------------------ATGAATCAAGTTCGTCGTTGGCAGAGGATTCTGATCCTCTCGCTGCTATTGTTATCTGTTTTAGCTCCGATTGTTTTCGTTTCGAATCGGCTCAAGAGCATCACTTCCGTCGATAGAGGAGAATTCATTGAAGAATTATCCGACATT------------------------------------ACAGATAAG---------------------------------------------------------------ACCGAG------------------------------------------------------------------------------------------------------------------------------------------------------------------------------------------------------------------------------------------------------------------------------------------------------------------------------------------------------------------GATGAACTTAGACTTACTGCTATTGAACAGGACGAAGAAGGCTTGAAGGAGCCTAAACGTATTCTGCAGGATCGAGATTTTAATTCTGTGGTTTTGTCA------------------------------------------------------------------------------------------------------------------------------------------------AATTCCTCTGATAAAAGTAATGATACTGTGCAGTCTAATGAG---------------------------------------------GGAGACCAAAAAAACTTTCTCTCAGAAGTTGATAAGGGAAATAATCACAAACCAAAGGAGGAACAAGCAGTT---TCACAGAAAACCACAGTAAGCTCGAATGCGGAGGTGAAA------ATTTCAGCAAGAGATATTCAA------------------------------------------------------------------------CTTAATCATAAAACGGAATTCCGACCCCCTTCAAGTAAGAGTGAAAAGAATACAAGGGTTCAACTTGAAAGAGCAACAGATGAGAGGGTAAAGGAGATCAGA---GACAAAATTATCCAAGCGAAAGCCTATCTG---AATTTGGCC---CTACCTGGGAATAAC------TCCCAAATCGTAAAGGAGTTGAGAGTTCGA------------------------ACGAAAGAGCTGGAACGGGCTACTGGTGATACTACCAAGGAT---------AAATATTTGCCAAAG---------------------------------------------------------------------------AGCTCTCCTAACAGATTGAAGGCCATGGAAGTTGCGTTATACAAGGTCAGCCGTGCCTTTCACAACTGC------------------------------------------------------------------------------------CCTGCCATTGCTACCAAACTCCAAGCCATGACTTATAAAACCGAAGAACAAGCTCGGGCGCAGAAGAAACAAGCAGCATATTTAATGCAGCTTGCAGCAAGGACTACCCCAAAAGGGCTTCATTGTCTCTCAATGCGGTTGACAACAGAATATTTTACCCTGGAT---------------CACGAAAAA------------AGGCAGCTTTTG---------CAACAA---------AGTTATAATGATCCTGATCTCTACCATTACGTAGTCTTCTCTGACAATGTTTTGGCCTCTTCGGTTGTTGTTAACTCTACAATCTCCTCATCAAAGGAACCGGATAAAATAGTATTCCATGTGGTGACAGATTCACTCAATTACCCAGCAATCTCAATGTGGTTTTTACTAAAC------CCAAGTGGC---AGAGCTTCAATCCAAATCCTAAACATTGATGAAATGAATGTCCTGCCATTGTACCATGCTGAATTGCTGATGAAGCAAAATTCAAGT------------------------------------------------------------------------------------------------GACCCAAGAATCATTTCAGCGCTCAACCATGCACGCTTCTATCTCCCAGATATCTTCCCAGGTCTAAACAAGATCGTACTCTTCGATCATGATGTAGTAGTGCAAAGGGATCTAACTAGACTGTGGAGCCTTGATATGACGGGGAAAGTTGTTGGAGCTGTA---------------------GAGACTTGTCTTGAAGGTGATCCTTCATAT---------CGTTCGATGGACTCATTCATTAATTTCTCAGATGCATGGGTTTCTCAGAAATTTGATCCCAAGGCTTGCACTTGGGCATTCGGGATGAATCTATTTGATCTCGAAGAATGGAGAAGACAGGAGTTGACTTCTGTATACCTGAAATAC------TTC---GACCTGGGAGTAAAAGGACATCTGTGGAAAGCAGGGGGATTGCCAGTAGGTTGGTTGACTTTTTTCGGGCAAACGTTTCCGTTGGAAAAGAGATGGAACGTGGGTGGGTTAGGTCACGAA------TCAGGACTCAGGGCAAGCGACATCGAACAAGCAGCGGTTATACACTACGACGGGATCATGAAACCATGGCTGGACATCGGTATAGACAAGTACAAGCGCTACTGGAACATACATGTACCTTACCATCACCCTCACTTACAACGGTGCAACATTCACGAT----------------------------------------------------------------------------------------------------------------------------------------------------------------------------------------------------------------
gnl|Medtr1|AC146721_10.4 ------------------------------------------------------------------------------------------------------------------------------------------------------------------------------------------------------------------------------------------------------------------------------------------------------------------------------------------------------------------------------------------------------------------------------------------------------------------------------------------------------------------------------------------------------------------------------------------------------------------------------------------------------------------------------------------------------------------------------ATGGCGGTTTCTGGTAGAGGAAGCAGAGGTGGATCTACTCTTCGTGGATTCTTCTCTTACCGGATCTTTATTTCTGCTATGTTCTCT---------------------------------------------------------------------------------------------------------------------------------------------------------------------CTCCTTTTCATTGCAACTCTC---------------------------------------------TCTGTTCTATTCACTACAAATCCTTCTACAGAAAAT---------GATGACTCTGATCTTCCTACTACTGGT---AATGCATATGTGCATAGAACATTTTTGGCATTGAAATCT------GACCCACTTAGGACAAGAGTG---------------------------------------------------------------------------------------------------GATTTGATACATCAACAAGCTAAAGATCATATTTCATTAGTGAATGCTTATGCTGCATATGCTAGGAAGCTTAAGCTTGATATTTCTAGGCAGTTGAAGATGTTTGAT---GAATTGGCT---GGTAATTTTTCGGAT------ATTGCTTTGAAACCAACATACAGAGCATCA------------------------TTGTTTGAGTCGGATGGTCCGATTGATGAGGATGTGTTGAGG------------CAGTTTGAGAAA---------------------------------------------------------------------------GAGATTAAGGATAGAGTGAAGATTGCAAGGATGATGATTGTTGAGGCGAAAGAGAAT---TATGATACT------------------------------------------------------------------------------------CAGTTAAAGATTCAGAAGTTGAAGGATACTATATTTGCTGTTAATGAGTCACTTGCTAAGGCAAAGAAGAACGGGGCATTGGCGAGCTTGATTTCTGCCAAATCAGTTCCCAAGAGTTTGCATTGCTTGGCTATGAGGCTGATGGGTGAGAAGATTTCGAACCCG---------GAGAAGTATAGAGAT---------------------------------GAAAGCCCTAGGCTGGAGTTTGAAGATCCGAGTTTGTATCATTATGCAATATTCTCAGACAACGTGATAGCTGTGTCGGTGGTGGTTAGATCTGTGGTGAAGAATGCAGTTGAGCCATGGAAGCATGTTTTTCACGTCGTTACAAACAGGATGAATGTTGCTGCAATGAAAGTTTGGTTTAAAATGAGG------CCGGTTGAAGGGGGTGCATTTTTAGAGATAAAGTCGGTTGACGAATTCACGTTCTTAAATTCATCGTATGTACCAGTGTTGAGGCAAGTTGAGGCAGCAAAAATGCAGCAGCATTACATTGAGAATCAAGGTGATAAGGCTACAAATGATGCACGT------------------------GACATGAAACTTAGAAACGCCAAATACCTGTCGATGTTGGACTATCTTCAGTTTTATTTGCCAGAGATGTACCCTAAATTGCGTAATATCTTACTTTTGGATGATGATGTTGTGGTGCAAAAGGACTTGACAGGTTTGTGGAAGATTGATTTGGATGGGAAGGTGAATGGTGCCGTA---------------------GAGATCTGTTTCGGT---------TCTTTC---------CACCGATATTCACAGTACGTGAATTTCTCTCATCCTTTAATCAAGGAAACCTTCAATCCAAAAGCATGTGCTTGGACTTATGGTATGAATATATTTGATCTTGATGCTTGGAGGCGTGAAAAATGCACAGAACATTACCATTACTGG------CAG---AACAAGAATGAAGACCAGACAATATGGAAATCGGGGACGCTTCCACCTGGTTTGATTACCTTTTACTCAACAACAAAGTCACTGGACAAATCATGGCATGTACTTGGATTAGGATACAAT------CCAAGTATTAGCATGGATGAGATCAACAATGCTGCTGTTATTCATTACAATGGAAACATGAAACCTTGGCTAGATATTGCTTTGAATCAATACAAAAATCTCTGGACTAAATATGTAGACAGCGATATGGAGTTTGTCCAGATGTGCAATTTTGGCTTATAG-------------------------------------------------------------------------------------------------------------------------------------------------------------------------------------------------------------
gnl|Orysa5|Os02g29530 ------------------------------------------------------------------------------------------------------------------------------------------------------------------------------------------------------------------------------------------------------------------------------------------------------------------------------------------------------------------------------------------------------------------------------------------------------------------------------------------------------------------------------------------------------------------------------------------------------------------------------------------------------------------------------------------------------------------------------------------------------------------------------------------------------------------------------------------------------------------------------------------------------------------------------------------------------------------------ATGGGTGGACGCGGCGCGCTACCGGTGGTCGCGGGGGTC---------------------------------------------GTGCTTGTCCTCCTGGTGGTCGCGGCGCGGGGAGCCTCCGCCGCTGGAGGTGGAGGTGGTGGTGGGGCGGCG---GCGGCGGCTGTCAACGGGGACCGGCTCAGGGCGGAGCAG------------------------------------------------------------------------------------------------------------------------------------ATCCGGAAGCAGGCGAAGGACGCGGCGGCCTCCGCCGCCGCGCTGGCCGCGGCGTCGCGCAGGCTCCACCTCGACCGCGCGCGCCACCTCCGGCTGCTCTCC---TCCCTCCAC---CGCAACCTCACCGCCACGCTCCGTGACCTCAGC---GCCGCCGCGTCGGCG------------TCGGCGTCCGCGTCCGCGTCCGAGGCCGGCTACGCGTCGGCGGGGGACGAGGTG---------CGGCGGCTCGACCTT---------------------------------------------------------------------------CAGGCCAAGGACCTGATCCGCGCCGCGCGCGCCGCCATCGCGGACGCCAAGCCGCTG---TTCGACCCG------------------------------------------------------------------------------------CAGCTCAAGATCCAGCGGCTCAAGGACGCCATCTTCGCGCAGAACGAGTTGCTCGCGCGCGCCAAGAAGCGCGGCGCCTTCGCCTCCCTCATCGCCGCCAAGTCCATCCCCAAGCCGCTCCACTGCCTCGCCGTCCGCCTCACCGCCGAGCGGATCGCACGGCCC---------GAGAATTACGCCGAC---------------CCGGTGCCGCCG------CCGCAC---------GCGCTCGAGGACCCCGCCATGTTCCACTACGCCATCTTCTCCGACAACGTCCTCGCCGCCTCCGTCGTCGTGCGCTCCGCCGTCGCCAACTCGCTCGACCCCTCCAAGCACGTCTTCCACGTCGTCACCGACCGAATGAACCTTGGCGCCATGCAGGTGATAATTCGCCTAATG---------GACTTAAAAGGCGCGCACTATGAGGTCAAAGCATTTGAAGACTACAAGTTTCTTAACTCCTCATATGTTCCTGTGCTTCGGCAACTGGAGTCAGCAAACCTCCAGAAGTTCTATTTTGAGAACAAGCTTGAGAATGCTACAAAAGATGCTAGT------------------------AATATGAAGTTTAGGAACCCCAAGTATCTCTCGATGCTCAATCACTTGCGGTTCTATTTGCCGGAGATGTACCCAAAGCTGCACCGGATACTTTTCTTGGATGATGATGTTGTGGTACAGCGGGATCTTACAGGATTGTGGAAGATTGACATGGATGGGAAGGTGAATGGAGCAGTG---------------------GAAACATGCTTTGGA---------TCGTTT---------CATCGGTATTGGCAGTATATGAACTTCTCGCACCCACTTATCAAAGAGAAGTTTAATCCTAATGCATGTGGATGGGCATATGGCATGAACTTCTTTGATCTTGATTCTTGGAGGAGAGAAAAGAGTACTGAGCAATATCATTACTGG------CAG---AGTCAGAATGAGAACAGGACATTATGGAAGCTAGGAACGTTGCCTCCTGGTTTGATCACATTCTACTCCACCACAAAGCCTCTGGAAAAATCTTGGCATGTTCTTGGACTCGGGTACAAT------CCAAGCATAAGCATGGAGGAGATTAGAAACGCTGCTGTTGTGCATTTCAACGGGAACATGAAGCCCTGGCTGGATATCGGTATGAACCAGTTCAGGCACCTATGGACAAAATACGTGGATTACGACGACTCATTCATTCGCCAATGCAATTTTGCACCACCG-------------------------------------------------------------------------------------------------------------------------------------------------------------------------------------------------------------
gnl|Sorbi1|Sb04g020140.1 ---------------------------------------------------------------------------------------------------------------------------------------------------------------------------------------------------------------------------------------------------------------------------------------------------------------------------------------------------------------------------------------------------------------------------------------------------------------------------------------------------------------------------------------------------------------------------------------------------------------------------------------------------------------------------------------------------------------------------------------------------------------------------------------------------------------------------------------------------------------------------------------------------------------------------------------------------------------------------------ATGGTAGCCGGCGCCGGGAACCCCGGGCGG---------------------------------------------CCTGTCGCCGTCCTCGCTCTCCTCCTCTTCCTCCTCGCCGCCGCCGCGGCGCCCGCGGCTTCAGGGGCCGGG---TCCGCGGCCGTGAACGGGGACCGCCTCCGGGCAGAGCAG------------------------------------------------------------------------------------------------------------------------------------ATCCGGAAGCAGGCCTCGGACGCCGCCGCATCCGCCGCCGCGCTCGCCGCGGCGTCGCGCAGGCTCCACCTCGACCGCGCGCGGCACCTCCGCCTCCTCTCC---TCGCTCCAC---CGCAACCTCACCAACACGCTCCGCGCCCTCTCCATAGCCGCCGACTCCGCC------------TCCGCCTCGGACGCTTCCTCCGGCTCCGGCTCCGACTCCGCCTCCGCCAACGTTTCGTCCTCCCGCCTGCTCGACCTC---------------------------------------------------------------------------CAGGCCAAGGACCTCATCCGCGCCGCGCGCGCCGCCATCGCCGACTCCAAGCCGCTC---TTCGACCCG------------------------------------------------------------------------------------CAGCTCAAGATCCAGCGCCTCAAGGACACCATCTTCGCGCAGAACGAGCTGCTCGCGCGCGCCAAGAAGCGCGGCGCCTTCGCCTCCCTCATCGCCGCCAAGTCCATCCCCAAGCCGCTCCACTGCCTCGCCGTCCGCCTCACCGCCGAGCGGATCGCAAGGCCC---------GACCACTACGCAGAC---------------CCGGTGCCGCCG------CCGCGG---------GCGCTCGAGGACCCCGCGCTCTTCCACTATGCGATCTTCTCCGACAACGTGCTCGCGGCCTCATGCGTCGTGCGCTCCGCCGTAGCCAACTCCAACGATCCCTCTAAGCACGTCTTCCATGTTGTCACCGACCGGATGAACCTCGGCGCCATGCAGGTGATAATACGCCGAATG---------GACTTAAAAGGTGCACACTATGAGGTTAAAGCATTTGAGGATTACAAATTCCTCAACTCCTCATACGTTCCTGTGCTCCGGCAACTGGAGTCAGCAAACCTCCAGAAATTCTATTTTGAGAACAAGCTTGAGAATGCCACCAAAGATGCTAGC------------------------AATATGAAGTTTAGGAATCCCAAATATCTGTCTATGCTTAATCACTTGCGATTCTATTTGCCGGAGATGTACCCAAAGCTACACCGCATTCTTTTCCTGGATGATGATGTTGTGGTACAAAGGGATCTTACTGGACTCTGGAAGATTGACATGGATGGGAAGGTGAATGGGGCAGTA---------------------GAAACATGCTTTGGA---------TCTTTT---------CATCGATATGCACAGTATATGAATTTCTCACACCCCCTTATCAAAGCAAAGTTTAATCCTAATGCCTGTGGTTGGGCATACGGAATGAATTTCTTTGATCTTGATTCTTGGAGGAGGGAGAAGTGTACTGAGCAGTACCATTATTGG------CAG---AATCAGAACGAGAACCGGACATTATGGAAGCTAGGAACGCTACCCCCAGGCTTAATCACTTTCTACTCCACCACAAAACCTCTTGAGAAATCTTGGCATGTTCTTGGACTTGGATACAAT------CCAAGCATCAGCATGGAGGAGATTAGAAATGCTGCTGTTGTGCATTTCAATGGCAACATGAAGCCCTGGCTTGACATCGGTATGAACCAGTTCAGGCACCTTTGGACAAAGTACGTGGACTATGATGACTCATATATTCGTCAATGCAATTTCGCACCACCA-------------------------------------------------------------------------------------------------------------------------------------------------------------------------------------------------------------
gnl|Arath7|AT3G02350 ------------------------------------------------------------------------------------------------------------------------------------------------------------------------------------------------------------------------------------------------------------------------------------------------------------------------------------------------------------------------------------------------------------------------------------------------------------------------------------------------------------------------------------------------------------------------------------------------------------------------------------------------------------------------------------------------------------------------ATGGCGGTGGCCTTCCGTGGAGGCCGGGGAGGCGTCGGATCCGGCCAATCTACCGGACTTCGTAGTTTCTTCTCCTACCGGATCTTTATCTCC------------------------------------------------------------------------------------------------------------------------------------------------------------------GCTTTGTTCTCTTTTCTCTTCCTC---------------------------------------------GCCACTTTCTCCGTCGTTCTTAACTCCTCTCGTCATCAGCCTCATCAGGATCATACATTGCCGAGTATGGGC---AACGCATATATGCAGAGGACGTTTTTGGCTTTGCAATCG------GATCCATTGAAAACTAGGTTG---------------------------------------------------------------------------------------------------GATCTGATACACAAGCAAGCCATTGATCATTTGACACTGGTGAATGCGTATGCTGCTTACGCTAGGAAGCTAAAGCTTGATGCTTCTAAGCAGCTTAAGCTCTTCGAA---GATTTGGCT---ATCAACTTCTCGGAT------TTGCAGTCGAAACCTGGTTTGAAATCTGCT------------------------GTGTCTGATAATGGTAATGCTCTTGAGGAGGATTCGTTTAGG------------CAGCTTGAGAAA---------------------------------------------------------------------------GAAGTGAAGGATAAGGTGAAGACAGCGAGGATGATGATCGTTGAGTCTAAAGAGAGT---TATGATACA------------------------------------------------------------------------------------CAGCTTAAAATCCAGAAGTTGAAAGATACAATCTTTGCTGTCCAAGAACAGTTGACAAAGGCTAAGAAAAACGGTGCGGTTGCTAGCTTGATTTCAGCCAAGTCGGTTCCTAAAAGTCTTCATTGTTTGGCCATGAGGCTTGTAGGAGAGAGGATCTCTAATCCT---------GAGAAGTACAAGGAT---------------------------------GCTCCACCTGACCCAGCCGCAGAGGATCCAACTCTTTACCACTATGCGATTTTCTCTGATAATGTCATTGCTGTGTCTGTTGTGGTGAGATCGGTTGTGATGAACGCTGAGGAGCCATGGAAGCATGTCTTCCATGTGGTGACAGATCGGATGAATCTCGCAGCCATGAAGGTGTGGTTTAAGATGCGT------CCTTTGGACCGTGGTGCCCATGTTGAGATTAAATCCGTGGAGGATTTCAAGTTCTTAAACTCTTCCTATGCGCCGGTCTTGAGGCAGCTTGAGTCTGCCAAGTTGCAGAAGTTTTACTTTGAGAATCAAGCTGAGAACGCAACTAAAGATTCACAT------------------------AACCTCAAGTTCAAGAACCCCAAGTATCTCTCGATGTTGAACCATCTCAGATTTTACTTACCAGAGATGTATCCGAAGCTGAATAAGATTTTGTTCTTGGACGATGATGTTGTGGTGCAGAAAGACGTGACTGGTTTATGGAAAATCAACTTGGATGGCAAGGTGAATGGAGCCGTT---------------------GAGACATGTTTTGGT---------TCTTTT---------CATCGATATGGTCAATACTTAAACTTCTCTCATCCTTTGATCAAAGAGAACTTTAACCCCAGTGCCTGTGCTTGGGCCTTTGGAATGAACATATTCGATCTCAATGCCTGGAGACGCGAGAAGTGCACCGATCAATACCATTACTGG------CAG---AACCTGAATGAAGACAGAACTCTCTGGAAATTGGGAACTCTACCTCCGGGATTGATCACATTCTATTCAAAGACGAAATCATTGGACAAATCATGGCATGTACTTGGGTTAGGCTATAAC------CCGGGAGTGAGCATGGACGAAATCAGAAATGCAGGAGTGATTCATTACAATGGAAACATGAAACCGTGGCTAGACATTGCGATGAACCAATACAAGTCTCTCTGGACTAAATATGTTGATAACGAAATGGAGTTTGTGCAGATGTGCAATTTTGGTCTC----------------------------------------------------------------------------------------------------------------------------------------------------------------------------------------------------------------
gnl|Vitvi1|GSVIVP00038116001 ---------------------------------------------------------------------------------------------------------------------------------------------------------------------------------------------------------------------------------------------------------------------------------------------------------------------------------------------------------------------------------------------------------------------------------------------------------------------------------------------------------------------------------------------------------------------------------------------------------------------------------------------------------------------------------------------------------------------ATGGCGGTAGCAGCTCGAGGCGGGCGAGGATCGTTCGGCGGCGGCGGTCTACGCAATATCGTCTCGTATCGGATCTTTGCCTCCGCCCTGTTCACT---------------------------------------------------------------------------------------------------------------------------------------------------------------------ATTCTCTTCATCGCCACAATC---------------------------------------------TCTGTCCTCCTCAACACCAATCCAGCTCCTCCATCT---------CACGACTCTGTGATCCCGAGCTCCGGC---AACGCCTACATGCAACGGACCTTCCTTGCCCTCAAATCT------GATCCGCTCAGGACCCGACTC---------------------------------------------------------------------------------------------------GACCTCATCCACAAGCAGGCCAACGATCACATCACCCTCGTCAACGCCTATGCGGCCTACGCCCGCAAGCTCAAGCTCGATATCTCGCGGCAGCTCCGAATGTTCGAC---GATTTGGCG---CGGAATTTCTCTGAT------CTGGCGGCACGGCCTGGACCGAGGACGGCG------------------------CCGGAGGATGAGGTGGAGGGGACGGGGGACGAGGACCTTGTG---------AGGCAGTTGGAGAAG---------------------------------------------------------------------------GAGGTGAAGGACAGGGTGAAGATCGCGAGGCTTATGATTGCTGAGTCGAAGGAGTCG---TATGATAAT------------------------------------------------------------------------------------CAGATCAAGATTCAGAAGTTGAAAGATACTATTTTTTCTGTGAATGAGTTGCTGGTGAAGGCGAAGAAGAATGGGCAGGTTGCAAGTTTGATTGCCGCGAAGTCTATTCCGAAGAGTCTGCATTGTTTGGCGATGAGATTGGTGGAGGAGAGAATTGCGCATCCA---------GACAAGTATACGGAG---------------------------------GAAGAGGACAGTGCTGAGTTTGAGGATCCGAGTTTGTACCATTATGCTATATTTTCGAATAATGTGATTGCAGTGTCGGTGGTGGTGAATTCTGCGGTGAAGAATGCTCAGGAGCCATGGAAGCATGTTTTCCATGTGGTATCGGATCGAATGAATGTTGCCGCCATGAAGGTTTGGTTTAAGATGAGG------CCGGTCGGAGGAGGAGCACGTGTGGAGGTGAAAGCAGTGGAGGATTATGCGTTTTTAAATTCTTCATATGTGCCGGTGCTTAGACAAATGGAGTCGGCGAATTAT------------------------------------------------GGG---------------------GATAATGCAAAACTAAGGAACCCCAATTAC---TCATTGCTGAATCACCTTCGGTTTTATTTGCCTGAGATGTACCCGAAGCTGCACCGCATTTTGTTTTTGGATGATGATGTGGTTGTTCAGAAGGACCTATCAGCCTTGTGGAGGATTGATTTGGATGGAAAGGTGAATGGGGCTGTT---------------------GAGACTTGCTTCGGC---------TCATTT---------CATCGTTATGCCCACTATTTGAACTTCTCGAATTCTGTCATTAGGGAGAAGTTCAACCCCAAGGCTTGTGCCTGGGCATATGGGATGAATATATTTGATCTTGACGCTTGGAGGCGTGAAAAATGCACGGACCAGTATCATTATTGG------CAA---AACTTGAATGAGGATGGGACGCTATGGAAATCGGGGATGCTTCCGCCTGGCCTGATCACATTTTACTCAACAACAAAATCATTGGACAAATCTTGGCATGTACTGGGACTTGGGTACAAT------CCAAGTATTAGCATGGATGAGATCAACCATGCTGCAGTGATTCATTTTAATGGAAACATGAAACCTTGGCTTGATATTGCCATTAACCAATTTAAGAATCTCTGGACAAAATATGTGGACAATGATATGGAGTTTGTGCAGGTGTGCAATTTTGGCCTC----------------------------------------------------------------------------------------------------------------------------------------------------------------------------------------------------------------
gnl|Poptr1|590338 ------------------------------------------------------------------------------------------------------------------------------------------------------------------------------------------------------------------------------------------------------------------------------------------------------------------------------------------ATGGCG------------------------------------------------------------------------------------------------------------------------------------------------------------------------------------------------------------------------------------------------------------------------------------------------------------------------------------------------------------------CTGGCGGCCCGAGGAACCCGAGGGGGAGGCAGCGGCGGCATCAACGGTGGACTCCGCCCTTTTTTCTCTTACCGGATCTTCATCTCTGCCATTTTCACT---------------------------------------------------------------------------------------------------------------------------------------------------------------------CTTCTCTTCCTCGCTACTTTC---------------------------------------------TCCATTCTATTCTCCTCTCACCATCACCATCACCATCACCATCACGAAGACGACTCACTGCCTAGTAGCGGA---AATGCTTACGTACAACGTACCTTTTTGGCGGTTAAATCA------GATCCCTTAAAAACACGATTA---------------------------------------------------------------------------------------------------GATTTGATATATAAACAAGCGAATGATCACATGACTTTAGTCAATGCATACGCCGCGTATGCGAGAAAGCTCAAGCTTGATATTTCTAAACAGTTAAGAATGTTTGAT---GAATTAGCT---AAGAATTTAACGGAT------TTACCTTTGAAACCGAGTTATAAATCCTCC------------------------CTTTTCGAGCCGGGTAGTCCGGTGGATGAGGATGTTTTAAGG------------CAATTTGAGAAG---------------------------------------------------------------------------GAAGTTAAGGATATAGTGAAAGTTGCCAGGTTAATGATAGTGGAATCGAAGGAGAGT---TATGATAAT------------------------------------------------------------------------------------CAGATAAAAATTCAGAAGTTGAAAGATACGATTTTTGCGGTTAATGAGTTGTTAATTAAGGCCAAGAAGAATGGAGCGTTTGCGAGCTTGATTTCTGCCAAGTCTGTACCGAAGAGTTTGCATTGTTTGGCGATGAGGCTTGTGGAGGAGAGGGTTGCCCATCCG---------GAGAAGTACAAGGAG---------------------------------GAAGGGTATAAGGAGGAGTTTGAGGATCCAAGTTTGTATCATTATGCTATTTTTTCAGATAATGTGATTGCGGTTTCAGTTGTGATTAGGTCTGTGGTGAAGAATGCGGAGGAACCGTGGAAACATGTTTTTCACGTGGTTACAGATAGGATGAATGTTGCAGCTATGAAGGTTTGGTTTAGGATGCGG------CCTGTGGAAGGTGGCGCTTTTGTAGGGATCAAGGCAGTGGAGGAGTATAGATTCTTGAATTCATCATATGTGCCGGTTTTGAGGCAGCTTGAGAATGCTAATATGCAGAAGTTTTATTTTGAGAATCAGGCAGAGAATGCTACCAAAGATTCGACT------------------------AATATGAAGTTTCGGAACCCTAAGTACTTGTCTATGTTGAATCATCTTCGGTTTTATTTGCCAGAGATGTATCCTAAGTTGCATAAAATTTTGTTTTTGGATGATGATGTTGTGGTTCAGAAGGATTTGACTGGGTTGTGGAAGGTTGATTTGGATGGTAAGGTGAATGGAGCTGTT---------------------GAGACTTGCTTTGGA---------TCATTT---------CATCGTTATGCACAGTATTTGAACTTTTCACATCCTTTGATTAAGGAGAGGTTTAATCCCAAGGCCTGTGCCTGGGCTTTTGGGATGAATATATTTGATCTTGATGCATGGAGGCGGGAGAAATGCACAGAGCAGTATCATTATTGG------CAG---AGCCTGAATGAGGAACGCACTCTATGGAAACTGGGTACTCTTCCACCTGGCTTGATCACCTTTTACTCAACGACGAAGTCCCTGGACAAATCCTGGCATGTGCTTGGCCTCGGATATAAT------CCAAGTATTAGTATGGACGAGATCAGCAACGCTGCTGTCATTCATTATAATGGAAACATGAAACCTTGGCTTGACATTGCAATGAACCAGTACAAGAATCTCTGGACTAAGTATGTAGACAATGATATGGAATTTGTTCAGACATGCAATTTTGGCCTT----------------------------------------------------------------------------------------------------------------------------------------------------------------------------------------------------------------
gnl|Selmo1|111745 ------------------------------------------------------------------------------------------------------------------------------------------------------------------------------------------------------------------------------------------------------------------------------------------------------------------------------------------------------------------------------------------------------------------------------------------------------------------------------------------------------------------------------------------------------------------------------------------------------------------------------------------------------------------------------------------------------------------------------------------------------------------------------------------------------------------------------------------------------------------------------------------------------------------------------------------------------------------------------------------------------------------------------------------------------------------------------------------------------------------------------------------------ATGAAGCGCACGATCTTGGCGCTCAGATCGAGGCAAGATCCACTCCGGGCGAGGGCG---------------------------------------------------------------------------------------------------GAGAGTCTTGTCAAGCAAGCGAAGGATCAGCTGGCGGTGGTGAATGCCTACGCCGCGTACGCGAGGCGAGGCAAGCTTGATGTGGCGAGACAGGTGAGAATCTTCACG---GATCAGGCC---AGGAACTACACGGAG------TTACTGGCGAGGCCAGAGAACCGGGGTTTG------------------------ATAGATAGCAATGGTGGCGCAGTGGATCCGGAAGCTCTCAGG------------GCCTTCGAGAGG---------------------------------------------------------------------------GATTTGAGGGAGAGATTGCGGGTGACGCGGCAACTCATGATGGATTCCAAGGAGCTC---TTTGACAAC------------------------------------------------------------------------------------CAGCTCAAGATCCAGAAGCTCAAGGACACCATCTTCCAGGTGAACGAGCAGCTCACGAGAGCCAAGAAGCAGGGAGCTTTCGCGAGCCTCATTGCTGCCAAGTCAGTGCCCAAGAGCTTGCATTGCCTGACGATGAGGCTCATGGAGGAGAGAGTTTCCCATCCG---------GAGCGCTACGTTGAT------------------------------GGTCCGGAGCCTGCCCCCGAGCTGGAAGATCCATCGCTGTTCCACTATGCGATCTTTTCGGACAACGTGATCGCGGCGTCGGTGGTGGTGAACTCGGCCGTGAAGCATGCCCGAGAGCCCGAGAAGCACGTATTTCACGTGGTGACGGATAAGATGAACTTGGGAGCCATGAAAGTGTGGTTTACGATGAGA------AAGCCGGAG---AAAGCTCACATCGAAGTGAAGGCCGTGGAGGACTACAAGTTTCTCAACTCGTCCTACGTACCGGTGCTCAAGCAGCTCGAGTCGGCCAACTTGCAGCGCTTCTACTTTGAGAACAAGATGGAGAACGCGACCAAGGACGCCACC------------------------AATATGAAGTTTCGCAACCCGAAGTACCTGTCGATGCTCAACCATCTCCGCTTCTACTTGCCGGAGATGTATCCCAAGCTGGACAGGATACTCTTCCTCGACGACGACGTGGTGGTGCAGAAGGATCTGACAGGGCTGTGGGAGATCGACATGGACGGGAAGGTGAATGGGGCGGTG---------------------GAGACGTGCTTTGGC---------TCCTTC---------CACAGATATGACAAGTACATGAACTTCTCGCACCCTCTCATCGCGTCCCGATTCAATCCCAAGGCTTGTGGCTGGGCATACGGGATGAATTTCTTCGACTTGAATGCTTGGAGGCGAGAGAAGTGCACCGAAGAGTATCACTACTGG------CAA---TCCAAGAATGAGAACCGCAGTCTTTGGAAGCTTGGAACCCTGCCGCCGGGTCTCATCACCTTCTACAAGACGACCAAGCCTCTGGACAAATCGTGGCACGTACTGGGCCTGGGATACAAC------CCGAGCATCAGCTTGGAGAAGATCAGGAGCGCAGCGGTGATTCACTTCAACGGGAATATGAAGCCGTGGCTGGATCTAGCCATGAACCAGTACCGGGAGTTTTGGACGAGGTACGTGGATTACGACATGGAATTAGTTCAGATGTGCAACTTTGGACAC----------------------------------------------------------------------------------------------------------------------------------------------------------------------------------------------------------------
gnl|Medtr1|AC174296_15.3 ------------------------------------------------------------------------------------------------------------------------------------------------------------------------------------------------------------------------------------------------------------------------------------------------------------------------------------------------------------------------------------------------------------------------------------------------------------------------------------------------------------------------------------------------------------------------------------------------------------------------------------------------------------------------------------------------------------------------------------------------------------------------------------------------------------------------------------------------------------------------------------------------------------------------------------------------------------------------------------------------------------------------------------------------------------------------------------------------------------------------------------------------------------------------------------------------------------------------------------------------------------------------------------------------------------------------------------------------------------------------------------------------------------AGGATTTTCGCG---GAACTATCA---CGGAACTTTTCGGAT------TTGATGAGCAAACCTCGGTACAGAAATCTT------------------------TTCAGCAATGATGCAGTTCCTGTTGATGAATCGGTGGTTCGC------------CAATTGGAGAAG---------------------------------------------------------------------------GAAGTGAAGGAGCGGATTAAAACTACGCGCCAGGTCATTGGTGAAGCTAAAGAGTCC---TTCGATAAC------------------------------------------------------------------------------------CAATTGAAGATTCAGAAGTTGAAGGATACTATTTTTGCTGTAAATGAGCAGTTAACGAAGGCGAAGAAGCAGGGTGCTTTCTCAAGTTTGATTGCTGCTAAGTCAATTCCGAAGAGCTTGCATTGTCTATCAATGAGGCTGATGGAAGAACGGATTGCTCATCCA---------GAGAAGTATATCGAT------------GAGGGGAAG---------------CCTATTCCTCCGGAAGTTGAAGATCCTAATCTATATCACTACGCCTTGTTCTCGGATAATGTTGTAGCCGCATCTGTTGTGGTTAACTCAGCAACAAAGAACGCAAAGGAACCGTGGAAGCATGTGTTTCATGTTGTAACAGACAAGATGAATCTGGGAGCTATGCAAGTGATGTTCAAGTTGAAG------GATTACAAT---GGAGCACACATTGAGGTTAAGGCAGTTGAAGATTACAAATTCCTGAATTCTTCTTATGTGCCGGTCCTTCGACAACTGGAATCCGCTAACCTGCAGAAATTTTACTTTGAGAACAAGCTTGAAAATGCTACCAAGGACACAACA------------------------AATATGAAGTTTAGGAATCCTAAATATTTGTCCATTTTGAATCATTTGAGATTCTACTTACCGGAAATGTATCCAAAGTTGCATAAAGTTTTATTTTTGGATGATGACATAGTAGTTCAGAAGGACCTTACTGGGTTATGGAAGATTGATATGGATGGCAAGGTGAATGGAGCTGTA---------------------GAAACATGTTTTGGG---------TCATTT---------CATAGATATGCACAGTACATGAATTTCTCGCATCCGTTGATCAAAGCTAAATTTAATCCGAAGGCTTGTGCATGGGCTTATGGAATGAATTTTTTTGATTTGGATGCTTGGAGAAGGGTGAAATGCACAGAAGAGTATCATTACTGG------CAG---AATCTGAATGAGAACCGAACATTATGGAAATTAGGAACCTTACCACCTGGTCTAATCACATATTACTCAACAACGAAGCCACTGGATAAATCATGGCATGTTTTGGGACTTGGTTATAAT------CCAAGCATCAGCATGGATGAGATTAACAATGCAGCAGTGGTGCATTTCAATGGTAACATGAAACCATGGCTTGATATTGCAATGACTCAATTCAAGCCACTTTGGTCAAAGTATGTTGACGTCGAGTTAGAGTTTGTTCAGGCCTGCAATTTTGGTATCTAA-------------------------------------------------------------------------------------------------------------------------------------------------------------------------------------------------------------
gnl|Arath7|AT3G25140 ---------------------------------------------------------------------------------------------------------------------------------------------------------------------------------------------------------------------------------------------------------------------------------------------------------------------------------------------------------------------------------------------------------------------------------------------------------------------------------------------------------------------------------------------------------------------------------------------------------------------------------------------------------------------------------------------------------------------------------ATGGCTAATCACCACCGACTTTTACGCGGCGGCGGATCTCCGGCCATAATCGGTGGCAGAATCACACTCACAGCTTTCGCTTCC------------------------------------------------------------------------------------------------------------------------------------------------------------------ACTATCGCACTCTTCCTCTTCACT---------------------------------------------CTCTCCTTCTTCTTCGCTTCAGATTCTAACGATTCTCCTGATCTCCTTCTTCCCGGTGTTGAGTACTCTAAT---GGAGTCGGATCTAGAAGATCCATGTTGGATATCAAATCG------GATCCGCTTAAGCCACGGTTG---------------------------------------------------------------------------------------------------ATTCAGATCCGGAAACAAGCTGATGATCATCGGTCATTAGCATTAGCTTATGCTTCTTACGCGAGAAAGCTTAAGCTCGAGAATTCGAAACTCGTCAGGATCTTCGCT---GATCTTTCG---AGGAATTACACGGAT------CTGATTAACAAACCGACGTATCGAGCTTTG------------------------TATGATTCTGATGGAGCCTCGATTGAAGAATCTGTGCTTAGG------------CAATTTGAGAAA---------------------------------------------------------------------------GAAGTTAAGGAACGGATTAAAATGACTCGTCAAGTGATTGCTGAAGCTAAAGAGTCT---TTTGATAAT------------------------------------------------------------------------------------CAGTTGAAGATTCAGAAGCTGAAAGATACGATTTTCGCTGTTAACGAACAGTTAACTAATGCTAAGAAGCAAGGTGCGTTTTCGAGTTTGATCGCTGCGAAATCGATTCCGAAAGGATTGCATTGTCTTGCTATGAGGCTGATGGAAGAGAGGATTGCTCACCCT---------GAGAAGTATACTGAT------------GAAGGGAAAGATAGA------CCGCGG---------GAGCTCGAGGATCCGAATCTTTACCATTACGCTATATTTTCGGATAATGTGATTGCGGCTTCGGTGGTTGTGAACTCTGCTGTGAAGAATGCTAAGGAGCCGTGGAAGCATGTTTTTCACGTTGTGACTGATAAGATGAATCTTGGAGCTATGCAGGTTATGTTTAAACTGAAG------GAGTATAAA---GGAGCTCATGTAGAAGTTAAAGCTGTTGAGGATTATACGTTTTTGAACTCTTCGTATGTGCCTGTGTTGAAGCAGTTAGAATCTGCGAATCTTCAGAAGTTTTATTTCGAGAATAAGCTCGAGAATGCGACGAAAGATACCACG------------------------AATATGAAGTTCAGGAACCCCAAGTATTTATCTATATTGAATCACTTGAGGTTTTATTTACCCGAGATGTACCCGAAACTACATAGGATACTGTTTTTGGACGATGATGTGGTTGTGCAGAAGGATTTAACGGGTCTGTGGGAGATTGATATGGATGGGAAAGTGAATGGAGCTGTA---------------------GAGACTTGTTTTGGG---------TCGTTT---------CATCGGTACGCTCAATACATGAATTTCTCACATCCTTTGATCAAAGAGAAGTTTAATCCCAAAGCATGTGCGTGGGCGTATGGAATGAACTTCTTTGATCTTGATGCTTGGAGAAGAGAGAAGTGCACAGAAGAATATCACTACTGG------CAA---AATCTGAACGAGAACAGGGCTCTATGGAAACTGGGGACGTTACCACCGGGACTGATCACCTTTTACTCAACCACAAAGCCGCTGGACAAATCATGGCATGTGCTTGGGCTGGGTTACAAT------CCGAGCATTAGCATGGATGAGATCCGCAACGCTGCAGTGGTACACTTCAACGGTAACATGAAGCCATGGCTTGACATAGCTATGAACCAGTTTCGACCACTTTGGACCAAACACGTCGACTATGACCTCGAGTTTGTTCAGGCTTGCAATTTTGGCCTC----------------------------------------------------------------------------------------------------------------------------------------------------------------------------------------------------------------
gnl|Poptr1|799474 ---------------------------------------------------------------------------------------------------------------------------------------------------------------------------------------------------------------------------------------------------------------------------------------------------------------------------------------------------------------------------------------------------------------------------------------------------------------------------------------------------------------------------------------------------------------------------------------------------------------------------------------------------------------------------------------------------------------------------------------------------------------------------------------------------------------------------------------------------------------------------------------------------------------------------------------------------------------------------------------------------------------------------------------------------------------------------------------------------------------------------------------------------------------------ATGAAATCG------GATCCGCTTAAGTCACGATTG---------------------------------------------------------------------------------------------------GATCAGATCCGGAAGCAAGCGGATGATCACCGGTCGCTAGCGCATGCGTATGCATCGTATGCGCGGAAACTGAAGCTTGAGAATTCGAAGCTTGTTAGGGTTTTTGCT---GATCTGTCG---CGAAATTACACTGAT------CTTATTAACAAGCCATCGTATAGAGCTCTT------------------------TCCGAGTCGGATTCTCTGTCCATTGATGAGGCTACGCTTAGA------------TTGTTCGAGAAG---------------------------------------------------------------------------GAAGTGAAAGAGAGGATCAAAGTTACGAGGCAAGTGATTGCTGAAGCGAAAGAGAGT---TTTGACAAT------------------------------------------------------------------------------------CAGTTGAAGATTCAGAAGTTGAAGGATACTATTTTTGCGGTTAATGAGCAGTTAACCAAAGCGAAAAAGCAAGGGGCGTTTTCGAGTTTGATTGCTGCGAAATCGATACCTAAGAGTTTGCATTGCCTTGCGATGAGGTTGATGGAGGAGAGGATTGCTCATCCG---------GAGAAGTATAATGAT------------GAAGGGAAGCCACCC------CTTCCG---------GAGTTGGAGGATCCGAAGCTTTATCATTATGCGATTTTCTCTGATAATGTGATTGCAGCGTCGGTGGTGGTGAATTCCGCGGTGAAGAATGCAAAAGAGCCATGGAAACATGTTTTTCATGTCGTGACTGATAAAATGAATCTCGGGGCAATGCAGGTTATGTTTAAATTAAAA------GATTATAAT---GGGGCACATATAGAGGTGAAAGCTGTTGAGGATTATAAATTCTTGAATTCTTCATATGTGCCTGTACTTAAGCAATTGGAGTCGGCGAATCTGCAGAAGTTTTACTTTGAGAATAAGCTCGAGAATGCAACCAAGGATACTACA------------------------AATATGAAGTTTAGGAACCCCAAGTACTTGTCAATCTTGAATCACTTACGGTTCTATTTGCCGGAGATGTATCCAAAGTTGCATAGAATATTGTTTTTAGATGATGATATAGTGGTGCAAAAGGACTTGACCGGGTTATGGAAGATAGATATGGATGGGAAGGTGAATGGAGCTGTG---------------------GAGACCTGTTTCGGG---------TCATTT---------CATAGGTATGCTCAGTATATGAATTTCTCACACCCCTTGATCAAGGAGAAGTTTAACCCGAAGGCTTGTGCTTGGGCGTACGGCATGAACTTCTTTGATTTGGATGCTTGGAGGAGAGAGAAGTGCACGGAAGAGTATCATTATTGG------CAG---AACCTGAATGAGAACCGAACCTTGTGGAAATTGGGGACGCTGCCCCCGGGTTTAATCACATTTTACTCAACAACAAAGCCGCTAGACAAGTCATGGCATGTCCTGGGACTTGGGTATAAT------CCTAGCATTAGTATGGACGAGATTCAGTCTGCCGCGGTGGTGCATTTCAATGGGAATATGAAGCCGTGGCTTGATATTGCAATGACCCAGTTTAAACCCCTATGGACAAAGCATGTTGACTATGAGTTGGAGTTTGTCCAGGCCTGCAATTTTGGTCTC----------------------------------------------------------------------------------------------------------------------------------------------------------------------------------------------------------------
gnl|Vitvi1|GSVIVP00012272001 ------------------------------------------------------------------------------------------------------------------------------------------------------------------------------------------------------------------------------------------------------------------------------------------------------------------------------------------------------------------------------------------------------------------------------------------------------------------------------------------------------------------------------------------------------------------------------------------------------------------------------------------------------------------------------------------------------------------------------------------------------------------------------------------------------------------------------------------------------------------------------------------------------------------------------------------------------------------------------------------------------------------------------------------------------------------------------------------------------------------------------------------------------------------------------------------------------------------------------------------------------------------------------------------------------------------------------------------------------------------------------------------------------------------------------------------------------------------------------------------------------------------------------------------------------------------------------------------------------------------------------------------------------------------------------------------------------------------------------------------------------------------------------------------------------------------------------------------------------------------------------------------------------------------------------------------------------------ATGCGGTTGATGGAGGAGCGAATTGCGCACCCG---------GAGAAGTACTCCGAT------------GAGGGGAAACCGACT------CCGCCG---------GAGTTGGAGGATCCCAAGCTGTATCACTATGCCATTTTCTCTGATAATGTGATTGCGGCGTCGGTAGTGGTGAATTCGGCCGTGAAGAACGCGAAGGAGCCATGGAAGCATGTGTTTCATGTGGTGACTGATAAGATGAATCTGGGGGCAATGCAGGTCATGTTTAAGATGAGA------GACTATAAT---GGGTCTCACATTGAAGTTAAGGCTGTGGAAGATTACAAGTTCTTGAATTCATCGTATGTGCCAGTTCTTAGGCAGCTTGAGTCCGCAAATTTGCAGAGATTTTATTTTGAAAATAAGATTGAGAATGCCACAAAGGACACAACG------------------------AACATGAAATTTAGGAATCCCAAATACTTGTCGATGTTGAATCATTTGAGATTTTATTTGCCAGAAATGTACCCGAAATTGCACAGGATATTGTTTCTGGATGACGATGTTGTGGTTCAGAGGGATTTGACTGGGTTGTGGAAGATAGATATGGATGGGAAGGTGAATGGGGCTGTT---------------------GAGACGTGTTTCGGG---------TCATTC---------CATAGGTATGCACAGTACATGAATTTTTCACACCCTCTGATTAAAGAGAAGTTTAATCCCAAGGCCTGTGGGTGGGCTTATGGGATGAATTTCTTCGATTTGGATGCATGGAGAAAGGAGAAGTGCACCGAGCAGTATCACTACTGG------CAG---AATCTGAATGAGAATCGCACCTTATGGAAATTGGGAACACTGCCTCCAGGCCTGATCACTTTTTACTCAACAACAAAGCCGCTGGACAAGTCCTGGCATGTTCTGGGTCTTGGCTACAAT------CCAAGCATAAGCATGGATGAGATTCACAATGCTGCAGTGGTCCACTTTAATGGAAATATGAAACCGTGGCTTGATATTGCCATGAACCAGTTCCGTCCTCTTTGGACAAAGCATGTTGACTATGATATGGAGTTTGTTCAGGCCTGCAATTTTGGCCTC----------------------------------------------------------------------------------------------------------------------------------------------------------------------------------------------------------------
gnl|Orysa5|Os04g54360 ---------------------------------------------------------------------------------------------------------------------------------------------------------------------------------------------------------------------------------------------------------------------------------------------------------------------------------------------------------------------------------------------------------------------------------------------------------------------------------------------------------------------------------------------------------------------------------------------------------------------------------------------------------------------------------------------------------------------------------------ATGAGGCGGCGGCCGTTCCTCGACCAGCGGCGGCCGTCGTCGTTCAAGCGCCGGTGGCAGCAGCGCCCGTGGTGGTTC------------------------------------------------------------------------------------------------------------------------------------------------------------CGCCTCGCGGTCACCCTCCTCCTCGCCCTC---------------------------------------------GCCTGCCTCTTCCTCCTGCTCGCGCTCCGGGGCTCGCCCGACCCCGACCCGGTGGTGCTCCCCTCCACCGAC---------------------TCGTCCAGATCCGCGGCCACC------ACCTCCCCTCTCCTCCATCAG---------------------------------------------------------------------------------------AGATCTTACCTCGATGGCGTTACGGATGCGTTCAACATGACCGACGAAATGCTGAGTGCT---CACTCGTTTTCAAGGCAGCTTATG---GACCAGATTTCCCTTGCAAAAACCTACCTC---GTCGTTGCG---AAGGAAGCCAATAAC------CTGCAGTTTGCAGCAGAGCTTAGCTCGCAG------------------------ATACGGCGGGCGCAGAGCATCCTTGCGCATGCTGCAGCCCAT---GGTGGCACGGTGACGGAGCAG---------------------------------------------------------------------------GATGCGGAGAAGGCAATTAGGGACATGTCGGTGTTGTTCTTCCAGGCGCAGCAGTTCCGCTATGATAGT------------------------------------------------------------------------------------GCAGTTACAATCATGAAGTTGAAGGGTCAGATTCAATCCCTAGAGGAGAAATCGAAAGCTGAGGCGGAAAAGAGCACCAAGTATGGGCAGATTGCTGCCGAGGAGCTTCCAAAGGGGCTTTACTGCCTTGGAGTCCGGTTAACCATGGAATGGTTCAAGACAACT------------GAGCTCCAG---------------AGGAAGTTTACTGAGAGGAGCCCAGCAGTACAGAGCAACCTAAGGGATAACAGCCTTTACCATTACTGTGTTTTCTCGGACAACATCCTTGCTGTTTCTGTTGTCGTCAATTCTACAACTCTAAATTCAATGCGCCCTGAAAAGATTGTTTTTCACTTGGTGACTGACGAGGTGAATTATGCTCCCATGAGGGCGTGGTTCGCCCTGAAT------GATTACAGA---GGAGCCACTGTGGAGATTCAAAAGGTAGAGGATTTCACTTGGCTCAATTCATCGTATGTTCCTGTTCTTAAACAGCTCCAGGATGCTGCCACCCAGAACTACTACTTCTCTGGCAGTGGTAATCGTGGA------------------------------------ACACCAGTCAAATTCAGGAACCCTAAGTACTTATCAATGCTTAACCACCTGAGGTTCTATATCCCAGAAATCTATCCAGAATTGCGTAAGGTCGTATTTCTTGATGATGACATTGTTGTCCAAAAGGACTTGTCGGAATTGTTTACCATCAACCTCAATGGAAATGTTATGGGAGCTGTA---------------------GAGACTTGCATGGAG---------ACATTT---------CACAGGTTCCATAAGTATCTTAACCATTCCCATCCTCTAATCCGTGCTCATTTTGATCCTGATGCCTGTGGCTGGGCATTTGGTATGAATGTTCTTGATCTTGTGATGTGGAGGAATAAGAATGTGACAGGTATATATCATTACTGG------CAA---GAGCGCAATGCTGATCATACCCTATGGAAGCTTGGATCTTTACCACCTGGTCTTCTTGCTTTCTATGGCTTGGTTGAGCCATTGGACCCCAAATGGCATGTCTTGGGACTGGGCTACACA---------ACAGTGGATCCCGCTACTATCAAAGAAGGTGCAGTGTTGCATTACAATGGAAATATGAAGCCATGGCTAAAAATTGGGATGGAGAAGTACAAGGGCTTCTGGGATAACTATGTAGACTATTCACACCCTCTGCTTCAGCGGTGCTTCACGCAC-------------------------------------------------------------------------------------------------------------------------------------------------------------------------------------------------------------------
gnl|Sorbi1|Sb06g029980.1 ---------------------------------------------------------------------------------------------------------------------------------------------------------------------------------------------------------------------------------------------------------------------------------------------------------------------------------------------------------------------------------------------------------------------------------------------------------------------------------------------------------------------------------------------------------------------------------------------------------------------------------------------------------------------------------------------------------------------------------------ATGAGGCGGCGGCCGTTCCTGGACCAGCGGCGGCCGTCG---TTCAAGCGCCGGTGGCAGCAGCGGCCGTGGTGGGTG------------------------------------------------------------------------------------------------------------------------------------------------------------CGCCTCGCGCTCTCCCTCCTCCTCGCACTC---------------------------------------------GCGTGCGTCCTCCTCCTCGCCGTCCTCCTCGGCTCCCCCGACCCCGGCGCCTCG------CCGTCCACCTCCGCCGCG---------------TCCTCCGGATCCGAGACCACC------TCCGCACCTCTCCTCCGTCAG---------------------------------------------------------------------------------------AGATCTTACCTGGAGGGCATCACGGATGCGCTCAACATGACTGACGAAATGCTGAGCGCC---CGCTCGTTCTCGAGGCAGCTCATG---GACCAGATTTATCTAGCCAAAACTTATGTC---ATCGTTGCC---AAGGAGGCAAACAAC------CTGCAGTTCGTGGCGGAGCTTAGTGCCCAG------------------------GTACGGCGGGCGCAGAGCATCCTTGCGCACGCTGCAGCCCAT---GGGGGCACGGTGATGGAGCAG---------------------------------------------------------------------------GAAGCAGAGAAGGCGATCAGGGATATGTCGGTGCTGCTCTTCCAGGCGCAGCAGCTTCGGTATGACAGT------------------------------------------------------------------------------------GGTATCACAATCATGAAGTTGAAAGGCCAGATTCAGTCCCTAGAGGAGAAGTCGAAAGCTGAGGCAGACAAGAGCACAAAATATGGCCAGATTGCAGCTGAGGAGCTCCCAAAGGGACTTTATTGCCTTGGTGTCCGATTAACCATGGAATGGTTCAAAAGTCCT------------GAGCTTCAG---------------AGAAAGTTTTCAGACAGGAGCCCATCAGTGCAGAGCAATCTAAGGGATAACAGCCTCTATCATTTCTGTGTCTTCTCAGACAACATCCTTGCTGTTTCAGTTGTTGTCAATTCTACGGCTATAAACTCGAGGCACCCTGACAAGGTTGTTTTTCACCTAGTGACTGATGACTTGAACTATGCTCCGATGAAGGCGTGGTTTGCCATGAAT------GACTACAGA---GGAGTCACTGTGGACATACAAAAGGTGGAGGACTTCACCTGGCTCAATGCATCATATGTTCCCGTTCTTAAACAGCTACAGAACGCTGCTACCCAGAAGTTCTACTTCTCTGGCAGTGGTAATCGTGGA------------------------------------ACACCAATTAAATTCAGGAACCCAAAGTACTTATCAATGCTTAACCACTTGAGGTTCTACATTCCGGAAATATATCCTGAATTGCAGAAGGTGGTATTTCTTGATGATGATATCGTTGTTCAGAAGGACCTGTCAGAATTGTTTACTATCAACCTCAATGGTAATGTGATGGGTGCTGTA---------------------GAGACTTGCATGGAG---------ACATTC---------CACAGATTTCATAAGTATCTTAATCATTCCCACCCTCTAATCCGTGCTCATTTTGACCCTGATGCTTGTGGCTGGGCATTTGGTATGAATGTGCTTGATCTGGTCGAATGGAGGAACAAGAATGTGACAGGCATATATCATTATTGG------CAG---GAGCGCAATTCTGATCATACCCTATGGAAGCTTGGGTCTTTACCACCTGGGCTTCTTGCTTTCTATGGCTTGGTTGAAGCATTGGATCCCAAATGGCATGTTTTGGGACTTGGCTACACA---------ACTGTGGATCCTGCTACTATCAAGGAAGGTGCAGTACTGCACTACAATGGAAATATGAAGCCATGGCTCAAAATTGGAATGGAGAAGTACAAGAGCTTTTGGGATAGCTATGTGGACTATTCACATCCTTTGATTCAGCAGTGCTTCATGCGT-------------------------------------------------------------------------------------------------------------------------------------------------------------------------------------------------------------------
gnl|Medtr1|AC173290_16.3 ---------------------------------------------------------------------------------------------------------------------------------------------------------------------------------------------------------------------------------------------------------------------------------------------------------------------------------------------------------------------------------------------------------------------------------------------------------------------------------------------------------------------------------------------------------------------------------------------------------------------------------------------------------------------------------------------------------------------------------------ATGAGGCAAAGAGCAATGGATTTTCTTCGAAGGCCGGTG------CGGAGAAGAGTTCATGATGCGTTGTGGTGGGCA------------------------------------------------------------------------------------------------------------------------------------------------------------------------------TTGTGCTGTGCA---------------------------------------------CTGGTTCTTGTCTTTATCTATATTCTGATCACTGGG------------------------------------------------------------------ACTCATATTGAG------TCTAGACCAGCTTTGTCCAAG---------------------------------------------------------------------------------------AACTTACAAGATGATAGGATTATGGAAGACCCTAATACTACCGAAGAGATGTTAAGTTCG---GACTCGGTGACCAGACATCTTAAT---GATCAAATATCCCTAGCAAAAGCTTTTGTT---GAAATTGCA---AAAGAAAGTAAGAAT------ATCCAATTTGCTGGGGAACTAAGTGCTCAA------------------------ATCCGCAATTCGCAGATTTTCCTCTCGAATGCTGCCATTAGC------CATTCTCCTTTAACGACT------------------------------------------------------------------------AGAGATTCAGAGAGAGCTATCTATGATATGGCGTTACTGTTATTCCAAGCACAAAAACTCCATTATGACAGT------------------------------------------------------------------------------------GCTACCATGATCATGAGATTCAAAGCAAAACTCCAAGCTCTTGAAGAAGAAGTAAACTCAGTAAGAGAAAAGAATTTGAAATATGGACAAATAGCAGCTGAAGAAGTTCCTAAAAGCTTATACTATCTTGGTGTCCGGTTGACAACAGAATGGTTCAAAAACCTT------------GATTTGCAAAAG------------AAATTGAAGGACAAA------AGACATGTGGAGATGAAGATTAAGGATGAAAATCTTTACCACTTTTGCGTGTTTTCTGATAACATTATTGCAACTTCGGTCGTGGTCAATTCAACTGCAAAAAATTCTAAAAATCCCTATATGATTGTTTTTCACCTTGTCACCGATGGAATAAATTATGCTGCGATGAAGACGTGGTTTGCCATGAAT------GATTTCCGT---GGGGTGACTGTGCAAGTTCAGAAGTATGAAGACTTTACTTGGTTAAATGCTTCTTATGTTCCCGTGCTTAAGCAACTTCAAGATTCAGAAATGCAAAGATACTACTTTTCTGGAAACACCGACGATGGAAGG---------------------------------ACACCTATCAAGTTTCGTAACCCTAAATATCTGTCCATGCTTAACCATCTTAGGTTCTATATCCCTGAAATTTTTCCTGAACTGAAGAAAATCGTGTTCCTGGACGACGATGTTGTGGTTCAGAAGGATCTTTCTGATCTTTTTTCCATTGATTTGAATGGGAATGTCAATGGAGCTGTT---------------------GAGACATGCAAGGAG---------ACATTT---------CATAGATACCATACATACTTGAACTATTCTCATCCTCTTATAAGAGCACATTTTGATCTGGATGCATGCGGGTGGGCATTTGGGATGAATGTATTTGATTTGGTTGAGTGGAGGAAAAATAATGTAACCGGCATCTACCATTATTGG------CAG---GCAAAGAATGCCGATCGGACACTATGGAAA------------------------------------------------------------------------CTCGGTTTTGGCTACACA---------AAGGTTGATCCTCGATTGATAGAGAAAGGGGTTGTACTGCATTTCAATGGAAATTCCAAACCTTGGTTGAAGATTGGCATTGAAAAATACAAACCCCTATGGGAAAAACATATTGACTACTCTCATCCCTTATTGCAGGAATGCAACTTTCATTGA----------------------------------------------------------------------------------------------------------------------------------------------------------------------------------------------------------------
gnl|Medtr1|AC173290_23.3 ---------------------------------------------------------------------------------------------------------------------------------------------------------------------------------------------------------------------------------------------------------------------------------------------------------------------------------------------------------------------------------------------------------------------------------------------------------------------------------------------------------------------------------------------------------------------------------------------------------------------------------------------------------------------------------------------------------------------------------------------------------------------------------------------------------------------------------------------------------------------------------------------------------------------------------------------------------------------------------------------------------------------------------------------------------------------------------------------------------------------------------------------------------------------------------------------------------------------------------------------------------------------------------------------------------------------ATGGAAGACCCTAATACTACCGAAGAGATGTTAAGTTCG---GACTCGGTGACCAGACATCTTAAT---GATCAAATATCCCTAGCAAAAGCTTTTGTT---GAAATTGCA---AAAGAAAGTAAGAAT------ATCCAATTTGCTGGGGAACTAAGTGCTCAA------------------------ATCCGCAATTCGCAGATTTTCCTCTCGAATGCTGCCATTAGC------CATTCTCCTTTAACGACT------------------------------------------------------------------------AGAGATTCAGAGAGAGCTATCTATGATATGGCGTTACTGTTATTCCAAGCACAAAAACTCCATTATGACAGT------------------------------------------------------------------------------------GCTACCATGATCATGAGATTCAAAGCAAAACTCCAAGCTCTTGAAGAAGAAGTAAACTCAGTAAGAGAAAAGAATTTGAAATATGGACAAATAGCAGCTGAAGAAGTTCCTAAAAGCTTATACTATCTTGGTGTCCGGTTGACAACAGAATGGTTCAAAAACCTT------------GATTTGCAAAAG------------AAATTGAAGGACAAA------AGACATGTGGAGATGAAGATTAAGGATGAAAATCTTTACCACTTTTGCGTGTTTTCTGATAACATTATTGCAACTTCGGTCGTGGTCAATTCAACTGCAAAAAATTCTAAAAATCCCTATATGATTGTTTTTCACCTTGTCACCGATGGAATAAATTATGCTGCGATGAAGACGTGGTTTGCCATGAAT------GATTTCCGT---GGGGTGACTGTGCAAGTTCAGAAGTATGAAGACTTTACTTGGTTAAATGCTTCTTATGTTCCCGTGCTTAAGCAACTTCAAGATTCAGAAATGCAAAGATACTACTTTTCTGGAAACACCGACGATGGAAGG---------------------------------ACACCTATCAAGTTTCGTAACCCTAAATATCTGTCCATGCTTAACCATCTTAGGTTCTATATCCCTGAAATTTTTCCTGAACTGAAGAAAATCGTGTTCCTGGACGACGATGTTGTGGTTCAGAAGGATCTTTCTGATCTTTTTTCCATTGATTTGAATGGGAATGTCAATGGAGCTGTT---------------------GAGACATGCAAGGAG---------ACATTT---------CATAGATACCATACATACTTGAACTATTCTCATCCTCTTATAAGAGCACATTTTGATCTGGATGCATGCGGGTGGGCATTTGGGATGAATGTATTTGATTTGGTTGAGTGGAGGAAAAATAATGTAACCGGCATCTACCATTATTGG------CAG---GCAAAGAATGCCGATCGGACACTATGGAAA------------------------------------------------------------------------CTCGGTTTTGGCTACACA---------AAGGTTGATCCTCGATTGATAGAGAAAGGGGTTGTACTGCATTTCAATGGAAATTCCAAACCTTGGTTGAAGATTGGCATTGAAAAATACAAACCCCTATGGGAAAAACATATTGACTACTCTCATCCCTTATTGCAGGAATGCAACTTTCATTGA----------------------------------------------------------------------------------------------------------------------------------------------------------------------------------------------------------------
gnl|Arath7|AT2G20810 ---------------------------------------------------------------------------------------------------------------------------------------------------------------------------------------------------------------------------------------------------------------------------------------------------------------------------------------------------------------------------------------------------------------------------------------------------------------------------------------------------------------------------------------------------------------------------------------------------------------------------------------------------------------------------------------------------------------------------------------ATGAGAAGGAGAGGAGGGGATAGTTTCCGGAGAGCTGGA------CGGAGGAAGATCTCGAATGTGGTATGGTGGGTT------------------------------------------------------------------------------------------------------------------------------------------------------------------------------CTCTCTGGTATT---------------------------------------------GCCCTCCTGCTCTTCTTTCTCATTCTCTCCAAAGCT------------------------------------------------------------------GGTCATATTGAA------CCTAGACCCTCTATTCCTAAG------------------------------------------------------------------------------------CGACGTTACCGTAATGACAAATTTGTAGAGGGTATGAATATGACTGAGGAAATGTTGAGTCCT---ACTTCCGTTGCTCGTCAAGTTAAT---GATCAGATTGCTCTTGCTAAAGCTTTTGTT---GTCATTGCT---AAAGAAAGTAAGAAT------CTTCAGTTTGCTTGGGACTTAAGTGCTCAG------------------------ATCCGTAACTCTCAGTTGCTTTTATCGAGTGCTGCTACTAGG------AGAAGTCCCTTGACTGTC------------------------------------------------------------------------TTGGAATCTGAGTCTACTATTCGTGACATGGCTGTTTTGTTATATCAAGCTCAGCAGCTTCACTATGATAGT------------------------------------------------------------------------------------GCTACTATGATTATGAGGCTTAAGGCCTCGATTCAGGCTCTTGAAGAACAAATGAGTTCCGTTAGCGAGAAGAGTTCCAAGTATGGACAGATTGCTGCTGAGGAAGTGCCTAAGAGTCTTTACTGTCTTGGTGTTCGTCTCACTACCGAATGGTTTCAGAATTTA------------GACTTACAGAGA------------ACTCTTAAGGAAAGG------AGTCGTGTTGATTCGAAACTCACGGATAACAGTCTCTACCATTTCTGTGTGTTTTCCGATAACATTATTGCTACTTCTGTTGTGGTTAATTCTACTGCTCTCAATTCCAAGGCCCCTGAGAAAGTTGTGTTTCATCTTGTGACTAATGAGATCAACTATGCTGCAATGAAGGCTTGGTTCGCCATTAATATGGACAACCTCAGA---GGAGTCACTGTGGAGGTTCAGAAGTTCGAGGATTTCTCATGGCTGAATGCTTCCTATGTTCCGGTCCTCAAGCAGCTGCAAGACTCTGATACGCAAAGCTATTATTTCTCTGGACACAACGATGATGGGCGC---------------------------------ACTCCAATCAAATTCAGGAACCCCAAGTATCTTTCCATGCTCAACCATCTTAGGTTCTACATCCCTGAAGTGTTTCCTGCGCTGAAGAAGGTGGTCTTTCTTGATGATGATGTTGTAGTTCAGAAGGATCTTTCATCTCTCTTTTCGATCGATTTAAACAAAAATGTGAACGGGGCTGTT---------------------GAGACCTGCATGGAG---------ACCTTC---------CACCGCTACCACAAGTACTTGAACTATTCTCATCCTCTCATACGCTCCCACTTTGATCCAGATGCGTGTGGGTGGGCGTTTGGAATGAACGTCTTTGATTTAGTTGAGTGGAGGAAGAGAAATGTGACCGGCATATACCACTACTGG------CAA---GAAAAAAACGTGGACCGGACCTTATGGAAACTGGGAACACTACCTCCAGGACTTCTGACATTTTACGGGTTAACAGAGGCACTAGAGGCGTCCTGGCATATCCTGGGATTGGGATACACG---------AATGTGGATGCTCGTGTGATAGAGAAAGGAGCTGTTCTTCACTTCAATGGGAACTTAAAGCCATGGTTGAAGATCGGGATAGAGAAGTACAAACCTTTGTGGGAGAGATACGTTGATTACACTTCTCCTTTTATGCAACAATGCAATTTTCAT-------------------------------------------------------------------------------------------------------------------------------------------------------------------------------------------------------------------
gnl|Vitvi1|GSVIVP00026021001 ---------------------------------------------------------------------------------------------------------------------------------------------------------------------------------------------------------------------------------------------------------------------------------------------------------------------------------------------------------------------------------------------------------------------------------------------------------------------------------------------------------------------------------------------------------------------------------------------------------------------------------------------------------------------------------------------------------------------------------------ATGAGGCGGAGAGCCGCGGAT---TTTCGGAGGCCGGTG------AGGAGGCGATTTTCGAATGTGTTCTGGTTGACA------------------------------------------------------------------------------------------------------------------------------------------------------------------------------TTGTGCGGATTG---------------------------------------------GCTGTTTTGCTTCTCATTCTTGTGCTCAGTCGAGAA------------------------------------------------------------------AGCGGTCCGGGA------TCAAGACCGCCGATGAGTAAG------------------------------------------------------------------------------------AGAGCTTACAGGCAGGAGAGAATTATGGAGGGCCTTAATATTACCGATGAAATGCTGAGCCCA---AACTCAGTTACAAGGCAACTTAGT---GATCAAATTTCACTAGCCAAAGCTTTTGTT---GTGATTGCA---AAAGAAAGCAACAAT------CTCCAATTTGCATGGGAATTAAGTGCCCAG------------------------ATCCGCAACTCGCAGATCCTCCTTTCAAATGCTGCAATTAGA------CGAATGCCTCTGACAATC------------------------------------------------------------------------AGAGAGTCAGAAACTGCAATCCGTGATATGGCTCTTTTGCTCTATCAAGCTCAGCAGCTCCATTATGACAGT------------------------------------------------------------------------------------GCAACCATGATCATGAGACTGAAGGCTAAAATTCAGTCTCTTGAAGAACAGATGAATAGTGTAAGTGAGAAAAGTTCAAAGTATGGGCAGATAGCTGCTGAAGAAGTCCCGAAAGGTCTGTACTGCCTCGGTCTTCGCTTGACTAATGAATGGTTCAAAAACATA------------AATCTACAGAGG------------AAACCCAGGGATAGA------AAGCACATGGAAATGAAGCTTAAAGATAACAGTCTCTACCATTTCTGTGTCTTCTCTGACAACATCCTTGCAACTTCAGTTGTGGTCAATTCAACTGCTACAAATTCCAAATACCCAGATAAGGTTGTCTTCCACGTAGTAACTGATGAAGTAAACTATCCTCCGATGAAGGCCTGGTTCTCATTGAAC------AGTTTCAAG---GGTGTGACCGTCGAGGTTCAAAAGATCGAAAACTTTAGCTGGCTAAATGCTTCTTATGTTCCTGTTCTTAAGCAGCTCCAAGACTCCGACACAAAGAACTATTATTTCTCAGGAAACCTTGACAATGGGCAG---------------------------------ACACCCATCAAGTTTCGGAATCCCAAGTATCTGTCTATGCTTAACCACCTTCGGTTCTACATTCCAGAAGTCTTTCCTGCACTGAAGAAGGTGGTGTTTCTCGACGATGATGTTGTGGTTCGTAAGGATCTGTCGGATTTATTCTCCATTGATCTGAATGGCAACGTCAATGGAGCAGTT---------------------GAGACATGCATGGAG---------ACATTT---------CACAGATACCACAAGTACCTGAACTACTCTCACCCCCTCATACGATCACATTTCGATCCTGATGCATGTGGGTGGGCGTTTGGGATGAATGTTTTCGACTTGGTGGAATGGAGGAAAAGGAACGTCACCGGCATCTACCACTACTGG------CAG---GAAAAGAACGTAGACCGAACATTGTGGAAACTGGGGACACTGCCACCGGGATTGTTAACATTCTATGGATTGACAGAGGCATTGGATCCCAACTGGCACGTACTGGGATTGGGCTACACG---------AACGTCAACTCTCAGATGTTGGAGAAGGGGGCGGTGCTCCACTTCAATGGCAACTCAAAGCCGTGGCTGAAGATTGGAATGGAAAAGTACAAGGCGCTGTGGGAGAAGTATGTTGACTACACACATCCTTTGTTGCAACAATGCAACTTCCAT-------------------------------------------------------------------------------------------------------------------------------------------------------------------------------------------------------------------
gnl|Carpa1|supercontig_9.231 ---------------------------------------------------------------------------------------------------------------------------------------------------------------------------------------------------------------------------------------------------------------------------------------------------------------------------------------------------------------------------------------------------------------------------------------------------------------------------------------------------------------------------------------------------------------------------------------------------------------------------------------------------------------------------------------------------------------------------------------ATGGGGAGGAGAGGGATGGAT---TTTCGGAGGCCGGTG------AGGAGGAGAATTTCCAGTGCGGTGTGGTGGACA------------------------------------------------------------------------------------------------------------------------------------------------------------------------------CTGTGTGGGATT---------------------------------------------GCGGTTTTGGTCTTCATAGTGATTTTGAGTAAAGAA------------------------------------------------------------------GGTCAAATTGAA------TCCAGACCTGCTATGGCCAAG------------------------------------------------------------------------------------AGATCTTACCGGCATGACAGAGTTATGGAAGGACTAAACATCACTGATGAAATGTTGAGCCCT---AATTCAGTCACTCGGCAAATTAGT---GACCAAATTGCTCTTGCAAAGGCTTTTGTT---GTGATTGCA---AAAGAAAGCAACAAT------CTTCAATTTGCTTGGGAGCTAAGTGCGCAG------------------------ATCCGCAACTCTCAAGTCCTTCTTTCAAGTGCTGCAACAAGA------CGTGCTCCTTTAACAGTG------------------------------------------------------------------------ATAGAATCAGAGACTGCAATTCGTGATATGGCACTTTTGCTTTACCAAGCCCAGCAATTCCATTATGACAGT------------------------------------------------------------------------------------GCCACCATGATTATGAGACTCAAAGCCAAAATACAAACACTTGAAGAACAGATGAGTTCTGTGAGTGAGAAAAGTTCAAAGTATGGACAAATTGCTGCGGAAGAAGTTCCAAAAAGTCTGTACTGTCTTGGAGTTCGGTTAACAACTGAATGGTTTGGAAGTCTA------------AGTTTCCAAAGA------------AAAGTAAATGAAAGA------GGTCAAATAGAATCAAAACTTGAGGATAACAGCCTCTACCATTTTTGTGTATTTTCTGATAACATACTTGCAACTTCAGTTGTGGTTAATTCAACCGCTTTAAATTCCAAAGATCCAGAGAAGGTTGTTTTTCATCTTGTAACTGATGAAATAAACTATGCTGCAATGAAGGCCTGGTTTGCTGTAAAC------AGCTTCCGA---GGAGTGACTGTTGAGGTTCAGAAGTTTGAAGACTTCAAATGGCTGAATGCTTCATATGTTCCAGTTCTTAAGCAGCTCCAGGATTCTGAAACTCAGAGCTACTACTTCTCTGGAAATAGTGATGATGGGCGG---------------------------------ACTCCAATCAAGTTCCGGAATCCTAAGTATCTCTCAATGCTTAATCATCTGAGGTTTTATATTCCTGAAGTTTTCCCTGCATTGAAGAAGGTTGTATTTCTTGATGATGATGTGGTGGTTCAAAAGGATCTATCTGCTCTCTTTACGATTGATTTGAATGGAAATGTTAATGGAGCTGTT---------------------GAGACATGCATGGAG---------ACATTT---------CACAGATACCACAAATACTTGAATTACTCCCACCCTCTCATAAGAACGCACTTTGACCCTGATGCATGTGGCTGGGCATTTGGGATGAATGTTTTTGATTTGGTTGAATGGAGGAAGAGGAATGTGACTGGCATATATCACTACTGG------CAA---GAAAGGAATGTTGATCATACACTCTGGAAACTTGGGACTCTACCACCTGGACTGTTGACGTTCTATGGTCTAACAGAACCATTAGAACAGGTGTGGCATGTCTTGGGTTTGGGCTATACA---------AATGTTGATCTTCAGCTGATAGAGAAAGGGGCAGTGCTTCACTTCAATGGGAACTCGAAGCCATGGTTGAAGATTGGTATAGAAAAGTACAAACCTCTGTGGGAGAAGTATGTTGATTATTCTCACCCACTTTTGCAACAGTGTAATTTTCAT-------------------------------------------------------------------------------------------------------------------------------------------------------------------------------------------------------------------
gnl|Poptr1|663529 ------------------------------------------------------------------------------------------------------------------------------------------------------------------------------------------------------------------------------------------------------------------------------------------------------------------------------------------------------------------------------------------------------------------------------------------------------------------------------------------------------------------------------------------------------------------------------------------------------------------------------------------------------------------------------------------------------------------------------------------------------------------------------------------------------------------------------------------------------------------------------------------------------------------------------------------------------------------------------------------------------------------------------------------------------------------------------------------------------------------------------------------------------------------------------------------------------------------------------------------------------------------------------------------------------------------------------------------------ATGTTGAGCCCC---AACTCAGTCACCAGGCAACTTAGT---GACCAAATTTCTCTTGCAAAAGCTTTTGTT---GTGATCGCC---AAAGAAAGTAACAAT------ATTCAGTTTGCTTGGGAATTAAGTGCCCAA------------------------ATACGCAATTCCCAGGTCCTCCTTTCAAGTGTTGCAACAAGG------CGAGCTCCTTTAACAACC------------------------------------------------------------------------AGAGAATCAGAAACTGCAATCCGTGACATGGCACTTTTGCTCGTCCAAGCCCAGCAACTTCATTATGATAGC------------------------------------------------------------------------------------GCAACTATGATCATGAGACTGAAAACCAAAATCCAAACTCTTGATGAACAAATGGCTGCAGTGAGTGAGAAAAGCTCGAAGTATGGTCAAATAGCTGCTGAAGAAATCCCAAAAGGACTTTACTGCCTTGGTATTCGGTTAACTACTGAATGGTTTGGAAATTCA------------AATCTACACAGA------------AGAATGAATGAGAGA------ATGCACATTGAGACAAAACTTAGAGATAACAGTCTCTATCATTTCTGTGTCTTCTCTGACAATATCCTTGCAACTTCTGTTGTTGTCAATTCAACTACTTTAAATTCCAAGAATCCAGATATGGTTGTGTTTCATCTTGTAACTGATGAAATAAACTATGCTGCTATGAAGGCTTGGTTTTCTATGAAC------ACTTTCCGA---GGAGTTACCATTGAGGTGCAGAATTTTGAAGACTTTAAATGGCTAAATGCTTCGTATGTTCCAGTGCTTAAGCAGCTCCAGGACTCTGAAACTCAAAGCTATTACTTTTCAGGCCATAATAATGATGGCCAA---------------------------------ACTCCTATCAAGTTCCGGAACCCAAAATATCTATCCATGCTTAATCACCTCAGATTTTATATTCCTGAAGTTTTTCCTGCACTGGAGAAGGTGGTATTTCTTGATGATGATGTAGTTGTTCAGAAGGATCTATCTGGTCTATTTTCAATTGATTTGAACAGCAATGTTAATGGAGCAGTT---------------------GAGACATGCATGGAG---------ACATTT---------CACAGATACCATAAGTACCTGAACTACTCTCACCCTCTTATTAGAGAACATTTTGATCCTGATGCATGTGGTTGGGCGTTTGGAATGAACGTTTTCGATTTGGTTGAGTGGAGAAAGCGAAATGTAACTGAAATCTACCACTACTGG------CAA---GAAAAGAATGTGGATCGGACACTATGGAAACTTGGGACGCTACCGCCTGGACTTTTGACTTTCTATGGGTTGACAGAGCCTTTAGATCCCTCATGGCATGTGTTGGGATTGGGCTATACA---------AATGTTGATCCTCACTTGATAGAGAAAGGGGCTGTGTTGCACTTCAATGGAAACTCCAAGCCATGGTTGAAAATTGGGATGGAAAAATACAAGTCTCTCTGGGAAAAGTACGTAGACTATAGTCATCCTTTATTACAACAGTGCAATTTTCAT-------------------------------------------------------------------------------------------------------------------------------------------------------------------------------------------------------------------
gnl|Poptr1|783905 ---------------------------------------------------------------------------------------------------------------------------------------------------------------------------------------------------------------------------------------------------------------------------------------------------------------------------------------------------------------------------------------------------------------------------------------------------------------------------------------------------------------------------------------------------------------------------------------------------------------------------------------------------------------------------------------------------------------------------------------ATGAGGAGGAGACCAGTGGAC---TTTAGGAGGCCAGTG------AGGAGGAGGATATCAAGTGTGGTGTGGTGGACT------------------------------------------------------------------------------------------------------------------------------------------------------------------------------TTGTGTGGTATA---------------------------------------------TCTGTGTTGCTGTTTATAGTTATTTTTAGCAAAGAG------------------------------------------------------------------AGTCGTATTGAA------TCAAGATCCACCAGCTTTAAT---------------------------------------------------------------------------------AAGTACTATACCAAGTATGAGAAAAACATTGAAGGCCTAAACATTACAGATGAAATGTTGAGCCCC---AACTCAATCACCAGGCAACTTAGT---GACCAAATTTCTCTTGCAAAAGCTTTTGTT---GTGATTGCA---AAAGAAAGTAACAAT------CTTCAGTTTGCTTGGGAATTAAGTGCCCAA------------------------ATCCGCAATTCCCAGGTCCTCCTTTCAAGCGCCGCAACGAGG------CGAGCTCCTTTAACAACC------------------------------------------------------------------------AGGGAATCAGAAACTGCTATCCGTGACATGGCACTTTTGCTCTTCCAAGCCCAGCAACTTCATTATGATAGT------------------------------------------------------------------------------------GCAACTATGATTATGAGACTGAAAGCCAAAATCCAAGTTCTTGACGAACAAATGGGTATTGTGAATGAGAAAAGCTCTAAGTATGGTCAAATAGCTGCTGAAGAAATCCCAAAAGGACTTTACTGCATTGGTATTCGGCTAACTACTGAATGGTTTGGAAATCCA------------AATCTACAGAGA------------AAAAAGAATGAGAGA------ATGCAAATTCAGACAAAACTTAGAGATAGCAACCTCTATCATTTCTGCGTCTTCTCTGACAATATCCTTGCAACTTCAGTTGTTGTCAATTCAACTGCTTTAAATTCCAAGAATCCAGATATGGTTGTGTTTCATCTTGTAACTGATGAAATAAACTACATCGCAATGAAGGCTTGGTTTGCCATGAAC------ACTTTCCGA---GGAGTTACTGTTGAGGTTCAGAAGTTTGAAGACTTTAAATGGCTAAATGCTTCTTATGTTCCAGTGCTTAAGCAGCTCCAAGACTCTGAAACTCAAAGCTATTACTTTTCAGGCCATAATGATGATGGCCGG---------------------------------ACTCCAATCAAGTTCCGGAACCCAAAATATCTATCTATGCTTAATCACCTCAGATTTTATATTCCTGAAGTTTTTCCTGCATTGAAGAAGGTGGTATTTCTTGATGATGATGTAGTTGTTCAGAAAGATTTATCTGGTCTATTTTCAGTTGACTTGAACAGCAACGTTAATGGAGCAGTT---------------------GAGACATGCATGGAG---------ACATTT---------CACAGATACCACAAGTACCTGAACTACTCTCACCCTCTTATTAGAGAACATTTTGATCCTGATGCGTGTGGTTGGGCATTTGGAATGAATGTTTTTGATTTGGTTGAGTGGAGGAAGCGAAATGTAACTGAAATCTACCACTACTGG------CAA---GAAAAGAATGTGGATCGGACACTCTGGAAACTTGGAACACTACCTCCTGGGCTTTTGACTTTCTATGGGTTGACAGAGCCATTAGATCCCTCATGGCATGTGTTGGGATTGGGCTATACA---------AATGTTGATCCTCACTTGATAGAGAAAGGGGCAGTGTTGCACTTCAATGGAAACTCCAAGCCATGGTTGAAAATTGGGATGGAAAAATACAAGCCTCTTTGGGAAAAGCACGTAGATTACAGTCATCCTTTATTACAACAGTGCAATTTTCAT-------------------------------------------------------------------------------------------------------------------------------------------------------------------------------------------------------------------
gnl|Selmo1|440751 ------------------------------------------------------------------------------------------------------------------------------------------------------------------------------------------------------------------------------------------------------------------------------------------------------------------------------------------------------------------------------------------------------------------------------------------------------------------------------------------------------------------------------------------------------------------------------------------------------------------------------------------------------------------------------------------------------------------------------------------------------------------------------------------------------------------------------------------------------------------------------------------------------------------------------------------------------------------------------------------------------------------------------------------------------------ATGAGGCGACCACCGTACAGTGTCCGGAGGCGGAGGAGGCTCTCGCTCGTCTCGATTTGCCTCTCGATTGGC---CTGCTGGGACTGCTCATTGTGGCGCTCTTTGGATTATCC------AAACATCCAGCTCCAATAGCT---------------------------------------------------------------------------CCGCCAACGAATCAACCTCTTGACGTGGTCATAGCCGATTCATTTAATCTCACGGAAGAGCTCCTGGATGTT---CGCTCATACGCTCGGCAGCTTGGA---GATCAGATGGTTCTAGCAAAGGCTTACTTG---GTCATCGCC---AAAGAGAACAGCAAC------TTGCAGCTAGCCTGGGAGTTGAGCGCACAG------------------------ATCAGGGCCTGCCAGCTTCTCTTCTCACAGGTAGCAACGAGA------GCGTCGCCAATCACCGCC------------------------------------------------------------------------GCCGAGGCCGAGCCGATCATGAAGCAGCTGGCGTCGCTCATTTACCAATCGAGAGAGCTTCACTACGACATC------------------------------------------------------------------------------------GCCACGGTGATCATGAAGTTCAAGGCGCAGATCCAAGCGCTCGAGGAGCGTGCCAGCGCCGCCACCGTCCAAAGCACCACCTTTGGTCAGCTCGCTGCCGAGGCCGTCCCAAAGAGCCTCTACTGCCTGGGGATGCAGCTGACGCTCGAGTGGGCCGAGACGCGA------------------------------------GGGGAGCTCTCCAAG------CAGCAGCACTCCCCGGCGTTGACGGACCAGGACCTCTATCACTTCGTGGTCTTCTCGGACAACATCCTGGGGACCTCGGTGGTGATCAACTCCACGGTTTGCAACGCCAAGCGGCCGACGCAGCTGGTTTTCCACCTGGTGACGGACAGCGTCAACTTTGGCGCCATGAGAGTCTGGTTTGCTCAGAAC------GACTTCAAG---GGGGCGACGATCGAGGTCCAGAACATCGACACGTTTACGTGGTTGAACGCGTCCTACGTGCCGGTGCTCAAGCAGCTCCAGGACGTCGAGACGCAGAGCTACTACTTCAAATCCGGGCAGGAGAGCAAG------------------------------------AACGCGGTCAAGTTCCGGAACCCGAAGTACCTCTCCATGCTCAACCACCTGCGCTTCTACATCCCGGAGATTTACCCGGAGCTCCAGAAGGTGGTGTTCCTGGACGACGACATCGTGGTGCAAAAGGACCTCACGCCGCTCTTCTCCATCGATCTCCACGGCAACGTCAACGGCGCCGTG---------------------GAGACGTGCCTGGAG---------AGCTTC---------CACCGCTACCACAAGTACCTCAACTTCTCGCACCCCAAGATCAAGGCCAACTTCGACCCGGACGCGTGCGGCTGGGCGTTCGGCATGAACGTCTTCGACCTGGTGGCGTGGAAGAGAGCCAACGTTACAGCCCGGTACCACTACTGG------CAG---GAGCAAAACGTGGACAGGACGCTGTGGAAGCTGGGGACGCTGCCGCCGGGATTGCTCACTTTCTACGGCCTCACGGAGCCGCTGGATCGCAAGCTGCACGTCCTGGGACTGGGATACGAT------CCAAACATCGATGCCCAGCTGATCGAGAGCGCCGGGGTGGTGCATTTCAACGGGAACATGAAGCCGTGGCTCAAGCTGGCCATGAGTCGCTACAAGCCGCTGTGGGAGAGGTATGTAAATTACTCGCACGCCTACGTCCAGCAGTGCAACATCCAT-------------------------------------------------------------------------------------------------------------------------------------------------------------------------------------------------------------------
gnl|Phypa1|184282 ------------------------------------------------------------------------------------------------------------------------------------------------------------------------------------------------------------------------------------------------------------------------------------------------------------------------------------------------------------------------------------------------------------------------------------------------------------------------------------------------------------------------------------------------------------------------------------------------------------------------------------------------------------------------------------------------------------------------------ATGTTGCTGGAGAAAAAAGAGGTGTTTGTTGGGTTGAACGGGGTCAAAATAGGGAAGGAGAACGGCATGCGGGCGGGACTGTACAAC------------------------------------------------------------------------------------------------------------------------------------------------------------------------------AGCCCGAGTCCA---------------------------------------------CAGCAGCGCTTTCGTCGCAGAGGCCTTGCTCAAAGACGTCCTGCTCATCTCTACCTTCTCATCGCAGGATTG---CTTTCCATAGCAGGATTCATCTTTGTT---GGGCTGCGA------GGGCATACC------------------------------------------------------------------------------------------AATCCTTCCCAATCTGTGAGTGAGAGAGCAGCTGGCATTGATGGCTCAACAGAAGAGGCACTTAGTCTG---GACTCACTTTCAAGACAGCTTGGT---GACCAAATGATACTTTGCAAATCCTATGCC---GTTATTGCG---AAAGAGAATAACAAT------CTACAGTTGGCTTGGCATCTGAGTGCTCAA------------------------ATTCGAGCTGCACAACAACTCCTATCTCTTACCGCTACCCGA------GGAACTCCAATTCTATGG------------------------------------------------------------------------GACGAGGCAGAACCAATCATGCGAGAGATGGCTGCTCTTATATTTCAAGCCAAAGAGCTGCACTACGACAGT------------------------------------------------------------------------------------GCAACCATGCTCATGAAGCTTAAAGCTGAAATGCAGGCTCTGGAAGAAATGGCGAATACAGCGGCTACCCAAAGTGCAACATTTGGGCAACTAGCAGCTGAGGCAGTTCCAAAAAGTCTTCACTGCTTAAGCTTGAGACTTGTAACCAAGTGGGCTACTGACGAG---------AAGTTACGGGAAAAA------------GTAGGGGCGGCTGAG------AAAAACTTAGCTCCTAAACTCACAGACACTCGGCTTTACCACTTTTGTGTCTTTTCTGACAACGTATTGGGCGCTTCTGTTGTCATCAATTCAACGATAGTGAATTCGCATCATCCGGAGCTTCTTGTCTTTCATGTAGTCACAGATTTGGTGAATCACGGGGCGATGCAAACATGGTTCGCTGAAAAT------GATTTCAAA---GGAGTGGCTATCGAGATTCGATACGTTGAGAGCTTTACATGGTTGAATGCTACATATGTTCCAGTTCTTAAGCAACTTCAAGATGCAGGAACTCAAAGTTACTACTTCCGGTCTAACACCCAGGGTGGTGGAGAAACTCAGAAA---------------------ACTGCGTTGAAGTTCCGGAATCCTAAATATTTGTCTATGCTGAACCATCTCCGCTTCTACATTCCTGAAGTTTATCCCACATTGGAAAAGGTTGTCTTCTTGGATGATGATGTTGTGGTTCAACGGGATCTTTCGGACCTTTTCTCGCTTGATCTCCACGGAAATGTTAACGGTGCAGTA---------------------GAAACCTGCCTGGAG---------AGCTTT---------CATCGCTTCCACAAATACCTGAATTTCTCACACCCCAAGATTAAGTCTCACTTCGACCCAGATGCATGTGGTTGGGCGTTTGGGATGAATGTTTTTGACTTGGATAAGTGGAGGGAGAAAAACGTGACCGCGAGGTACCACTACTGG------CAA---GAACAAAATGTAGACCGGACACTTTGGAAACTAGGGACGTTACCTGCAGGACTTCTTGCCTTCTACGGGCTTACTGAACCTCTAGACAGACATTGGCATATTTTAGGACTTGGTTACGAC------GCAAATATTGATACAGAATCAATTGAGAATGGCGCTGTTGTGCATTACAACGGCAACATGAAGCCATGGCTAAAACTAGCTATGAGTAGGTACAAGCCTGTCTGGGAGCGGTACGTTGACTATGAAAACCCTTACTTACGACAGTGTAATTTTCAC-------------------------------------------------------------------------------------------------------------------------------------------------------------------------------------------------------------------
Pp1s53_223V6.1|PACid:18046304 ------------------------------------------------------------------------------------------------------------------------------------------------------------------------------------------------------------------------------------------------------------------------------------------------------------------------------------------------------------------------------------------------------------------------------------------------------------------------------------------------------------------------------------------------------------------------------------------------------------------------------------------------------------------------------------------------------------------------------ATGTTGCTGGAAAAGAAGGAGGTGTTCGTGGGATTGAACGGAGTCAAAATAGGGAGGGAGAACGGCATGCGAGCGGGGATGTTTAAC---------------------------------------------------------------------------------------------------------------------------------------------------------------------------AGTTCCAGTCCGTCT---------------------------------------------CCCCAGCAGCGCCTTCGCAAAGAGCTTGGTCGCAGAGGCCTTGCACGTAGACGTCCCACTTATCTCTCCCTT---CTCCTCATTGCAGGAGTGCTTTTCATAGCAGGGTTCCTC------CTTGTAGGGCTACAATGGCAT---------------------------------------------------------------------------CCCAATCCTTCCCAATCTGTGGGTGAGAGAATACCTGGCGTCGATGGCTCAACCGACGAAGCACTCAGTCTG---GACTCACTTTCAAGACAGCTTGGT---GATCAAATGACTCTTTGCAAATCCTATGCT---GTGATTGCC---AAAGAGAACAACAAT------CTGCAGTTGGCTTGGCATCTGAGTGCCCAA------------------------ATTCGAGCTGCACAACAGCTCCTATCTCTGGCCGCTACTCGG------GGAACCCCGATTCTGTGG------------------------------------------------------------------------GAAGGGGCAGAACCAATTATGCGAGAGATGTCTGCTCTCATCTTTCAAGCCAAAGAACTGCACTATGACAGC------------------------------------------------------------------------------------GCCACCATGCTCATGAAACTGAAAGCCGAAATGCAGGCTCTGGAAGAAATGGCCAATACAGCAGCTACTCAAAGCGCAACATTTGGGCAGCTAGCGGCAGAAGCAGTTCCAAAGAGTCTTCACTGCTTAAGCTTGAGACTTGTGACCAAGTGGGCTACGGATGGA---------AAGCTACGCGAAAAA------------GCGGAGGCAATGCAG------AAGAGTTTCGTCCCGAAGCTCACGGATACTGCTCTTCAGCACTTCTGTGTGTTTTCTGACAACGTACTGGGTGCTTCCGTTGTCATCAACTCCACAATAATGAATTCACATAATCCCGAGCGCCTTGTCTTCCATGTCGTCACAGATTTTGTGAACCACGGGGCGATGCAAACGTGGTTCGCGGAGAAT------GACTTCAAA---GGTGTGGCGGTTGAGATCCGGTATGTGGAGAGCTTCACATGGTTGAATGCTACTTACGTTCCAGTTCTCAAGCAACTTCAAGATGCAGAGACTCAAAGTTACTACTTCCGGTCTAATACTCCAGGTGGGGGGGAAGCTCAAAAA---------------------ACTGCGCTCAAGTTTCGGAATCCCAAATATTTGTCTATGCTGAACCATTTACGGTTCTACATTCCGGAAGTTTATCCCACACTGGAGAAGGTCGTCTTCTTGGATGATGATGTCGTGGTTCAACGAGATCTCTCCGACCTTTTCTCGCTTGATCTACACGGTAATGTGAACGGTGCAGTG---------------------GAAACCTGTCTGGAG---------AGCTTT---------CATCGCTTCCATAAGTACTTGAACTTCTCCCATCCGAAGATCAAATCTCATTTTGATCCAGATGCATGTGGTTGGGCATTTGGGATGAATGTGTTTGACTTGGTTCAATGGAGAGAGAAGAATGTAACTGCTAGGTACCACTACTGG------CAA---GAACAAAATGTAGACCGGACGCTTTGGAAACTGGGGACGTTGCCCGCAGGGTTACTTGCCTTCTACGGGCTCACAGAGCCTCTGGATAGACGGTGGCATATTTTAGGACTTGGTTACGAC------GCAAATATTGATGCAGAGTCAATTGAGAATGGCGCCGTTGTGCATTACAATGGCAACATGAAGCCATGGCTAAAACTAGCCATGAGTAGGTACAAGCCCGTCTGGGAGCGATATGTTGACTACCAGAATTCTTATTTGCAACAGTGCAATTTTCACTAA----------------------------------------------------------------------------------------------------------------------------------------------------------------------------------------------------------------
gnl|Orysa5|Os03g30000 ---------------------------------------------------------------------------------------------------------------------------------------------------------------------------------------------------------------------------------------------------------------------------------------------------------------------------------------------------------------------------------------------------------------------------------------------------------------------------------------------------------------------------------------------------------------------------------------------------------------------------------------------------------------------------------------------------------------------------ATGCCCCCCGTCAGGTCCGCCCCCGGGAGGCGGGCGCCGGAATTCCGGCGCTCGTCGCGGCGGCGGCTGCCGGAGTGGATCTGGTGGCTC---------------------------------------------------------------------------------------------------------------------------------------------------------------------GTCGGGATCTTCCTCGTCCTC---------------------------------------------GGCCTCATGCTCTTCGTCCTGCACCACAACCAGAGG------------------------------------------------------GAGCATTTCCGCCCGCCCGTAGTC------GATAAGGGTTCAGAATTTGAG---------------------------------------------------------------------------------------------------GAAACCCATCATGAGAAAGTAAATTTCACAGAAGAGCTTTTAAGCAGT---ACATCATTTGCACGCCAATTGACA---GATCAAATGACTCTAGCAAAGGCTTATGTT---GTCCTTGCA---AAAGAGCATGGCAAC------CTTCAGCTTGCATGGGAGCTTAGTTCACAG------------------------ATAAGGAATTGTCAAAGATTGCTATCTGAAGAAGCTGTTAGT------GGGAAGGCCATCACTAAA------------------------------------------------------------------------GAAGAAGCCCATCCAATAATAACTCGGCTTGCACGGTTAATATACAAAGCACAGGACTCTCATTATGATATC------------------------------------------------------------------------------------AGCACAACAATTGTAACACTGAAGAGCCTTGTCAATGCACTTGAGGAGCGTGCAAAGGCAGCAGTTGTTCAGACTGCTGAGTTTGGTCAGTTAGCTGCAGAGTCCGTCCCCAAGAATTTGCACTGTTTAACTGTTAAACTGACGGTAGAGTGGCTTCAGAACCCA---------------AAACATAGG------------GGTCGCTCAGAAGAA------CATCGGAACTCCACACGATTGGTAGACAATAATCTGTACCATTTTGCCATATTCTCTGATAATGTTCTTGCCACATCAGTTGTTGTCAATTCTACAGTCTCAAATGCAAACCACCCTCAACAGCTTGTATTTCATGTGGTCACAGACAGGGTCCACTTTGGGGCTATGTCAACTTGGTTCCTCATAAAT------GACTTCAAA---GGGTGCACTGTTGAAGTCCGCTGCATAGATGAGTTCACATGGTTGAATGCTGCTGCTTCTCCTCTGGTTAGGCAGCTATCTGAGATGGAAACTCAGGGTTTCTACTATGGT---GATTCTAAAAATCTTGAA---------------------------------AGAGAAATAAAGTTCCATAATCCCAAGTTTGTTTCTCTGTTGAACCATTTGCGGTTCTACATTCCTCAAATACTACCTAATTTGGAGAAGGTGGTTTTTCTCGATGATGATGTTGTGGTACAGAAGGACTTGACACAGCTATTTTCGATAGAGTTGCACGGTAATGTTATTGGAGCAGTG---------------------GAGACTTGTTTAGAG---------TCATTT---------CATCGGTATCACAAGTATCTTAATTTCTCCCACCCAATTATCAGCTCCAAAATTGATCCGCATACTTGTGGGTGGGCTTTTGGGATGAACATCTTTGACTTAATAGCCTGGAGGAAGGCAAATGCCACAGCACTTTATCATTATTGG------CAA---GAGCAAAATGCTGATCTATTGCTCTGGAGGACAGGGACACTTCCTGCAGGCCTTTTGACGTTCTATGGCCTGATGGAACCCCTAGATCGCAGATGGCATGTCTTGGGGCTAGGATATGAT------GTTGACATAGATGATCGTTTGATTGAGAGTGCCGCTGTCGTGCACTACAATGGGAATATGAAACCATGGCTGAAGTTAGCCATTCGTCGGTACAAGTATATATGGGAGCGGTATGTCAATTTCACACACCCATATGTTAGAGAGTGTTTGTTGCAT-------------------------------------------------------------------------------------------------------------------------------------------------------------------------------------------------------------------
gnl|Sorbi1|Sb01g032570.1 ------------------------------------------------------------------------------------------------------------------------------------------------------------------------------------------------------------------------------------------------------------------------------------------------------------------------------------------------------------------------------------------------------------------------------------------------------------------------------------------------------------------------------------------------------------------------------------------------------------------------------------------------------------------------------------------------------------------------ATGCTTCGTGGGGCGGGGCACGGGGGCGGCGATGCGCGGAGGCGGGCACTGCGCTCGTCGCGGCGGCGGCTTCCGGGGTGGATCTGGTGGCTT---------------------------------------------------------------------------------------------------------------------------------------------------------------------CTCGGGATCTTCCTCCTCGTC---------------------------------------------GGGCTCATGCTCTTCGTCCTGCACCACAACCAGAAG------------------------------------------------------GAGCAGTTCCGGCCGCCCGTCGTG------GATAATGGTTCAGAGATCGAG---------------------------------------------------------------------------------------------------GAAGTCCCTCATGAGAGAGTGAATTTCTCAGAAGAGCTTTTGAGCAGC---ACATCATTTGCTCGCCAATTAGCG---GATCAGATGACTCTAGCAAAGGCATATGTC---ATCCTTGCA---AAAGAGCATGGTAAT------CTTCAGCTTGCATGGGAGCTTAGTTCGCAG------------------------ATAAGGAATTGTCAAAGATTGCTATCTGAAGGAGCAGTTAGT------GGGAGAGCAATCACTAAA------------------------------------------------------------------------GATCAGGCCCATCCTATAATAAGCCGGCTAGCACGGTTAATATACAAGGCTCAGGATTCTCACTATGATATC------------------------------------------------------------------------------------AGCACAACAATAGTGACATTGAAGAACCATGCCCTGGCACTAGAGGAGCGTGCAAAGGCAGCAATTGTTCAAAGTGCTGAGTTTGGCCAGTTAGCAGCAGAATCCTTTCCCAAAAATCTGCACTGTCTAACTGTGAAACTGACAGAGGAGTGGCTTCGGAACCCG---------------AAGCATAGG------------AGTCGCTCAGAGGAG------AACCGGAATTCCACACGATTGGTGGATAATAATCTGTATCATTTCTGTATATTCTCTGATAATGTGCTGGCCACTTCAGTTGTTGTCAATTCTACAGTCTCCAATGCAAATCATCCTCAACAGCTTGTGTTTCATGTGGTCACTGACAGAATCCATTTTGGCGCAATGTCAACTTGGTTCCTCTTAAAT------GACTTCAAA---GGTTGTACTGTTGAAGTCCGCTGCATAGATGAGTTCTCGTGGTTGAATTCTTCTTCATCTCCTCTTGTCAGGCAGCTCTCTGAGGTGGAAACCCAGGGTTACTATTACTCAGCTGGTTCCAAGAATCCTGAA---------------------------------AGAGAGATAAAATTCCATAATCCAAAGTTTGTTTCTCTATTGAACCATTTACGGTTCTACATTCCTCAGATACTTCCCAACTTGGAGAAGGTGGTGTTTCTTGATGATGATGTTGTGGTGCAAAAGGATCTGACTCAGCTGTTCTCCATAGAGTTGCATGGCAATGTCATTGGAGCAGTG---------------------GAAACTTGTTTAGAG---------TCGTTT---------CATCGGTATCACAAGTATCTAAATTTTTCGCACCCAACCATCAGCTCCAAGATTGATCCACATACTTGTGGATGGGCTTTTGGAATGAACATTTTTGACTTGATAGCTTGGAGGAAGGAAAACGCCACGTCATTGTATCATTATTGG------CAA---GAGCAAAATTCTGACCTATTGCTCTGGAGAACAGGAACTCTTCCTGCAGGTCTTTTGACATTTTATGGCCTGATGGAGCCCCTAGACCGCAGATGGCATGTCTTGGGTCTTGGGTATGAT------GTAGACATAGATGATCGTTTGATTGAGAGTGCTGCTGTTGTGCACTATAATGGGAACATGAAACCCTGGCTGAAGCTGGCAATTCGCCGTTACAAGTATATATGGGAGCGGTATGTGAATATCTCACACCCGTATGTTAGAGAGTGTATGTTGCAT-------------------------------------------------------------------------------------------------------------------------------------------------------------------------------------------------------------------
gnl|Poptr1|581394 ---------------------------------------------------------------------------------------------------------------------------------------------------------------------------------------------------------------------------------------------------------------------------------------------------------------------------------------------------------------------------------------------------------------------------------------------------------------------------------------------------------------------------------------------------------------------------------------------------------------------------------------------------------------------------------------------------------------------------------------ATGAGGAGGCGACCGGCAGAGTACCGGCGTCCAGTT---------AGAAGGAGGTTATCGCAGTGGATCTGGGCGCTT---------------------------------------------------------------------------------------------------------------------------------------------------------------------ATTGGGATGTTCTTGATTGCA---------------------------------------------GGATTGGTTTTGTTTGTGTTTCTCCACAATCATCAT---------------------------------------------------------------GAAGATCAGGTTAAC------CAGCCAATAATGGGTGAACAT---------------------------------------------------------------------------------------------------GCAATAAAACGCGGGGGTTTTAATTTCACCAAGGAAATATTAAATGCC---AGCTCATTTTCACGGCAGTTGGCA---GAACAAATGACACTTGCCAAGGCTTATGTC---ATAATAGCT---AAGGAGCACAACAAC------CTTCATCTTGCTTGGGAACTGAGTAAAAAG------------------------ATAAGAAGTTGCCAACTATTGCTTTCAAAAGCTGCCATGAGA------GGGGAGCCCATAACAGTA------------------------------------------------------------------------GAAGAAGCAGAGCCAATAATCAGTAGCCTATCATATCTAATTTTCAAGGCACAAGATGCTCATTATGATATT------------------------------------------------------------------------------------GCAACCACCATGATGACAATGAAATCTCATATCCAAGCCCTAGAAGAGCGAACAAATGCAGCAACAGTTCAGAGTACACTCTTTGGTCAGTTAGTGGCTGAAGTTTTGCCCAAGAGTCTTCACTGCCTGAAAGTTAAGCTCATAAATGACTGGCTTAAGCAGCTG---------------CCCCTCCAA------------AATCATGCAGAGGAG------AAGAGAAACTCCCCTCGAGTTGTGGACAACAATCTCTATCATTTCTGCATATTTTCAGACAATATTCTGGCCACCTCTGTGGTGGTCAACTCCACAGTCTGCAATGCTGACCATCCAAAACAACTTGTTTTCCACATAGTAACAAATGGAATCAGCTATGGATCCATGCAGGCTTGGTTTCTAACTAAT------GACTTCAAA---GGGGCCACTGTAGAAGTGCAGAATATAGAAGAGTTCTCTTGGTTGAATGCTTCTTATGCTCCTGTTATCAAACAGATCATTCATCAAGATTCAAGGGCCTACTACTTTGGGGCAGATCAAGATATGAAG------------------------------------GTTGAGCCAAAACTGCGGAACCCTAAGTACCTGTCTTTGCTCAATCATCTCCGCTTTTACATCCCTGAGATCTATCCGCTTCTGGAAAAGATTGTCTTCCTTGATGATGATGTTGTTGTCCAGAAGGATCTGACAAGACTGTTTTCATTGGATTTGCATGGGAATGTTAATGGAGCTGTG---------------------GAAACCTGTCTTGAA---------ACATTC---------CATCGATATTATAAGTATATCAATTTTTCAAACCCAATCATCAGCTCTAAATTTGACCCGCAGGCATGTGGTTGGGCGTTTGGAATGAATATTTTTGATTTGATTGCATGGAGGAAGGAAAATGTGACTGCACAATATCATTACTGG------CAG---GAACAGAATGCTGATCAGACACTGTGGAAGCTGGGAACACTCCCCCCAGCCCTTCTAGCATTTTATGGACTGACTGAGCCGCTTGATCGGAGATGGCATGTGTTAGGATTGGGATATGAT------ATGAACATTGATGACCGTCTGATTGACAGTGCTGCGGTTATTCACTTTAATGGGAACATGAAACCATGGCTTAAATTGGCCATTAGCAGGTACAAGCCTCTTTGGGAAAGGTATGTAAATCAGAGTCACCCGTATTACCAAGATTGTGTCACTAGT-------------------------------------------------------------------------------------------------------------------------------------------------------------------------------------------------------------------
gnl|Poptr1|661826 ---------------------------------------------------------------------------------------------------------------------------------------------------------------------------------------------------------------------------------------------------------------------------------------------------------------------------------------------------------------------------------------------------------------------------------------------------------------------------------------------------------------------------------------------------------------------------------------------------------------------------------------------------------------------------------------------------------------------------------------------------------------------------------------------------------------------------------------------------------------------------------------------------------------------------------------------------------------------------------------------------------------------------------------------------------------------------------------------------------------------------------------------------------------ATGTTTCTTGTCCAG------GGTGAAAATGCGACAAAAGAG---------------------------------------------------------------------------------------------------CCTCTAAACCATGAGGGTTTAAATTTCACCAAGGAAATATTAAGTGCC---AGTTCATTTTCACGACAGTTGGCA---GAACAAATGACACTTGCCAAGGCTTATGTC---ATTATAGCA---AAGGAGCACAATAAT------CTTCATCTTGCTTGGGAACTGAGTAATAAG------------------------ATTAGGAGTTGCCAACTTTTGCTTTCTAAAGCTGCCAAGAGA------GGGGAGTCCATAACAGTA------------------------------------------------------------------------GAAGAAGCTGAGCCGATAATCAGTAGCTTATCATATCTCATTTTCAAGGCACAAGACGCTCATTATGATATT------------------------------------------------------------------------------------TCAACCACCATGATGACAATGAAATCTCATATCCAAGCTCTAGAAGAGCGAACAAATGCAGCAACAGTTCAAAGCACACTCTTTGGTCAGTTGGTGGCTGAGGCTTTGCCCAAGAGTCTTCACTGCCTGAAAGTAAAGCTCACAAATGACTGGCTTAAGCAGCTC---------------CCCCTCCAA------------AACCATGTGGAGGAG------AAGAGAAATTCCCCTCGAGTTATCGACAATAATCTCAACCATTTCTGCATATTTTCAGACAATGTGCTTGCCACTTCTGTGGTGGTCAACTCCACAATCTCCAATGCTGACCATCCAAAACAGCTTGTCTTCCACATAGTGACGAATGGAATTAGCTATGGATCCATGCAGGTTTGGTTTCTAACTAAT------GACTTCAAA---GGGGCCACTGTAGAAGTGCAGAATATAGAGGAGTTTACCTGGTTGAATGCTTCTTATGCTCCTGTTATCAAACGGCTCCTTGATCAAGATTCAAGGGCCTACTACTTTGGGGCATATCAAGATATGAAG------------------------------------GTTGAGCCAAAACTGCGGAACCCTAAGCACATGTCTTTGCTCAATCACCTCCGGTTTTACATCCCTGAGGTCTATCCACTTTTGGAAAAGGTTGTCTTCCTTGATGATGATGTTGTTGTCCAGAAGGATCTGACCCGGTTGTTTTCTTTGGATTTGCATGGGAATGTAAATGGAGCTGTG---------------------GAAACCTGTCTTGAA---------GCATTT---------CATCGATATTACAAGTATATCAATTTCTCTAACCCAGTCATCAGCTCAAAATTCGACCCGCAGGCATGTGGTTGGGCATTTGGAATGAACGTTTTTGATTTGATTGCATGGAGGAAGGAAAATGTGACTGCGCGGTATCATTACTGG------CAG---GAACAGAATGGTGATCAGATGCTGTGGAAACTGGGAACACTCCCCCCTGCCCTTCTAGCATTTTATGGACTGACCGAGACACTTGATCGGAGATGGCATGTGTTAGGATTGGGATATGAC------ATGAACATTGATGACAGGCTGATTGACAGTGCTGCAGTTATTCACTTTAACGGGAACATGAAACCATGGTTGAAATTGGCCATTGGCAGATACAAGCCTCTTTGGGAAAGGTACATAAATCAGAGCCACCCGTATTACCAAGATTGTGTCATTAGT-------------------------------------------------------------------------------------------------------------------------------------------------------------------------------------------------------------------
gnl|Vitvi1|GSVIVP00000008001 ---------------------------------------------------------------------------------------------------------------------------------------------------------------------------------------------------------------------------------------------------------------------------------------------------------------------------------------------------------------------------------------------------------------------------------------------------------------------------------------------------------------------------------------------------------------------------------------------------------------------------------------------------------------------------------------------------------------------------------------ATGCGGAGGCGGCCGGCTGATTACCGGCGCCCGGTT---------CGGAGGAGGTTTTCATATTGGATCTGGGCGCTT---------------------------------------------------------------------------------------------------------------------------------------------------------------------CTTGGGTTGTTCTCTGTTGCC---------------------------------------------GGGTTGGTTCTGTTTATGGTTCAGCATAATTATCAC------------------------------------------------------GAGGATCGGGTCGAACAGCCGACA------CTGGAGAAAAATGCAAAAAGT------------------------------------------------------------------------------------------------GAACACATTTCATACAAGGGTTTAAATTTTACTGAAGAAATATTAAGTGCT---ACCTCATTGGCCAGGCAACTGGCT---GAGCAAATATCACTTGCCAAGGCTTATGTC---ATTATCGCA---AAAGAGCACAATAAC------CTTCAGCTTGCTTGGGAGTTCAGCTCAAAG------------------------ATTAGAAAT------------------------------------------------------------------------------------------------------------------------------------------------------------------------------------------GCCCATTATGATGTT------------------------------------------------------------------------------------GCTACCACAATAATGACAATGAAATCCCATATTCAAGCCCTTGAAGAGCGTGCAAAGGCAGCGACAATTCAGAGCACAGTGTTTGGGCAATTGACAGCTGAGGCACTACCTAAGAGCCTCCACTGCCTAAATGTTAAACTCACAACTGATTGGCTCAGGAAGTCA---------------TCCCTGCAA------------GACCTTGCAGAAGAG------AAGGGAAACTCTCCCCGACTCGTAGACAACAATCTCTATCATTTCTGCATATTTTCAGATAATCTTCTGGCTGTCTCTGTAGTTATCAACTCTACTATATCCAATGCTGATCATCCAAAGCAGCTTGTCTTCCATATTGTCACAAATGGAATCAACTATGGAGCAATGCAAGCTTGGTTCCTCAGTAAC------GACTTCAAA---GGGTCCACGATTGAAGTACAGAACATTGAGGAGTTCTCTTGGTTGAATGCTTCTTATGCTCCAGTTATGAAACAGCTTCTTGATGCAGATTCACGAGAATATTATTTTAAGGGGTCTGAAGATTTGGAG------------------------------------GTTGAACCAAAGTTTCGAAACCCAAAGTATATATATTTGTTGAATCACCTACGATTTTACATCCCAGAGATTTATCCACAGCTGGAGAAAGTTGTTTTCCTTGATGATGATGTTGTTGTCCAGAAGGATTTGACCTCACTTTTTTCATTGGATTTGCATGGAAATGTGAATGGAGCTGTG---------------------GAAACTTGTCTTGAA---------GCATTT---------CATCGTTATTACAAGTATCTCAATTTCTCAAACACAATCATCAGCTCAAAGTTTGACCCACAGGCTTGTGGATGGGCATTTGGTATGAATGTTTTTGATTTGATTGGATGGAGAAAAGCGAATGTGACTGCAAGGTATCATTTCTGG------CAG---GGTCAGAATGCTGACCAGACACTATGGAAGATGGGCATCCTTCCTGCTGGTCTTTTGACCTTTTATGGACTAACAGAACCACTTGATCGAAGATGGCATGTGCTAGGATTGGGTTATGAT------CTGAACATTGACAACCGTCTGATTGAGACTGCTGCAGTGATTCACTTCAATGGAAACATGAAGCCATGGCTGAAATTGGCTATTGGCAGGTACAAGCCTCTATGGGAACGGTATGTAAATCAGAGCCACCCATACCTTCAAGATTGTGTCACAAGT-------------------------------------------------------------------------------------------------------------------------------------------------------------------------------------------------------------------
gnl|Carpa1|supercontig_3.244 ------------------------------------------------------------------------------------------------------------------------------------------------------------------------------------------------------------------------------------------------------------------------------------------------------------------------------------------------------------------------------------------------------------------------------------------------------------------------------------------------------------------------------------------------------------------------------------------------------------------------------------------------------------------------------------------------------------------------------------------------------------------------------------------------------------------------------------------------------------------------------------------------------------------------------------------------------------------------------------------------------------------------------------------------------------------------------------------------------------------------------------------------------------------------------------------------------------------------------------------------------------------------------------------------------------------------------------------------------------------------------------------------ATGACACTTGCCAAGGCTTATGTT---ATCATTGCC---AAGGAGCACAACAAC------CTTCACCTTGCATGGGAACTGAGCACAAAG------------------------ATTAGAAGTTGCCAGCTTTTGCTTTCAAAAGCAGCCATGAGA------GGACAGCCTATTACGCTA------------------------------------------------------------------------GATGAAGCACGGCCAATAATAAGTAGCCTGTCATCTCTAATATATAAAGCACAAGATGCACATTACGACATT------------------------------------------------------------------------------------GCTACCACCATAATGACGATGAAATCTCATATTCAAGCCCTTGAAGAGCGTGCAAATGCAGCAACTTTTCAGAGTACAGTGTTTGGACAAATGGTGGCTGAAGAACTACCAAAGAGTCTCAATTGCTTAATGGTTAAGCTCACCGCTGATTGGCACAGGAAGCTT---------------CCCTTACAT------------GAACTGGCAGATGAG------AAAAAAAACTCTCCTCGACTAGTGGACAACAATCTCTACCATTTCTGTATCTTTTCGGATAACATACTGGCTACTTCAGTTGTTGTAAACTCTACCATCTCCAATGCTGATCATCCAAAACAGATTGTCTTCCATATTGTCACCAGTGAAGTCAGCTATGGAGCTATGCAGGCGTGGTTCCTTAGTAAT------GACTTCAAA---GGATCTATTGTGGAAGTGCAGAACATAGAGGAATTTTCTTGGTTGAATGCTTCGTATTCTCCCATTGTGAAGCAGCTCCTTAACACAGGTTCACAGGATTACTATTTTGGGGAGAATCAAGATTTGAAG------------------------------------GTTGAACCAAAATTCCGGAACCCAAAGTATTTGTCTTTGTTGAATCACCTTCGGTTTTATATCCCTGAAATCTATCCACAGCTAGAGAAGATAGTATTTCTCGATGATGATGTTGTGGTTCAGAAGGATCTGACACCACTTTTTTCGCTGGATTTGCATGGTAACGTGAATGGAGCAGTG---------------------GAAACATGCCTTGAA---------GCATTC---------CATCGATATTACAAGTATCTCAATTTCTCAAACTCACTCATTAGCTCAAAGTTTGACCCACAGGCATGTGGATGGGCATTTGGGATGAATGTCTTTGATTTGATTACATGGAGGAAAGCCAACGTGACCGCACGGTATCATTACTGG------CAA---GAGCAGAATACTGATCGGACACTGTGGAAGCTTGGAACTCTTCCTGCTGGTCTTCTAGCATTTTACGGACTCACAGAACCACTTGACCGGAGATGGCATGTCTTAGGATTGGGCTACGAT------GTGAACATTGACAACCGTTTGATCGAGAGTGCTGCAGTTATTCACTTCAATGGGAACATGAAGCCTTGGCTGAAATTGGGTATTGGCAGGTATAAATCTCTATGGAAAAGATACTTAAATCAAAGCCACCCATATCTCCAACACTGTGTCACAAGT-------------------------------------------------------------------------------------------------------------------------------------------------------------------------------------------------------------------
AT1G18580.1|PACid:19653642 ---------------------------------------------------------------------------------------------------------------------------------------------------------------------------------------------------------------------------------------------------------------------------------------------------------------------------------------------------------------------------------------------------------------------------------------------------------------------------------------------------------------------------------------------------------------------------------------------------------------------------------------------------------------------------------------------------------------------------------------ATGAGGCGGTGGCCGGTGGATCACCGGCGGCGAGGT---------AGAAGGAGATTGTCGAGTTGGATATGGTTTCTC---------------------------------------------------------------------------------------------------------------------------------------------------------------------CTTGGTTCTTTCTCTGTCGCT---------------------------------------------GGTTTAGTTCTCTTCATCGTTCAGCATTATCACCAT------------------------------------------------------CAACAAGATCCATCCCAGCTTTTA------CTTGAGAGAGACACGAGAACC------------------------------------------------------------------------------------------------GAAATGGTATCTCCTCCCCATTTAAACTTCACGGAAGAGGTCACAAGTGCT---TCCTCCTTCTCTAGGCAGTTAGCA---GAGCAAATGACACTTGCCAAAGCTTATGTG---TTTATAGCT---AAAGAGCATAATAAT------CTTCATTTAGCTTGGGAATTGAGTTCTAAG------------------------ATCAGAAGTTGTCAGCTTTTGCTTTCCAAAGCAGCTATGAGA------GGACAACCTATTTCGTTT------------------------------------------------------------------------GATGAGGCTAAACCGATTATTACTGGTCTATCAGCTCTTATCTACAAGGCTCAAGATGCACATTATGATATT------------------------------------------------------------------------------------GCCACCACTATGATGACCATGAAATCTCACATCCAAGCACTTGAAGAGCGTGCAAATGCAGCTACTGTTCAGACCACAATATTTGGGCAATTGGTTGCTGAGGCATTACCAAAGAGCCTCCACTGTTTGACGATAAAGCTCACATCTGATTGGGTAACAGAGCCA---------------TCTCGCCAT------------GAACTGGCAGATGAG------AACAGAAACTCACCTAGACTTGTCGACAACAACCTCTACCACTTCTGCATCTTCTCGGACAACGTGATTGCCACCTCGGTTGTTGTTAATTCAACTGTCTCGAATGCTGATCATCCAAAGCAGCTTGTTTTCCACATAGTGACGAATCGAGTGAGCTACAAAGCTATGCAGGCCTGGTTTCTAAGTAAT------GACTTCAAG---GGCTCAGCAATAGAGATCAGGAGCGTAGAGGAGTTTTCTTGGTTGAATGCTTCATATTCTCCTGTTGTTAAGCAACTGCTGGACACAGATGCAAGAGCTTACTATTTCGGGGAACAGACAAGTCAAGATACGATTTCC------------------------------GAGCCAAAAGTGAGGAACCCAAAGTACTTGTCATTACTGAACCATCTCAGATTCTACATTCCGGAGATCTATCCACAGCTAGAGAAGATTGTTTTCCTAGACGATGATGTTGTTGTTCAGAAAGATTTGACTCCACTCTTCTCCTTGGATCTGCATGGAAACGTCAATGGAGCTGTG---------------------GAAACATGTCTTGAA---------GCCTTT---------CACCGATATTACAAGTATCTAAATTTCTCGAACCCACTCATCAGCTCAAAGTTCGACCCACAAGCATGTGGATGGGCTTTTGGTATGAACGTTTTTGATCTGATCGCTTGGAGGAATGCAAACGTGACTGCTCGGTACCATTACTGG------CAA---GATCAGAACAGAGAACGAACGCTTTGGAAACTCGGGACACTCCCTCCAGGTCTACTATCTTTCTATGGTCTCACAGAGCCACTGGACAGAAGATGGCATGTCTTGGGTTTAGGTTACGAT------GTGAACATCGATAACCGTCTGATCGAAACAGCAGCTGTGATTCACTATAATGGTAACATGAAGCCTTGGCTAAAGCTGGCTATTGGTAGGTATAAACCTTTCTGGTTAAAGTTTTTGAACTCGAGCCATCCTTATTTACAAGATTGTGTCACAGCTTAA----------------------------------------------------------------------------------------------------------------------------------------------------------------------------------------------------------------
gnl|Orysa5|Os08g38740 ------------------------ATGGCGACCATGGCGTCGGCGGCGGCGGCATCCGCGTCCGCGCGGCGGTGGCGGTGGAGGTGGAAGTGGAGGACGCGGGACGCGGTGCTGGCGCTGCTCATCGCCTCGGTGCTCGCGCCGCCCCTCCTGCTCTACGGCGGCGCCCCCATCGCCCCCTTCTCCGGC---------------------------------------------------------------------------------------------------------------------------------------------CCCATC------------------------------------------------------------------------------------------------------------------------------------------------------------------------------------------------------------------------------------------------------------------------------------------------------------------------------------------------------------------CTGATGGGGAGCGCCGCCTCCGGCCTCGATCTGTCCAATCTGATTGCTCGGAAGGAGGTGCGGGAGCGGCTAAATGCTCTTAAACAGGACGCATTTGCTGCGGTGAAGGAGCCTATTCAGACGGTTGCATCTGACGCTGCCGCACTCAAGGCCGGTTTGATTCAACACATTGTTGATCAGAGCAGTGGTATAGATAGAGGGACCAAGGATAATGGTATGGTTGCTTCTGTGAATAAGAAGGGCGGTGTTGAATTCACAAAAGAGAATGGCCTAATCGATGATGGT---------------------------------------------AAATTGCGGGAGAACAAAGTTCGTGCAATGCGCAATTCTAGTGGTTTGAATATTACACTGAACAAGGTAAAA---GGCAGCTATGCTGTTTCCACTGAGGAATATGCATTTCAT------CAAACTATCCCTCCGTTAACA---------GATCTTATGTTTGGTACATTTCCTCCTGCCCTCCTGGATCATACTGCTGACAGGCCACCTGAGAAAACTACAGACACTACCTCAGAGGACTCTGATATAAGGGCAATCAGCAATAATACTAGTCATTCCACAGCTTCTCCAGATAGTACAATCCGTGTTCTTAGG---GACCAGTTAAAAAGAGCTAGAACATATATT---GGGTTTCTA---TCTTCTAGAGGCAAT------CATGGGTTTATTAAGGATCTCAGAAGAAGG------------------------ATGAGGGATATCCAGCAGGCACTCAGTGGTGCAACCAATGAC---------AAGCAATTACCAAAGAAGTACTATCTCTCTCATCGTTATACAAAGTTCTTCACAGTTGGCATTTCCGATGATGATTTGTGTCTGGTGTCAGGTGTTCATGGAAGAATCAGAGAAATGGAGTTGACATTAACAAAGATCAAACAAGTGCATGAGAACTGT------------------------------------------------------------------------------------GCAGCTATTATCAGTAAGCTACAAGCCACACTTCACTCTACAGAGGAGCAGATGCAGGCTCACAAGCAAGAGGCTAACTATGTCACACAAATAGCGGCTAAAGCTCTACCCAAAAGACTTAACTGTCTTGCAATGCGGCTTACAAATGAATATTATTCTTCCAGC---------------TCTAGCAAC------------AAGCATTTTCCATAC------GAAGAA---------AAGTTGGAAGACCCAAAACTACAGCACTATGCATTATTCTCGGATAATGTACTAGGAGCTGCTGTGGTTGTAAATTCAACTATTATACATGCTAAGACACCAGAGAACCATGTTTTCCATATTGTGACGGATAAGCTTAATTATGCTGCAATGAGAATGTGGTTCTTGGAAAAT------TCTCAAGGT---AAAGCTGCTATTGAAGTTCAGAACATCGAAGACTTTACATGGCTAAATTCGAGCTACAGTCCAGTTCTTAAGCAGCTGGAATCCCAATTCATGATCAACTACTATTTCAAGACCCAGCAGGACAAGCGT------GAT---------------------------AACAACCCCAAGTTCCAGAACCCAAAATACTTGTCCATTCTCAATCATCTACGGTTCTATCTTCCTGAGATCTTCCCAAAGCTTAACAAGGTTTTATTTCTTGATGATGATATTGTAGTCCAGCAGGACCTAAGTGCACTTTGGTCAATAGACCTCAAAGGTAAGGTCAATGGTGCTATC---------------------CAAACCTGTGGAGAG---------ACTTTC---------CATAGGTTTGATAGGTATCTCAACTTCTCAAACCCTCTTATTGCCAAGAATTTTGAACGGCGTGCATGCGGCTGGGCATATGGCATGAACATGTTTGATTTGTCTGAGTGGAGAAAGCGTAATATTACTGATGTTTACCACTACTGG------CAG---GAACAAAATGAACATAGACTACTGTGGAAGTTAGGAACACTCCCTGCTGGTCTTGTGACATTCTGGAACCAAACATTCCCTCTTGATCACAAATGGCATCTACTGGGGCTAGGATACAAG------CCAAATGTGAATCAAAAGGATATCGAGGGAGCAGCTGTGATACACTACAACGGGAATCGGAAACCTTGGCTCGAGATTGCAATGGCCAAATACCGCAAATACTGGTCCAAATATGTCAATTTTGACAATGTGTTTATACGTCAGTGCAACATACATCCC----------------------------------------------------------------------------------------------------------------------------------------------------------------------------------------------------------------
gnl|Orysa5|Os09g30280 ---------------------------------------------------------------------ATGGTGGCGGTGGCGCGGGGCCGGCGCTGCAGGGGCGTGGTGCTGCTGCTCCTCCTCTCGTCGGTGCTCGCGCCCCTCGTC---CTCTACGGCGGCTCCCCCGTCTCCGTCTCCACCCTCCCGGACTCCACCGTGGCGAGCGGCGTGCTGGATCGG---------------------------------GATGGCGAGTACAAT---------------------------------------------------------CTGGTG------------------------------------------------------------------------------------------------------------------------------------------------------------------------------------------------------------------------------------------------------------------------------------------------------------------------------------------------------------------GTGGCTGCCTCCGACGTCTCCCTCACCAAAGATTTGACGATTGAGAGGCTAGGCGAGCACAAGAACCGGGTGCTATCAGCAACCGAAGATTGGCAAGTGGTTGAGGCGGCGAGTAAGAATCCGGCATTCGAGAAATCCGATGCAAGTGTATCGAGGAAGGACCCAGGATCAGGGGATGCCAATGTGGTGATTACTGAAGGGAATGGTGCTGCTCAGTCGGGACGGGATGGCGTTATCTGGGAGGTTGTCAGCAGGGACAGAGGTTCAGATGGGTTTACTCAACCATGGGAGATCAACGGAGGTGAGGAGCGGGATGGTGAAAGGGTTGATAGGGTAAAGTTGGGTGTTAGTGTGGAAGAACAGAATGATGGAACAGGTGAAACAGGGGTGAACAACATTGCT---GGAACGCACACTAGTGGAAACCTGAATTCATCCCTAGAA------AAGGAAAGGAGCACTGGTAGA---------------------------------------TTGTCTGAACAAGTTACAAAAGCTATTCCCAAAGAGTCTTACACACCAACAACTAACAGTAATTCTGCTCTCCCAACAAGTGTTAGTGCTGGTCATTCCACTACTTCCCCAGACGCTACCATCCGCACAATCAAG---GACCAGTTGACGAGAGCAACGACATATCTG---AGCCTTGTA---GCTTCTAGAGGCAAT------CATGGTTTTGCAAGGGAGCTTCGTGCACGG------------------------ATGAGGGATATCCAAAGAGTCCTAGGTGATGCAACCAGTGGT---------GGCCAGCTTCCTCAG---------------------------------------------------------------------------AATGTACTTAGCAAAATAAGAGCAATGGAGCAAACATTGGGAAAGGGAAAGAGAATTCTTGATAGTTGC------------------------------------------------------------------------------------TCGGGTGCTCTGAACAGGCTCCGTGCAACCCTTCACTCAACAGAGGAGCGACTCCAATCTCATAAAAAGGAAACCAACTATCTAGCACAAGTAGCAGCAAAATCTTTACCAAAAGGACTTCATTGCCTTCCGCTGCGGCTTACAAATGAGTACTACTACACCAAC---------------TCCAACAAT------------AAAAAATTCCCACAT------ATAGAA---------AAGTTGGAAGATCCAAAACTCTATCACTATGCGTTGTTCTCAGATAATGTGTTGGCTGCTGCAGTGGTTGTAAACTCCACTATTATTCATGCTAAGAAACCAGCAGATCATGTCTTCCACATTGTCACGGATAGGCTTAACTATGCTGCAATGAAGATGTGGTTCTTGGCTAAT------CCCTTGGGT---GAAGCAGCCATTCAGGTTCAAAACATTGAAGAGTTTACATGGCTGAATTCTACCTACAGTCCAGTTATGAAGCAGCTAGAATCACAGTCTATGATTGATTACTACTTCAAGAGTGGGCAGGCCAGGCGT------GAT---------------------------GAAAATCCCAAGTTCCGGAACCCCAAGTACTTGTCAATGCTCAATCATCTGAGGTTTTATCTCCCTGAAATCTTCCCGAAGCTTAGCAAGGTGTTATTCCTGGATGATGACACTGTAGTACAGCAGGACTTAAGTGCGATTTGGTCCATTGATCTAAAAGGCAAGGTTAATGGTGCTGTT---------------------GAGACCTGTGGAGAG---------ACCTTT---------CATAGGTTTGATAAGTACCTCAACTTCTCAAATCCTCTTATTGCCAGCAATTTTGACCCGCGTGCCTGCGGTTGGGCGTATGGCATGAATGTGTTCGATCTATCTGAGTGGAGAAGACAAAAGATTACTGACGTCTACCACAATTGG------CAA---AGACTGAACGAAAATAGGATATTGTGGAAGCTAGGTACTCTTCCTGCTGGTCTCGTAACATTTTGGAACCGTACCTTCCCTCTTCATCACTCCTGGCATCAGTTGGGACTTGGGTACAAC------CCAAACATCAATGAGAAGGATATCCGGAGGGCATCTGTCATACACTACAATGGTAATCTGAAACCCTGGCTTGAGATTGGATTGTCCAGATATCGCAAATACTGGTCAAAATACGTCGATTTCGATCAAGTCTTCCTACGGGACTGCAATATAAATCCC----------------------------------------------------------------------------------------------------------------------------------------------------------------------------------------------------------------
gnl|Sorbi1|Sb02g027840.1 ------------------------------------------------------------------------ATGCTGCTGCGGCGCCGCCGGCGGTGCCGGGGCGTGGTGCTGCTCCTCCTCCTCGCGTCGGTGCTCGCGCCCCTCGTG---CTGTACGGCGGCTCCCCCGTCTCGGTCGCGCCCCTCCCGGACTCCACCGTGGCGAGCGGCGCGTTCGACCCG---------------------------------GAGGGCGCGTCCAAT---------------------------------------------------------CTGGTG---------------------------------------------------------------------------------------------------------------------------------------------------------------------------------------------------------------------------------------------------------------------------------------------------------------------------------------------------------------TGGCCGCACATGGCAGCGTCCGCGGTGTCTCTGGCCAAAGATTTGATAATTGAAAGGCTTGGGGAGCACAAGAACCGTGTGCTATCAGCAACTGATCGCTGGCAAGTGGTTGAGGCAGGGAGCAGCAAGAGCCGTCCATCTGGAAAATCAGATACTGCTGCTGTCAGGGAGCGGAGGGCGGAAGAGGAAGGTGACCCGGTTGTCGTGGGGAATGGCAGTGCTGGCTTGGGGCAGGACGGCATCATTAAGGAGGTTGTGGGAAGCCAGAGAAGGGCAGATGGATCTGGT---------------------------------------------GAGACCGGGGATAGCAGGGAGGTTGGGGAGCAGAACGGAAAAGAAGTTGGGATGGAGTTGCCTCACGCAACT---GACGTGCTGCAGAAAAATGGGTCAGATGGACTAGAAATG------AACGACGGTTCTGGACTGCGCACTGTTCGAATCCTGAATTCATCTTCTATCAAGGAAAGTGGTGCTCATAGTTCATCCAACAAGACTAGAGAGCAGCAAACAAGTGCAAGTAACAGTAACACTGCTCACCATGGAACAAATAGTATTGCTGGTCAAACCACAACTTTGTCAGATGCTACAATCCACATCATCAAG---GACCAGCTAACAAGAGCAAAGATGTACCTT---GGATTGTTT---GCTTCTAGGGGTAAT------CATGGCTTCGTGAGGGAGCTCCGTGCACGG------------------------ATGAGGGATATACAACGAGCACTAGGCGATGCGACCAGTGAT---------CGGCAATTACCTCAG---------------------------------------------------------------------------AACGTCCACAGCAAAATTAGAGCAATGGAGCAGACATTGGTGAAGGTCAGGAGAATTCATGATAGTTGC------------------------------------------------------------------------------------TCTAGTGCTGTGAATAGGATCAAAACAGTCCTTCACTCAACAGAGCAGCAACTCGAATCAAACAAAAGACAAGCTAACTATCTAGCGCAAGTGGCAGCAAAATCTCTACCCAAGGGTCTCCATTGCCTTACACTGCGGCTTACAAATGAGTACTATTTCACCAAC---------------TCAAAGAAT------------AAGGACTTTCCCTAC------GTGCAG---------AAGCTGGAAGACCCCAAACTCTATCATTATGCCTTGTTTTCAGACAATGTATTGGCTGCTGCAGTGGTTGTTAACTCAACTCTTGTCCATGCTAAGAAGCCAGAAAAACATGTATTCCACATTGTGACTGATAGGCTTAACTATGCTGCAATGAAAATGTGGTTCCTGGCTAAT------CCCTTGGGT---AAAGCTGCCATTCAGGTTCAGAACATTGAAGAGTTTACATGGTTAAATTCAAGCTACAGTCCAGTTCTGAAGCAATTGGAAACCCAGTTTATGATTAATTACTACTTCAGAACTGGGCATGCTAGGCAT------GAT---------------------------GAAAATCCGAAGTTTCGGAACCCCAAGTACTTGTCAATTCTCAACCATCTGAGGTTCTATCTCCCTGAGATCTTCCCAAAGCTTAACAAGGTGTTATTTCTGGACGATGATACTGTAGTGCAGCGAGACCTAAGTGCTCTTTGGTTGGTAGATCTCAAAGGCAAGGTTAATGGTGCTGTC---------------------GAGACCTGTAGACAG---------GCATTC---------CATAGGTTTGATAAGTACCTCAACTTCTCAAACCCTCTTATTGCCAAGAATTTTGATCCACATGCTTGCGGTTGGGCATATGGCATGAACATGTTTGATTTGTCTGAGTGGAGAAAGCAAAACATCACTGAGGTCTACCATACCTGG------CAG---AAGTTGAATGAAAACAGGCTATTGTGGAAGCTAGGTACCCTCCCGGCTGGTCTTGTAACCTTCTGGAACCGCACGTTCCCTCTTGATCATTCGTGGCATCAATTAGGACTTGGGTACAAC------CCAAATGTCAACGAAAAGGATATCAGGCGAGCGGCTGTCATCCACTACAATGGAAACTTGAAGCCCTGGCTTGAGATTGGATTGCCCAAATACCGCAAGTACTGGTCAGCACACGTCAATTACGATCAAGTGTTTCTACGGGAGTGCAATATAAACCCG----------------------------------------------------------------------------------------------------------------------------------------------------------------------------------------------------------------
gnl|Arath7|AT2G46480 ------------------------------------------------------------------------------------------------------------------------------------------------------------------------------------------------------------------------------------------------------------------------------------------------------------------------------------------------------------------------------------------------------------------------------------------------------------------------------------------------------------------------------------------------------------------------------------------------------------------------------------------------------------------------------------------------------------------------------------------ATGACTGATGCTTGTTGTTTGAAGGGAAACGAGGACAAAATGGTTCCTCGTTTTGGTCATGGAACCTGGATAGGA---------------------------------------------------------------------------------------------------------------------------------------------------------------------------------------------------------------------------------------AAAGCATTTAATGATACACCAGAGATGTTGCATGAAAGGAGTCTGAGACAGGAAAAAAGATTGGAAAGGGCT---AATGAGCTGATGAATGATGATAGTCTGCAAAAGCTTGAG------ACGGCAGCCATGGCACGTTCC------------------------------------------------------------------------------AGATCTGTCGATTCTGCACCACTAGGAAACTACACCATTTGGAAAAATGAATACCGGAGGGGCAAGAGTTTTGAAGATATGTTACGTTTGATGCAA---GATCAAATCATCATGGCACGAGTTTACAGT---GGACTTGCA---AAGTTTACAAACAAT------CTCGCCTTGCACCAAGAGATAGAAACACAA------------------------------CTAATGAAACTAGCTTGGGAGGAAGAATCTACTGAT---------ATTGATCAGGAGCAG---------------------------------------------------------------------------AGAGTACTTGACAGTATAAGAGACATGGGACAAATACTGGCTAGAGCACACGAGCAGCTATATGAATGC------------------------------------------------------------------------------------AAGTTGGTGACAAATAAGTTGAGAGCAATGCTACAAACAGTTGAAGATGAACTCGAAAACGAGCAGACTTATATAACGTTCTTGACTCAGCTAGCTTCCAAGGCACTACCAGATGCTATCCACTGCTTGACCATGCGCTTGAATCTAGAGTATCATCTCCTGCCT---------------TTACCGATG------------AGAAATTTTCCAAGG------AGGGAG---------AATTTGGAGAATCCAAAACTTTACCACTACGCTCTCTTCTCTGATAATGTACTGGCTGCATCAGTTGTTGTCAACTCCACAGTCATGAATGCACAGGATCCTTCAAGGCATGTTTTCCACCTTGTGACTGATAAGCTCAACTTTGGAGCAATGAGTATGTGGTTTCTGTTGAAC------CCTCCTGGA---GAAGCGACCATCCATGTCCAAAGGTTTGAAGATTTTACTTGGCTCAACTCATCTTACTCTCCAGTTTTGAGTCAGCTCGAGTCAGCAGCTATGAAGAAGTTCTACTTCAAGACAGCGAGGTCTGAATCAGTTGAATCAGGCTCA---------------------GAAAACCTCAAGTACCGGTACCCGAAATACATGTCAATGCTTAACCACCTGAGGTTCTACATCCCTAGGATCTTCCCAAAGTTGGAGAAAATCTTGTTTGTTGACGATGATGTGGTTGTTCAGAAGGATTTAACTCCCCTATGGTCCATTGATCTTAAAGGGAAAGTGAAT------------------------------------------------------------------------------------------------------------------GAAAACTTTGATCCCAAGTTCTGCGGATGGGCTTATGGGATGAACATCTTCGACCTGAAAGAATGGAAGAAGAACAACATTACAGAAACTTATCACTTTTGG------CAA---AACCTGAACGAAAACCGGACTCTATGGAAACTAGGAACATTGCCACCAGGGCTCATAACGTTCTACAATCTGACACAACCACTTCAGAGAAAATGGCACTTACTTGGACTGGGTTATGAT------AAAGGAATCGATGTCAAGAAGATTGAAAGATCAGCTGTTATACATTACAATGGACACATGAAACCATGGACAGAGATGGGGATAAGCAAGTATCAGCCATATTGGACGAAGTACACCAATTTTGACCATCCTTACATCTTTACTTGCAGGCTGTTTGAG----------------------------------------------------------------------------------------------------------------------------------------------------------------------------------------------------------------
gnl|Orysa5|Os08g23780 ---------------------------------------------------------------------------------ATGGTGAGGCGGCGGCGGCGGTCCGTGCTGCTGCTCCTCCTCGCCCTCACGGTGCTCTCGCCGCTCGTGCTCTACACGCGCCGTCTCTCGGCGGCGCTGAACCCCAACCAGAGGAGGGATTTGCCTGGC------------------------------------------------------------------------------------------------------------------------GAAATC------------------------------------------------------------------------------------------------------------------------------------------------------------------------------------------------------------------------------------------------------------------------------------------------------------------------------------------------------------------GTGAATCAGGGCCGTGGTGTTAAGGCTAGCAAGCTAAATGCACTTCCTCTGGAAACTGTGGGTTCTTTGAAAGAACCCGTTGGCATCGTCTTCTCGGAG---------------------------------------------------------------------------GAGTCACGCGAATCTGCAAGCAAATCGACCGAACCCGATAGCCAAGAATTTCTATTGAGGAAGGCAGGGGAGCACAAGAACCGGGTGCTCTCTGAGGCCACGGCTGCTGAT---------------------------------------------AGTGCCAGATCGGAAGACGATGACTTGATCGAGCAAGTGACAAGCAAGGATGGAGAAGATGATGGCTTGGCG---ACGGTGTCAGTTGATCAGCAGCAGATAACCACGGCATCC------CAACAGCGATCTGCTTCTGAG------------------------------------------------------------------------GCAAGTTCATTGGAGAATGTGCCTGAACAGACATCCATGGAAAACTCTCTGGAAGGAAACAAAGATGGTGCTTTGCTTGATACTAGAATCCGCAATATCAGG---GATCTGTTAATCAAGGCAAAGGTCTACCTT---GGTCTTGGA---GCCATTCGAGCAAAT------CCCCAGTACCTCAAAGACTTGAGGCAGCGG------------------------ATTCGGGAAGTTCAAAAGGTTCTTGGTGATGCATCCAAGGAC---------TCCGATCTACCCAAG---------------------------------------------------------------------------AATGCCAATGAGAAGGTGAAAACACTTGAGCAGACACTGATCAAGGGAAAACTGATGCAGGATGATTGT------------------------------------------------------------------------------------TCTGTTGTTGTCAAAAAGCTTCGAGCTATGCTTCACTCAGCTGAGGAGCAACTGCATGCACACAAGAAGCAAACTGTTTTCCTAACACAACTTGCAGCCAAAACCCTTCCCAAGGGTCTTCACTGCCTCCCCTTGAGGCTAGCTAATGAATATTTTTTATTGGAT---------------CCTAGCCAT------------CAGCAATTCCCAAAC------AAGGAA---------AAACTTGATGACCCCAAACTATATCACTATGCATTGTTCTCTGACAATATATTGGCAGCAGCTGTAGTTGTTAATTCAACAGTGTTAAATGCCAAGCATCCTTCTCATCATGTCTTCCACATAGTAACTGACAGACTAAACTATGCTCCAATGAGAATGTGGTTCCTCTCTAAC------CCTCCTGGG---AAAGCAACGATTGAAGTACGGAATATTGAAGAGTTCACATGGCTAAATGCCAGCTACAGCCCAGTGCTGAAACAGCTCGAATCACAATCAATGATTGATTACTACTTCAGGACACATCGTGCAAACTCA------GAT---------------------------TCAAACTTGAAGTACAGAAACCCAAAATATCTTTCTATTCTCAATCATTTGCGATTTTATCTACCTGAGATTTACCCAAATCTCCACAAGATTGTCTTTCTTGATGATGATGTAGTGATAAAGAAGGACCTAACCAGCCTCTGGTCAATTGATATGAAGGGGAAAGTAATTGGTGTTGTA---------------------GAGACTTGTGGAGAG---------AGCTTC---------CATCGTTTTGATCGTTACCTTAATTTCTCAAATCCTGTCATTGTGAAGAATTTTGACCCCCATGCATGTGGATGGGCTTTTGGAATGAATGTCTTTGATCTGGCTGAATGGAGGCGGCAGAACATAACTGAAATCTATCACTCCTGG------CAA---AAGCTTAATCAGGACAGATTACTATGGAAACTTGGCACTCTGCCTCCAGGTTTGATTACATTCTGGAATAAGACGCTTCCCCTCAATCGTTCATGGCATGTCCTTGGTCTTGGTTACAAC------CCGCATGTGAGCAGCAGAGATATTGAACGTGCCGCGGTCATACATTACAATGGCAATATGAAGCCTTGGCTGGAGATTGGTCTGCCCAAATTCCGAAACTACTGGTCGGCATACCTCGATTATGACCAGCCCTTCCTGCGGGAGTGTAACATCAATCCT----------------------------------------------------------------------------------------------------------------------------------------------------------------------------------------------------------------
gnl|Sorbi1|Sb07g014890.1 ---------------------------------------------------------------------------------ATGGCGAGGGCGAGGGGCAGGTTGGTGCTGCTGCTCCTCCTCGCCCTCACGGTGCTTTCCCCGCTCGCGCTCTACACTAGCCGCCTCCCCGCGGCGCTTAGCCCCATCCAAACGCAGGATTTTCCTGGA------------------------------------------------------------------------------------------------------------------------GAAATC------------------------------------------------------------------------------------------------------------------------------------------------------------------------------------------------------------------------------------------------------------------------------------------------------------------------------------------------------------------ACGAATCAGGGCCGTGGCGGCAAGGCAGACAAGCTGAATGCACTCCCTCTGGAAACCGTGAGCTCTTTGAAAGAACCTGTCGGCATTGTCTTCTCAGAG------------------------------------------------------------------------GAGCTGACTGAATCTAAGAGCCAAGATTTGCCGTTGACGAAAGTAGGGGAGCACAAGAGCCGCATGCTCTCTGAAGTCACGGTTGCTGCTGATGGCACCACATTGAAAGCTGAT---------------------------------------------GAAGTGATCGAGCAAGTGACGACGCTGGAACCACAGGATGGTAGCTTGGTGAAGGGAGCAGGCATATCAGAT---GAGCAGGAGAAAAATATTGGATCACAGCAGCAATCTTCT------TCTGAGGAAAGTTCACAGGAC------------------------------------------------------------ACTATGCTTAAACAGACACCTGAAAAGGTTATTGTGGAGAACTCCCAATCAGCTAAAACAGATGGTAAAACTAAAATCACTGTTTTACCTGATGTGCGGATCCGAAATATCAAG---GATCAGTTGATCAAGGCAAAGGTCTACCTT---GGTCTTGGA---TCCATTAGAGCGAAT------TCCCAGTATCTTAAAGACCTACGGCAGAGG------------------------ATACGAGAAGTTCAAAAGGTGCTTGGTGATGCATCCAAGGAC---------TCTGATCTACTGAAG---------------------------------------------------------------------------AATGCAAATGAGAAGGTTAAAGCACTGGAGCAGATGCTGATTAAGGGAAAACAGATGCAGGATGATTGT------------------------------------------------------------------------------------TCTATTGTTGTCAAAAAGCTTCGAGCTATGCTTCATTCAGCAGAGGAGCAGCTGCATGCACACAAAAAACAGACTGTTTTTCTGACACAACTTGCAGCTAAAACCCTTCCTAAAGGTCTTCACTGCCTCCCCCTGAGACTAGCTAACGAATACTTTTCATTGGAT---------------CCTGTTCGG------------CAGCAGTTCCCAAAC------CAACAA---------AAACTCATTAACCCAAAACTGTATCATTATGCCTTGTTCTCGGATAATATACTAGCAACAGCGGTGGTTGTTAATTCGACAGTGTTAAATGCTAAGCATCCTTCTGATCATGTTTTCCACATAGTAACCGACAAACTGAATTATGCTCCAATGAGAATGTGGTTCCTCTCTAAT------CCTCCGGGG---AAAGCAACAATTGAAGTACAGCATATTGGGGAGTTCACATGGCTAAATGACAGCTACAGTCCAGTACTCAAACAACTTGGGTCCCCGTCCATGATTGATTACTACTTTGGAACGAATCGTGCAAACTCA------GAT---------------------------TCAAACTTGAAATATCGAAACCCGAAGTACCTGTCAATCCTTAATCATCTGCGTTTTTACCTACCTGAGATTTATCCGAAGCTTGACAAGATGGTCTTTCTTGATGATGACATAGTAGTAAAGAAGGATCTGACTGGCCTTTGGTCAATCAATATGAAGGGGAAGGTAAATGGTGCTGTT---------------------GAGACATGTGGAGAG---------AGTTTC---------CATCGCTATGATCGATACCTGAATTTTTCAAATCCTATTATTGCCAAGAGTTTTGACCCGCATGCTTGTGGTTGGGCTTTTGGAATGAATGTGTTTGATCTGGCTGAATGGAGGCGGCAGAACATAACACAAATCTATCACTCGTGG------CAG---AAGCTTAATGAAGATAGATCACTCTGGAAACTTGGTACTCTCCCTCCGGGTTTGATCACATTCTGGAACAAGACATTTCCCCTCAGCCGATCATGGCATGTTCTTGGTCTAGGTTACAAT------CCTCATGTAAACAGCAGGGACATTGAGCGTGCCGCGGTCATACATTACAATGGCAACATGAAGCCCTGGCTAGAGATTGGCCTGCCCAAGTACCGGAGCTACTGGTCCAAGTATCTGGATTATGACCAATCTTTCCTGCGGGAATGCAACATTAATCCA----------------------------------------------------------------------------------------------------------------------------------------------------------------------------------------------------------------
gnl|Medtr1|AC155898_29.5 ---------------------------------------------------------------------------------------ATGGTGGCCATCAGAAATATTCTGCTTTTGTTTCTTTGTATTACTGTTTTTACTCCAATTCTGCTTTAC------------------------------------------------------------------------------------------------------------------------------------------------------------------------------------------------------------------------------------------------------------------------------------------------------------------------------------------------------------------------------------------------------------------------------------------------------------------------------------------------------------------------------------------------------------------------------ACTTACACTGATAATCTCACCGCCGTCAACTACTCCTCCGCTGAACAAGAGTTTGTTCATAATGTAACTACTTTT------------------------------------------------------------------------------------------------------------------------------------------------------------------GAAATCTCTACCGTCCTTCAGAAA---------------------------------------------CCGATTAGGGTTGTGTATCCAGAGGACTCTTCAAAC---------------------ATAAATAATTTGCCT---CATGATATACTTACTGAGCAAGGGAAACAACATATTGAA------TCTCCTAGCGAAGTAAACAAT---------------------------------------------------------------------------------------------------AAAGGACCTGTGTTACAAAAAACCATCAAGCATAATGGCAAAACATCATCTGTTGCTCTGGTACGGAAACTAAAG---GATCAGCTCATCCAAGCTAAAGTTTATCTT---TCCCTTCAG---AAAATAAAGAAAATT------CCCTATCTCACTCGGGAGCTTCAGTTACGG------------------------GTAAAGGAAATTTCACGAACACTTGGAGATGCAAGCAAAGAT---------TCTAGCTTGCCAAAG---------------------------------------------------------------------------AATGCAAACGAGAGAATGAAGGCAATGGAGCAATCATTGATGAAAGGAAGAAAAATTCAAAATGATTGT------------------------------------------------------------------------------------GCCACAGCTGCGAAGAAGCTTAGGGCTATGATCCACTTATCAGAGGATAAGCTTCGAGCACACGAGAAAAAGAACTTGTTCTTAACACAGTTGACAGCAAAGACACTGCCTAAAGGTCTCCAATGTCTTTCGCTGCGCCTTACATCTGAATATTATAACTTGAAT---------------TCTTCTCAG------------CAAGAATTCCCCAAT------CAAGAG---------AACATAGAAGATCCTGGACTATACCATTATGCAATATTCTCGGATAACATATTGGCAACAGCCGTTGTTGTGAATTCTACTGCTGCCCATGCTAAGGATGCCTCAAAACATGTTTTCCACATTGTTACTGATAGGCTCAATTATGCGGCAATGAGGATGTGGTTTCTGGCGAAT------CCACCTAGA---AAGGCGACAATTCAAGTTGAGAATATTGAAGATTTTTCGTGGTTGAATTCGAGTTATAGTCCAGTTCTTAAGGAACTAGATTCTCCTTATATGATTAATTATTACTTGAAAACTCCTTTT---------------GAT---------------------------TCTAAACTCAAGTTTCGGAATCCCAAGTATTTATCTATTTTGAATCACCTCCGCTTCTACTTGCCAGAGATATTCCCAAAGCTCAAGAAAGTTCTGTTTTTGGATGATGATGTAGTTGTGCAGAAGGATCTTACTGATCTTTGGTCAATTACTTTGAAGGGTAACATAAATGGTGCTGTC---------------------GAAACTTGTACAAAA---------AAATTC---------CATCGATTTGATAGTTACCTTAACTTCTCAAATCCTCTTGTTGCAAAGAATTTTGACCCTCGTGCTTGTGGATGGGCATATGGTATGAATGTTTTTGATTTAGTCGAATGGAAGAAGCAAAACATCACAGAGGTGTACCACAATTGG------CAG---AAGCTGAATCATGATAGACAACTATGGAAGTTAGGAACACTGCCACCTGGTCTTATAACATTCTGGAAACGCACGTTCCCGCTGAACCGATCTTGGCATGTCTTAGGTCTTGGCTACAAC------CCCAATGTCAACCAAAAAGATATTGAAAGGGCTGCTGTAATTCACTATAACGGAAACTTGAAACCGTGGCTGGAGATAAGTATACCGAAGTTTAAAGGTTATTGGACGAAGTATGTTGATTATGAGAGTGAGTATTTGCGAGAATGCAATATCAATCAATAA-------------------------------------------------------------------------------------------------------------------------------------------------------------------------------------------------------------
gnl|Medtr1|AC161399_30.4 ---------------------------------------------------------------------------------------ATGATGGGGGTTAGAAACATTGTCTTGTTATTGCTTTGTATTACTGTTGTTGCTCCTATTGTTCTTTACACTGATCGTCTTGGT---TCCTTTGAATCTTCACCCTCCACTAAACAAGAGTTTATTGAAGAAGTTACT---------------------------------GTTTTGGTAAGTGATTATTTGTTAATGCCCTTC---------------------------------------AGTGAT------------------------------------------------------------------------------------------------------------------------------------------------------------------------------------------------------------------------------------------------------------------------------------------------------------------------------------------------------------------TCTCTGCCTTTGAGTACAGCAGACTCTGGTCACTTGAATCTGCTTCCTCAGGAAACTTCAACAGTTCTTAAGGAACCAATTGGAGTTGTGTATACAAAT------------------------------------------------------------------GAGGATTCAATTAACAGAAGGAATTTGCCTCGAGGTTTGCAATTGGCGAAAACAAGGGAGCACGTGTCAGCAAGAGTATTGTCAGCCACAACCAAGGAAGATCAAGCTGAAAAGGATGCC---------------------------------------------ACCATCAAACTTGTGACGGATGAAATTAAGCAAGGAAATCAAAGCGGTGAGGGTACCTTGGAGAAAGCCGAT---GCAACTGGTGAAAATGTAAACGGGGAAGATGCTATTGAT------GTTGATGATAATGATGGGAAA---------CTCGCTAAATCGTCTCATGATTCTACTCAAGAGCCTCTAGTTAAGGGTACCATGCTGGAGCAACAACAAACAACAGAAATTTCTAGCGGAACAAACAAGAGAAGACCTGAGACCAATAAGCAAAATGACCAAATGCCATCGGATGCTCGGGTACAACAACTAAAA---GATCAACTCATCCAAGCCAAGGTCTATCTT---TCCCTTCCA---GTGGTTAAAAGCAAC------CCTCATCTCACTCGGGAGCTTCGTTTAAGG------------------------GTTAAAGAAGTTTCACGAACACTCGGAGAAGCAACCAAAGAT---------TCTGATTTACCTAGA---------------------------------------------------------------------------AACGCTAAAGAGAAGATGAAGGCAATGGAGCAAACATTGTTGAAAGGAAAGCAAATTCAAGACGATTGT------------------------------------------------------------------------------------GCTTCTGTTGTGAAGAAGCTCCGGGCTATGATCCATTCAACAGAAGAGCAGCTACATGTGCTAAAGAAGCAGACTCTGTTCTTAACACAATTGACGGCAAAAACACTGCCAAAAGGTCTTCATTGTCTTCCGTTGCGACTTACAACCGAGTATTATAAGTTGAAT---------------TCTTCTCAG------------CAGCAGTTTCCAAAT------CAAGAG---------AAGTTAGAAGACCCGCAACTATACCATTATGCAATATTTTCAGACAACATATTGGCAACAGCTGTTGTTGTAAACTCAACTGTTCTCAATGCTAAGGATGCATCAAAACATGTTTTTCACATAGTTACCGATAGGCTCAACTATGCTGCAATGAGGATGTGGTTTTTAGTTAAT------TCACCCGGC---AAGGCAACCATTCAGGTTCAAAACATTGAGGACTTCACATGGTTGAATGCAAGTTACAGCCCTGTACTTAAGCAGTTGGCTTCCCCAGCTATGATAGATTATTACTTCAAGGCTCATAAAGCAACTTCT------GAT---------------------------TCAAACCTGAAGTTTCGGAATCCGAAGTATTTATCTATCTTGAACCATCTTCGTTTTTACCTGCCCGAGGTGTTTCCAAAGCTCAACAAAGTATTGTTTTTGGACGATGATATAGTTGTGCAGAAAGATCTCACCGGTCTTTGGTCAATTGACTTGAAAGGCAATGTAAATGGAGCTGTA---------------------GAAACTTGTGGAGAA---------AGTTTC---------CATCGATTTGATCGTTATCTGAACTTCTCAAATCCTCTTATTGCAAAGAATTTTGATCCTCATGCTTGTGGGTGGGCCTACGGAATGAATGTATTTGATTTAGTCCAATGGAAGAGGCAAAAGATCACAGAGGTGTACCACAACTGG------CAG---AATTTGAATCATGATAGACAACTGTGGAAGTTAGGAACACTGCCACCAGGTCTCATAACCTTCTGGAAACGCACTTTCCCACTGAACAAAGCGTGGCATGTGTTGGGTCTTGGCTACAAT------CCCAACGTCAACCAAAAAGATATTGATCGGGCTGCTGTTATGCACTACAATGGGAACATGAAGCCATGGTTGGAGATAAGTATTCCCAAGTTTAGAGGTTACTGGACAAAGTATGTCAACTATAATCATGTCTATTTGCGAGAATGCAACATCAATCCGTAG-------------------------------------------------------------------------------------------------------------------------------------------------------------------------------------------------------------
gnl|Arath7|AT5G47780 ------------------------------------------------------------------------------------ATGATGGTGAAGCTTCGCAATCTTGTTCTTTTCTTCATGCTCCTCACCGTCGTTGCTCATATCCTTCTCTACACCGATCCCGCTGCC---TCCTTCAAGACCCCCTTTTCTAAACGCGATTTCCTCGAG---------------------------------------------------------------------------------------------------------------------GACGTA------------------------------------------------------------------------------------------------------------------------------------------------------------------------------------------------------------------------------------------------------------------------------------------------------------------------------------------------------------------ACCGCCTTGACTTTCAATTCCGATGAGAATCGTTTGAATCTTCTTCCTCGGGAATCTCCCGCTGTGCTCAGAGGAGGACTCGTCGGTGCTGTCTATTCC------------------------------------------------------------------------------------------------------------------------------------------------------------GATAAGAATTCACGGCGGCTAGACCAATTG---------------------------------------------TCTGCTCGAGTTCTTTCCGCCACCGACGATGATACTCACTCACATACTGACATTTCCATCAAACAAGTCACT---CATGATGCAGCCTCAGACTCGCATATTAATAGGGAAAAT------ATGCATGTTCAATTGACCCAA---------------------------------------------------------------------CAAACCTCTGAAAAAGTTGATGAGCAACCAGAGCCTAATGCTTTTGGAGCTAAGAAAGATACTGGAAACGTGTTGATGCCTGATGCTCAAGTGAGGCATCTTAAA---GATCAGCTTATTAGGGCAAAGGTTTATCTT---TCCCTTCCA---TCTGCAAAGGCCAAT------GCTCATTTTGTGAGAGAGCTTCGACTCCGT------------------------ATTAAAGAAGTTCAACGGGCACTTGCAGATGCCTCCAAGGAT---------TCGGATCTGCCAAAG---------------------------------------------------------------------------ACTGCTATAGAAAAGCTAAAAGCAATGGAGCAAACACTGGCCAAAGGCAAGCAGATCCAAGATGACTGT------------------------------------------------------------------------------------TCTACAGTGGTCAAGAAGCTACGTGCTATGCTCCACTCCGCAGATGAGCAGCTACGGGTCCATAAGAAGCAAACCATGTTTTTGACTCAATTGACTGCTAAGACCATTCCTAAAGGACTTCACTGCCTTCCTCTGCGCCTCACTACAGACTATTATGCTTTAAAT---------------TCATCTGAA------------CAACAATTTCCAAAT------CAGGAG---------AAACTAGAAGATACTCAGCTGTATCACTATGCCCTTTTCTCTGATAATGTTTTGGCTACGTCAGTTGTTGTTAACTCTACCATAACCAATGCAAAGCATCCCTTAAAGCATGTCTTCCACATCGTCACAGACAGACTCAATTATGCGGCAATGAGGATGTGGTTCCTGGACAAT------CCACCTGGC---AAAGCCACCATCCAGGTTCAGAATGTTGAAGAATTTACATGGCTGAATTCAAGCTACAGTCCCGTTCTCAAACAGCTTAGTTCTAGATCGATGATAGATTATTACTTCAGAGCCCACCATACAAATTCA------GAC---------------------------ACCAACTTGAAGTTCCGGAATCCAAAATACTTATCGATCCTTAATCATCTTCGTTTTTACTTGCCTGAGATCTTTCCCAAGCTCAGCAAAGTGCTCTTCTTGGATGATGATATAGTTGTGCAGAAGGACCTTTCTGGTCTTTGGTCAGTTGATCTGAAAGGTAATGTTAACGGTGCTGTA---------------------GAGACGTGTGGGGAA---------AGCTTT---------CATCGCTTTGACCGTTATCTGAACTTCTCAAATCCACTCATTTCCAAGAACTTTGACCCTCGAGCTTGTGGTTGGGCGTATGGTATGAATGTCTTTGATCTGGATGAATGGAAGAGGCAAAACATCACAGAAGTTTATCATCGATGG------CAG---GATCTGAATCAAGACCGAGAATTGTGGAAGCTAGGGACGTTGCCGCCTGGTCTAATCACATTTTGGAGACGAACATATCCGCTAGACCGGAAATGGCACATACTAGGGCTTGGATACAAC------CCGAGTGTGAACCAAAGGGATATTGAGAGGGCAGCCGTGATACACTATAATGGCAACCTCAAACCATGGCTAGAGATTGGGATTCCAAGATACAGAGGCTTCTGGTCAAAGCATGTAGACTATGAGCACGTTTATCTCAGAGAATGCAACATCAATCCT----------------------------------------------------------------------------------------------------------------------------------------------------------------------------------------------------------------
gnl|Vitvi1|GSVIVP00011843001 ------------------------------------------------------------------------------------------ATGATTAAGAGGAAAACAGTGTTGTTCTTGCTCTTGGTTACGGTTCTTTCTCCGATTGTTCTTTATACTGATACACTCGGGAGAAGCTTCAAGACTTCCTTCTCTGCAGACGAGTTCGATGAG---------------------------------------------------------------------------------------------------------------------GATGTT------------------------------------------------------------------------------------------------------------------------------------------------------------------------------------------------------------------------------------------------------------------------------------------------------------------------------------------------------------------ACAGCTCTTACTCTGGGCGGCGTCGACGCCAAACTAAATCTCCTTCCCCAGGAGTCCTCCACGACACTTAAAGAGCCAATCGGAATAGTTTATTCCGAT---------------------------------------------------------------------------------------------------------------------------------------AATGATTCGCTGGATGTCGATGAATCCGCTGCGGATTTGCAATTGGGGGGA---------------------------------------------TCGGTGGAGCATAAAACTAGAGTGTTGTCTACAACATATGAAGAAGGAGACAGATCTCAAAGAGAAAACCCC---ATACGACAGGAAACAGAACATGGGCAACAATCTGCTCAA------ACCTCTGGCAAAGGTGATCAT------------------------------------------------------------------------------------------------AAAGAACCTGTGAAGACTAGAAACGAGAAACCAATTGACCAAACAGTTATACTAGATGCTCGGGTTCAGCAACTTAAG---GATCAGCTCATCAGGGCAAAGGTATTCCTT---TCCCTTTCA---GCTACACGAAACAAT------GCCCACTTTATCAGGGAGCTTCGAGCGCGG------------------------ATGAAGGAAGTTCAACGAGCACTTGGGGATGCAACCAAGGAC---------TCTGAGCTTCCCAAG---------------------------------------------------------------------------AATGCCTATGAAAAATTGAAGGGAATGGAGCAAACATTGGCCAAAGGCAAGCAAATCCAAGATGACTGT------------------------------------------------------------------------------------GCTGCTGTGGTAAAGAAGCTCCGAGCTATCCTTCACTCAGCAGAAGAGCAGCTTCGAGTGCACAAGAAACAGACCATGTATTTGACTCAGTTAACTGCAAAAACACTTCCTAAGGGTCTTCACTGTCTTCCTTTACGCCTTTCAACTGAGTACTATAACTTGGAT---------------TCTGCTCAG------------CAGCAATTCCCAAAT------CAAGAT---------AAATTAGAAGACCCCAGGCTATTCCACTATGCACTATTCTCGGATAACATATTAGCTGCGGCAGTTGTTGTGAACTCAACTGTTTCCAATGCAAAGGACTCTTCAAAGCATGTTTTCCATATTGTTTCTGATAGACTCAATTATGCAGCAATGAGGATGTGGTTTCTTGCAAAT------CCACCAGGC---AAAGCCACCATTCAGGTTCAGAGTATCGATGAATTTACATGGTTAAATTCAAGTTATAGTCCAGTTCTCAAGCAGTTGGGTTCTCCATCCATGATAGATTACTACTTCAAGGCTCATCGTTCTAATTCT------GAT---------------------------TCAAATTTGAAGTTCCGGAACCCAAAGTACTTATCTATCCTAAACCATCTCCGCTTTTACCTGCCAGAGATCTTCCCAAAGCTCAACAAAGTGCTGTTCTTGGATGATGATATAGTTGTGCAGAAGGATCTCACCGGCCTTTGGTCAATTGATCTGAAAGGGAATGTTAATGGTGCAGTT---------------------GAGACTTGTGGAGAA---------AGCTTT---------CATCGATTTGATCGTTATCTCAACTTCTCAAATCCTCTCATTTCAAAGAATTTTGATTCCCATGCTTGTGGATGGGCATATGGAATGAATATCTTTGATTTGGACCAGTGGAAGAAGCAAAATATCACAGAGGTGTACCACACATGG------CAG---AAACTGAATCATGACAGACAATTGTGGAAATTGGGAACTTTACCTCCTGGGCTCATAACATTTTGGAAGCGCACTTTCCCCATAGATCGGTCTTGGCATGTCCTGGGCCTTGGCTACAAC------CCTAGTGTAAACCGTAGAGAAATTGAACGAGCAGCTGTCATACACTACAATGGCAACTTGAAACCATGGCTTGAGATAGGCATGCCAAAGTTCCGAAACTACTGGGCAAAATTCGCTGATTTTGATAACGAGTATCTGCGAGACTGCAACATCAACCCA----------------------------------------------------------------------------------------------------------------------------------------------------------------------------------------------------------------
gnl|Carpa1|supercontig_27.191 ------------------------------------------------------------------------------ATGATGATGAAAATGAAGGCGAGGAATTTGGTGATTGTTCTGCTAATCGTCACGGTGGTGGCTCCTATCGTTCTTTACACTGACCGTGTCGGC---ACCTTCAAGGCTTCGCCTTCTCGACGAGAATTTCTCGAA---------------------------------------------------------------------------------------------------------------------GAAGTT------------------------------------------------------------------------------------------------------------------------------------------------------------------------------------------------------------------------------------------------------------------------------------------------------------------------------------------------------------------ACGACTCTTACTTTCAGTGGGGATAGCAGGCATAGTAATCTGATTTCCCAGGAATCTTCCATAACCCTCAAGGTTCCCGAAGGCGTTGTATATTCTGAT------------------------------GAAAATTCTGCCAATTCTCTTCTTGTTTCTAGTTCTTCAGCTCAAGCTAATGATTCTGCTGAAGCTCAAGATTTAGGATTGCAAGAAACAAGGGAGCATAAATCTGCTCGAGTATTATCCACAACTAATGAGGATGATCAATCCCAATCTGCAAAT---------------------------------------------CCCATCAAACTAGTAACTGATGTGGGAGATCAGAGATCCATGGAATTGGGTTCCCAGAAAGTTGAAGAAGAC---GGAGGTAGCATTCAAAGATTAGCTGAGCAGACATCCATT------ATTGACTCCAAAAATAAGGAT------------------------------------------------ATAAAGCAGGAGAAAGTTTCGGTGCAAATCTCTGGCAAGGTTGATGGAAATGAAGTGAGAGATGCTAGAGCTGAAAAACAGACTGAGCAAGTAACTGTGCCAGATGCACGAGTGCGGCAACTTAAA---GATCAACTAATCAGGGCAAAGGTTTACCTT---TCCCTTCCA---GCCACAAAAGGCAAT------GCCCATTTTGTAAGGGAGCTCCGATTGCGG------------------------ATTAAGGAAGTTCAACGTGTATTGGGAGATGCATCCAAGGAT---------TCTGATCTGCCAAAA---------------------------------------------------------------------------ACTGCCTACGACAAATTGAAGGCAATGGAGCAAACACTTGCCAAGGGCAAGCAGATTCATGACGACTGT------------------------------------------------------------------------------------GCTGCGATAGTAAAGAAGCTTCGGGCTATGCTCCATTCAACAGAAGAGCAGCTTCGAGTGCACAAGAAGCAGACCATGTTCTTGACACAGTTAACAGCTAAAACACTTCCTAAAGGCTTGCACTGTCTTCCTTTACGCCTAACAACCGAGTATTATAGCTTGAAT---------------TCTTCTCAA------------CAACAATTTCCAAAT------CAAGAG---------AAATTAGAAGACCCCAAGCTCCAGCACTATGCACTTTTCTCTGATAACGTTTTGGCAGCAGCAGTTGTTGTAAACTCTACCGTGACTAATGCTAAGCACCCCTCGAACCTTGTCTTCCACATTGTTACGGACAGGCTCAACTATGCAGCAATGAGGATGTGGTTTCTCGTTAAT------CCACCTGGG---AAAGCCACTATTGAGGTTCAAAATATTGAAGAGTTTTCATGGCTAAATGCAAGTTATAGTCCAGTCCTTAAGCAGTTGGGTTCCCAATCCATGATTGACTATTACTTTAGAGCTCATCGAGCTAATTCT------GAT---------------------------TCCAATTTGAAATTTCGAAATCCAAAGTACCTATCCATCCTGAACCATCTACGCTTTTACCTGCCAGAGATCTTTCCTAAGCTCAATAAAGTTGTCTTCTTGGATGATGATATAGTTGTGCAGAAAGATCTCAGTGGCCTTTGGGCCCTTGATCTGAAGGGTAATGTTAATGGTGCTGTG---------------------GAGACTTGTGGAGAA---------AACTTC---------CATCGCTTTGATCGGTATCTTAACTTCTCAAATCCGCTCATCTCTAAGAATTTTGACCCTCATGCTTGTGGATGGGCATATGGGATGAATGTCTTTGATTTGGAGGAATGGAAGAGGCAAAACATCACAGAGGTGTATCATCAATGG------CAG---AAACTGAATCATGACAGACAGTTATGGAAGTTGGGGACCTTGCCACCGGGTCTCATAACATTTTGGAATCGCACATTTCCAATTGATCGAAATTGGCATGTGCTTGGCCTTGGTTACAAC------CCAAACGTCAACCAGAGGGATATTGAACGTGCAGCTGTCGTACACTACAACGGCAACATGAAACCATGGTTGGAGATAGGCATACCAAAATACAAAAACAACTGGGCAAAATATGTGGATTATGATCACATGTATTTGCGGGAGTGCAACATCAACCCA----------------------------------------------------------------------------------------------------------------------------------------------------------------------------------------------------------------
gnl|Poptr1|560055 ------------------------------------------------------------------------------------------ATGAGGCTGAGGAATTTGGTGTTTGGTTTGCTCTCCCTCTCTATTCTC------------------------------------------------------------------------------------------------------------------------------------------------------------------------------------------------------------------------------------------------------------------------------------------------------------------------------------------------------------------------------------------------------------------------------------------------------------------------------------------------------------------------------------------------------------------------------------CCTGCCGATACCAGTAATCTAAATGTATTGCCACAGGATGAATCATCTGCTGTGCTTAAGGAACCCATTGGAATTCTATATACTGAT------------------------------------------------------------------------------------------------------AACCACTCCAAGACCATTCTAACTGACAAAGATTTGCAGTTGCCTGATACAGGTAGAGCATTATCTGCCACTGATGAGGATGCT---------------------------------------------CAATCTCGGAAGGATGATATCATCAAACAGGTCATTCAGAGCGCTAATCAGGAAAAGGAGGAGACCCGGACA---GACAGGGGAGCTGATCAGGAAAGCCACCAGCTTAAGCAA------CAATCTGCTTTAAACTCAGAC------------------------------------------------------------------------------------AAAGTTGGTGAGAAGGATGCTTTGTTAACTAAAACCAACAAGCAGACAGATCAATCACCTATGCCAGCTGCTTGGGAGCGGCAGCTCAGG---GATCGGCTTATCAAGGCAAGTGTGTACCTG---TCCCTTCCA---GCCACGAAGAACAAT------CGCCGCTTTACAAGGGAGCTTCGAATGCGG------------------------ATAAAGGAAGTTCAACGCGTACTTGGAGATGCAATCAAAGAT---------TCTGATATGCCAAAG---------------------------------------------------------------------------AATGCCTATGAAAAATGGAAGGCAATGGACCAATTGTTGGAAAAGGGCAAGCAAATGCAGTATGAAAGTGCTAACGAGGTAAAGAAGCTTCGGGCAATGCTCCACTCGACAGAAGAACAACTCCGAGTGCATAAGAAGCAGACCATGTCCTTTGCTACGATGGTAGAGAAGCTTCGGGCAATGCTCCACTCGACAGAAGAACAACTCCAAGTGCATAAGAAGCAGACCATGTTCTTAACGCAATTAACTGCAAAGACGCTTCCTAAAGGGTTACACTGTCTTCCATTGCGCCTGACAACTGAGTATTACAATTTGAAT---------------TCTTCGGAA------------CAGCAATTTCCAAAT------CAAGAG---------ATATTGGACAACCCTTTGCTTCACCATATTGCACTATTCTCGGATAATGTTTTGGCGGCAGCAGTGGTTGTAAACTCTACTGTCACCAACTCTAAGCACCCTTCGAAGCTTGTTTTCCACCTTGTTAGTGATAGACTCAGCTATGCGGCAATGAGGATGTGGTTTCTAGTAAAT------CCACCAGGC---AAAGCCACTATTCAGGTCCAGAACATTGACGAATTTACATGGTTAAATTCAAGTTATAGTCCTGTTCTGAAGCAGTTGCATTCTCAGTCAATGATTGATTATTACTTCCGGGCACATAGTGCCAATTCT------GAT---------------------------TCGAATTTGAAGTACCGGAACCCAAAGTACTTGTCCATCCTGAACCATCTTCGCTTTTACCTGCCAGAGATTTTCCCAAAGCTCAACAAGGTGTTATTCTTAGATGATGATATAGTGGTGCAGAAGGATCTTACTGGCCTTTGGTCCCTTGATTTGAAGGGTAAGGTGAATGGTGCAGTA---------------------GAGACCTGTAGAGAA---------AGCTTT---------CATCGCTTTGATACATATCTCAACTTCTCAAATCCTCTTATATCAAATAATTTCGATCCCCGCGCTTGTGGATGGGCATATGGAATGAACTTGTTTGATTTGGAGGAATGGAAGAGGCAAAATATCACTGATGTATATCATTCATGG------CAG---AAGCTGAACCATGACAGACAATTATGGAAGTTGGGGACTCTGCCACCTGGCCTCATTACTCTTTGGAAACGGACTCATCCCCTTGATCGACGTTGGCATGTTCTGGGCCTTGGCTATAAC------CCCAATGTCAGCCAAATAGAAATTGAACGAGGTGCTGTTATACATTATAATGGCAACATGAAACCATGGCTTGAGATAGGCATACCCAAGTATCGAAAATACTGGGCAAAATACGTTGATTATGTTAATGTTTATTTGCGAGAGTGCAACATCAATCCA----------------------------------------------------------------------------------------------------------------------------------------------------------------------------------------------------------------
gnl|Poptr1|828111 ------------------------------------------------------------------------------------------ATGAGGATGAGAAATCTGGTGATGGGGTTGCTCTTCCTCACTGTCTTGTCTCCCATTCTTCTTTATACTGATAAA---------------------------------------------------------------------------------------------------------------------------------------------------------------------------------------------------------------------------------------------------------------------------------------------------------------------------------------------------------------------------------------------------------------------------------------------------------------------------------------------------------------------------------------------------------------------------------------------------------------------------------------------------------------------------------------------------------------------------------------------------------------------------------------------------------------------TTATCCTCCTCCTTTACCCCT---------------------------------------------TCTACTTATTCGCAGTTGCCTGATGCAAGAGAACATAAATATGCTAGAGTACTATCTGCCACTGATGACGAA---GGTCATTCTCAAACCGACAATATCATCAAACAGATCATT------CAGACCACTAATCAGGAAGAG---------------------------------------------------------------------GAGGAATCCCAGTCAGACAACGGAAGTGATCAGGAAAGCCAACAGAAAACTCAAGTTCAGACAGATCAAACAGCTATGCCAGATGCTCGGGTGCGGCAGCTCAGA---GATCAGCTTATCAAGGCAAGGGTGTACCTG---TCCCTTCCG---GCAACGAAGAACAAT------CCCCACTTTACAAGGGAGCTTCGAATGCGG------------------------GTAAAGGAAGTTCAGCGTGTACTTGTAGATGCAACTAAGGAT---------TCTGATCTGCCAAAG---------------------------------------------------------------------------AATGCCTATGCGAAATTGAATGCAATGGACCAATTGCTGGAAAAGGGCAAGCAAATGCAGGATGACTGT------------------------------------------------------------------------------------GCTACTATGGTAAAGAAGCTCCGGGCAATGCTCCACTCAACAGAAGAGCAACTCCGAGTCCATAAGAAGCAGACCATGTTCTTGACGCAATTAACTGCAAAGACGCTACCTAAAGGTTTGCACTGTCTTCCGTTGCGCCTGACAACGGAGTATTATAATTTGAAT---------------TCTACTGAA------------CAGCAATTTCCAAAT------CAAGAG---------AAATTGGATGACCCTTCACTTCACCATATTGCACTATTCTCGGATAATGTTTTGGCAGCAGCAGTGGTTGTGAACTCCACCATTACCAATTCTAAGCATCCTTCGAAGCTTGTTTTCCACATTGTTAGTGATAGACTCAACTATGCAGCAATGAGGATGTGGTTTCTAGTAAAT------CCACCCGGT---GTAGCCACTATTCAGGTCCAGAACATTGAAGAATTCACATGGTTAAATTCAAGTTATAGTCCTGTTCTGAAGCAGTTGGGTTCTCGATCAATGATTGATTATTACTTCAGGGCAGCTCGTGCCAGTTCT------GAT---------------------------TCAAATTTGAAGTACCGGAACCCAAAGTACCTGTCCATCCTGAACCATCTTCGCTTTTACCTGCCAGAGATTTTCCCAAAGCTCAACAAGGTGTTATTCTTAGATGATGATATAGTGGTGCAGAAGGATCTTACTGGCCTTTGGTCCCTTGATTTGAAGGGTAATGTGAATGGTGCTGTA---------------------GAGACCTGTGGAGAA---------AACTTC---------CATCGTTTTGATCGATATCTCAACTTCTCAAATCCTCATATCTCAAAGAATTTTGATCCCCGTGCTTGTGGATGGGCATATGGAATGAACATCTTTGATTTGAAGGAATGGAAGAGGCAAAACATCACTGATGTATATCATACATGG------CAG---AAGCTGAATCATGACAGACAATTATGGAAGTTGGGGACTCTGCCACCTGGCCTCATTACTTTTTGGAAACGGACTCACCCCCTTGACCGACGTTGGCATGTTCTGGGCCTTGGCTATAAT------CCCAATGTGAGCCAAAGAGAAATTGAACGAGCAGCTGTTATACATTACAATGGCAACATGAAACCATGGCTTGAAATAGGCATACCCAAGTATCGAAGCAACTGGGCAAAATATGTTGATTATGATCATGCATATTTGCGAGAGTGCAATATCAATCCA----------------------------------------------------------------------------------------------------------------------------------------------------------------------------------------------------------------
gnl|Sorbi1|Sb10g030870.1 ATGGCGTCCTCCTCCTCCTCCGCCTCGTCGGCGGCGGCCGCGGCCGCGGCAGCGTATCCCAGAACCACGCTCCCACTGCGGCGGCGCCCGGGCCTCCTGGTCCTCCTCCTCATCCTCCTCTGCTTCCTCTCCTTCCAGGTCGTGATCCATGTGCCCGCCGCCAGATCAGCGGTGTCGCAGTGGCTCTTCTCGGGTCACCGAGCAGACCGCGGGACTCGCGAG------------------------------------AACTGCCCTGGCTGCAGCAAGCTACAGGAT------------------------------------------GTGGAT------------------------------------------------------------------------------------------------------------------------------------------------------------------------------------------------------------------------------------------------------------------------------------------------------------------------------------------------------------------AAGGCTGAAAAGACGATCGCGTACACTGACCAGCATGGCCGGATCAAGCTGTTCAAAGTCACCGCCAGAGAATTCGGTTCGTCCTCTATCTGGGAGAAC---------------------------------------------------------------------------CCTTGGTTGCCCAGAGATAGCCAGCCAGTAGCCGGAACACAAGTTGCTGCCAGGGATCATCTACTCGCCAGTGGATCAGGAACCACCAATGTTTCAAGTGCTGAAACTCTG---------------------------------------------GCAACTACAATTGTTGATCCGATTAAATTAAGGCGACAGGTATTTCGACGTAGAAGAAAGGAGCGGAGGGTT---CAGGAGCTGCTTCAGATGGATAAGAAGGTTGAACTTGAG------ATGCGAAATGCAGCAATAAAT------------------------------------------------------------------------AGCTCAATGAACTTTAACAATAAAGTTAGAGGCAGCTACAACATATGGAGGCAGGAGTTCCGCTTTATTAATACA---GATTCAACACTAAGGCTCATGAAA---GATCAGATAATAATGGCCAAGTTATATGCC---ACTATTGCA---CTCTCCCAGAAGGAA------CCAGACATGTATGCCTTGCTCATGAAGTGC------------------------ATAAAAGAAAGCCAAACATCTATCGGGGATGCACTTATTGAC---------AGTGAACTCGATTCT---------------------------------------------------------------------------AGTGCCTTAGAGAGAGCAAAAGCAATGGGGCATGTGCTGTCTTCGGCTAGAGATGTTCTGTACAGCTCG------------------------------------------------------------------------------------GGTGAAGTGTCAAGAAAATTGCGTGCTATGTTGCAGTCAACGGAACTAAATATTGATGCAGTGAAGAAACAGAACTCATTTCTGGTTCAGCATGCTGCGAAGACAGTACCCATGCCCTTGCACTGCCTACATATGCAGCTGACAACTGATTATTATTTTCGTGATGATGCGACCAAGGAACATTTTCATGCTGCTGCTTTGAAGGCAGAACAAGAT------AAAGAA---------AAGCTTGAGGATCGGTCACTCTACCACTATGCTATATTTTCTGATAATGTGCTTGCAGCCTCAGTAGTTGTCAGATCAACTGTGACAAATGCCAATGAACCAGAGAAGCACGTGTTCCATATTGTCACTGATAGACTTAATTTTGCAGCCATGAAGATGTGGTTCATTACTCAT------CCTCCTCAA---CTGGCAACTGTTCATGTGGAGAACATAGACAATTTCAAATGGCTCAATTCGTCATACTGTTCTGTTCTTCGGCAACTGGAGTCAGCTCGCCTCAAAGAATATTACTTCAAAGCACACGATCCGTCATCACTCTCTGATGGAAAC---------------------GAGAATCTGAAATACAGGAATCCCAAATATCTGTCCATGCTCAACCATTTGAGGTTCTACATGCCAGAAATTCATCCGAAGCTTGAGAAGATACTGTTTCTTGATGATGATGTTGTTGTACAGAAGGATTTGACACCCCTTTGGGATATTGATCTTAAAGGGATGGTAAATGGCGCTGTG---------------------GAAACCTGTAAAGAG---------AGTTTC---------CATCGCTTTGACACTTATCTCAACTTCTCACACCCAAAGATCTCAGAGAACTTCGATCCGCATGCTTGTGGGTGGGCTTTCGGAATGAACATGTTTGACCTCAAGGAGTGGAAGAAGCGAAATATCACTGGAATATACCATTATTGG------CAA---GATTTGAATGAGGATCGTAAGCTGTGGAAGCTGGGTACATTGCCTCCAGGTTTAATTACTTTCTACAACCTGACATACCCGTTGAATCGTACTTGGCATGTCTTGGGCCTGGGCTATGAT------CCAGCTGTTGACATTGCTGAGATCGATAATGCTGCAGTAGTTCATTACAATGGGAATTATAAGCCCTGGCTTGACCTTGCCATTTCCAAGTACAAGACATACTGGTCCAAGTATGTAGATGTTGACAACTCGCATGTTCAGCATTGCTACGAGGGCAAACAA-------------------------------------------------------------------------------------------------------------------------------------------------------------------------------------------------------------
gnl|Orysa5|Os06g51160 ------------------------------------------------------------------ATGTTCCCGCTCCGCCGCCGCCCCGGATTCCTCGCCGTCGTCCTTCTCCTCCTCCTTTTCCTCTCCTTCCAGGGCATGGAT---------------------------------------------------------------------------------------------------------------------------------------------------------------------------------------------------------------------------------------------------------------------------------------------------------------------------------------------------------------------------------------------------------------------------------------------------------------------------------------------------------------------------------------------------------------GATGCCGATAAGACGATTGCTTACACGGACCAGGATGGTCGGATCAAGCTCTTCAAAGTTACCATGACAGAATTCCTCTCGTCCTCTATCTGGAAGAAT---------------------------------------------------------------------------------------------------------------------------------------------------------------------------------------------------------------------------------------CCTTTGCAACCGAAAGATACCCAACCACTAGCTCAAACTGTATTCCGACGCAAAAGAAAGGAGGATAGGACC---CAGGAGTTGCTTCAGGTGGACAGGGAGGCTGAACTCAAC------ATGAGAAATGTGGCCACAGAC------------------------------------------------------------------------AGATCAAGGAACTTCAGTAATAAAGTAAGAGCCAGCTACAACATATGGAGGCCGGGGTTTCACCATACTAACACA---GATTCAACCCTCAGACTCATGAAA---GATCAGATTATAATGGCCAAGGTGTATGCC---ACAATTGCA---CATTCCCAGAAGCAA------CCTGACCTGTACGTGTTGCTCATGACATGC------------------------ATAAAACAAAGCCAAGAAGGTATTGGGGATGCACACATGGAT---------TACAAACTTGATTTG---------------------------------------------------------------------------AGTGCTTTAGAGCGAGCAAAAGCAATGGGGCATGCCCTGTCTTCAGCTAGAGATGTTCTGTACAACTCT------------------------------------------------------------------------------------GGTGAAGTATCCAGACGATTGCGTGTTATGCTACAGTCTACAGAACTAAATATCGATAGTGTTAAGAAGCAGAACTCATTCCTGGTGCAGCATGCTGCAAAGACAGTCCCCATGCCTTTGCACTGTCTGCATATGCAGCTGACAACCGATTATCATTTTCGTGATGGTGTGGTCAAGGAATATTTTCGTGATGCTGCTTTGAAGGAGGAAGAAGAT------AAGGCA---------AAGCGTGAGGATCGGTCTCTATACCACTACGCTATATTTTCAGATAACGTCCTTGCAGCCTCAGTAGTTGTTAGATCAACGGTGACACATGCCAAGGAACCAGAGAAGCATGTATTCCACATTGTCACTGATAGACTTAATTTTGCAGCTATGACAATGTGGTTCATAAGCAAT------CCTCCTCTA---CCTGCTACTGTCCATGTGGAAAACATTGACAACTTCAAGTGGCTCAATTCGTCATACTGTTCAGTTCTACGACAACTTGAGTCAGCTCGGCTCAAAGAGTACTATTTCAAAGCACATGATCCATCGTCACTCTCTGATGGAAAT---------------------GAAAATCTGAAGTACAGGAACCCCAAATATCTGTCTATGCTTAACCATCTAAGGTTCTACATGCCAGAAATACACCCCAAGCTTGACAAGATACTGTTTCTCGATGACGATGTTGTTGTGCAGAAGGACTTGACACCGCTATGGGATGTTGATCTTAAAGGGATAGTAAATGGTGCAGTT---------------------GAAACCTGCAAAGAA---------AGTTTC---------CATCGCTTCAACACATACCTCAATTTCTCACACCCAAAGATCTCAGAGAACTTTGATCCACATGCTTGTGGGTGGGCTTTTGGGATGAACATGTTTGACCTGAAAGAGTGGAAGAAGCAAAATATCACTGGAATATACCATTATTGG------CAA---GATCTGAATGAGGATCGTAAGCTGTGGAAGCTGGATACATTGCCTCCAGGACTGATTACTTTCTACAACCTGACATACCCATTGAATCGCACTTGGCATGTGTTGGGCCTTGGCTATGAT------CCATCTGTTGACCTTGTTGAGATTGAGAATGCAGCAGTAGTTCATTACAATGGGAATTACAAGCCCTGGCTAGACCTTGCCATTTCCAAGTACAAGCCCTACTGGTCCAAGTATGTAGATCTTGACAACTCACACATTCAACGCTGCTACATGAGTGAGCAA-------------------------------------------------------------------------------------------------------------------------------------------------------------------------------------------------------------
gnl|Orysa5|Os10g21890 ------------------------ATGGCATTCCCCTCCACCTCGTCGGTGGCGTATCCCAGAAGTCTGTCCCCACTGCGCCGCTGCCCCGGATTCCTCGCCCTCCTTGTTGCCGTCCTCCTTTTCCTCTCCTTCCAGCTCATGATTCATGTTCCCTCCATCAGATTGGCAGTGTCCGGATGGCTCTTCTCCGATCACCAGACTGGGCACAAGGGTCCCGGG------------------------------------AGCTGTCCTGGATGCCACAATGGC------------------------------------------------ATGGAT------------------------------------------------------------------------------------------------------------------------------------------------------------------------------------------------------------------------------------------------------------------------------------------------------------------------------------------------------------------AATGCCGATAAGACTATTGCTTACACGAATCAGGATGGTCGGATCAGGCTGTTCAAAGTTACCACAAGAGAATTCTTGTCGTCCTCTATCTGGAAGAAT------------------------------------------------------------------------------CCTTTGTTGCCGAAAGATACCGAGCCGGTAGCTGAAATACAAGAGATTGCGGAGGAGCAGCTACTAGCCACTGGGTCAGAAGTCTCCAATCTTTCAAGCACAGAAACT---------------------------------------------TTGGAAACTAGAACTGATCCAATTAAATTAAAGAGAGAGGTGTTCCGACGTAAAAGAAAGGAGCATAGGATT---CAGGAGTTGCTTCAGGTGGACAAGGAGGCTGAGCTCCAT------ATGCGAAATGTAGCGACAAAC------------------------------------------------------------------------AGATCGAGGAACTTCAGTAACAAAGTAAGAGCCAGCTACAACATATGGAGGCTGCAGTTTCACCATACTAATACG---GATTCAACCCTGAGACTTATGAAA---GATCAGATAATAATGGCCAAGGTGTATGCC---ACAATTGCA---CATTCCCAGAAGCAA------CCTGACATGTACGCGTTGCTCATGAAGTGC------------------------ATAAAACTATGCCAGGAAGCTATTGGGGATGCACACATGGAT---------TATGAACTTGATTCG---------------------------------------------------------------------------AGTGCTTTAGAGCGAGCAAAAGCAATGGGGCATGCCTTGTCTTCAGCTAGAGATGTTCTGTACAACTCC------------------------------------------------------------------------------------GATGAAGTATCTAGAAGATTGCTTGTTATGCTGCAGTCTACAGAACTAAATATTGATAGTGTTAAGAAGCAGAACTCATTCCTGGTGCAGCATGCTGCAAAGACGGTCCCCATGCCCTTGCACTGTCTGCATATGCAGCTGACAACCGATTATTACTTTCGTGATGGTATGATCAAGGAATATTTCCATGATGCCGCTTTGAAGGAAGAAGAAGAT------AAAGCA---------AAGCGTGAGGATAGGTCACTATACCACTACGCTATATTTTCAGATAACGTCCTTGCAGCCTCAGTAGTTGTCAGATCAACTGTGACACATGCCAAGGAACCAGAGAAGCACGTGTTCCACATCGTCACTGATAGACTTAATTTTGCAGCTATGACGATGTGGTTTATACGTCAT------CCTCCTCTA---CCTGCTACTGTCCATGTGGAAAACATTGACAACTTCAAGTGGCTCAATTCATCATACTGTTCAGTCCTACGACAACTTGAGTCAGCTCGGCTCAAAGAGTACTATTTCAAAGCACATGATCCATCATCACTCTCTGACGGAAAT---------------------GAAAATCTGAAGTACAGGAACCCCAAATATCTGTCTATGCTTAACCATCTAAGGTTCTACATGCCAGAAATACACCCCAAGCTTGACAAGATATTGTTTCTTGACGACGATGTTGTTGTACAGAAGGACTTGACACCATTATGGGACGTTGATCTTAAAGGGATGGTAAATGGTGCAGTT---------------------GAAACCTGCAAAGAA---------AGTTTC---------CATCGCTTCGACACGTACCTCAATTTCTCACACCCAAAGATCGCAGAGAACTTCGATCCACGTGCTTGTGGGTGGGCTTTTGGGATGAACATGTTTGACCTGAAAGAGTGGAAGAAGCAAAATATCACTGGAATATACCATTATTGG------CAA---GATCTGAATGAGGATCGCAAGCTGTGGAAGCTGGGCACACTGCCTCCAGGACTGATTACTTTTTACAACCTGACATACCCATTGAATCGCAATTGGCATGTGTTGGGGCTTGGCTATGAT------CCAGCTGTTGACCTTGCCGAGATTGAGAATGCAGCAGTAGTTCATTACAATGGGAACTACAAGCCCTGGCTAGACCTTGCTGTCTCCAAGTACAAGCCCTACTGGTCCAAGTATGTAGATCTTGACAATTCACACATCCAGCACTGCTACATGAGTGAGCAA-------------------------------------------------------------------------------------------------------------------------------------------------------------------------------------------------------------
gnl|Arath7|AT4G38270 ---------------------------------------------------------------------------ATGACGACGTTCTCTACATGCGCCGCCTTTTTATCGCTGGTAGTAGTGCTACATGCTGTTCATGTCGGTGGAGCCATTTTAGAGTCACAAGCACCCCACAGAGAACTTAAAGCTTATCGTCCGCTGCAAGATAATAATCTACAGGAG------------------------------------GTGTATGCTTCCTCAGCTGCTGCAGTGCACTACGAT------------------------------------CCAGAT------------------------------------------------------------------------------------------------------------------------------------------------------------------------------------------------------------------------------------------------------------------------------------------------------------------------------------------------------------------CTGAAAGATGTGAACATAGTTGCGACATACAGTGACCATTACGGCAATATACGCCTTGGTAGGGTGAAAATGGGGGATCTTTCACCTTCTTGGGTTTTG---------------------------------------GAGAATCCTGCCTATCAAGTTAGCCGCAAAACAAAAGGTTCGCAGCTAGTTATACCACGGGATTCATTTCAAAATGATACTGGAATGGAAGATAATGCAAGCCATTCTACAACTAATCAGACTGATGAAAGCGAAAATCAGTTTCCA---------------------------------------------AACGTGGATTTTGCAAGCCCAGCAAAACTGAAGCGGCAGATTTTACGTCAGGAAAGGAGAGGTCAACGAACT---TTAGAGCTGATCCGACAAGAAAAGGAAACTGATGAGCAG------ATGCAAGAAGCAGCCATTCAG------------------------------------------------------------------------AAGTCAATGAGCTTTGAAAACTCAGTCATAGGGAAATACAGTATATGGAGGAGAGACTATGAGAGCCCAAATGCT---GATGCTATCTTGAAGCTTATGAGA---GACCAGATCATAATGGCAAAAGCATATGCA---AATATTGCC---AAATCAAAAAATGTA------ACCAATCTGTACGTTTTCTTGATGCAGCAG------------------------TGTGGAGAAAATAAACGTGTTATAGGTAAAGCAACCTCTGAT---------GCTGACCTTCCTTCA---------------------------------------------------------------------------AGCGCTCTTGATCAAGCAAAAGCCATGGGCCATGCACTCTCTCTTGCAAAAGACGAGTTATATGACTGC------------------------------------------------------------------------------------CATGAACTTGCAAAAAAGTTCCGGGCCATCCTTCAGTCCACTGAACGCAAAGTAGATGGACTGAAGAAAAAGGGAACCTTCTTAATTCAGCTAGCTGCCAAAACATTTCCCAAGCCATTGCATTGCCTGAGTCTGCAGCTAGCGGCAGACTATTTTATTCTAGGT---------------TTCAATGAAGAGGATGCAGTGAAAGAGGATGTCAGT------CAAAAG---------AAGCTTGAAGATCCTTCGCTCTATCACTATGCGATCTTTTCGGATAACGTTCTGGCTACATCAGTGGTGGTGAACTCCACTGTCTTGAATGCAAAGGAACCGCAGAGGCATGTGTTCCATATAGTAACTGACAAACTGAATTTTGGTGCAATGAAGATGTGGTTTCGCATCAAT------GCTCCTGCT---GATGCGACGATTCAAGTTGAAAACATAAATGATTTCAAGTGGCTGAACTCCTCTTACTGCTCTGTTCTACGGCAGCTTGAATCTGCAAGGCTGAAAGAATACTATTTCAAAGCAAATCATCCTTCATCAATCTCAGCTGGCGCA---------------------GATAATCTAAAGTACCGCAACCCAAAGTATCTATCGATGCTGAATCATCTCAGATTCTACCTTCCTGAGGTTTATCCGAAGCTGGAGAAGATTCTGTTTCTAGACGATGACATTGTGGTGCAGAAGGACCTGGCACCACTATGGGAAATAGACATGCAAGGAAAAGTGAATGGTGCGGTG---------------------GAGACGTGCAAGGAG---------AGCTTC---------CACAGATTTGACAAGTACCTCAACTTCTCAAATCCAAAGATTTCAGAGAATTTTGACGCTGGTGCTTGTGGGTGGGCATTTGGGATGAATATGTTTGACCTGAAAGAGTGGAGGAAACGGAACATTACAGGGATATATCACTATTGG------CAA---GACTTGAATGAAGACAGAACACTGTGGAAGCTGGGATCGTTGCCACCGGGGCTGATAACATTTTACAACCTGACGTATGCAATGGATAGGAGCTGGCACGTACTAGGGCTGGGATATGAC------CCAGCGCTAAACCAAACAGCAATAGAGAATGCAGCGGTAGTGCATTACAATGGGAACTACAAGCCATGGCTGGGTTTAGCATTCGCCAAGTACAAACCGTACTGGTCCAAGTACGTTGAGTACGACAACCCTTATCTCCGACGGTGCGACATCAATGAA----------------------------------------------------------------------------------------------------------------------------------------------------------------------------------------------------------------
gnl|Vitvi1|GSVIVP00036268001 ---------------------------------------------------------------------------------------------------------------------------------------------------------------------------------------------------------------------------------------------------------------------------------------------------------------------ATGGGAAAGCTTACAACCCTTCTCCTC------------------------------------------------------------------------------------------------------------------------------------------------------------------------------------------------------------------------------------------------------------------------------------------------------------------------------------------------------------------ATACAGGACATTGACATAGTTGCAACATACACTGACACTTCTGGTGTTGTCCGACTTGGTACTGTGAAAAGTAAGGACTTATCTGCTTCCTGGTACTGG---------------------------------------------------GAAGATCCCATTAACGAAAGACAGGACCAGCTGAAAAGTTCCCAGGTAAGACCATCCATTTCCAGATTACTTGGAGAGTTTGATAAGAGTTCTTTGGTTGAGCTTCGATCTAGAGATAGTGTAACGCAGAATCCT---------------------------------------------CAAATGTCTCCGTTGAACCCAGTGAAGCTTCAGCGCCGGGCATCACGACAAGAAAGGAAGGATCTCCGAACT---GCGGAGTTACTCCGAGAAGATAAAGAAAATGATAGCCAA------GTGCAAGCAGCAGCAATTGAA------------------------------------------------------------------------CGCTCTAAAGAGCTTGACACCACTGCCAAGGGAAGGTACAGCATATGGAGGAGAGAACATGAAAACCCTAACTCC---GATGATACCTTGAAACTTATGCGA---GATCAGATAATAATGGCCAAAGCATATGCT---AGCATCGCC---AGGGCTAAGAACGAA------ACTTATCTTTATAAATCTCTCATAAATCAT------------------------TTCAGAGAAAATCGACGTGCAATTGGAGAAGCAAACACTGAT---------TCTGAGCTTCACTCG---------------------------------------------------------------------------AGTGCACTTGCTCGAGCAAAAGCAATGGGTAATATCCTATCTAAAGCAAAGGACAAATTATATGACAGC------------------------------------------------------------------------------------ATTAACGTAGCAAGGAAGTTAAGAGCCATGGTTCAGTCAACTGAAAATACTGTAGATGCACTGAAGAAACAGAGTGCATTCTTGATTCAGCTAGCCGCAAAAACTGTCCCTAAACCATTGAATTGCCTCCCTCTTGTGCTCACAACTGATTATTTTCTGCAAGGT---------------CGTCAAAAG------------AGAGTGGTTCTTAAC------AAAAAA---------TTGCTTGAAGATCCTTCTCTCTACCATTATGCTATCTTTTCTGATAATGTGCTTGCAACATCTGTAGTCATCAATTCTACAATGCTACATGCAAGTGAACCTGAGAAGCATGTTTTCCATATAGTCACTGATAAACTGAGTTTTGCAGCAATGAAAATGTGGTTTCTTGTCAAC------AGTCCTGCA---AAAGTGACAATTCAAGTTGAGAACATTGATGATTTTAAGTGGCTCAATTCTTCTTACTGTTCTGTTCTACGCCAACTTGAGTCTGCTCGAATGAAAGAATATTATTTCAAAGCATCTCATCCATCTACTCTTTCTGATGGATTT---------------------GAGAATCTCAAATACAGGAATCCAAAATATCTGTCCATGCTGAATCATCTCAGGTTCTACCTTCCTGAAGTTTACCCGAAGCTGGAGAAGATCCTATTTTTGGACGATGATATTGTAGTGCAGAAAGATTTGACACCTCTTTGGTCCCTTGATATGCAAGGGATGGTGAATGCTGCAGTT---------------------GAGACCTGTAAGGAG---------AGCTTC---------CATAGGTTTGATAAATATCTGAACTTCTCTCACCCAAAGATCTCTGAGAATTTTGATCCAAATGCTTGTGGTTGGGCATTTGGCATGAACATGTTTGACTTGAAGGAGTGGAGGAAGCGAAACATGACTGGAATATATCATTATTGG------CAA---GACATGAATGAAGATAGAACTCTCTGGAAACTTGGATCGTTGCCACCGGGACTGATCACTTTCTACAACCTGACATATCCATTGGATCGTAGCTGGCATGTGTTGGGACTTGGCTATGAC------CCGCAACTTAACCAGACAGAGATAGACAATGCAGCCGTTGTCCATTACAATGGAAATTACAAACCATGGTTGGAGCTTGCAATCGCCAAGTACAAGTCGTATTGGTCAAGATACGTAATGCCCGATAATCCCTATCTTCAACTTTGCCATATCAGCCAA----------------------------------------------------------------------------------------------------------------------------------------------------------------------------------------------------------------
gnl|Poptr1|293912 ---------------------------------------------------------------------------------------------------------------------------------------------------------------------------------------------------------------------------------------------------------------------------------------------------------------------------------------------------------------------------------------------------------------------------------------------------------------------------------------------------------------------------------------------------------------------------------------------------------------------------------------------------------------------------------------------------------------------------------------------------------------------------------------------------------------------------------------------------------------------------------------------------------------------------------------------------------------------------------------------------------------------------------------------------------------------------------------CTAGCTCTTCAGACAGCACGGAAGGACAGGAGGGTACTCCGAACTTCAGTGCTAATTCAACAAGATAAAGGAGCTGCTGACAGCCAG------ACAGAAGCAACTGCATTTATA------------------------------------------------------------------------TGGTCCAAAAGCCTGGACACTTCTATCAAGGGAAAGTACAGTATATGGAGGAGAGATTTTGATAGTCCAAATTCT---GATTCTACTCTGAAACTCATGCGG---GACCAGATTATAATGGCCAAAGCTTATGCA---AATATTGCC---AAATCAAACAATGTA------ACTACACTTTACAACTCTCTTATGAAACAG------------------------TCGAGAGAAAGCCAGCTTGCTATTGGAGAAGCAATGTCTGAT---------GCAGAGCTTCACCCA---------------------------------------------------------------------------AGCGCACTTGTTCAAGCAAAAGCAATGGGGCATGTTTTGTCTATAGCAAAGGATCAACTATACGAATGT------------------------------------------------------------------------------------CCTACAATGTCTCGGAAGTTAAGGGCCATGCTCCAGTTAAATGAAGAGAATGTAAATGCTTTGAAGAAAAAAAGTGCGTTCTTGATTCAACTAGCAGCAAAAACAATCCCAAAACCATTACACTGTCTTCCTCTGCAGCTTGCAGCTGACTATTTCCTATATGGT---------------TATCAAAAC------------AAGAAGTATTTGGAC------AAAGAA---------AAGGTTCAAGATCCGTCTTTGTTCCACTATGCTATCTTCTCTGATAATGTGCTCGCAACATCTGTGGTTATCAATTCCACTGTGCAGCATGCAAAAGATCCACAGAAACATGTTTTCCATATAGTCACAGATAAACTGAACTTTGCTGCGATGAAAATGTGGTTTATTGTCAAT------CCTCCAGCC---AAAGCAACAGTTCAAGTTGAAAATATTGATGATTTTAAGTGGTTGAATGCCTCTTACTGTTCTGTTTTACGTCAACTTGAATCTGCCCGGATTAAAGAATACTATTTCAAGGCTAATCACCCTTCCTCTCTTGCTTCTGGTGCT---------------------GACAATCTCAAATATAGGAATCCAAAATATTTATCTATGCTGAATCATCTTCGATTCTATCTTCCTGAAGTATATCCAAAACTAGATAAGATCCTTTTCTTGGATGATGACATTGTAGTTCAGAAGGATTTGACACCACTTTGGTCCATTGATCTACAAGGGATGGTAAATGGTGCAGTG---------------------GAGACATGTAAGGAG---------AGCTTT---------CATAGGTTTGACAAGTATCTAAACTTCTCGAATCCAAAGATCTACAACAATTTTGATCCAAATGCTTGCGGTTGGGCATTTGGCATGAACATGTTTGACTTGAAGCAGTGGAAAAGGTCGAATATCACTGGGATATATCATCACTGG------CAA---GATCTGAATGAGGATAGAACTCTTTGGAAATTGGGCTCGTTGCCACCGGGACTGATAACCTTCTATAACCTAACCTATCCACTGGACCGAAGTTGGCATGTCTTGGGACTTGGTTATGAC------CCGGCTCTTAACCAAACTGAGATAGAGAATGCAGCTGTAGTTCACTACAATGGGAATTACAAGCCATGGTTGGATTTGGCTGTTGCCAAGTACAAGCCTTACTGGTCTAGATATGTACAGTATGATAACCCTTATCTTAAACAATGCAACATTGTTGAA----------------------------------------------------------------------------------------------------------------------------------------------------------------------------------------------------------------
gnl|Carpa1|supercontig_20.219 ---------------------------------------------------------------------------------------------------------------------------ATGGAAAATATTTTCATAAATGATCTAATATGGTTAAATACTGACTGCAAGGATCAGGAATCTCGAATCAGATATAAT---------------------------------------------------------------------------------------------------------------------------------CCAAGT------------------------------------------------------------------------------------------------------------------------------------------------------------------------------------------------------------------------------------------------------------------------------------------------------------------------------------------------------------------GAAAAGGATATTGATATACTTGCAACATATAGTGATCATTCTGGCACTGTTAGAATTGGTAAGGTGAAAATGGGGGACCTTTCTGCTTCATGGATCTTG------------------------------------GAAAACCCTGTCGATGGGAATCGTGACGAGGCTGAAGGTTCCCAGGTAGTGATTCTGAAAGACCCATCTCAAGCTGATACTTTGGTGGGACAGAATGGTATTGATTCCATGGATGATCATCAGTCAGGAGAAAGTCAAAATCAGCACCCT---------------------------------------------CATTTGACGACAATGAGCCCAATCAAGCTTAAGCGCAGGATGTTGCGGCAGAATAGGAGGAAACTACGAACT---TCAGAGCTAATTCAACGAGATAAAGACATGGATGAGCAG------ATGCAAGAAGCAGCAATTGGA------------------------------------------------------------------------CGATCTAGAACCCTGGACAACTTGTCCCAAGGGAAGTACAGCATATGGAGGAGAGATTATGAGAGTCCAAATTCT---GATTCTACTTTGAAGCTTATGCGT---GACCAGATTATCATGGCCAAAGCATATGCA---AATATTGCA---AAGTCTAATAATGAA------AGTACCATTTATGATTCTCTTATGAAGCAT------------------------TCTAGAGAAAGTCAACATGTTATTGAAGAAGCGAACTCTGAT---------GCTGAGCTTCCACAA---------------------------------------------------------------------------AGAGCACTTGACCAAGCAAAGGCAATGGGTCATGTTCTCTCAGTAGCCAAAAACCAGTTATATGACTGC------------------------------------------------------------------------------------CATACAGTTGGAAGGAAATTTAGAGCCATGCTTCAGTCAACTGAAGATAATGTAAATGCAATGAAGAAAAAGAGTGCATTCTTGATTCAGCTAGCTGCAAAAACAGTTCCAAAACCATTACATTGCTTACCCTTGCAGCTAGCAGCAGATTACTTCTTGCACGGG---------------CTCCAAAAC------------AAAAAGGATGTTAAT------AAAGAA---------AAGCTTGAGGATCGTTCGCTGTACCATTATGCCATATTTTCTGATAATGTACTGGCGACATCTGTTGTCATTAATTCCACTGTGCTCAATGCAGAGGAACCTGAGAAACACGTCTTTCATATAGTAACTGATAAACTGAACTTTGCTGCAATGAAAATGTGGTTTCTTGCCAAT------GCACCTGCA---AAAGCAACAGTTGCAGTTGAGAACATAGATGATTTCAAGTGGTTGAACTCATCTTACTGTTCTGTTCTGCGCCAGCTTGAATCTGCCAGACTTAAAGAATATTATTTCAAGGCAAACCACCCTTCTTCCCTCTCTGCTGGATCT---------------------GACAATCTAAAATATAGGAATCCAAAATATTTGTCAATGCTGAATCATCTTAGATTTTACCTTCCGGAAGTTTACCCAAAGCTGGACAAGATCCTATTTTTGGATGATGATATTGTAGTTCAGAAGGACTTGACACCTCTTTGGTCCATTGATCTGCAAGGGAATGTGAATGGTGCTGTC---------------------GAGACCTGCAAGGAG---------AGCTTC---------CATAGATTTGATAAATATCTAAATTTTTCTAATCCAACTATTTCTGAGAATTTTGATCCAAATGCTTGTGGTTGGGCATTTGGCATGAACATTTTCGACTTAAAGGAATGGAGAAAGCGAAATATCACGGGGATATATCACCGTTGG------CAA---GATATGAATGAGGATCGAACTCTTTGGAAGCTGGGCTCCTTGCCACCAGGGCTGATCACTTTTTACAACCTCACTTTCCCGTTGAAAAGAAGCTGGCATGTGCTAGGACTTGGTTATGAC------CCAGCACTTAACCAGACTGAGATAGAGAACGCAGCCGTAATTCATTATAACGGTAACTACAAGCCATGGTTGGATTTGGCTGTCTCGAAGTACAAGACATATTGGTCTAAGTATGTGATGTTTGACAACCCTTACCTTCAACGCTGCAACATTAACGAA----------------------------------------------------------------------------------------------------------------------------------------------------------------------------------------------------------------
gnl|Medtr1|CT963092_15.3 ---------------------------------------------------------------------------------------------------------------------------------------------------------------------------------------------------------------------------------------------------------------------------------------------------------------------------------------------------------------------------------------------------------------------------------------------------------------------------------------------------------------------------------------------------------------------------------------------------------------------------------------------------------------------------------------------------------------------------------------------------------------------------------------------------------------------------------------------------------------------------------------------------------------------------------------------------------------------------------------------------------------------------------------------------------------------------------------------------------------------------------------------------------------------------------------------------------------------------------------------------------------------------------------------------------------------------------------------------------------------------------------------------------------GCTTATTCC---AATATTGCT---AAGTCTATGAACAAA------ACTGTTCTTTACGAAGCTCTTGTCAAACAC------------------------TCCAGAGATAGTCAACTAGCTATTGGAGATGCACATTCTGAT---------GCCGAGCTTCACACT---------------------------------------------------------------------------GGAGCACTCGATTGGGCAAAAGCTATGGGTCACGTTCTTTCTATGGCAAAGGACCAACTTTATGACTGC------------------------------------------------------------------------------------ATTTTAGTGTCTAGGAAGTTAAGGGCAATGCTTCAATCAACCGAAAATAGAGCGAATATGCAGAGGAAAAGAAGTGCATTCTTGACTCAGCTAGCTGCGAAAACAGTGCCTAGACCATTGCATTGTCTTCCCTTGCAACTCACAGCGGATTATTACCTACAGGGA---------------TATCATAAG------------AAAGGAAATGTTGGC------AAAGAG---------AAGATTGAAGATCCATCTCTTTACCACTATGCTATATTTTCTGATAATGTACTTGCTACATCTGTGGTTGTTAATTCTACTGCGCAGAATGCAAACGAGCCTGAGAAGCATGTATTCCATATCGTAACTGACAAATTAAATTTTGAAGCAATGAGAATGTGGTTTCTCACTAAC------CCTCCTTCT---AAAGCAACCATTGATGTTCAGAATATTGATGATTTCAAGTGGCTAAATTCATCGTATTGTTCTGTTTTACGTCAACTTGAATCAGCAAGACTCAAGGAGTATTACTTTAAAGCCAATCACCCTTCCTCCCTCTCTGCTGGTTCT---------------------GACAATCTAAAATATAGAAATCCCAAATATTTGTCAATGCTGAATCACTTAAGGTTCTACCTTCCTGAAGTTTATCCAAAATTGGACAAAATTCTATTCTTGGATGATGACATTGTTGTGCAGAAAGATTTGACACCCCTCTGGTCAATTGATTTGAAAGGTATGGTGATCGGTTCAGTG---------------------GAGACATGCAAGGAG---------AGCTTC---------CATAGGTTTGATAAATACCTAAACTTTAGCAATCCACTGATCTCAAATAATTTCAGTCCCGATGCATGTGGTTGGGCATTTGGCATGAATGTCTTTGACTTGAAGGAGTGGAAGAAACGAAACATCACTGGAATCTATCATCGGTGG------CAA---GATCTGAATGAGGATCGAACCCTCTGGAAGCTTGGAACCTTGCCCCCAGGATTAATAACCTTTTATAATCTGACCTATCCGCTAGATCGAGGATGGCATGTTTTGGGACTTGGCTATGAT------CCGGCTCTGAACCTAACAGAGATAGACAATGCCGCCGTCGTTCACTACAACGGAAACTTCAAGCCATGGTTAAATCTTGCTGTTTCTAAGTATAAATCGTACTGGTCCAAATATGTTATGTTTGACAATCCATATCTTCAAGTTTGCAACCTCAGAAAATAG-------------------------------------------------------------------------------------------------------------------------------------------------------------------------------------------------------------
gnl|Selmo1|230273 ------------------------------------------------------------------------------------------------------------------------------------------------------------------------------------------------------------------------------------------------------------------------------------------------------------------------------------------------------------------------------------------------------------------------------------------------------------------------------------------------------------------------------------------------------------------------------------------------------------------------------------------------------------------------------------------------------------------------------------------------------------------------------------------------------------------------------------------------------------------------------------------------------------------------------------------------------------------------------------------------------------------------------------------------------------------------------------------------------------------------------------------------------------------------------------------------------------------------------------------------------------------------------------------------------------------------------------------------------------------------------------------------------ATGGGGAAGGCATACGCA---ACGCTGGCG---CAGGCTCAAAACAAC------TTACGGCTGCTACAGGAGTTGAAAGTTCAA------------------------ACCAAAGAAATTCAGGAGATTCTTCTCGAGGCAGAGACAGAT---------TCTGAGCTCCCAAAC---------------------------------------------------------------------------AGTGCTCGCTCAAAGATCAAGTATATGGGGGAAATACTGGAAAGAGCAAAAGCTCAACATTATGACTGC------------------------------------------------------------------------------------ACGGCCATGGTTAAAAAGCTTCGAGCAATGCTGCACGCCACTGAGCAAGAAGGACGTATGCTCAAGAAACAAAGCGTGTTCCTGAGTCAGCTAGCTGCGAAGACAATTCCCAAGGGCCTTCATTGCCTTTCGATGCGGTTGAGCGTGGAGTTCTACTCCCTTCCT---------------CCTGAAAGC------------CGGGAATTACCTCAC------CAGGAG---------AATTTGGAAGATCCAAACCTCTACCATTATGCGCTGTTTTCTGACAACGTATTAGCGACATCAGTGGTGATCAACTCGACTGTTTCTACTGCGAAGGATCCCAGAAGGCACGTATTTCATCTGGTAACAGATAAGCTCAACTACGGTGCTATGAAGATGTGGTTTCTGGCAAAT------CCGCCGAAA---GGTGCGACAGTAGACGTCCAGAACATCGACGATTTCAAGTGGCTGAACTCGTCGTACTGCCCGGTTCTTCGTCAGCTCGAATCGGTGACGATGAAAGAGTACTACTTCCGCTCAAACAATCCTTCGGTG------------GCA---------------------ACTGGTTTGAAGTACAGGAATCCCAAGTACCTCTCCATGCTCAACCACTTGCGCTTTTATCTCCCGGAGATTTACCCCAAGCTGGACAAGATTCTGTTCCTGGACGATGACATCGTGGTCCAGAAAGACTTGACACCTCTCTGGTCCATCAATCTCCGCGGCAACGTCAACGGAGCGGTT---------------------GAGACGTGCGGGGCC---------AGCTTC---------CATCGCTTCGACAAGTATCTCAACTTCTCCAACCCGCTCATCTCCAAGAGCTTCGATCCCAACGCGTGCGGCTGGGCCTACGGCATGAACATCTTCGATCTGCGCCAGTGGAGAGACAAAGACATCACTGGCATCTATCACAGATGG------CAA---GACATGAACGAGGACAGGACGCTGTGGAAGCTGGGGACCCTTCCACCAGGCCTCATTACGTTCTACAACCTCACGTACTCGCTCAACAAGCACTGGCACGTACTGGGGCTGGGCTATAAC------TCGGAGGTGAAGAGCAAGGACATCCACAGCGCGGCGGTTATACACTACAATGGCAACATGAAACCGTGGCTGGAGATCGGCATGGCCAAGTACAAGCACTACTGGAGCAGGCACGTAATGTTTGATCACCCCTACTTGCAGCAGTGCAACATCAACGAG----------------------------------------------------------------------------------------------------------------------------------------------------------------------------------------------------------------
gnl|Phypa1|177102 ------------------------------------------------------------------------------------------------------------------------------------------------------------------------------------------------------------------------------------------------------------------------------------------------------------------------------------------------------------------------------------------------------------------------------------------------------------------------------------------------------------------------------------------------------------------------------------------------------------------------------------------------------------------------------------------------------------------------------------------------------------------------------------------------------------------------------------------------------------------------------------------------------------------------------------------------------------------------------------------------------------------------------------------------------------------------------------------------------------------------------------------------------------------------ATGAGA------CTGGAAGCTGAGGCGATTAGA------------------------------------------------------------------------AGGTCGAAA------GATGGTGGGATCACGGGATTACACAGCGTGTGGAGACCAGTAGAAATATCTGCTAATTCT---GACAACACTGTGCGAGTCATGCGT---GATCAGCTGATTATGGCACGAGCTTACGCA---AACCTTGCC---TCAATCTATAATAAT------ACTCGACTCGCTCATGAGCTGAAGGCTCGC------------------------ATCAAAGAAAACGTCAAACTGCTAGAGGATGTCACAATGGAT---------TCTGAGCTCCCAAAG---------------------------------------------------------------------------GGAGTGGAAGAAAAGATGAAGGCAATGGGTCAGCTTTTATCTCGAGCGAAGAATATCAAGACTGATGAT------------------------------------------------------------------------------------AAAGCGCTAATCAAGAAGCTGAGAGCCATGCTACAGACATCAGAGGATCAGCTTAGTAATTTTAAGAAGCAGAGCAACTTCTTGAGCCAGCTGGCTGCAAAAACTGTGCCGAAGGGTCTTCATTGCCTGTCGATGCGACTGACTGTGAAATACAATGATCTCAGT---------------CCTGACGAA------------CGTCAGTTTCCGAAC------GTGCAA---------AATCTCGAAGATAATACTTTATATCATTACGCCCTCTTTTCCGACAATGTCCTTGCAACTGCTGTGGTTGTGAACTCAACTGTTACAAACGCGAAGGAACCAGAAAAACATGTAATTCATGTAGTTACAGACACTCTCAATTATGGAGCGATGAGAATGTGGTTTCTTGGCAAC------CCTCCGGGC---AACGCCACCATTGAGGTTCAGAATGTGGATGACTTTAAGTGGTTAAACTCTTCGTACTGCCCGGTTTTGAAGCAACTGGAGATGGACTCCATGAAAGCCTACTTCTTCAAGTCTGGGAAGGAAAGGATA------------TCC---------------------GCCAATTTAAAGTACAGGAATCCAAAATATCTGTCCATGCTTAACCACCTGAGGTTCTATCTACCTGAAGTTTTTCCCAACCTGGACAAAATTCTATTTCTGGACGATGATGTTGTCGTCAAGAAGGATCTTACGCCGCTCTGGTCGGTCAGTCTTGAAGGAAAAGTTAATGGGGCAGTT---------------------GAAACTTGTGGGAAA---------AGTTTT---------CATCGTTTCGACAAATACTTGAATTTCTCAAACCCACACATAGCAAGAAACTTTGATCCCCATGCCTGTGGCTGGGCGTACGGCATGAACATCTTCGATCTGAAGGAGTGGAAGAAACGTCATATCACAGCCATTTACCATAAATGG------CAA---ACTCTGAATGCAAACAGAACATTGTGGAAGCTGGGAACATTGCCTCCTGGGTTGGCAACATTCTACAAGTTGTCCCATCCACTTGACAAGTCATGGCATGTTTTAGGTCTCGGATACAAC------CCTAATATAGACAAGTCTTTGATTGAAGGTGCTGCGGTGGTTCACTATAACGGTAATATGAAGCCTTGGTTGGAAATCGGCATATCGAAATTCAAGCGACACTGGGCTCAGTATGTCAAGTATGACCACCTTTGGCTGCAGCAGTGTAACATTAATGAA----------------------------------------------------------------------------------------------------------------------------------------------------------------------------------------------------------------
gnl|Phypa1|84833 ------------------------------------------------------------------------------------------------------------------------------------------------------------------------------------------------------------------------------------------------------------------------------------------------------------------------------------------------------------------------------------------------------------------------------------------------------------------------------------------------------------------------------------------------------------------------------------------------------------------------------------------------------------------------------------------------------------------------------------------------------------------------------------------------------------------------------------------------------------------------------------------------------------------------------------------------------------------------------------------ATGCGATTTCTAGAACATATT---------------------------------------------GGCTTCAGAGTGGATTGCCCAAATTTAGCTGAAGAT------------------------------------------GGAAAGAATCTCGAGAAAAACCCTCCAAACCTACCC------ATAAGGAACAATGCCAGGAAT---------------------------------------------------------------------------------GGCATATCAGAGGAGGTCGCTAAAAGCGCCAGCACATGGAAACGAGATGCTGACATTGAGAACTCT---GATGCCCTGGTCCGGCTAATGCGG---GATCAGTTGATCACGGCTCGGGTCTATGCC---AATATTGCA---CAGAGCCAAGGTCAT------TATGACTTAGTTCATGATCTGAAGCTGCGA------------------------ATAAAGGAACATTCCGGCACGGTGGGAGATGCTAATTTGGAT---------GCTCAATTGCCATCG---------------------------------------------------------------------------GGTGCTGAAGACAAAATGAAGCTAATGAGTGAGCTTTTGGTTGAGGCTCGTGAGAAGCACTATGATAAT------------------------------------------------------------------------------------GCTCTAATGGTCAAGAAGTTGAGAGCAATGCTACAGTCCACTGAGGACAATGCCCGTATTCTGAAGAAACAGAGCACTTTCCTGAGTCAGCTGGCCGCAAAAACTGTACCTAAAGGGCTTCATTGCTTCTCAATGCGTCTTGCCGTCGAATACCATATGCTCCCG---------------CCTGCCAAA------------AAGACATTCCAACGA------ACGGGT---------AGGCTTGAAGATCCTAATTTATATCATTTTGCCCTCTTTTCTGACAATATATTGGCAGTAGCTGTCGTGGTGAACTCAACGATTCAAAACGCCAAGGAGCCAGAGAAACACGTTTTTCACATTGTTACCGACAAGCTAAATTTTGGTGCCATGATGATGTGGTTTTTAGCAAAT------CCTCCCGGG---GCTGCTGTCATACAAGTGCAAAACGTAGATGACTTTAAATGGTTGAACGCATCCTACAGTCCTGTGTTGAAGCAACTAAAGTCCACATCCATGAAGGATTATTATTTTAAGGCTGACCAGACGAATCTCCTCGCAGCAGGTACA---------------------TCAAATCTGAAATACAGGAATCCTAAGTACTTGTCTATGCTGAATCACCTGCGCTTTTATCTGCCAGAGGTGTTCCCCAAGCTTAACAAAATCCTGTTTCTTGATGACGATATTGTTGTGCAAAGGGATCTCACTCCACTCTGGCATACTGATCTAAACGGAAATGTCAACGGGGCTGTG---------------------GAAACTTGTGGCGCC---------AGCTTT---------CATCGGTTTGATAAATACTTAAATTTCTCTAATCCTCTAATTTCAACGAACTTTCATCCAAATGCGTGTGGATGGGCCTATGGGATGAATGTCTTCGACCTGAAGGAATGGAAGAAGCTAGATATCACTGGAATCTATCATAGGTGG------CAA---AGCCTGAATGAGCATCGATCACTCTGGAAGCTTGGGACACTACCACCGGGTCTCATCACGTTCTACAACTTGACACAACCTTTGGAGAAGTCGTGGCACGTTCTAGGACTGGGTTACAAC------CCTGCGGTTGAGGAGTCAGAAATTGAGGCTGCGGCAGTTATTCACTGGAACGGGAACATGAAACCATGGTTAGAGATTGGAATGGCAAAATACAAGCCGTACTGGACCAAATTCGTTAATTACAACCACCCTTACTTGCAGCAGTGCAACGTTATCAAC----------------------------------------------------------------------------------------------------------------------------------------------------------------------------------------------------------------
gnl|Phypa1|146923 ---------------------------------------------------------------------------------------------------------------------------------------------------------------------------------------------------------------------------------------------------------------------------------------------------------------------------------------------------------------------------------------------------------------------------------------------------------------------------------------------------------------------------------------------------------------------------------------------------------------------------------------------------------------------------------------------------------------------------------------------------------------------------------------------------------------------------------------------------------------------------------------------------------------------------------------------------------------------------------------------------------------------------------------------------------------------------------------------------------AGACTAGCGAGACAACAGCAGAGGCTC---ATTGCGTTGATACAGCGCGATCAAGAGCAAGTTCGGAAG------CTGGAAGCTGAAGTTATAGAG------------------------------------------------------------------------AAGTCCAAAGTAGTGACCAATAACATCACTGCCAAATACAGCGTCTGGAGGCGGGATCCCGACTATGAAAACCCC---GACGCTTTGGCCAGGTTGATGCGG---GACCAATTGATAATGGCTCGAGTATATGCA---TATATAGCT---CAGTCTCGAGGGCAC------TATGAACTTGTCAGGGATCTGAAGCTTCGA------------------------ATCAAGGAGCATACACTTACACTTGGTGACGTGACTTCCGAC---------GCTGAGCTCCCACCT---------------------------------------------------------------------------GGGGCTGATGAGAAGATGAAGCTCATGGGTGAGCTTCTACTTCAAGCGAGAGAAAAGGATTACGACAAA------------------------------------------------------------------------------------GGCGTCATGGTCAAGAAGCTGAGAGCCATGCTTCAAGCAGCTGAGGACACTGCCCGCTCGCTGAAAAAACAGGGCACTTTTTTGAGTCAATTAGCTGCTAAAACTATTCCCAAGGGACTCCACTGCTTCTCTCAAAGGCTGACAGTAGAATTCTACGCCCTTGCA---------------TCAAAATAT------------CGGGAGTTCCCGGAT------CAAAAT---------AAATTGGAAGATCCTGCTTTGTTCCACTATGCTCTTTTCTCTGACAACATTTTGGCAGCAGCAGTTGTGGTGAACTCCACTATTACCAATGCGAAGGATCCCAGTAAGCATGTCTTTCATGTTGTTACAGACAAACTGAACTATGGGGCCATGCGCATGTGGTTCTTGCTCAAC------CCCCCCGGT---GCTGCTACCATCCAAGTTGAGAGTGTGGATGATTTTAAATGGCTGAATTCCTCCTATTGTCCAGTGTTGAAGCAGCTGGAGTCAGCTGCCATGAAGGAGTATTACTTCAAGGCCGACAACGCAAACACACTCGCTGCGGGAACT---------------------TCAAACTTGAAGTACAGGAACCCGAAGTATTTGTCTATGCTCAATCACCTGCGATTCTATCTACCAGAGGTTTACCCCAAGCTGGATAAGATACTTTTCCTGGATGACGACATTGTTGTACAAAAGGATCTCACAGGGCTTTGGGACATTGACTTGAAGGGGAATGTTAATGGGGCTGTT---------------------GAAACTTGTGGTCCC---------AGCTTT---------CATAGATTCAACACATATTTAAATTTTTCTAATCCCCTCATTGCCAGAAACTTCAAATCAGATGCTTGTGGTTGGGCCTATGGAATGAACATTTTTGATTTGAAGCAATGGAAAATCCAAGACATCACGGGTATTTACCATAAATGG------CAA---AGCATGAATGAGGAACGAACTTTGTGGAAGCTTGGGACTCTACCACCAGGCCTTATCACGTTCTATAAGCTGACTCAACCTCTGGAAAAGTCATGGCACGTCCTTGGATTAGGCTACAAT------CCAGCCATCGAAGAAACGGATATCGAATCTGCTGCAGTCATACATTGGAACGGAAATATGAAACCATGGTTGGAAATCGCTATTTCAAAATTCAAGCCATATTGGTCGAAGTATGTAAAGTATGATCATCCCTTCCTGCAGCAGTGCAATGTCAATGAG----------------------------------------------------------------------------------------------------------------------------------------------------------------------------------------------------------------
gnl|Orysa5|Os06g49810 ------------------------------------------------------------------------------------ATGGCGGGGGCTCGCGCG------------------------------------------------------------------------------------------------------------------------------------------------------------------------------------------------------------------------------------ATGGCT------------------------------------------------------------------------------------------------------------------------------------------------------------------------------------------------------------------------------------------------------------------------------------------------------------------------------------------------------------------TTCGTCGCGCTCTGCGCCCTCGCCGCCTTCCCTGTCGCCGTCACCGGAGCCCAAGTGGACCCACTTTATTCTAGTAAACAGGTACTGGACTGGAGTAGT------------------------------------------------------------------------------------------------------------------------------------------CAAGCCAACATTAAACTACAGAATTTCTCCTTAACTGAAGAAGATGGA---------------------------------------------CTTCAGCTGCTGGTAAGACCAGAAGAAGTAACTCACAGGAAATTGCGGGAGAGAACCAGAATAAAGAAGAAG---ATTGAACCAGTACAGCAGGATGATGAAGCACTAGTTAAG------CTTGAGAATGCTGGAATTGAA------------------------------------------------------------------------CGTTCAAAAGCCGTTGATTCGGCTGTCCTTGGAAAATATAGCATATGGAGGCGTGAGAATGAAAATGAAAAAGCA---GATTCAAAGGTTCGTCTGATGCGT---GATCAAATGATCATGGCCAGAATATATTCT---GTGCTTGCC---AAATCCAGGGACAAG------CTCGATCTTCATCAGGATCTACTTTCCAGG------------------------CTTAAGGAAAGCCAGCGCTCCCTTGGGGAAGCTACTGCTGAT---------GCTGAACTTCCCAAG---------------------------------------------------------------------------AGTGCTTCTGAGAGAGTCAAAGTAATGGGCCAGTTACTAGCAAAAGCAAGAGATCAATTATATGATTGC------------------------------------------------------------------------------------AAGGCAATTACTCAGCGGTTAAGAGCGATGCTTCAGTCAGCTGATGAGCAGGTCAGGAGCTTAAAGAAGCAGAGCACCTTCCTAAGCCAGTTAGCGGCGAAGACAATCCCAAATGGCATCCATTGCCTGTCCATGCGGCTAACGATAGACTATTACCTTCTCTCC---------------CCAGAGAAA------------AGAAAGTTTCCGAAG------AGTGAG---------AACTTAGAAAATCCTGATCTTTATCACTATGCCCTTTTTTCGGACAATGTTTTGGCAGCTTCAGTTGTGGTGAACTCAACCATCATGAATGCAAAGGAGCCTGAGAAACATGTATTCCATCTTGTTACTGACAAGCTGAACTTTGGAGCAATGAACATGTGGTTTTTGTTGAAT------CCACCTGGA---GATGCGACAATCCATGTTGAAAACGTGGATGACTTCAAATGGCTGAACTCTTCATATTGCCCTGTTCTGAAGCAGCTTGAATCTGTGGCCATGAAAGAGTACTATTTTAAGGCAGACCGTCCAAAAACTCTCTCTGCTGGTTCT---------------------TCTAATCTGAAATATAGGAACCCCAAATATCTTTCCATGCTCAACCATTTAAGATTCTACCTTCCTCAAGTGTATCCTAAGTTGAATAAGATCCTTTTCCTGGATGATGACATAGTTGTTCAGAAGGATTTGACAGGACTCTGGGAGGTTGATCTAAATGGGAATGTAAATGGTGCTGTG---------------------GAAACATGTGGGGAG---------AGTTTT---------CACCGTTTTGACAAGTACCTCAATTTTTCAAATCCAAATATTGCTCAGAACTTCGATCCTAATGCTTGTGGCTGGGCGTATGGAATGAATATGTTTGATTTGGAAGAATGGAAGAAGAAGGACATTACTGGCATTTATCACAAATGG------CAG---AACATGAATGAAAACAGGCTGCTCTGGAAGCTTGGGACACTGCCGCCAGGTCTCCTAACATTCTACAAGTTAACACATCCCCTGGACAAATCATGGCATGTTCTTGGCTTAGGGTACAAC------CCATCCATCGAGCGCTCAGAAATAGATAACGCCGCCGTCATCCACTACAACGGGAACATGAAGCCATGGCTGGAGATTGCAATGTCGAAGTACCGACCATACTGGACAAAGTACATCAACTACGAGCACACCTATGTTCGTGGGTGCAAGATCAGTCAA----------------------------------------------------------------------------------------------------------------------------------------------------------------------------------------------------------------
gnl|Sorbi1|Sb01g011560.1 ------------------------------------------------------------------------------------ATGGCGATTAGGGCTGGCCGCTCGGTCCTCCACCTCCTCACCCTCGCCTTCCTCCTCATCCTCGCC------------------------------------------------------------------------------------------------------------------------------------------------------------------------------------------------------------------------------------------------------------------------------------------------------------------------------------------------------------------------------------------------------------------------------------------------------------------------------------------------------------------------------------------------------------------------------------------------GCCTCGCCCTGCCTCCAAGCTCGAGTGGACCATCGCAAACATATATCTGACTGGAGTAGG---------------------------------------------------------------------------------------------------------------------------------------------CAACCCAACTTTGAATTGCAGAATATCTCCTCGAGTCGGAAGGATGGC---------------------------------------------CCTCATCTCCTGAGCAGATCAGAGGAAATAACACACAGGAAATTAAGAGGGAGAATTGGTGTAAGGAAGAAA---ATGGAAGTAATGCAGCAGGATGATGAAGCATTAGTTAAA------CTTGAGAACGCAGGTATCGAA------------------------------------------------------------------------CGCTCAAAAGCTGTTGATTCTGCTGTGCTGGGAAAATACAGTATCTGGAGACGCGAAAATGAAAATGAGAAGGCA---GATTCAAGGGTTCGTCTGATGCGA---GATCAAATGATCATGGCCAGAATATATTCT---GTTCTTGCC---AAATCGAGGGACAAG------CTTGATCTCTATCAGGAGCTGCTTGCAAGG------------------------CTCAAGGAAAGCCAGCGCTCCCTTGGGGAAGCTACTGCTGAT---------GCCGAACTTCCCAAG---------------------------------------------------------------------------AGCGCTTCGGATAGAATAAAAGCAATGGGACAAGTTTTATCAAAAGCAAGGGATCTATTGTATGATTGC------------------------------------------------------------------------------------AAGGAAATTACCGAGCGTTTGAGAGCAATGCTTCAGTCAGCAGATGAGCAGGTCCGGAGCTTGAAGAAGCAGAGCACCTTTCTTAGCCAGCTGGCAGCTAAGACAATCCCAAATGGCATCCATTGTCTTTCCATGCGCTTAACAATTGATTATTACCTTCTGTCT---------------CCAGAGAAA------------AGAAAGTTCCCCAAT------AGTGAG---------AATTTGGAAAATCCTGATCTTTACCACTATGCTCTTTTCTCGGACAATGTTTTGGCAGCATCAGTTGTGGTCAACTCAACCATCATGAATGCAAAGGAGCCTGAAAAACATGTATTTCATCTTGTTACCGACAAACTGAACTTTGGGGCCATGAACATGTGGTTTTTGCTGAAT------CCACCTGGG---GATGCAACAATCCATGTGGAAAATGTTGATGACTTCAAATGGTTAAACTCTTCTTACTGCCCTGTTCTGAGGCAGCTTGAGTCTGCAGCCATGAGAGAATACTATTTCAAGGCCGGT---CCGAAAACACTCTCTGCTGGCTCT---------------------TCTAATCTGAAGTATCGAAACCCAAAATATTTGTCCATGCTCAACCATCTAAGATTTTACCTCCCCCAAGTTTATCCCAAGCTGAATAAAATCCTTTTCCTGGATGATGACATAGTTGTCCAGAGGGATCTAACTGGACTCTGGGAGGTTGACCTTAATGGAAATGTAAATGGAGCGGTG---------------------GAAACATGTGGAGAG---------AGTTTT---------CATCGATTTGACAAGTACCTCAATTTCTCAAACCCAAATATTTCTCAGAATTTTGATCCTAATGCATGTGGTTGGGCTTATGGAATGAACATGTTTGATCTGGAAGAATGGAAGAATAAAGACATTACTGGGATTTACCACAAATGG------CAG---AACATGAACGAGAACAGGCTGCTCTGGAAACTGGGGACATTGCCTCCAGGGCTTCTAACTTTTTACAAGCTGACACACCCTCTGGACAAATCATGGCATGTGCTTGGCTTAGGGTACAAT------CCAACCATTGAGCGCTCAGAGATAGACAATGCTGCGGTCATCCACTACAATGGTAACATGAAGCCGTGGCTGGAAATCGCAATGACAAAGTATCGGCCTTACTGGACAAAGTACATCAATTATGAGCACCCGTACATTCATGGATGCAAGATCAGCCAA----------------------------------------------------------------------------------------------------------------------------------------------------------------------------------------------------------------
gnl|Medtr1|AC147014_10.4 ---------------------------------------------------------------ATGCCGCTCAACAACAGAACCAAAGGAGGATCTTCTTTTCCTCTTCTCGCTTTCGTTCTTCTCTGCCTTCTCGCTCCTCTCATCTTCTTCTTCGCTTCATCCCTTCACACTTCTTCCGATCACAATGGTATTTCCGATGTTACAAGCCAACAGGCTACC------------------------------------AAATGGAGAGAACAGAAGGCACTACACGACCTTAAATCTCTT------------------------------TTTCCA------------------------------------------------------------------------------------------------------------------------------------------------------------------------------------------------------------------------------------------------------------------------------------------------------------------------------------------------------------------AAAGAGGTTCTTGATGTTATTAAGTCCAGCACAAATGATATGGGGCCTTTGAGTCTAGAAAATTTC---AGAAATAATCTTTCTGCTTCATGGAGAGTTGTT------------------------------------------------------------------------------------GGGTCAAAGACTTCAAACGCAACACATCAGCTAAACAACCCAGAAACACATCTTAGACAAGAAGTTCAAAAGGAGAAGGAAGGAAGATCTTCAGGTCTT---------------------------------------------CCTCAGTGGACTGATAGTCCCGTAAGGCTAGCCAGAAGGCAATTAATAGAGAAAAGGATGGCAAAGCGGGCT---GCTGAGTTGGTACAACAGGATGATGAAGTTATTGTAAAA------CTTGAAGATTTAGCTATTGAA------------------------------------------------------------------------CGTTCAAAATCAGTTGATTCAGCAGTTCTAGGTAAATACAACCTTTGGAGGAAAGAAAATGAAAATGAGAATGCT---GATTCTACCGTTCGGTTGATGCGA---GATCAGATCATTATGGCTAGGGTATACTTG---AGTATTGCA---AAGATGAAGAACAAG------CTTGAATTGTACCAAGAACTGCAAATTCGG------------------------CTTAAAGAGAGTCAACGTGCTTTAGGTGAGGCAACTTCTGAT---------GCTGACCTACACCAG---------------------------------------------------------------------------AGTGAACATGAAAAAATCAAAGCAATGGGCCAAGTTCTTTCTAAGGCAAAAGATCAATTGTATGACTGC------------------------------------------------------------------------------------AAGTTGGTTATTGGGAAAGTAAGGGCAATGCTACAAACTGCTGATGAGCAAGTTAGAGGCTTGAAGAAACAAAGCACATTCCTTAGTCAGTTGGCTGCCAAGACCATACCAAATGGAATTCACTGCTTATCGATGCGCCTTACCATAGATTACTACCTCCTCCCA---------------CCTGAAAAG------------AGAAAGTTCCCTATG------ACTGAG---------AATTTGGTTAATCCCAGTCTTTATCATTATGCCCTATTCTCAGACAATGTTTTGGCTGCATCTGTTGTCGTCAACTCAACTGTTGTGAATGCAAAGGATCCTTCAAAGCATGTGTTTCACCTTGTTACCGATAAACTAAATTTTGGAGCCATGAACATGTGGTTTTTATTGAAT------CCTCCTGGG---AAAGCTACAATCTATGTTGAAAATGTTGATGAATTTAAGTGGTTGAACTCATCTTACTGCCCAGTCTTGAGACAGCTTGAGTCTGTGACAATGAAAGAGTATTATTTCAAGGCAGGCCACCCATCCACT------ACTGGTGCT---------------------TCTAATCTCAAATACAGAAATCCAAAATATCTTTCAATGCTCAATCACTTGAGGTTCTATCTTCCACAAGTTTATCCAAAATTGGATAAGATTCTTTTTCTTGATGATGACATTGTTGTTCAGAAGGATTTGACTGGATTATGGAATGTGGATCTTCATGGAAAAGTTAACGGTGCAGTT---------------------GAAACATGTGGTGAG---------AGCTTT---------CACCGATTCGACAAATATCTTAACTTTTCAAATCCACATATTGCAAAAAACTTTGATCCCAATGCTTGTGGTTGGGCATACGGAATGAACATGTTTGATTTGAAGGTGTGGAAAAAGAAGGACATTACTGGCATATATCACAGGTGG------CAG---AATTTGAATGAAGACAGGGTACTATGGAAATTAGGGACATTACCTCCAGGGCTAATGACATTCTATGGATTAACACATCCGCTAAATAAATCATGGCATGTACTCGGTTTGGGTTACAGT------CCAAGTATAGATCGTACAGAGATTGAGAATGCAGCAGTTGTACACTACAATGGTAATATGAAGCCATGGTTAGAGATAGCCATGACAAAGTATCGCCCTTACTGGACCAAATATGTCAAGTATAACCATCCTTATCTTAGGAACTGTAAGCTAAGTGAATGGTCTGGATAA----------------------------------------------------------------------------------------------------------------------------------------------------------------------------------------------------
gnl|Arath7|AT3G61130 ---------------------------------------ATGGCGCTAAAGCGAGGGCTATCTGGAGTTAACCGGATTAGAGGAAGTGGTGGTGGATCTCGATCTGTGCTTGTGCTTCTCATATTTTTCTGTGTTTTTGCACCTCTTTGCTTCTTTGTTGGCCGAGGAGTGTATATCGATTCCTCAAATGATTATTCAATTGTTTCTGTGAAGCAGAATCTT------------------------------------GACTGGAGAGAACGTTTAGCAATGCAATCTGTTAGATCTCTT------------------------------TTCTCG------------------------------------------------------------------------------------------------------------------------------------------------------------------------------------------------------------------------------------------------------------------------------------------------------------------------------------------------------------------AAAGAGATACTAGATGTTATAGCAACCAGCACAGCTGATTTGGGTCCTCTTAGCCTTGATTCTTTTAAGAAAAACAATTTGTCTGCATCATGGCGGGGA---------------------------------------------------------------------------------ACCGGAGTAGACCCCTCCTTTAGACATTCTGAGAATCCAGCAACTCCTGATGTCAAATCTAATAACCTGAATGAAAAACGTGACAGCATTTCAAAAGATAGTATC---------------------------------------------CATCAGAAAGTTGAGACACCTACAAAGATTCACAGAAGGCAACTAAGAGAGAAAAGGCGTGAGATGCGGGCA---AATGAGTTAGTTCAGCACAATGATGACACGATTTTGAAA------CTCGAAAATGCTGCCATTGAA------------------------------------------------------------------------CGCTCTAAGTCTGTTGATTCTGCAGTCCTTGGTAAATACAGTATTTGGAGAAGAGAAAATGAGAATGACAACTCT---GATTCAAATATACGCTTGATGCGG---GATCAAGTAATAATGGCTAGAGTCTATAGT---GGGATTGCA---AAATTGAAAAACAAG------AACGATTTGTTACAAGAACTCCAGGCCCGA------------------------CTTAAGGACAGCCAACGGGTTTTGGGGGAAGCAACATCTGAT---------GCTGATCTTCCTCGG---------------------------------------------------------------------------AGTGCGCATGAGAAACTCAGAGCCATGGGTCAAGTCTTGGCTAAAGCTAAGATGCAGTTATATGACTGC------------------------------------------------------------------------------------AAGCTGGTTACTGGAAAGCTGAGAGCAATGCTTCAGACTGCCGACGAACAAGTGAGGAGCTTAAAGAAGCAGAGTACTTTTCTGGCTCAGTTAGCAGCAAAAACCATTCCAAATCCTATCCATTGCCTATCAATGCGCTTGACTATCGATTACTATCTTCTGTCT---------------CCGGAGAAA------------AGAAAATTCCCTCGG------AGTGAA---------AACCTAGAAAACCCTAATCTTTATCATTATGCCCTCTTTTCCGACAATGTATTAGCTGCATCAGTAGTTGTTAACTCAACCATCATGAATGCCAAGGATCCTTCTAAGCATGTTTTTCACCTTGTCACGGATAAACTCAATTTCGGAGCAATGAACATGTGGTTCCTCCTAAAC------CCACCCGGA---AAGGCAACCATACATGTGGAAAACGTCGATGAGTTTAAGTGGCTCAATTCATCTTACTGTCCTGTCCTTCGTCAGCTTGAATCTGCAGCAATGAGAGAGTACTATTTTAAAGCAGACCATCCAACT---------TCAGGCTCT---------------------TCGAATCTAAAATACAGAAACCCAAAGTATCTATCCATGTTGAATCACTTGAGATTCTACCTCCCTGAGGTTTATCCCAAGCTGAACAAAATCCTCTTCCTGGACGATGACATCATTGTTCAGAAAGACTTGACTCCACTCTGGGAAGTTAACCTGAACGGCAAAGTCAACGGTGCAGTC---------------------GAAACCTGTGGGGAA---------AGTTTC---------CACAGATTCGACAAGTATCTCAACTTTTCGAATCCTCACATTGCGAGGAACTTCAATCCAAATGCTTGTGGATGGGCTTATGGAATGAACATGTTCGACCTAAAGGAATGGAAGAAGAGAGACATCACTGGTATATACCACAAGTGG------CAA---AACATGAATGAGAACAGGACACTATGGAAGCTAGGGACATTGCCACCAGGATTAATAACATTCTACGGATTAACACATCCCTTAAACAAGGCGTGGCATGTGCTGGGACTTGGATATAAC------CCGAGTATCGACAAGAAGGACATTGAGAATGCAGCAGTGGTTCACTATAACGGGAACATGAAACCATGGTTGGAGTTGGCAATGTCCAAATATCGGCCGTATTGGACCAAGTACATCAAGTTTGATCACCCATATCTTCGTCGTTGCAACCTTCATGAA----------------------------------------------------------------------------------------------------------------------------------------------------------------------------------------------------------------
gnl|Carpa1|supercontig_18.164 ---------------------------------ATGGCGTTAAAGCGTGGATTATCGAGTACCGGTGTAGCTAGGAGCAGAGGCGGTAGTGCTGGATCTCGACTCCCCATCGCTCTTCTAGTTTTCTTCTGTGTTCTCACTCCCTTGATTTTCTTTGTCGGTCGTGGACTACATACTGGCGCTTCCGGTGAGATGCTTGTATATAGCCACATAGGAGGAAGCAAGGCTGCTTTGGCAAAGTACAGATATATGAATGGCAAGGAAATGGATCAGAATAAATATCTGTTGAAAGGAGAAGTCATGGTTAAAGGCGAGAGGTCTGGTGGTGCATTTGTGCAGTGCATAGAGGCAAGTAGTCATGCATGCTTGGATGGAGGCAGAGAGCTGACAGGCGAGAGACGGTTACTGACAAATGATGGAAACAAGGCCAAACTCATTTTGAGTTCAATCCCTGTCTTCCAGCCTGGGACAGAATCACAGTATCCCCTCGCCTCCCCTTTAAAAGGAAAAAACCTAGAAGAATGCTGTGGAGATGCTGGACCATCTTTTATTAAGACGTGTCGCTTCATATGTTTTATGGAAGAAGGTCGACAGACATGTAGCTATAGATTTCAAGGTCCTGTGCTTGAACTGATCCTCATTTACTTGTGCTGTGGTGCAGATAGAAATTATACTCATACTGGGCTGAGCAAGCAGGTCCTTGATATCATAACTGTCAGCACTGCCAATTTGGGACCTTTAAGTCTTGATTCTTTTAGAAAAACAAATTTATCTGCGTCATGGAAAGTT---------------------------------------------------------------------GTTGGAGTAGAGCCTTCATTTGAGAGTAATATTGCCTCACAGCCAAACCAAACAGTTCCAGATGTCAAACAAGGAACCTCGAAAGAAAAAGAAAATAATTCATTGCAAGATGATGGT---------------------------------------------CGTCAATTCACTGATACACCTGCGAAGATATTCCGAAGGCAATTAAGAGATAAAAAACGTGAAAAACGAGCG---GCTGAGTTGGTGCAACAAGATGATGAGGCGGTTGTAAAA------CTTGAAAATGCAGCGATTGAG------------------------------------------------------------------------CGCTCTAAATCAGTGGACTCTGCAGTCCTGGGCAAGTATAATATATGGAGAAAGGAAAATGAGAATGAAAACTCT---GATTCAACAGTGCGCTTGATAAGG---GATCAAATCATAATGGCAAAGGTTTATTTG---AGCATTGCA---AAGCTAAAGGACAAG------CCGGAATTGCTTCAAGAACTACAGACTCGA------------------------CTAAAAGAAAGTCAGCGTGCTGTAGGAGAGGCAACTGCGGAT---------GCTGATCTACATCAT---------------------------------------------------------------------------AGTGCCCCTGAAAAGATCAAAGCTATGGGCCAAGTTCTGTCTAAAGCAAGGGCGCAATTGTATGACTGC------------------------------------------------------------------------------------AAATTGGTTACCGGGAAACTGAGGGCAATGCTTCAGACAGCAGATGAACAAGTTAGAAGCTTGAAAAAGCAGAGCACTTTCCTGTCTCAGTTAGCTGCCAAAACAATTCCTAATGCTATCCATTGCTTGTCTATGCGTTTGACCATAGATTACTATCTCCTCCCT---------------CCAGAAAAG------------AGAAAGTTCCCTAGA------AGTGAG---------AATTTGGAAAATCCTAATCTCCATCATTATGCCTTGTTCTCTGATAATGTATTGGCTGCATCGGTTGTTGTCAATTCAACCATCACCAATGCCAAGGATCCTTCAAAGCATGTTTTCCATCTTGTGACCGATAGACTTAACTTTGGTGCGATGAACATGTGGTTTCTCTTGAAT------CCGCCTGGA---AAGGCCACCATCCATGTGGAAAATGTGGATGAATTTAAGTGGCTCAACTCATCTTACTGCCCTGTTCTACGGCAACTCGAGTCTGTAGCAATGAAAGAGTATTATTTTAAGGCAGATCACCCAACCACTCTTTCATCTGGCTCT---------------------TCAAATCTGAAGTATCGGAACCCAAAGTATCTCTCTATGCTTAACCACTTAAGGTTCTACCTGCCA------------------------------------------------------CAGAAAGATTTAACTCCATTATGGTCATTGGATCTCCATGGAAAAGTAAACGGTGCAGTG---------------------GAAACCTGTGGTGAA---------AGCTTT---------CATCGTTTTGACAAGTATCTAAACTTTTCAAATCCTCATATTTCAAGAAATTTTGATCCAAATGCTTGTGGATGGGCATATGGAATGAATATTTTTGATCTGAAGGAGTGGAAAAAGAAGGATATCACTGGCATATATCACAAGTGG------CAA---AACATGAATGAAGACAGAGTGCTCTGGAAGCTCGGAACACTGCCTCCAGGACTTATTACTTTCTATCGGTTAACGCACCCGCTTGAAAAGTCTTGGCATGTACTTGGGTTGGGTTATAAT------CCAAGCATTGATAAGAAGGATATTGAAAATGCAGCAGTCATCCATTATAATGGCAATATGAAACCATGGCTAGAATTGGCAATGACAAAATACCGGCCTTACTGGACAAAGTACATAAAGTATGACCATCCTTATCTCCGTAGCTGCAACTTAAGTGAA----------------------------------------------------------------------------------------------------------------------------------------------------------------------------------------------------------------
gnl|Poptr1|244180 ------------------------------------------------------------------------------------------------------------------------------------------------------------------------------------------------------------------------------------------------------------------------------------------------------------------------------------------------------------------------------------------------------------------------------------------------------------------------------------------------------------------------------------------------------------------------------------------------------------------------------------------------------------------------------------------------------------------------------------------------------------------------------------------------------------------------------------------------------------------------------------------------------------------------------------------------------------------------------------------------------------------------------------------------------------------------------------------------------TTGAGGGAGAAAAGACGTGAAAAACGTGTT---GCAGAGTTACTGCGGCAAGATGATGAAGCAACTGCAAGA------CTTGAAAATGCAGCCATTGAA------------------------------------------------------------------------CGCTCTAAATTAGTTGATGGTGCTGTTTTGGGAAAATACAGTATATGGAGGAAAGAAATGGATAATGAGAACTCT---GATTCAACAGTACGCTTAATGCGG---GATCAGATGATAATGGCAAGGGTGTATTTG---AGCATTGCA---AAGATGAAAAACAAG------CGTGACTTGCTACAGGAACTTCAGACTCGG------------------------CTCAAAGAGAGTCAGCGTGCCCTTGGAGAGTCATCGGCTGAT---------TCTGATCTACATCCC---------------------------------------------------------------------------AGTGCACCTGGAAAGTTAAAAGCAATGGGCCAAGTTCTGTCAAAAGCAAGAGAGCAATTGTATGACTGC------------------------------------------------------------------------------------AAGTTGGTTACTGGAAAGCTCAGAGCAATGCTTCAAACAGCAGATGAACAAGTTAGGAGCTTAAAAAAACAGAGCACATTCCTGAGTCAACTGGCTGCCAAAACAGTTCCTAATGGAATCCATTGCTTGTCTATGCGCCTAACAATTGACTACTACCTCCTTCCT---------------CTTGAGAAG------------AGAAAGTTTCCTAGA------AGTGAG---------GATTTGGAAAATCCAAATCTTTATCATTATGCCCTCTTCTCTGACAATGTCTTGGCTGCATCAGTTGTTGTCAACTCAACCATCATGAATGCCAAGGATTCTTCCAAACATGTCTTCCATCTTGTTACTGATAAACTCAACTTTGGAGCGATGAATATGTGGTTTCTACTGAAC------CCTCCTGGA---AAAGCTACTATCCATGTTGAAAATGTTGATGAATTCAAGTGGCTCAATTCATCCTACTGCCCAGTTCTGCGCCAGCTTGAATCTGCTGCAATGAAAGAGTATTACTTCAAAGCAAATCATCCAACTTCTCTCTCATCTGGCTCT---------------------TCAAATCTGAAGTATCGAAACCCTAAGTATCTTTCAATGCTTAACCACTTGAGGTTCTATCTCCCACAGGTCTATCCCAAGTTGGATAAGATCCTGTTTCTTGATGATGACATTGTTGTGCAGAAAGATTTAACTAAATTGTGGTCAGTGGATCTAAATGGAAAAGTGAATGGGGCAGTG---------------------GAAACCTGTGGTGAA---------AGTTTT---------CACCGGTTTGATAAGTACCTTAACTTTTCAAATCCCCATATTGCCAGACACTTTGATCCAAATTCTTGTGGGTGGGCATATGGGATGAATATTTTTGATCTTAAGGTGTGGAAAAAGAAGGATATTACAGGAATATATCACAAGTGG------CAA---AACATGAATGAAGACAGGGTACTGTGGAAGCTTGGGACATTGCCTCCAGGGCTGATTACATTTTATAATCTGACACATCCTCTTCAGAAATCATGGCATGTGCTTGGATTGGGTTATAAT------CCAAGCATTGATAGGTCAGAAATTGAAAATGCAGCTGTTGTCCACTATAACGGTAACATGAAGCCATGGCTGGAGTTAGCAATGACTAAATATCGACCATATTGGACCAAGTACATCAAGTATGATCATCCATACCTTCGAAATTGCAACCTAAGCGAG----------------------------------------------------------------------------------------------------------------------------------------------------------------------------------------------------------------
gnl|Poptr1|409728 ------------------------------------------------------------------------------------------------------------------------------------------------------------------------------------------------------------------------------------------------------------------------------------------------------------------------------------------------------------------------------------------------------------------------------------------------------------------------------------------------------------------------------------------------------------------------------------------------------------------------------------------------------------------------------------------------------------------------------------------------------------------------------------------------------------------------------------------------------------------------------------------------------------------------------------------------------------------------------------------------------------------------------------------------------------------------------------------------CAGCAATTGAGGGAGAAACGACGTGAAAAGCGTGCT---GTGGAGTTATTGCGCCAAGATGATGAAGCGATTGCAAGG------CTTGAAAGTGCCGCCATTGAA------------------------------------------------------------------------CGCTCAAAATTAGTTGATGGTGCTGTTTTGGGCAAATACAGTATATGGAGGAAAGAAATGGATAGTGAGAACTCT---GATTCAACAGTACGCTTAATGCGT---GATCAGATGATAATGGCAAGGGTGTATTTG---AGTATTGCA---AAGATGAAACGCAAG------CTTGACTTGCTACAGGAACTTCAGACTCGG------------------------ATCAAAGAGAGTCAGCGTGTCCTAGGAGATTCTTTGGCTGAT---------TCTGATCTACATCCG---------------------------------------------------------------------------AGTGCGCCTGAGAAGATAAAAGCTATGGGCCAAGTCCTGTCAAAAGCAAGAGAGCTATTGTATGACTGC------------------------------------------------------------------------------------AAGTTGGTCACCGGAAAGCTGAGAGCAATGCTTCAAACTGCAGATGAACAAGTTAGGAGCTTAAAAAAACAGAGCACATTCCTTAGTCAGTTGGCCGCCAAAACAGTTCCAAATGGAATCCATTGCTTGTCTATGCGCCTAACAATTGATTACTATCTCCTTCCT---------------CTTGAGAAG------------AGAAAGTTTCCTAGA------AGTGAG---------AATTTGGAAAATCCAAATCTTTACCATTACGCTCTCTTCTCTGACAATGTCTTGGCTGCATCAGTTGTTGTCAACTCAACCATCATGAATGCCAAGGATTCTTCCAAACATGTCTTTCATCTTGTTACTGATAAACTTAACTTCGGAGCGATGAATATGTGGTTTCTACTGAAT------CCTCCTGGA---AAAGCTACTATCCATGTTGAAAATGTAGATGAATTCAAGTGGCTTAATTCCTCCTACTGCCCAGTTCTGCGTCAGCTTGAATCTGCTGCAATGAAAGAGTATTACTTCAAAGCAAATCATCCAACTTCTCTCTCATCTGGCTCT---------------------TCAAATCTGAAGTATCGGAACCCTAAGTATCTTTCAATGCTTAACCATTTGAGGTTCTATCTCCCAGAGGTCTATCCCAAGTTGGATAAGATCCTGTTTCTTGATGATGACATTGTTGTGCAGAAGGATTTAACTAAATTGTGGTCAGTGGATCTACATGGAAAAGTGAATGGTGCAGTG---------------------GAAACCTGTGGTGAA---------AGTTTT---------CACCGGTTTGACAAGTACCTTAACTTTTCAAATCCTCATATTGCCAAAAACTTTGATCCAAATGCTTGTGGGTGGGCATATGGGATGAATATTTTTGATCTTAAGGTGTGGAAAAAGAAGGATATTACAGGAATATACCACAAGTGG------CAA---AACATGAATGAAGATAGGGTACTATGGAAGCTTGGGACGTTGCCTCCAGGGCTGATTACATTTTATAATTTGACAAATCCTCTTGAGAAGACATGGCATGTGCTCGGATTGGGTTATAAT------CCAAGCATTGATAGGTCAGAAATTGAAAGTGCAGCTGTTGTCCACTATAACGGTAACATGAAGCCTTGGCTGGAGTTAGCAATGACTAAATATCGACCATATTGGACCAAGTACATCAAGTATGATCATCCATACCTTCGAAACTGCAACCTAAGCGAG----------------------------------------------------------------------------------------------------------------------------------------------------------------------------------------------------------------
gnl|Sorbi1|Sb02g030820.1 ------------ATGCCGACTCCGAAGCAGCGGCTCCCCTACTCCACCTCCGGCGGGGGCGGAGGAGGAGGGAGGCGCGCCGCCTCGAGCTCCGCCGCGCTGCCTCCCGTGGTGGTCCTCGTGTTCCTCTTCGTGGTCGCGCCTTCGCTCTTCTTCGTCGCGCGCAATGGCGGTCGCGGCCACGTCCACGTAGCCTCCGATCCCAAGGGCAAGAATGTCGATCAGGAAGCAGCAGCAATGAAGAACCTCAAATCTATT------------------------------------------------------------------------TTGCCT------------------------------------------------------------------------------------------------------------------------------------------------------------------------------------------------------------------------------------------------------------------------------------------------------------------------------------------------------------------AAGGAGGTGTTTGATGCTATAACTGCTAGTCAACAAGAATCAGGCACTTTGAGTCTTGATTTTTTCAGGAATCATGCATCTCCCTCTTGGAAAACTGAT---------------------------------------------------------------------------------GATCTAGTCACCGAGAAGAGCATGGATGTTGATGACAAGGCTAAAGCTGAAAACAGTTTGCCAGAACATGATCTACCAACAAATAGATCACCCAAAGATCCAGAC---------------------------------------------GAACATCAAGTTGATAAAGCAGCAAAAGTAGCTCGAAGGAAACTTAGGGAGAAAAGGCGTGAGAAGAGAACT---ATGGATTTGGTTCATAAAGATGATGAAGCACGTGCTAAG------CTGGAGAATGCCGCTATTGAG------------------------------------------------------------------------CGATCAAAAGCTGTCGATTCTGCTGTGCTTGGAAAATACAGCATATGGCGAAAAGAGAATGAGAACGAGAATTCA---GACTCTACAGTTAGGCTGATGAGG---GACCAAGTTATTATGGCTCGTGTCTATTCT---GTGCTTGCT---AAATCAAAGAACAAG------AACGATCTATATCAAAAACTGCAGACCCGA------------------------ATCAAGGAAAGCCAGCGGGCTGTTGGAGAGGCATCTGCTGAT---------GCTGACCTGCATCAC---------------------------------------------------------------------------AGCGCACCTGAGAAAATCAGAGCAATGGGTCAAGTTTTATCAAAGGCGAGAGAAGAACTTTATGATTGT------------------------------------------------------------------------------------ATGGCAATCACTCAGAGACTAAGGGCTATGCTTCAGTCAGCAGATGAACAGGTCAGGAGCTTGAAGAAGCAGAGTACATTTCTTAGCCAGTTGGCTGCAAAGACAATTCCAAACAGCATTCACTGCTTGTCTATGCGTCTGACAATTGATTACTATCTCCTCCCC---------------CTTGAGGAA------------TGGAAATTCCCAAGG------AGTGAA---------AATTTAGAAAACCCAAATCTCTATCACTATGCACTTTTCTCAGATAATGTCTTGGCAGCCTCTGTTGTTGTGAACTCGACCATCATGAATGCTAAGGAACCAGAGAAACATGTTTTCCATCTTGTGACTGACAAGTTAAACTTTGGAGCCATGAACATGTGGTTTCTGCTGAAC------CCACCTGGC---AAGGCCACCATCCATGTTGAGAATGTGGACGAATTTAAGTGGTTGAACTCATCATACTGTCCTGTGCTGCGGCAACTTGAGTCTGCTGCCATGAAAGAGTACTATTTCAAAGCTGATCGTCCCACCACACTGTCAGCAGGTTCT---------------------TCGAACCTAAAGTATCGGAACCCCAAGTACCTCTCTATGCTGAACCACTTGAGGTTCTATCTCCCAGAGGTCTATCCAAAGTTGGATAAAATACTCTTCCTCGACGATGACATAGTTGTGCAGAAAGATTTGACAGGGTTGTGGGATGTTGATCTTAATGGAAAGGTCAATGGTGCTGTG---------------------GAAACCTGTGGGGAG---------AGTTTC---------CACCGTTTTGACAAGTATCTTAATTTTTCAAATCCACACATTGCTCGGAACTTTGATCCAAATGCATGTGGCTGGGCTTATGGGATGAACATCTTTGATTTGAGGGAGTGGAAGAAGAAAGATATTACTGGGATCTACCACAAATGG------CAA---AATCTGAATGAAGACAGAGCTCTTTGGAAGCTTGGGACACTTCCGCCTGGCCTCTTGACCTTCTACAAGTTGACGCACCCACTGGACAAGTCATGGCATGTTCTTGGATTAGGATACAAC------CCAAGCATAGACCGTTCAGAGATAGACAGTGCTGCTGTGGTTCATTACAATGGGAACATGAAGCCATGGTTGGAGCTAGCAATGACCAAGTACCGACCATATTGGACCAAGTATATCAAGTATGATCACCCTTACATCCGTGGGTGCAACTTGAGTGAG----------------------------------------------------------------------------------------------------------------------------------------------------------------------------------------------------------------
gnl|Orysa5|Os09g36190 ATGGCGAACTCGAAGCGGCTCCCGTACTCCACGGCCGGCGGCGGCGGGGGAGGAGGAGGAGGAGGGGGGAGGCGCGGCGGCGCCTCCGGCTCCGGCGTGGTGGCGCCGCTGGTGGTCCTCGTGTTCCTCTTCGTGCTCGCGCCGTCGATCTTCTTCGTCGCGCGCAATGGGGGCCACGTCCACGTCGCCTCAGGTTCCGATCCCAAGGATAGGGAAGGTAAT------------------------------------CAGGAAACAGATTGGCAAAAACAACTGGCAACAAACAACCTGAAATCTATT---------------------TTGTCC------------------------------------------------------------------------------------------------------------------------------------------------------------------------------------------------------------------------------------------------------------------------------------------------------------------------------------------------------------------AAGGAGATGATCGATGCTTTAGCTTCTAGTCAACAAGAAGCAGGCACTTTGAGTGTTGATTTTTTCAGAAAACGTGCATCTCCCTCTTGGAAAACTGAT------------------------------------------------------------------GATCTAGTCAATGACCTGAGCAATGCTAGTTTGGATGTTGATGACAAGGTTAAATCTGAAAACAGTTCTGCAGAACATGAGTTATCACTGACAGATAAAACACCCAAGGATGATACTGCT---------------------------------------------GAACATCAAGTCGATGCACCTGCAAAAAATGCTCGAAGGAAACTAAGGGAGAAAAGGCGTGAAAAGAGGGCA---ATGGATTTGGTAAGGAAAGATGATGAAGCACGTGTTAAG------CTGGAGAATGCTGCTATTGAA------------------------------------------------------------------------CGATCAAAGGCTGTAGATTCTGCTGTCCTTGGGAAATACAGCATTTGGAGAAAAGAGAATGAGAATGAGAACTCA---GATTCAACAGTTAGATTGATGAGA---GACCAGATTATCATGGCACGTGTTTATTCT---GTGCTTGCT---AAATCAAAGAACAAG------AATGATCTTTATCAAGAGCTGCAAACCAGG------------------------ATCAAGGAAAGCCAGAGGGCTGTTGGAGAGGCTACTGCTGAT---------TCTGACCTTCATCAT---------------------------------------------------------------------------AGTGCACCTGAGAAAGTCAGAGTAATGGGTCAACTTCTATCCAAGGCTAGAGAAGATGTGTATGATTGC------------------------------------------------------------------------------------AAGGCGGTTACTCAGAGACTTAGAGCTATGCTTCAGTCAGCAGATGAACAAGTCAGGAGCTTGAAGAAGCAGAGTACATTTCTTAGCCAGTTGGCTGCGAAGACAATTCCAAACAGCATTCATTGTTTGTCGATGCGCTTAACAATAGATTACTATCTCCTCCCG---------------TTGGAGAAA------------AGGAAGTTCCCGAGG------AGCGAG---------AACTTGGAAAATCCAGAGCTCTACCACTATGCACTTTTCTCAGACAATGTCTTGGCAGCATCTGTTGTTGTGAACTCAACCATAATGAATGCTAAGGAGCCTGAGAAGCATGTTTTCCATCTTGTGACTGATAAGTTGAACTTTGGAGCCATGAACATGTGGTTTTTGCTGAAC------CCACCTGGG---AAGGCCACCATCCATGTTGAGAACGTAGATGAATTTAAGTGGTTGAACTCATCGTACTGTCCTGTTTTACGACAACTTGAGTCTGCAGCCATGAAAGAGTATTATTTCAAGGCTGACCGCCCCACCACTCTCTCTGCGGGTTCT---------------------TCAAACCTAAAGTATCGTAACCCCAAGTACCTCTCCATGCTGAACCACTTGAGATTTTATCTCCCACAGGTCTATCCAAAGTTGGATAAGATACTTTTCCTTGATGATGACATAGTCGTGCAGAAAGATTTGACAGGATTATGGGACGTTGATCTTAATGGGAAGGTCAATGGTGCAGTG---------------------GAGACCTGTGGGGAG---------AGTTTC---------CATCGTTTTGACAAGTACCTTAACTTTTCCAATCCACATATTGCTCGGAACTTTGATCCAAATGCATGTGGCTGGGCTTATGGAATGAACATCTTTGATCTGAAGGAGTGGAAGAAGAAAGATATCACTGGGATCTACCACAAGTGG------CAA---AGCATGAATGAAGACCGGGTTCTTTGGAAGCTTGGGACGCTTCCACCTGGCCTCTTAACCTTCTACAAGTTGACGCATCCCCTTGACAAGTCGTGGCATGTCCTTGGATTAGGATACAAC------CCAAGCATTGATCGCTCAGAGATAGATAATGCTGCTGTTGTTCATTACAACGGTAACATGAAGCCATGGCTGGAGTTAGCAATGACCAAGTACAGACCATATTGGACAAGGTATATAAAGTATGATCACCCTTACATCCGTGGATGCAACTTGGCGGAG----------------------------------------------------------------------------------------------------------------------------------------------------------------------------------------------------------------
gnl|Selmo1|146475 ------------------------------------------------------------------------------------------------------------------------------------------------------------------------------------------------------------------------------------------------------------------------------------------------------------------------------------------------------------------------------------------------------------------------------------------------------------------------------------------------------------------------------------------------------------------------------------------------------------------------------------------------------------------------------------------------------------------------------------------------------------------------------------------------------------------------------------------------------------------------------------------------------------------------------------------------------------------------------------------------------------------------------------------------------------------------------------------------------------------------------------------------------------------------------------------------------------------------------------------------------------------------------------------------------------------------------------------------------------------------------------------------------ATGGCCAGAGCATACATT---GGGGTTGCT---CAGGCTCGCAACAAT------CAGAGGCTTCTTCGCGATCTGAGAATACGT------------------------CTCAGAGACAGCGAGCGTGTCGTGGGTGACGCAACCATTGAT---------GCTGAGCTACCACGG---------------------------------------------------------------------------AGTGCTCCCGATAAAATCCGTGCCATGGGACAGGTTTTGGCCAAGGCAAGGCAGCAGAATTACGACTGT------------------------------------------------------------------------------------AACTCTCTAGTCAAAGGTTTGCGAGCAATGCTGCATGGAGCTGAAGATTACGCGCGCTCACTCAGGAAGCAAAGTGCGTTCTTGAGCCAGCTTGCTGCCAAGACCATGCCGAAAGGCCTGCATTGCCTTTCGCTGCGCCTCAACGTACAGTATCATGTACTGCCC---------------CCAGATGAG------------CGTCAGTTCCCGAAC------CGGGAA---------AAGCTCGAGGACGACGACTTGTATCACTATGCGCTCTTCTCGGACAACGTCCTTGCAGCAGCAGTGGTGGTCAATTCCACTGTCCTCCACGCCGAGGAACCCGACAAGCATGTGTTTCATCTGGTTACAGACCGCCTAAATTTCGGGGCCATGAAGATGTGGTTTCTGGACAAT------CCCCCGGGC---AACGCCACCATTCACGTCCAAAATATCGACGACTTTACGTGGCTCAATTCTTCCTACTGTCCCGTCCTACGGCAACTGGAATCCGCAGCGATGAAGGACTACTACTTCAAACCGGACCAGACAACGAGCGTAACTTCTGGGACG---------------------TCCAATCTGAAGTACCGGAACCCCAAGTACCTGTCGATGCTCAACCATCTCAGGTTCTATCTTCCGGAGGTGTTCCCGGGACTGAGCAAGATCCTGTTCCTGGACGACGACATCGTTGTGCAAAAGGACCTGACTCCGTTGTGGTCCGTGGACCTCCATGGCAAGGTGAACGGTGCAGTG---------------------GAGACTTGTGGAGCC---------AGCTTC---------CATCGATTCGACAAGTACCTCAACTTCTCCAATCCTCACATCGCAAGGAACTTCGATCCAAACGCGTGTGGCTGGGCCTACGGGATGAACATCTTCGACCTGGAGGAGTGGAAGAAGCGCGACATCACAGGAATCTACCACAAGTGG------CAA---ACGATGAACAAGGATAGGACACTCTGGAAGCTGGGAACCTTGCCTCCGGGACTCATCACCTTCTACAACCTCACGTACCCGCTCGACAAATCCTGGCACGTCCTGGGACTCGGTTACAAC------CCCGGTGTGGAGCCCGAGGATATCGACGCTGCCGCCGTTGTCCACTACAATGGGAACCTTAAACCTTGGCTAGAAATTGGACTCTCGAGATTCAAAGGTTACTGGTCGAGGTACGTGAAGTATGATCATCCTTACTTGCAGGAGTGCAACATCCAG-------------------------------------------------------------------------------------------------------------------------------------------------------------------------------------------------------------------
gnl|Selmo1|141437 ------------------------------------------------------------------------------------------------------------------------------------------------------------------------------------------------------------------------------------------------------------------------------------------------------------------------------------------------------------------------------------------------------------------------------------------------------------------------------------------------------------------------------------------------------------------------------------------------------------------------------------------------------------------------------------------------------------------------------------------------------------------------------------------------------------------------------------------------------------------------------------------------------------------------------------------------------------------------------------------------------------------------------------------------------------------------------------------------------------------------------------------------------------------------------------------------------------------------------------------------------------------------------------------------------------ATGGGGAAGTACAGCATTTGGAGGCGCGAA---GACAACGAGAACTCG---GACAACCTTGTTCGGCTGATGCGA---GAGCAACTGATTATGGCCAGAGTGTATGCA---AGCATTGCT---CAGTCTCGCAACAAC------TTGAGGCTCCTTCGGGATTTGAAACTGCGG------------------------ATAAGGGAGACCACACGTGCGTTGGGAGACGCTAATCTGGAT---------TCTGATCTCTCTCGT---------------------------------------------------------------------------AGTGCACACGAGAGGATCAGAACCATGGGGCAGACATTGACGCAAGCTCGCAGTGAACTATATGACTGC------------------------------------------------------------------------------------GGACTGATTGTAAGGAAGTTGCGTGCTACGTTACAGTCTTCCCAGGAGTACGCCCAAACATTGAAGAAGCAAAGCACGTTTCTCAGTCAGCTCGCGGCTAAGACCATTCCAAAGGCTCTCCATTGCCTTTCGCTTCGCCTAAACGTGGAGTACTACACACTTCCT---------------CCCGAGAAG------------CGCGAATTCCCATCA------CAAGAA---------AAGCTCGACGATCCAACGCTCTTTCACTACTCACTTTTCTCCGACAACATTCTTGCGGCATCGGTGGTAGTTAGCTCCACAGTACGGCATGCACAGGAACCGCATAAGCATGTCATTCACGTTGTCACGGACAGGCTCAACTACGGCGCCATGCGCATGTGGTTTCTCGCCAAT------CCGCCTGGG---AAGGCCACCATTGAAGTCCAAAACATTGACGACTTCAAGTGGCTCAACTCATCCTACTGCCCGGTTCTTCGACAGCTAGAATCCGCTGCCATGAAGGACTACTACTTCAAGCCCGATCATCCAACGTCCGTTTCCTCGGGGTCA---------------------TCCAATCTCAAGTACAGGAATCCAAAGTACCTCTCCATGCTCAACCACCTGCGCTTCTACTTGCCGCAAATCTATCCCAAGCTGGACAAGATACTCTTCCTGGACGATGACATCGTTGTCCAGAAGGACCTCACCGGCCTGTGGAGCATAGACCTGCAAGGCAAAGTGAACGGTGCTGTC---------------------GAGACCTGCGGCGCC---------AGCTTC---------CATCGCTTCGACAAGTACTTGAACTTCTCCAACCCGCACATCGCCAGGAACTTCAACCCGGACGCGTGTGGCTGGGCGTACGGGATGAACGTCTTCGATCTCAAAGAGTGGAAGCGGCGCGACATAACGGGGATCTACCACAAGTGG------CAG---AACATGAACGAGGACAGGCTGCTGTGGAAGCTCGGAACGCTACCCCCTGGCCTCATCACCTTCTACAACTTGACGCATCCATTGGACAAGTCGTGGCACGTCCTGGGATTGGGCTACAAT------CCAAGCATCGACAAAGCGGACATGGATGCAGCCGCGGTGGTGCATTACAACGGCAATCTCAAGCCATGGCTGGACATTGGGCTTTCGAGATACAAGTCGTACTGGACGAGGTACGTGAGCTACGATCACCCATACCTGCAGCAGTGTAACATCAACCAT----------------------------------------------------------------------------------------------------------------------------------------------------------------------------------------------------------------
gnl|Arath7|AT3G58790 ---------------------------------------------------------------------------------------------------------------------------------------------------------------------------------------------------------------------------------------------------------------------------------------------------------------------------------------------------------------------------------------------------------------------------------------------------------------------------------------------------------------------------------------------------------------------------------------------------------------------------------------------------------------------------------------------------------------------------------------------------------------------------------------------------------------------------------------------------------------------------------------------------------------------------------------------------------------------------------------ATGAAGTTTTACATATCAGCGACG---------------------------------------------GGGATTAAGAAGGTTACGATATCAAATCCCGGCGTC---------------------------------------GGAATCGGTAAAGGAAGCGGAGGATGTGCGGCTGCAGCG------GCGGCGTTAGCAGCGCGGAGA---------------------------------------------------------------------------------------TTCTCTAGTCGCACGTTGTTACTGTTGCTGCTGCTGCTCGCTATCGTCCTCCCTTTTATCTTCGTCAGGTTCGCGTTTCTCGTCCTC---GAATCTGCCTCCGTTTGCGATTCACCACTCGATTGCATGGGA------------------------CTCAGACTTTTCCGTGGGGGCGACACATCT---------------CTGAAAATTGGGGAAGAGTTGACACGGGCTCTAGTGGAAGAGACGACAGAT------CATCAGGACGTTAATGGA------------------------------------------------------------------------AGAGGAACGAAGGGATCATTGGAGTCATTCGACGACCTTGTTAAGGAGATGACGTTAAAACGCCGTGACATA------------------------------------------------------------------------------------AGGGCGTTTGCTTCCGTGACTAAGAAGATGCTGTTGCAGATGGAACGTAAAGTCCAATCAGCGAAACATCATGAGTTAGTGTACTGGCATTTAGCCTCTCACGGTATTCCTAAAAGCCTCCATTGCCTTTCCCTCAGATTAACTGAAGAGTACTCTGTAAATGCA---------------ATGGCTCGA------------ATGCGTTTGCCTCCG------CCTGAGTCCGTATCACGTCTGACCGACCCATCTTTTCATCATATTGTCCTCCTGACTGACAATGTCCTTGCTGCCTCTGTCGTCATATCGTCTACTGTACAAAACGCTGTGAATCCCGAGAAGTTTGTCTTTCATATTGTTACCGATAAGAAAACCTATACCCCTATGCATGCTTGGTTTGCTATCAAC------TCTGCTTCA---TCACCAGTTGTTGAAGTAAAGGGACTTCATCAGTATGATTGGCCTCAAGAAGTGAACTTCAAAGTTAGAGAGATGCTGGACATTCACCGCTTAATTTGGAGACGACATTATCAAAATTTGAAAGACTCT------GATTTTAGTTTTGTTGAGGGTACTCATGAGCAGTCCTTGCAAGCTCTAAATCCTAGCTGCCTTGCCCTTTTGAACCATCTTCGCATTTACATTCCCAAGCTTTTTCCAGATCTCAACAAGATAGTGTTGTTGGATGATGATGTAGTAGTACAGAGCGATCTTTCGTCTTTATGGGAAACGGATCTCAACGGTAAAGTTGTTGGTGCTGTCGTTGATTCGTGGTGCGGAGACAACTGTTGCCCCGGA------------------------AGAAAATACAAAGACTATTTCAACTTCTCACATCCTTTGATCTCATCAAACTTAGTTCAAGAAGACTGTGCTTGGCTTTCTGGTATGAATGTCTTTGATCTCAAAGCCTGGAGACAAACCAATATTACTGAAGCTTACTCTACATGGCTAAGACTC---AGTGTTAGGTCAGGACTACAATTATGGCAACCAGGGGCTTTACCACCGACATTACTTGCTTTCAAAGGACTTACACAGTCTCTTGAACCATCATGGCACGTCGCTGGACTAGGTTCTCGA---TCCGTAAAATCCCCTCAAGAGATTCTGAAATCTGCTTCGGTTTTACATTTCAGCGGTCCAGCAAAACCGTGGCTAGAGATCAGTAACCCTGAGGTACGATCTCTTTGGTATAGATACGTAAATTCCTCCGACATCTTCGTTAGAAAATGCAAAATCATGAAC----------------------------------------------------------------------------------------------------------------------------------------------------------------------------------------------------------------
gnl|Poptr1|774919 ---------------------------------------------------------------------------------------------------------------------------------------------------------------------------------------------------------------------------------------------------------------------------------------------------------------------------------------------------------------------------------------------------------------------------------------------------------------------------------------------------------------------------------------------------------------------------------------------------------------------------------------------------------------------------------------------------------------------------------------------------------------------------------------------------------------------------------------------------------------------------------------------------------------------------------------------------------------------------------------ATGAAGTTTTACATTTCCACCACC---------------------------------------------GGGATCAAGAGAGTCACCATCAGCACCACCAACTCA------------------------------------------------------------------TCTGCCAAGGGA------TCCACGGTGGCAACTCGTCGG---------------------------------------------------------------------------------------ATTACTCGCCGGACGTTTTTGCCGGTGGTGCTGTTGCTTTCGATTGTTTTGCCCTTTCTTTTTGTTAGAATTGCGTTTTTGGTTCTT---GAATCTGCCTCTGCCTGCAATTCTGCTCTCGACTGCATAGGATGGGGGCTACTCGGCGGG------AGC------------GAAGCATCTTTGCTA------------------------AGGGAAGAACTGACAAGAGCTTTAATGGAGGCAAAGGAGGGCCGTGGCACTAATGATGGTGATTAT---------------------------------------------------------------------------AGAACAGAGGGCTCAACAGAATCATTCAATGTGCTTGTCAACGAAATGACTTCGAACCAGCAAGACATT------------------------------------------------------------------------------------AAGACCTTTGCTTTCAGGACCAAGGCCATGCTATCAATGATGGAGCTCAAGGTTCAGTCTGCCAGAGAGCAAGAATCAATAAACTGGCATTTAGCTTCACATGGTGTTCCAAAGAGCCTGCATTGCCTTTGCCTTAAACTAGCTGAAGAATATGCTGTAAATGCC---------------ATGGCCCGA------------TCTCATTTACCTCCC------CCTGAATATGTTTCTCGCCTCACTGATCCATCCTTCCACCATGTTGTTCTTCTAACTGATAATGTTCTTGCTGCCTCCGTTGTCATCTCTTCCACAGTCCAACACTCAGCCAACCCTGAAAAGTTGGTTTTCCATATAGTCACTGACAAAAAAACTTACATTCCGATGAATGCATGGTTTGCAATCAAT------CCTATTAAA---TCAGCAGCTGTGGAAGTTAAGGGGTTGCACCAATATGATTGGTCTCATGAGGTGAATGTCCATGTCAAAGAGATGTTAGAGATTCATCGCTTAATTTGGAGCCATTACAATGACAATTTGAGAAATGCCAACTTTCAGCATGAG---------GGAGTAAACAGAAGAAGTTTGGAGGCTTTAACCCCTAGCTGCCTCTCCCTTTTGAATCATCTCAGAATTTATATCCCTGAGCTGTTTCCAGATCTCAACAAGATAGTATTCTTAGACGAAGATGTTGTGGTACAACATGACATGTCATCTTTGTGGGAATTGGATCTCAACAAGAAAGTTGTCGGCGCAGTTGTTGATTCATGGTGTGGAGACAACTGCTGCCCAGGA------------------------AAAAAATACAAGGATTACTTGAACTTTTCTTACCCAATAATTTCATCCAATTTTGACCATGATCGTTGTGTTTGGCTCTATGGTGTGAATGTCTTTGATCTTGAAGCTTGGAGGAGGGTCAAAATCACTACAAATTATCATAAATGGTTGAAACAT---AACCTCAATTTTGGGATGGAGTTATGGCAACCAGGAGTGCATCCACCAGCCTTGCTTGCTTTCGAGGGTCAGGTACATCCAATTGATCCTTCATGGCATGTCGGTGGACTAGGTTATAGACCCCCACAAGCTCACAATATTAAGATGTTAGGTGATGCCGCGGTTTTACATTTTAGTGGCCCGGCAAAGCCATGGCTTGATATTGGGTTCCCTGAGCTACGAAGTTTATGGAATAGACATGTAAATTTTTCAGACAAGTTTATTAGGAAATGCAGAATTCTGGGA----------------------------------------------------------------------------------------------------------------------------------------------------------------------------------------------------------------
gnl|Vitvi1|GSVIVP00018928001 ---------------------------------------------------------------------------------------------------------------------------------------------------------------------------------------------------------------------------------------------------------------------------------------------------------------------------------------------------------------------------------------------------------------------------------------------------------------------------------------------------------------------------------------------------------------------------------------------------------------------------------------------------------------------------------------------------------------------------------------------------------------------------------------------------------------------------------------------------------------------------------------------------------------------------------------------------------------------------------------ATGAAGTTTTACATATCCTCCGCC---------------------------------------------GGAATAAAGAAAGTCGCCATACCCAACTCCGGCTCC------------------------------------------------------------------GGCAAGGGATCC------TCGGCAGCCGCCAATCGCCGA---------------------------------------------------------------------------------------TTCTCTAATCGGACGTTCTTGCCGGTGGTTCTGTTGCTAGCAATTTGTTTGCCCTTTCTGTTCGTTAGAATTGCTTTTCTTGTACTC---GAATCTGCCACTCTTTGTTCTTCCCTCGCAGATTGCATAGGGTTGAGGGTTTTCGGCGGG------AGTGATTTATCTGCGAAGCTAAGAGATGAA---------------------------------CTGACGAGAGCACTAGTGGAGGCAAGTCAAGGA---------GAAGATGGGGGAAGA---------------------------------------------------------------------------ATAGAGACGACTTCACCCGCGTCATTCAATCAACTAGTGGAGGATATGACGTCAAATGGACATGACATT------------------------------------------------------------------------------------AAGGCCTTTGCTTTCAAGACCAAGGCTATGATTTTGAAGATGGAGCGTAAGGTTCAATCAGCCAGACAGCGTGAGTCAATTTACTGGCATTTAGCTTCGCATGGTGTTCCCAAAAGTGTACATTGCCTTTGTCTCAAACTGGCTGAAGAGTATGCGGTAAATGCC---------------ATGGCCCGA------------TCTCGTTTACCTCCG------CCTGAATCTGTTTCCCGCCTTGCTGACTCTTCCTTCCACCACCTTGTTCTCCTAACTGATAATGTACTTGCTGCCTCTGTTGTCATCTCCTCTGCGGTCCAAAGTGCAGCCAACCCTGAAAAATTGGTGTTTCATATAGTCACAGACAAGAAAACGTACACTCCAATGCATGCATGGTTTGCTACCAAT------TCTATTGAA---TCAGCGGTGGTGGAAGTCAAGGGACTGCATCAATACGATTGGTCCCAGGAAGTGAATGTTGGGGTTAAGGAGATGTTAGAGATTCACCGCTTAATTTGGAGTCATTACTACAACAATTTAAAAGAAGACAACTTTGAATTTGAT---------GGACAGCATAAAAGGAAGTTAGAGGCTCTAAGCCCCAGCTGCCTCTCCCTTATGAATCATCTACGGATTTATATTCCTGAGCTGTTTCCAGATCTTGACAAGATAGTGTTCTTGGATGATGATATTGTAGTACAACATGACTTATCATCTCTGTGGGAATTAGATCTCAATGGAAAAGTTGTTGGTGCTGTTTTTGATTCATGGTGTGGATCTAACTGTTGCCCAGGA------------------------AGAAAATTGAAGGACTATTTGAATTTTTCAAACCCACTTATATCATCCAACTTCCATTATGATCATTGTGCATGGCTGTATGGGATGAATGTTTTTGACCTTAAAGCTTGGAGGAGGTCCAACATCACAAAAGCTTACCATCGATGGCTTGAACTT---AACCTCAATTCTGGGTTGGGACTATGGTATCCAGGAGCACTTCCACCAGCCTTGATGGCTTTTAAGGGTCATGTGCATCCTATTGATTCTTCATGGCATGTGGCTGGGTTAGGTTGTCAA---GCTTCAGAAGTTAGCCGAGAGAGATTAGAAGCTGCTGCTGTTGTACATTTCAGTGGCCCTGCAAAGCCGTGGCTTGAGATTGGGTTCCCTGAGGTACGAAGTTTATGGACTAGTCATGTAAATTTCTCAAACAAATTTATTAGGAAATGTAGAATCAAGGGG----------------------------------------------------------------------------------------------------------------------------------------------------------------------------------------------------------------
gnl|Carpa1|supercontig_50.74 ---------------------------------------------------------------------------------------------------------------------------------------------------------------------------------------------------------------------------------------------------------------------------------------------------------------------------------------------------------------------------------------------------------------------------------------------------------------------------------------------------------------------------------------------------------------------------------------------------------------------------------------------------------------------------------------------------------------------------------------------------------------------------------------------------------------------------------------------------------------------------------------------------------------------------------------------------------------------------------------------------------------------------------------------------------------------------------------------------------------------------------------------------------------------------------------------------------------------------------------------------------------------------------------------------------------------------------------------------------------------------------------------------------------------------------------------------------------------------------------------------------------------------------------------------------------------------------------------------------------------------------------------------------------------------------------------------------------------------------------------------------------------------------------------------------------------------------------------------------------ATGGAGCACAAGGTCCAGTCAGCCAGAAAACACGAGTTGATTTATTGGCATTTAGCCTCTCATGGTATTCCGAAGGGCCTACATTGCCTTTGTCTGAAACTGGCTGAAGAGTATGCTGTAAATGCC---------------ATGGCTCGA------------TCTCGTTTACCTCCA------CCAGAATATGTTTCTCGGCTTGCTGACCCATCATTTCAACATGTTGTTCTCCTAACTGATAATGTTCTTGCTGCCTCTGTTGTCATCTCGTCTACTGTACAACATGCAGCCAAGCCAGAGAAATTGGTGTTTCACATTGTCACTGACAAGAAAACTTACACTCCAATGCATGCATGGTTTGCAATAAAC------TCTATTCCA---TCAGCAGTGGTGGAAGTTAAGGGATTGCATCAATATGATTGGTCTCAGGGTGTGAACAATGAAGTCAAAGAGATGCTTGAGTTTCATCGTTTGACTTGGAGCCATCACTATAACAATTTGAAAGAAGAAGACTTTGAATAT------------GGAGAGCATAAAAAATGTTTAGAAGCCTTGAGCCCCAGCAGCCTCTCCATCATGAATCATCTTCGTATTTACATTCATGAGCTGTTCCCAGATCTCAGCAAAATAGTCTTCTTGGATGACGATGTAGTGGTACAACATGACATATCTTATTTATGGGAATTGGATCTCAATGGTAGAGCTGTTGGTGCAGTTGTTGATTCGTTTTGCGGGCAGAACTGTTGCCCAGGG------------------------AGAAAATATGAGGACTACTTGAATTTTTCACATCCAATAATTTCATCAAACTTTGATCGTGACCGCTGTGCTTGGCTTTATGGGATGAATGTGTTTGATCTTGAAGCTTGGAGGAGGATAAACATCACAGCAACTTACCATAAATGGTTGAAGCTT---AGTCTTAACTCTGGATTGCAATTATGGAAACCCGGGGTGCTTCCACCAGCTTTACTTGCTTTTGAGGGTCAAGTTCATACCCTGGATCCTCAATGGCATGTGGCTGGGTTAGGTTGTCGA---TCCCCAGAAGTAGACAAGAAAACTTTGGAAGGTGCTGCAGTTTTACATTTCAGTGGCCCTGCAAAGCCATGGCTGGAGATTAGTTTCCCAGAGGTACGAAGCTTATGGAGCCGACACGTAAATTTGTCAAACAAGTTTATTAGGAAATGTAGAATCGTTGGG----------------------------------------------------------------------------------------------------------------------------------------------------------------------------------------------------------------
gnl|Medtr1|AC148653_31.3 ------------------------------------------------------------------------------------------------------------------------------------------------------------------------------------------------------------------------------------------------------------------------------------------------------------------------------------------------------------------------------------------------------------------------------------------------------------------------------------------------------------------------------------------------------------------------------------------------------------------------------------------------------------------------------------------------------------------------------------------------------------------------------------------------------------------------------------------------------------------------------------------------------------------------------------------------------------------------------------------------------------------------------------------------------------------------------------------------------------------------------------------------------------------------------------------------------------------------------------------------------------------------------------------------------------------------------------------ATGCTGTTAAAGCTATCAACATATTTGAGGCATTTAGTTCCACCAGGAATAAGGTTG---------------------------------AGGAAATTCATCAAAGTG---------ATTTTTTACCTAGTGTTCTTCACTTCT------------------------CTTCTCGGGTTTATGTTTAATTTGAACGCAGTTGATTGCAGA---------------------------------------------------------------------------------------------------AATGGTGAAAACAAGTGCTCTAACATAGGAAGAAAAATTGGGCCA------------------------------------------------------------------------------------------------------------GAGATTTTGGGAAGTAATCTGGAATCACCTGTAACCTCTACGGAACAAAGTTTTAGGACAGCGAAAATACATGAATATTTTTATCGTCATGTAGCATCGAATAGCATACCGGAACAGCTTCATTGTCTTGACTTGACGCTGGCAAATGAGCACGCCAACAATGCA---------------GCAGCACGC------------CTTCGGCTACCATCT------GCAGACCTTGTTCCTGCTCTGGTTGACAATTCTTACTTCCACTTTGTTCTTGCTTCAGACAATGTGCTTGCTGCTTCTGTGGTTGCAAAATCACTTGTTCAAAACAGTTTGCAACCTTGGAAAGTTGTTTTGCATATAATTACAGATAAAAAGACTTATAATTCGATGCAGGCTTGGTTTTCACTGCAC------TCATTATCA---CCTGCTATAATTGAGGTCAAGTCGTTGCAAGATTTTGATTGGTTTAGAGAGGGAAAAGTGTCTCTTCTAGAGGCAATGGAAAAAGATCAACATGTGCGGTCGCGGTTTAGAGGAGGTTCATCAGCTATAATTTCAAATACTGCCGAGAAGCCGGAAGATATTGCCGCAAAACTGAAAGCGCTTAGTCCCACATATAGTTCAGTGATGAATCATATTCGAATATATATTCCAGAGTTATTTCCAAGTCTTGACAAGGTGGTCTTCCTGGACAATGACATTGTGGTACAAACTGATCTTTCACCTCTATGGGATATTGACATGAATGGAAAAGTCAACGGAGCAGTA---------------------GAAACATGCAAAGGG---AAAGATAAACGTGTGATGTCAAAGATGTTGAAAAGCTATTTGAACTTCTCCCACCCTCTAATATCTAAAAACTTTGATCCAAATGAATGTGCTTGGGCTTATGGCATGAACATTCTTGACCTTGAAGCTTGGAGGAAGACCAATATAAGCTATACATACCATTATTGGGTTGAGCAG---AATATAAAATCAGACCTGAGTTTGTGGCATCTAGGGACATTGCCCCCTGGATTAATAGCATTCCATGGTAATGTCCATACTATTGATCCTTTCTGGCACATGTTGGGATTGGGATATCAG------GAAAATACAAATCTTGTTGATGCTAAGAATGCCGGGGTAGTCCATTTCAATGGCTGGGCAAAACCATGGCTAGATATAGCTTTTCCGCAGCTAAAACCATTGTGGACCAAGTATGTTGACTTTTCAGACAACTTCATCGAGAGCTGTCACATTAGGGCGTGA-------------------------------------------------------------------------------------------------------------------------------------------------------------------------------------------------------------
gnl|Arath7|AT5G54690 ------------------------------------------------------------------------------------------------------------------------------------------------------------------------------------------------------------------------------------------------------------------------------------------------------------------------------------------------------------------------------------------------------------------------------------------------------------------------------------------------------------------------------------------------------------------------------------------------------------------------------------------------------------------------------------------------------------------------------------------------------------------------------------------------------------------------------------------------------------------------------------------------------------------------------------------------------------------------------------------ATGCAGTTACATATATCTCCG---------------------------------------------AGCTTGAGACATGTGACTGTGGTCACAGGG------------------------------------------------------------AAAGGATTGAGAGAGTTCATAAAA------GTTAAGGTTGGTTCTAGAAGA---------------------------------------------------------------------------------------TTCTCTTATCAAATGGTGTTTTACTCTCTACTCTTCTTCACTTTTCTTCTCCGATTCGTCTTTGTTCTCTCCACCGTTGATACTATCGACGGCGATCCCTCTCCTTGCTCCTCTCTTGCT---TGCTTGGGG---AAAAGACTAAAGCCA------AAGCTTTTAGGAAGAAGGGTTGATTCTGGT---------------------AATGTTCCAGAAGCTATGTACCAAGTTTTAGAACAGCCTTTAAGC---------GAACAAGAACTCAAA---------------------------------------------------------------------------GGAAGATCAGATATACCTCAAACACTTCAAGATTTCATGTCTGAAGTCAAAAGAAGCAAATCAGACGCA------------------------------------------------------------------------------------AGAGAATTTGCTCAAAAGCTAAAAGAAATGGTGACATTGATGGAACAGAGAACAAGAACGGCTAAGATTCAAGAGTATTTATATCGACATGTCGCATCAAGCAGCATACCGAAACAACTTCACTGTTTAGCTCTTAAACTAGCCAACGAACACTCGATAAACGCA---------------GCGGCGCGT------------CTCCAGCTTCCAGAA------GCTGAGCTTGTCCCTATGTTGGTAGACAACAACTACTTTCACTTTGTCTTGGCTTCAGACAATATTCTTGCAGCTTCGGTTGTGGCTAAGTCGTTGGTTCAAAATGCTTTAAGACCTCATAAGATCGTTCTTCACATCATAACGGATAGGAAAACTTATTTCCCAATGCAAGCTTGGTTCTCATTGCAT------CCTCTGTCT---CCAGCAATAATTGAGGTCAAGGCTTTGCATCATTTCGATTGGTTATCGAAAGGTAAAGTACCCGTTTTGGAAGCTATGGAGAAAGATCAGAGAGTGAGGTCTCAATTCAGAGGTGGATCATCGGTTATTGTGGCTAATAACAAAGAGAACCCGGTTGTTGTTGCTGCTAAGTTACAAGCTCTCAGCCCTAAATACAACTCCTTGATGAATCACATCCGTATTCATCTACCAGAGTTGTTTCCAAGCTTAAACAAGGTTGTGTTTCTAGACGATGACATTGTGATCCAAACTGATCTTTCACCTCTTTGGGACATTGACATGAATGGAAAAGTAAATGGAGCAGTG---------------------GAAACATGTAGAGGA---GAAGACAAGTTTGTGATGTCAAAGAAGTTCAAGAGTTACCTCAACTTCTCGAATCCGACAATTGCCAAAAACTTCAATCCAGAGGAATGTGCATGGGCTTATGGAATGAATGTTTTCGACCTAGCGGCTTGGAGGAGGACTAACATAAGCTCCACTTACTATCATTGGCTTGACGAG---AACTTAAAATCAGACCTGAGTTTGTGGCAGCTGGGAACTTTGCCTCCTGGGCTGATTGCTTTCCACGGTCATGTCCAAACCATAGATCCGTTCTGGCATATGCTTGGTCTCGGATACCAA------GAGACCACGAGCTATGCCGATGCTGAAAGTGCCGCTGTTGTTCATTTCAATGGAAGAGCTAAGCCTTGGCTGGATATAGCATTTCCTCATCTACGTCCTCTCTGGGCTAAGTATCTTGATTCTTCTGACAGATTTATCAAGAGCTGTCACATTAGAGCATCA-------------------------------------------------------------------------------------------------------------------------------------------------------------------------------------------------------------
gnl|Vitvi1|GSVIVP00027429001 ------------------------------------------------------------------------------------------------------------------------------------------------------------------------------------------------------------------------------------------------------------------------------------------------------------------------------------------------------------------------------------------------------------------------------------------------------------------------------------------------------------------------------------------------------------------------------------------------------------------------------------------------------------------------------------------------------------------------------------------------------------------------------------------------------------------------------------------------------------------------------------------------------------------------------------------------------------------------------------------ATGCAGCTCCACATATCGCCC---------------------------------------------AGTTTGCGGCATGTAACTGTGCTGCCTGGG------------------------------------------------------------AAAGGAGTGAGGGAATTCATCAAA------GTGAAGGTTGGTTCGAGGCGG---------------------------------------------------------------------------------------GTTTCGTATAGGATGGTGTTTTACTCCCTTCTCTTCTTCACATTTCTTCTGAGGTTCGTCTTCGTTTTGACAGCAGTGGACACCATT---GACGGGGAAACCAAGTGCTCTACCATAGGT---TGCTTGGGG---AAAAGACTAGGACCG------AGGATTTTGGGAGGAAGGCATGAATCACCT------------------------GTCCCAGAAGTGATGTATCAAATACTAGATGAACCTGCAAGT---------AAAGATGAAATTCAA---------------------------------------------------------------------------GGGAGGGATGATATCCCTCAGACGTTGGAAGAGTTCACGGCTGAAGTGAAGGAAAGCAGATCAGATGCA------------------------------------------------------------------------------------AGGGCATTTGCTATTAAACTTAGAGCCATGGTGACACTGCTTGAACAAAGGACAAGAACGGCTAAAATCCAAGAATACCTATACAGGCATGTGGCGTCCAGCAGCATACCAAAGCAGCTCCACTGCCTTGCTCTAAGACTAGCCAACGAGCACTCAACCAATGCC---------------AACGCCCGC------------CTCCAGCTCCCCTCT------GCAGAGCTCGTCCCCTATCTCGTTGATAACTCCTACTTCCACTTTGTCCTCGCCTCTGATAATATCCTTGCTGCCTCTGTTGTGGCCTCATCTCTCATACGCAATGCGCTACGCCCCCATAAAGTTGTTCTACACATTATCACAGACAGGAAAACTTACTCCCCCATGCAGGCATGGTTCTCTTTGCAC------CCTTTATCG---CCTGCGATAATTGAGGTCAAGGGGCTGCATCACTTTGATTGGTTTACAAAAGGAAAGGTCCCGGTTTTGGAAGCTATGGAGAAGGATCAGCGCGTAAGGTCTCAGTTTAGAGGCGGGTCTTCAGCCATTGTGGCAAATAATACTGAGAAACCTTATGTCATTGCAGCAAAGTTGCAAGCTCTTAGTCCGAAGTATAATTCAGTGATGAATCACATCAGGATACATCTACCTGAGTTGTTTCCTAGTCTTAACAAGATAGTGTTCCTCGACGATGACATCGTGGTTCAAACTGATCTTACACCTCTGTGGGACATTGACATGGAAGGGAAAGTGAATGGTGCAGTG---------------------GAAACTTGTCGGGGA---GATGATAAATTTGTTATGTCCAAGAGGCTGAAGAGCTATTTGAACTTCTCACATCCTTTGATAGCAAAGAATTTTGATCCAAATGAATGTGCTTGGGCTTACGGCATGAACATATTTGACCTAGAGGCTTGGAGGAAGACCAACATAAGCCGCACATACCATAGCTGGCTTCAAGAG---AACTTGAAATCAGACCTCAGTTTGTGGCAATTGGGCACATTACCACCAGGCCTAATAGCATTCCATGGCCATGTACACGTTATAGATCCCTTCTGGCACATGCTGGGACTAGGGTACCAA------GACAATACAAGTCTAGCAGATGCTGAAAGCGCCGGGGTGGTCCATTTTAATGGAAGAGCGAAGCCATGGCTTGAGATCGCGTTCCCACAGCTAAGGCCACTGTGGGCAAAGTATGTCGACTTCTCTGACAAATTCATCAAGAGTTGTCACATTAGGGCATCT-------------------------------------------------------------------------------------------------------------------------------------------------------------------------------------------------------------
gnl|Carpa1|supercontig_97.76 ------------------------------------------------------------------------------------------------------------------------------------------------------------------------------------------------------------------------------------------------------------------------------------------------------------------------------------------------------------------------------------------------------------------------------------------------------------------------------------------------------------------------------------------------------------------------------------------------------------------------------------------------------------------------------------------------------------------------------------------------------------------------------------------------------------------------------------------------------------------------------------------------------------------------------------------------------------------------------------------ATGCAGCTGCATATATCGCCC---------------------------------------------AGCTTGAGGCATGTCACGGTGTTTCCGGGG------------------------------------------------------------AAAGGAGTTAAAGAATTCATCAAA------GTAAATGTTGGGTCGAGAAGG---------------------------------------------------------------------------------------GTTTCATATAGAATGCTCTTCTATTCACTTCTCTTCTCCACTTTCCTCATCCGCTTTGTGTTTCTGTTAACCACTGTCGATGACATT---GATGGAGATGTCAAATGCTCGACAATTGGT---TGCTTGGGA---AAAAGACTAGGACCA------AGGATTCTGGGGAGAAAGCTGGAGTCAAAT------------------------GTCCCGGAAGTTATGTACCACGTACTAGAAGAACCGCTTAGC---------CAAGAAGAACTAAAA---------------------------------------------------------------------------GGAAGGTCTGACATACCTCAGTCACTGGAAGAATTCATGGCTGAAATGAAAGAGACCAAAACAGATGCA------------------------------------------------------------------------------------AAGACATTTGCGGTCAAGCTTAGAGAAATGGTCATCCTTCTTGAACAAAGAACAAGAACAGCCAAAATCCAAGAATATCTATACCGCCATGTAGCATCAAGCAGCATACCTAAACAGCTCCACTGTCTGGCTTTGAGACTTGCCAGCGAACACTCCACCAATGCA---------------GCTGCCCGC------------CTCCAGCTCCCGTCC------CCAGAGCTTGTCCCAGCCCTTGTTGACAACTCGTACTTCCACTTTGTCCTTGCCTCAGACAATGTCCTTGCAACATCTGTGGTTGCTGCATCCTTGGTGAGAAACTCGTTACACCCCCAGAAAGTAGTCCTGCACATCATAACAGATAAGAAAACTTATTTCCCGATGCAAGCATGGTTTTCGCTGCAT------CCTTTGACG---CCTGCAATCATTGAGGTTAAGGCACTTCATCATTTCGACTGGTTGTCCAAGGGTAAGGTGCCTGTACTGGAAGCAATGGAAAAAGATCAACGTGTTCGGTCACAGTTCAGAGGGGGATCATCTGCAATTGTGGCAAACAATACTGAGAAGCCTTATGTTATAGCAGCAAAGCTTCAAGCACTTAGTCCTAAGTACAATTCAGTAATGAATCATATCCGTATACATTTACCAGAGTTGTTTCCCAGTCTCAACAAGGTGGTATTCCTCGATGATGACATAGTGGTGCAAACTGATCTTTCACCTCTATGGGACATTGACATGAATGGGAAGGTTAATGGAGCCGTG---------------------GAGACATGTAGAGGT---GAAGACAAGTTTGTGATGTCAAAAAGGTTCAAGAGCTACTTGAACTTCTCCCACCCTCTGATAGCAAAGAATTTCAATCCTGACGAATGTGCATGGGCTTATGGCATGAACATTTTTGATCTAGAAGCTTGGAGGAAAACCAACATAAGCTTGACATATCACTCCTGGCTTGAAGAG---AACTTGAAATCAGATCTGAGTTTGTGGCAACTTGGTACTTTGCCTCCTGGTCTAATAGCATTCCATGGTCATGTTCATGTTATAGATCCTTTTTGGCACATGTTGGGGCTAGGATACCAG------GACAATACAAGTCTTGCTGATGCAAAGAGTGCTGGCGTCATCCATTTCAATGGCAGAGCAAAGCCCTGGCTAGACATAGCATTTCCTCAACTTCAGCCACTGTGGTCTAAGTACATCGACTTCTCGGACAAATTCATCAAAGGCTGTCATATCAGAGCATCT-------------------------------------------------------------------------------------------------------------------------------------------------------------------------------------------------------------
gnl|Poptr1|569069 ------------------------------------------------------------------------------------------------------------------------------------------------------------------------------------------------------------------------------------------------------------------------------------------------------------------------------------------------------------------------------------------------------------------------------------------------------------------------------------------------------------------------------------------------------------------------------------------------------------------------------------------------------------------------------------------------------------------------------------------------------------------------------------------------------------------------------------------------------------------------------------------------------------------------------------------------------------------------------------------ATGCAGCTTCATATATCACCA---------------------------------------------AGTTTGAGGCATGTAACAGTTCTTCCAGGA------------------------------------------------------------AATGGTGTTAGAGAATTTATCAAA------GTGAAGGTTAGAGCAAGAAGG---------------------------------------------------------------------------------------GTTTCGTATCGAATGCTCTTCTACTCTCTCTTGTTCTTCACATTTCTTCTTCGGTTTGTGTTCCTTTTGTCCACCGCTGACACCATT---GATGCAGAAACCAAGTGCTCTACACTAGGT---TGCCTGGGG---AAAAGACTAGGACCA------AGAATATTGGGGAGAAGGCTTGATTCTGCT------------------------GTACCAGAGGTGATGTATCAAGTACTAGAACAACCACTTGAC---------AACGATGAATTAAAG---------------------------------------------------------------------------GGAAGAGATGATATTCCTCAGACATTGGAGGAATTTATGGATGAAGTGAAAAACAGCATATTTGATGCA------------------------------------------------------------------------------------AAAGCTTTTGCTCTCAAGCTCAGAGAAATGGTCACTCTACTTGAACAGAGGACTAGAAATGCCAAAATTCAAGAATATCTGTACAGGCATGTCGCGTCAAGTAGCATACCTAAACAGCTCCTTTGCCTTGCCTTGAGGTTAGCCCATGAACACTCAACCAATGCA---------------GCTGCTCGA------------CGCCAGCTCCCATTG------CCGGAACTCGTCCCTGCGCTTGTCGACAATTCTTATTTTCACTTTGTCCTAGCTTCAGACAATGTGCTAGCTGCTTCTGTAGTCGCCAATTCACTTTTCCAAAATGCTTTGCGCCCCGAAAAGTTTGTTCTGCACATAATAACAGACAGGAAAACGTATTCGCCTATGCAAGCATGGTTCTCATTGCAC------CCTCTATCT---CCTGCAATAATTGAGGTCAAGGCATTGCATCATTTTGATTGGTTCGCAAAGGGGAAAGTCCCAGTTTTAGAAGCAATGGAAAAGGATCTAAGGGTGAGGTCACGGTTTAGAGGGGGCTCGTCTGCAATCGTGGAAAGTAACACCGATAAACCTCATATTATCGCAGCAAAGCTGCAAACACTTGGTCCCAAATACAATTCAGTGATGAATCACATTCGAATTCATCTACCTGAGTTGTTCCCAAGTCTAAACAAGGTTGTGTTCCTAGACGATGACATCGTGGTGCAGACCGATCTTTCGCCTCTTTGGGACATTGACATGAATGGAAAGGTTAATGGGGCAGTA---------------------GAAACCTGTCGAGGA---CAAGACAAGTTTGTCATGTCGAAGCGGTTAAAGAACTATTTGAACTTCTCTCATCCTTTGATAGCAAAAAATTTCAACCCGAACGAATGTGCTTGGGCTTATGGCATGAATATCTTCGATTTAGAAGCTTGGAGGAAAACCAACATAAGCATAACATATCATCACTGGGTTGAAGAG---AACTTGAAATCAGGCCTGAGTTTGTGGCAGCTAGGAACATTACCACCAGGTCTAATAGCATTCCATGGTCACGTCCATGTTATCGATCCCTTTTGGCATATGTTGGGGCTAGGCTACCAA------GAAAATACTAGTTTGGCCGATGCTGAGACTGCCGGCGTCATCCATTTCAATGGTCGAGCAAAGCCTTGGCTAGATATAGCATTCCCTCAACTCCGGCCCCTGTGGGCCAAGTACATCAACTCTTCTGACAAGTTCATTACGGGCTGTCATATTAGGACA----------------------------------------------------------------------------------------------------------------------------------------------------------------------------------------------------------------
gnl|Poptr1|834622 ------------------------------------------------------------------------------------------------------------------------------------------------------------------------------------------------------------------------------------------------------------------------------------------------------------------------------------------------------------------------------------------------------------------------------------------------------------------------------------------------------------------------------------------------------------------------------------------------------------------------------------------------------------------------------------------------------------------------------------------------------------------------------------------------------------------------------------------------------------------------------------------------------------------------------------------------------------------------------------------ATGCAGCTTCATATATCGCCG---------------------------------------------AGTTTGAGGCATGTTACAGTTTTTCCTGGA------------------------------------------------------------AAAGGTGTCAGAGAGTTTATCAAA------GTGAGGGTTGGAGCTAGAAGG---------------------------------------------------------------------------------------GTTTCTTATCGAATGCTCTTCTATTCTCTCTTGTTCTTCACGTTTCTTCTCCGGTTTGTGTTCGTTTTGTCCACAGTTGACTCCATT---GATGGAGAAACCAAGTGCTCTACACTAGGC---TGCTTGGGG---AAAAGACTAGGGCCA------AGGATATTGGGGAGAAGGCTTGACTCGGCT------------------------GTACCAGAGGTTATGTTTCAAGTGCTAGAACAACCACTTGGC---------AATGATGAATTAAAG---------------------------------------------------------------------------GGAAGGAGTGATATTCCTCAAACATTAGAGGAATTTATGGACGAAGTCAAGAACACAAGATTAGACGCG------------------------------------------------------------------------------------AAAACTTTTGCTCTCAAGCTCAGAGAAATGGTCACTCTACTCGAACAAAGGACTAGAAATGCCAAAATCCAAGAATATCTGTACAGGCATGTAGCATCAAGTAGCATACCGAAGCAGCTTCATTGCCTTGCCTTGAGGCTAGCCAGTGAGCACTCCACTAATGCA---------------GCTGCTCGA------------CTTCAGCTCCCCTTG------CCGGAACTCGTCCCTGCGCTTGTTGACAATACTTATTTTCACTTTGTCCTGGCTTCAGACAATGTGCTTGCTGCTGCTGTTGTTGCCAATTCACTTGTCCAAAATGCGTTGCGCCCCCAGAAGTTTGTGCTGCACATAATAACAGATAGGAAAACTTATTCACCTATGCAAGCATGGTTCTCACTGCAC------CCTTTGGCT---CCGGCAATAATTGAGGTCAAGGCATTGCATCATTTCGATTGGTTCGCAAAGGGGAAAGTGCCAGTCATGGAAGCAATGGAAAAGGATCAGAGGGTGAGGTCACAGTTTAGAGGGGGTTCATCTGCAATTGTAGCAAATAACACCGAGAAGCCTCATATTATCGCAGCAAAACTACAAACACTTAGTCCCAAATACAATTCAGTGATGAATCACATCCGAATTCATCTACCTGAGTTGTTCCCAAGCCTAAACAAGGTTGTGTTCCTAGACGATGACATAGTGGTGCAGTCCGATCTTTCGCCTCTCTGGGACATTGACATGAATGGAAAGGTTAACGGGGCAGTA---------------------GAAACCTGTCGAGGA---GAAGACAAGTTTGTCATGTCAAAGAAGTTGAAGAGCTATTTGAACTTCTCTCATCCCTTGATATCAGAAAATTTCAAGCCGAACGAATGTGCCTGGGCTTATGGCATGAACATATTTGATTTAGAGGCTTGGAGGAAAACCAACATAAGCACAACATACCATCACTGGGTTGAAGAG---AACTTGAAATCAGACCTGAGCTTGTGGCAGCTAGGAACACTACCTCCAGGTCTGATAGCATTCCATGGCCACGTCCACGTTATCGATCCCTTTTGGCACATGTTGGGTCTAGGCTACCAA------GAAAATACAAGTTTGGCAGATGCTGAGACTGCCGGCGTCATCCATTTCAATGGTCGAGCAAAGCCTTGGCTAGATATAGCATTCCCTCAGCTCCGCCCCCTGTGGGCTAAGTACATCAACTTTTCTGACAAGTTCATAAAGGGCTGTCATATTAGGCCATCT-------------------------------------------------------------------------------------------------------------------------------------------------------------------------------------------------------------
gnl|Orysa5|Os03g11330 ------------------------------------------------------------------------------------------------------------------------------------------------------------------------------------------------------------------------------------------------------------------------------------------------------------------------------------------------------------------------------------------------------------------------------------------------------------------------------------------------------------------------------------------------------------------------------------------------------------------------------------------------------------------------------------------------------------------------------------------------------------------------------------------------------------------------------------------------------------------------------------------------------------------------------------------------------------------------------------------ATGCAGCTGCGGATCTCGCCGAGCATGCGCAGCATCACCATCTCGAGCAGCAATGGCGTCGTCGACTCGATGAAGGTGCGGGTGGCGCCGCAGCCGCCCCCGCCGCCGCCGCCGCTCGCGCTGCAGGGGGTGGTGACG---CCGGGCGCGGGCCGCCGTGGCGGCGGGGGAGGGGGAGGT------GGCGGTGGCGGTGGGTGGTGG---------------------------------------------------------------------------GGGGCGGGGTGGTACTGGCGCGCCGTGGCGTTCCCGGCCGTCGTGGCGCTCGGCTGCCTCCTGCCCTTCGCCTTCATCCTCGCCGCAGTGCCGGCGCTCGAGGCCGACGGCAGCAAGTGCTCCTCCATCGAT---TGCTTGGGG---AGGCGAATAGGGCCT------AGTTTCCTTGGTAGGCAGGGGGGTGATTCT---------------ATGAGGCTGGTGCAAGATCTGTATAGGATTTTTGATCAGGTTAACAATGAA------------GAATCTCCTGAT------------------------------------------------------------------------------GATAAAAGAATACCAGAATCATTCAGGGACTTTCTTCTGGAGATGAAGGATAGCCATTACGATGCT------------------------------------------------------------------------------------AGAACATTTGCTGTTAGGTTGAAAGCTACGATGGAAAACATGGATAAGGAAGTAAAGAAGTTAAGGCTGGCAGAGCAATTATATAAACATTATGCTGCAACTGCTATTCCCAAGGGCATACATTGCCTGTCTCTGCGTCTTACTGATGAATATTCCTCAAATGCT---------------CATGCTCGG------------AAACAGTTGCCACCA------CCTGAACTGTTACCTTTACTTTCTGATAATTCATTCCAACATTACATTCTAGCCAGTGATAATATCCTTGCTGCTTCAGTTGTTGTGAGCTCAACTGTCCGATCTTCGTCAGTACCTCATAAAGTAGTATTTCATGTTATTACTGATAAGAAAACGTATCCGGGGATGCATTCTTGGTTTGCTCTTAAT------TCTATATCA---CCTGCTATAGTTGAAGTGAAAGGTGTTCACCAGTTTGATTGGTTGACGAGAGAAAATGTTCCAGTACTAGAGGCTATAGAAAACCATCGTGGAGTCAGAAATCACTACCATGGAGATCATGCGGCAGTTTCTAGTGCAAGTGAC---AGTCCGAGAGTGCTTGCTTCAAAGCTGCAGGCTCGAAGTCCCAAATACATATCCCTGCTTAACCATCTCCGCATTTATTTGCCTGAGCTTTTTCCGAACCTCAACAAGGTGGTCTTTCTTGATGACGACATTGTTATTCAGCGTGATTTGTCTCCCCTTTGGAAGATCAATCTCGAAGGGAAGGTGAATGGTGCTGTG---------------------GAGACCTGCAGAGGA---GAAGATAACTGGGTGATGTCTAAGCGCTTCAGGACATATTTCAATTTTTCCCACCCTGTGATAGCTCGGAGTCTTGACCCAGATGAATGTGCATGGGCATATGGGATGAATATATTTGACTTGGCAGCTTGGAGGAAGACAAACATCAGAGAGACATACCATTTCTGGTTGAAAGAG---AATCTAAAATCTGGTCTTACTCTCTGGAAATTTGGCACTTTGCCGCCTGCGCTAATAGCATTCAGGGGCCACCTGCATGGCATAGATCCATCTTGGCACATGCTTGGCCTAGGATACCAA------GAAAATACAGACATTGAGGGTGTTAGGAGATCTGCAGTGATCCACTACAATGGCCAGTGCAAGCCATGGCTAGACATTGCTTTTAAGAACCTACAACCATTTTGGACAAAGCACGTAAATTACTCCAATGACTTTATTAGAAACTGCCATATTTTGGAGCCCCAGTATGATAAAGAG----------------------------------------------------------------------------------------------------------------------------------------------------------------------------------------------
gnl|Orysa5|Os12g38930 ------------------------------------------------------------------------------------------------------------------------------------------------------------------------------------------------------------------------------------------------------------------------------------------------------------------------------------------------------------------------------------------------------------------------------------------------------------------------------------------------------------------------------------------------------------------------------------------------------------------------------------------------------------------------------------------------------------------------------------------------------------------------------------------------------------------------------------------------------------------------------------------------------------------------------------------------------------------------------------------ATGCAGATCCGGCTGTCGCCG---------------------------------------------AGCATGAGGAGCATCACCATCTCCAGTAGCGGCATCGGCATCGGCGGCGGCAATGGCGGCGGCGGAGGCGGC---GGCGGCGGCGTGGGGAGCGGGCTGCTAGACCTCATGAAG------CTCAAGGCCGCCGCCCGCCAC---------------------------------------------------------------------------------------TTCTCCTACCGCACCGTCTTCCACACCGTCCTCATCCTCGCCTTCCTCCTCCCCTTCGTCTTCATCCTCACCGCCCTCGTCACCCTC---GAGGGCTTCAACAAGTGCTCCTCCCTAGAT---TGTCTAGGC---AGACGGTTAGGTCCA------CGGCTTCTTGGTAGGGGCAACGATGGCTCC---------------ATGAGGGTCATGAGGGATTTGTATAGGATGCTTGACGAAATAAATTCTGAA------------GAAGTACCTGTT------------------------------------------------------------------------------GATTTGAAGGTCCCAGACTCTTTTGATGAATTCATCTGGGACATGAAGAATAATGATTATGATTTA------------------------------------------------------------------------------------AGGTCATTTGCTTTTAGGCTGAAGGCAACAATGGAGAGCATGGACAGGGAATTGAGAACATCAAGGTTATCAGAGCAGTTAAACAAACACTACGCAGCAATTGCTATTCCCAAAGGCCTTCATTGCCTTTCCTTGCGTCTAACTGATGAATACTCATCCAATGCT---------------CTTGCAAGG------------AAACAACTCCCTCCA------CCTGAGTTGATCCCTCGTCTTTCTGACAATTCCTATCTCCATTTTGTTTTAGCATCAGATAACATCCTTGCAGCCTCAGTTGTGGTCAGTTCAACTATTAGGTCATCATTAAAACCTGGCAGGATAGTTTTCCATGTCATCACTGACAAGAAGACCTATCCTGCTATGCACTCATGGTTTGCTTTGAAT------ACTCTTTCT---CCTGCCATTGTTGAGGTGAAAGGTGTTCACCAATTTGATTGGTTAACAAGAGAAAACGTGCCAGTTCTTGAAGCTATAGAAACTCAGCACACTGTCAGAAGTCGTTTCCATGGAAATCACCTTGCAAGAAATAGTGCAGGTGAT---AGCCCAAGGGTTTTTGCTGCCAAGCTGCAGGCAGGGAGTCCAACATATACTTCAGTGCTCAATCATATTCGAATATACTTGCCTGAGTTGTTCCCAAACCTCAACAAAGTTGTATTTCTTGATGATGACGTTGTTGTCCAGCGGGACTTGTCATCACTTTGGGATATTGATCTAGGTGGGAAGGTAAATGGAGCTGTT---------------------GAGACCTGCAGAGGT---GGAGATACTTGGGTGATGTCCAAGAGGTTCAGAAATTATTTCAATTTCTCCCATCCCCTCATTGCCAATAACTTCGACCCTTCGGAGTGTGCATGGGCATATGGCATGAATATATTTGACCTGAGTGCATGGAGAAAGACATCCATTAAAGATAAATACCACCATTGGGTCAGGGAG---AATCTGAGCTCAAACTTCACACTTTGGAGGCTTGGAACATTACCACCTGGCCTTATAGCATTTAGAGGTCATGTTCATCCTATTGATCCATCATGGCATCTTTTAGGCTTGGGGTATCAG------GAAAAGACAGATATCCCCAGTGTTCAGAAAGCAGCAGTCATACATTACAATGGGCAAAGTAAACCATGGCTGGATATTGGTTTTAAGCATCTCCAGCCATTTTGGACAAGACATGTGAACTACTCGAATGAGTTCATAAGAAACTGTCATATAATGGAGCCCCAGTTA-------------------------------------------------------------------------------------------------------------------------------------------------------------------------------------------------------
gnl|Sorbi1|Sb08g019260.1 ------------------------------------------------------------------------------------------------------------------------------------------------------------------------------------------------------------------------------------------------------------------------------------------------------------------------------------------------------------------------------------------------------------------------------------------------------------------------------------------------------------------------------------------------------------------------------------------------------------------------------------------------------------------------------------------------------------------------------------------------------------------------------------------------------------------------------------------------------------------------------------------------------------------------------------------------------------------------------------------ATGCAGATCCGGCTGTCGCCG---------------------------------------------AGCATGAGGAGCATCACCATCTCCACTAGC------------------------------------------------------------CATGGCCTGCTAGACTTGATGAGG------CTCAAGGTCGCCGCGCGACAC---------------------------------------------------------------------------------------TTCTCCTACCGCACCGTCTTCCACACCGTCCTCATCCTCGCCTTCCTCCTGCCCTTCGTCTTCATACTCACCGCCGTCATGACGCTC---GAGGGCTTCAACAAGTGCTCCTCACTAGAT---TGTCTGGGA---AGACGTTTAGGTCCG------CGCCTTCTTGGTAGGGGAAATGATGGTTCC---------------ATGAGGCTTGTGAGGGATTTGTATGTGATGCTTGATGAAGTAAATTCTGAG------------GAAGCACCTCTT------------------------------------------------------------------------------GATTTGAAGGTTCCAGAAACTTTTGATGAATTTATCTGGGACATGAAGAATAATGATTATGATTTA------------------------------------------------------------------------------------AGATCATTTGCTTTTAAGCTGAAGGCTACGATGGAGAGCATGGATAAGGAATTGAGGTCATCAAGGTTATCGGAGCAGTTGAACAAGCATTATGCTGCAATTGCTATTCCTAAAGGCCTTTATTGCCTTTCATTGCGTTTAACTGATGAATACTCCTCAAATGCC---------------CTTGCAAGG------------AAACAACTACCACCC------CCAGAGTTGGTGCCTTGTCTTTCGGACAACTCCTATTACCATTTTGTTTTAGCATCAGATAACATCCTTGCAGCCTCAGTTGTGGTCAGATCAACAGTTAGATCATCACTGAAACCTGAGAGGATAGTTTTCCATGTTATTACTGACAAAAAGACCTATCCTGCCATGCATTCATGGTTTGCTTTAAAT------TCTCTCAGT---CCTGCTATTGTTGAGGTGAAAGGTGTTCACCAATTTGATTGGTTAACAAAAGAAAATGTTCCTGTACTTGAAGCTATAGAAACTCAGCGCACTGCCCGAGATCGTTACCATGGAAGTCACCGTCCAAGAACCAGTGCTAGTGAT---AGCCCAAGGGTTTTTGCAGCCAAGCTGCAGGCAGGAAGTCCAACATATACTAATATGCTCAATCATATTCGAATATACTTGCCTGAGTTGTTCCCAAGCCTCAACAAGGTCGTATTTCTTGATGATGATGTTGTTGTCCAACATGACCTATCACCACTTTGGGATATCGATCTAGCTGGGAAGGTTAATGGTGCTGTT---------------------GAGACTTGCAGAGGT---GGAGATAGTTGGGTGATGTCTAAGAAGTTCAGAAATTATTTCAACTTTTCGCATCCCCTCATTGCAAAAAACTTTGACCCTTCAGAGTGTGCTTGGGCATATGGTATGAATATTTTTGACCTCAATGCATGGAGGAAGACAACAATCAAAGATAAATATCATCATTGGGTCAAGGAG---AACCTGAAGTCAAACTTCACACTTTGGAGGCTTGGAACATTACCACCAGGCCTTATAGCATTTAAAGGCCATGTTCACCCAATTGATCCATCATGGCATCTGTTAGGCTTGGGTTATCAG------GAAAAGACAGATATCAGTAGTGTTGAACAAGCAGCAGTTATACATTATAACGGGCAAAGTAAACCGTGGCTGGAGATTGGTTTTAAACATCTTCAACCATTTTGGACAAAATATGTGAACTACTCAAATGAATTCATAAGAAACTGTCATATAATGGAGCCTCAGTTG-------------------------------------------------------------------------------------------------------------------------------------------------------------------------------------------------------
gnl|Medtr1|AC150844_19.3 ------------------------------------------------------------------------------------------------------------------------------------------------------------------------------------------------------------------------------------------------------------------------------------------------------------------------------------------------------------------------------------------------------------------------------------------------------------------------------------------------------------------------------------------------------------------------------------------------------------------------------------------------------------------------------------------------------------------------------------------------------------------------------------------------------------------------------------------------------------------------------------------------------------------------------------------------------------------------------------------------------------------------------------------------------------------------------------------------------------------------------------------------------------------------------------------------------------------------------------------------------------------------------------------------------------------------------------------------------------------------------------------------------------ATGTGGTTGTAT---TGTTTAGGT---AGACGGTTAGGACCA------AGGTTTCTTGGAAGGGCTGACGATTCAGCG------------------AGATTAGTTAGAGATTTTTACAACATACTAAACGAAGTGAAAACCGGG------------GAAGTTCCATCT------------------------------------------------------------------------------AGTTTAAAGCTACCAGATTCATTTGATCAAATGGTTTCTGATATGAAGAACAATCAATATGATGCC------------------------------------------------------------------------------------AAAACATTCGCTTTCATGTTAAAGAGAATGATGGAGAAATTTGAGAACGAAATCAGAGAATCTAAATTTGCAGAGCTGATGAATAAACACTTTGCAGCTAGTTCCATCCCTAAAGGGATTAATTGTCTCTCCTTGCGTTTGACTGATGAATACTCGTCAAATGCG---------------CATGCACGC------------AAACAATTGCCTCCT------CCGGAGTTATTACCAATGCTCTCCGACAACTCTTTCCACCATTTTATTTTGTCAACTGATAACATCTTGGCTGCTTCAGTCGTTGTTACCTCTACTGTACAATCGTCTCTGAAACCTGAAAATATAGTTTTCCATGTCATCACCGACAAAAAAACTTACGCGGGTATGCACTCTTGGTTTGCACTAAAT------CCTCCCTCA---CCTGCTATTGTTGAAGTCAAAGGCATTCATCAGTTTGACTGGTTAACTAGAGAAAATGTTCCGGTACTTGAAGCTGTAGAAAGTCAAAATGGAATCAGGAATTACTACCATGGGAATCATGTGATGGGAACCAATCTCAGTGATACCAGTCCGCGTAAATTTGCATCGAAATTGCAGTCGAGAAGTCCAAAGTACATATCTCTACTCAATCATATCCGCATATACATTCCTGAGCTTTACCCAAACCTCGACAAGGTGGTTTTTTTGGATGACGATGTAGTGGTTCAGCGTGACTTGTCTCCACTATGGGAAATTGATCTGAATGGAAAAGTTAATGGAGCTGTG---------------------GAAACCTGCAGAGGC---GAAGATGAATGGGTAATGTCAAAACATTTTAGGAACTATTTCAATTTTTCCCATCCCCTCATTGCAAAGCATTTGGATCCTGACGAGTGTGCTTGGGCTTACGGAATGAATGTCTTTGATCTTCGTGCATGGAGAGCAGCAAATATTAGAGAGACATATCATTCCTGGCTTAAAGAG---AATCTGAGGTCAAACATGACAATGTGGAAGCTTGGAACCCTACCTCCAGCTTTGATTGCATTTAGAGGTCATGTTCATCCAATTGACCCTTCTTGGCACATGCTTGGTTTAGGTTATCAG------AACAAAACAAGTGTTGAAAAGGTGAAAATGGCTGCTGTTATTCATTACAATGGCCAATCAAAACCATGGTTGGAGATTGGTTTTGAACATCTTAAACCATTTTGGACCAAGTATGTCAATTATTCAAATGATTTTGTTAGGAACTGTCATATCATGGAATCATAG----------------------------------------------------------------------------------------------------------------------------------------------------------------------------------------------------------
gnl|Arath7|AT3G01040 ------------------------------------------------------------------------------------------------------------------------------------------------------------------------------------------------------------------------------------------------------------------------------------------------------------------------------------------------------------------------------------------------------------------------------------------------------------------------------------------------------------------------------------------------------------------------------------------------------------------------------------------------------------------------------------------------------------------------------------------------------------------------------------------------------------------------------------------------------------------------------------------------------------------------------------------------------------------------------------------ATGCAGCTTCACATATCGCCT---------------------------------------------AGCATGAGAAGCATTACGATATCGAGCAGC------------------------------------------------------------AATGAGTTTATTGATTTGATGAAG------ATCAAAGTCGCAGCTCGTCAC---------------------------------------------------------------------------------------ATCTCTTACCGAACTCTCTTCCACACTATCTTAATCCTCGCTTTCTTGTTACCTTTTGTTTTCATCCTAACCGCTGTTGTTACCCTT---GAAGGTGTCAACAAGTGCTCCTCTTTTGAT---TGTTTCGGG---AGGCGGCTAGGACCA------CGTCTTCTTGGTAGGATAGATGATTCAGAG---------------CAGAGACTAGTTAGAGATTTTTACAAAATTCTAAATGAAGTAAGCACTCAA------------GAAATTCCAGAT------------------------------------------------------------------------------GGTTTAAAGCTTCCAGAGTCTTTTAGTCAACTGGTTTCGGATATGAAGAACAACCACTATGATGCT------------------------------------------------------------------------------------AAAACATTTGCCCTCGTATTTCGAGCTATGGTAGAGAAGTTTGAAAGGGATTTAAGGGAATCCAAATTTGCAGAACTCATGAACAAGCACTTTGCTGCAAGTTCAATTCCAAAAGGAATTCACTGTCTCTCTTTAAGACTAACCGATGAATATTCCTCCAATGCT---------------CATGCCCGG------------AGACAGCTTCCTTCC------CCGGAGCTTCTCCCTGTTCTCTCAGACAATGCTTACCACCATTTTGTTCTAGCTACAGATAATATCTTAGCTGCATCGGTTGTGGTCTCATCTGCTGTTCAATCATCTTCAAAACCCGAGAAAATTGTCTTCCATGTTATCACAGACAAGAAAACCTATGCGGGTATGCATTCTTGGTTTGCACTCAAT------TCTGTTGCT---CCTGCGATTGTTGAAGTGAAAAGCGTTCATCAGTTTGATTGGTTAACAAGAGAGAATGTTCCAGTTCTTGAAGCTGTGGAAAGCCATAACAGTATCAGAAATTATTACCATGGGAATCATATTGCTGGTGCAAACCTCAGCGAAACAACCCCTCGAACATTTGCTTCGAAACTGCAGTCAAGAAGTCCCAAATACATATCTTTGCTCAACCATCTTAGAATATATCTACCAGAGCTTTTTCCGAACTTAGACAAGGTAGTGTTCTTAGATGATGATATAGTGATACAGAAAGATTTATCTCCGCTTTGGGATATTGACCTTAACGGGAAGGTTAATGGAGCTGTG---------------------GAGACTTGTCGAGGA---GAAGACGTATGGGTTATGTCAAAGCGTCTTAGGAACTACTTCAATTTTTCTCACCCGCTCATCGCAAAGCATTTAGATCCCGAAGAATGTGCTTGGGCTTATGGAATGAATATCTTTGATCTACGGACTTGGAGGAAGACAAATATCAGAGAAACGTATCATTCTTGGCTTAAAGAG---AATCTGAAGTCGAATCTAACAATGTGGAAACTTGGAACATTGCCTCCTGCTCTAATAGCATTTAAAGGTCATGTTCAGCCAATAGATTCCTCTTGGCATATGCTTGGATTAGGTTATCAG------AGCAAGACCAACTTAGAAAATGCGAAGAAAGCTGCAGTGATTCATTACAATGGCCAATCAAAGCCGTGGCTTGAGATAGGTTTCGAGCATCTCAGACCATTCTGGACAAAATATGTTAACTACTCCAATGATTTCATTAAGAATTGTCATATCTTGGAA----------------------------------------------------------------------------------------------------------------------------------------------------------------------------------------------------------------
gnl|Arath7|AT5G15470 ------------------------------------------------------------------------------------------------------------------------------------------------------------------------------------------------------------------------------------------------------------------------------------------------------------------------------------------------------------------------------------------------------------------------------------------------------------------------------------------------------------------------------------------------------------------------------------------------------------------------------------------------------------------------------------------------------------------------------------------------------------------------------------------------------------------------------------------------------------------------------------------------------------------------------------------------------------------------------------------ATGCAGCTTCACATATCGCCG---------------------------------------------AGTATGAGAAGCATTACGATTTCGAGCAGC------------------------------------------------------------AATGAGTTTATTGACTTGATGAAG------ATCAAGGTCGCAGCTCGTCAC---------------------------------------------------------------------------------------ATCTCTTACCGAACTCTCTTCCACACCATCTTAATCCTCGCTTTCTTGTTGCCTTTTGTTTTCATTCTCACCGCTGTTGTTACCCTT---GAGGGTGTCAACAAATGCTCCTCCATTGAT---TGTTTAGGG---AGGCGGATAGGTCCA------CGTCTTCTTGGTAGGGTAGATGATTCAGAG------------------AGACTAGCTAGAGACTTTTATAAAATTCTAAACGAAGTAAGCACTCAA------------GAAATTCCAGAT------------------------------------------------------------------------------GGTTTGAAGCTTCCAAATTCTTTTAGTCAACTTGTTTCCGATATGAAGAATAACCACTATGATGCA------------------------------------------------------------------------------------AAAACATTTGCTCTTGTGCTGCGAGCCATGATGGAGAAGTTTGAACGTGATATGAGGGAATCGAAATTTGCAGAACTTATGAACAAGCACTTTGCAGCAAGTTCCATTCCCAAAGGCATTCATTGTCTCTCTCTAAGACTGACAGATGAATATTCCTCCAATGCT---------------CATGCTCGA------------AGACAGCTTCCTTCA------CCAGAGTTTCTCCCTGTTCTTTCAGATAATGCTTACCACCACTTTATTTTGTCCACGGACAATATTTTGGCTGCCTCAGTTGTGGTCTCATCCGCTGTTCAGTCATCTTCAAAACCCGAGAAAATTGTCTTTCACATCATTACAGACAAGAAAACCTATGCGGGTATGCATTCATGGTTTGCGCTTAAT------TCTGTTGCA---CCAGCAATTGTTGAGGTTAAAGGTGTTCATCAGTTTGACTGGTTGACGAGAGAGAATGTTCCGGTTTTGGAAGCTGTGGAAAGCCATAATGGTGTCAGGGACTATTATCATGGGAATCATGTCGCTGGGGCAAACCTCACCGAAACAACTCCTCGAACATTTGCTTCAAAATTGCAGTCTAGAAGTCCAAAATACATATCTTTGCTCAACCATCTTAGAATATATATACCAGAGCTTTTCCCGAACTTGGACAAGGTGGTTTTCTTAGACGATGATATAGTTGTCCAGGGAGACTTAACTCCACTTTGGGATGTTGACCTCGGTGGTAAGGTCAATGGGGCAGTA---------------------GAGACTTGCAGGGGT---GAAGATGAATGGGTGATGTCAAAGCGTTTAAGGAACTACTTCAATTTCTCTCACCCGCTCATCGCAAAGCATTTAGATCCTGAAGAATGTGCTTGGGCATATGGTATGAATATCTTCGATCTACAAGCTTGGAGGAAAACAAATATCAGAGAAACGTATCACTCTTGGCTTAGAGAG---AATCTAAAGTCAAATCTGACAATGTGGAAACTTGGAACCTTGCCTCCTGCTCTTATCGCGTTCAAGGGTCACGTACACATAATAGACTCGTCATGGCATATGCTAGGATTAGGCTACCAG------AGCAAGACCAACATAGAAAATGTGAAGAAAGCAGCAGTGATCCACTACAATGGGCAGTCAAAGCCATGGCTGGAGATTGGTTTCGAGCATCTGCGGCCATTCTGGACCAAATACGTCAACTACTCAAATGATTTCATCAAGAACTGTCACATATTGGAG----------------------------------------------------------------------------------------------------------------------------------------------------------------------------------------------------------------
gnl|Vitvi1|GSVIVP00021044001 ------------------------------------------------------------------------------------------------------------------------------------------------------------------------------------------------------------------------------------------------------------------------------------------------------------------------------------------------------------------------------------------------------------------------------------------------------------------------------------------------------------------------------------------------------------------------------------------------------------------------------------------------------------------------------------------------------------------------------------------------------------------------------------------------------------------------------------------------------------------------------------------------------------------------------------------------------------------------------------------ATGCAGCTTCACTTCTCTCCT---------------------------------------------AGCATGAGAAGCATCACGATCTCGAGCAGC------------------------------------------------------------AATGGGTTTATTGACTTGATGAAG------ATCAAGGTCGCAGCTCGCCAT---------------------------------------------------------------------------------------ATCTCTTATCGCACTCTTTTCCACACAATCCTCATCTTGGCATTCCTCTTACCCTTTGTCTTCATTCTCACTGCTGTTGTTACCCTT---GAAGGTGTCAACAAGTGCTCATCATTCGAT---TGTCTAGGC---AGGCGGTTGGGACCA------AGGCTTCTTGGTCGAGCAGATGATTCAGGG------------------AGGCTAGTTAGAGATTTTTACAAGATCCTCAATCAAGTGAACACTGAG------------GAACTCCCAGAT------------------------------------------------------------------------------GGTCTAAAGCTTCCAGATACATTCAGTCAACTTGTTTCTGAAATGAAGAACAAACAGTATGATGCA------------------------------------------------------------------------------------AAGACATTTGCTTTCATGTTACGGGCAATGATGGAGAAGCTTGAAAGGGATATCAGGGAATCAAAGTTTGCAGAATTGATGAATAAACACTTTGCAGCAAGTGCCATTCCAAAAGGCATTCACTGTCTGTCTCTTCGTCTGACTGATGAATATTCCTCTAATGCT---------------CATGCGCGA------------AAACAGTTGCCTTCT------CCAGAATTACTTCCTCTACTCTCTGACAACTCTTACCATCACATGATTGTGTCAACCGACAATATCCTGGCTGCTTCAGTTGTTGTCAATTCTGCTGTTCAGTCATCTCTACAACCTGAGAAAATAGTATTCCATGTCATCACTGACAAGAAAACATATGCGGGTATGCACTCATGGTTTGCACTAAAT------CCAGTCTCA---CCTGCTATTGTTGAAGTGAAAGGCGTTCACCAGTTTGACTGGTTAACAAGGGAGAATGTTCCCGTGCTTGACGCTGTAGAGAGCCATAATGGAATCCGGAGTTACTACCATGGGAATCATGTTGCAGGGGCCAATCTCAGTGAGACTACTCCACGAAGATTTGCTTCGAAATTGCAGGCTAGAAGTCCTAAGTACATTTCCTTGCTCAACCATCTCCGCATATATATACCAGAGCTCTTTCCAAACCTCAACAAGGTGGTCTTCTTAGATGATGATGTTGTAATTCAGCGTGATCTCTCTCCACTCTGGGAAATTGACCTTGAGGGAAAGGTTAATGGAGCTGTA---------------------GAAACCTGTAGAGGC---GAAGATGAGTGGGTAATGTCCAAGAGATTCAGAAACTACTTCAACTTTTCGCATCCTCTCATAGCAAAGAATTTGAATCCTGATGAATGTGCATGGGCTTATGGGATGAACATCTTTGATCTAAGTGCATGGAGGAAGACCAATATAAGAGAAACTTACCATTCCTGGCTGAAGGAG---AATCTGAAGTCAAACCTGACTATGTGGAAGCTTGGAACCCTACCTCCTGCTTTGATAGCATTTAAAGGTCATATTCACCCAATCGACCCATCCTGGCACATGCTTGGCTTGGGCTACCAG------AATAAGACCAACATTGACAGTGTGAAAAAGGCTGCTGTTATCCACTACAATGGCCAGTCAAAACCATGGCTGCAGATTGGCTTTGAGCATCTACGGCCATTTTGGACCAAGTATGTTAACTACTCCAATGACTTTGTAAGGAACTGCCACATCTTGGAGTCA-------------------------------------------------------------------------------------------------------------------------------------------------------------------------------------------------------------
gnl|Poptr1|556346 ---------------------------------------------------------------------------------------------------------------------------------------------------------------------------------------------------------------------------------------------------------------------------------------------------------------------------------------------------------------------------------------------------------------------------------------------------------------------------------------------------------------------------------------------------------------------------------------------------------------------------------------------------------------------------------------------------------------------------------------------------------------------------------------------------------------------------------------------------------------------------------------------------------------------------------------------------------------------------------------------------------------------------------------------------------------ATGAGAAGCATCACTATATCTTCGAGCGGCAAC------------------------------------------------------AATGGATTTATTGACTCAATGAAG------ATCAAAGTCGCAGCTCGCCAT---------------------------------------------------------------------------------------ATCTCTTATCGAACCCTTTTTCATACTATACTCATTCTTGCTTTCTTGTTACCTTTTGTATTCATTCTTACTGCTCTGGTTACGCTT---GAAGGAGTCAATAAGTGCTCCTCATTTGAT---TGTTTAGGT---AGGCGGTTAGGACCA------AGGCTTCTTGGAAGAGTAGATGATTCAGGG------------------AGGCTTGTTAAAGACTTTTACAAGATACTCAATCAAGTAAAAAATGAG------------GAAATCCCAGAT------------------------------------------------------------------------------GGTGTAAAGCTTCCGGCTTCTTTTAATCACCTTGTTTCTGAAATGAAGAACAATCAGTATGATGCA------------------------------------------------------------------------------------AGGACATTTGCGTTCATGTTGAGGGCTATGATGGAAAAGTTGGAAAGAGAAATTAGGGAATCTAAATTTGCAGAGCTGATGAACAAACACTTTGCTGCAAGTTCCATCCCCAAAAGCATCCACTGTCTCTCTCTACGTCTGACTGATGAATATTCTTCTAATGCT---------------CATGCACGT------------ACACAGTTGCCTTCT------CCAGAGTTCCTTCCTTTGCTCTCTGACAACTCGTATCACCACTTTGTCCTCTCAACTGATAACATTTTGGCTGCCTCAGTTGTTGTCACTTCTACTGTCCAGTCATCTCTAAAGCCTGACAGGATAGTTTTTCACATCATCACTGACAAGAAAACCTATGCGGGTATGCATTCATGGTTTGCACTAAAT------CCAGCCTCC---CCTGCTATTGTTGAAGTGAAGGGTGTTCACCAGTTTGACTGGTTAACAAGAGAGAATGTTCCAGTGCTTGAAGCTGTGGAGAATCATAATGGTATCAGGGATTATTACCATGGGAATCATATTGCAGGGGCAAATCTTAGTGATACAACACCTCGGAGATTTGCTTCTAAATTGCAGGCTAGAAGTCCGAAGTATATATCGTTACTTAACCATCTTCGGATATACATACCCGAGCTCTTTCCAAACCTCGACAAGGTGGTGTTTTTAGATGATGATGTTGTAATTCAGCATGATTTGTCTCCACTTTGGGAAATTGACCTTCAGGGAAAGGTCAATGGAGCCGTA---------------------GAAACTTGTAAAGGT---GAAGATGAGTGGGTAATGTCCAAGCATCTCAAGAACTACTTCAATTTTTCACATCCCCTTATAGCAAAGAATTTGGACCCTGATGAATGTGCTTGGGCTTATGGAATGAATATATTTGATCTCCATGCATGGAGGAACACGAATATAAGAGAAACCTACCATTCCTGGATGAAAGAG---AACCTGAAGTCAAACCTGACGATGTGGAAACTTGGAACCCTACCACCGTCTTTGATTGCCTTTAAAGGTCATGTTCATCCAATTGATCCATTCTGGCATATGCTTGGACTGGGATATCAG------AATAATACAAATATCGAGAGTGTAAAGAAGGCTGCAGTTATTCACTACAATGGTCAGTCTAAACCTTGGCTGGAAATTGGCTTTGAGCATCTACGACCATTTTGGACCAAGTATGTGAATTACTCTAATGATTTTATAAGGAACTGCCACATCCTGGATTCAGTT----------------------------------------------------------------------------------------------------------------------------------------------------------------------------------------------------------
gnl|Poptr1|577718 ---------------------------------------------------------------------------------------------------------------------------------------------------------------------------------------------------------------------------------------------------------------------------------------------------------------------------------------------------------------------------------------------------------------------------------------------------------------------------------------------------------------------------------------------------------------------------------------------------------------------------------------------------------------------------------------------------------------------------------------------------------------------------------------------------------------------------------------------------------------------------------------------------------------------------------------------------------------------------------------------------------------------------------------------------------------ATGAGAAGCATCACTATATCTTCTAGCAGCAAC------------------------------------------------------AATGGGTTTATTGACTTAATGAAG------ATCAAAGTCGCAGCTCGCCAT---------------------------------------------------------------------------------------ATCTCTTATAGAACCCTTTTTCATACTATACTCATTCTCGCTTTTTTGTTACCTTTTGTATTCATTCTCACTGCTTTGGTTACCCTT---GAAGGAGTCAACAAGTGTTCCTCATTTGAT---TGTTTAGGT---AGACGGTTAGGACCA------AGGCTTCTTGGTAGAGTAGATGATTCAGGG------------------AGGCTCGTTAAAGACTTTTACAAGATACTCAATCAAGTTAAAAACGAG------------GAAATCCCAGAT------------------------------------------------------------------------------GGTGTAAAGCTCCCAGCTTCTTTTAGCCACCTAGTTTCTGAAATGAAGAACAATCAGTATGATGCA------------------------------------------------------------------------------------AGGACATTTGCATTCATGTTGAGGGCTATGATGGAAAAATTGGAAAGAGAAATTAGGGAATCTAAATTTTCAGAGCTGATGAACAAACACTTTGCTGCAAGTTCCATCCCGAAAAGCATCCACTGTCTCTCTCTACGTCTGACTGATGAATATTCCTCCAATGCT---------------CATGCACGT------------AAACAATTACCTTCT------CCAGAGTTCCTTCCTCTGCTCTCCGACAACTCTTACCACCACTTTGTCCTCTCAACTGATAACATTTTGGCTGCCTCAGTTGTTGTCACTTCTACTATCCAGTCATCTTTAAAGCCTGACAACATAGTTTTTCACATCATCACTGACAAGAAAACCTATGCGGGCATGCACTCATGGTTTGCGCTAAAC------CCAGTCTCC---CCTGCTATTGTGGAAGTGAAAGGTGTTCACCAGTTTGACTGGTTAACAAGAGAGAATGTTCCAGTGCTTGAAGCTGTAGAGAACCATAATGGTATCAGGAATTATTACCATGGGAATCACATTGCAGGGGCAAATCTTAGTGATACAACTCCACGAAGATTTGCTTCAAAATTGCAGGCTAGAAGTCCAAAGTATATATCAATACTCAACCATCTTCGGATATATATACCTGAGCTCTTTCCAAGCCTTGACAAGGTGGTGTTTCTAGATGACGATGTCGTAATCCAGCGTGATTTGTCTCCACTTTGGGAAATTGACCTTAAGGGAAAAGTCAATGGAGCTGTA---------------------GAAACTTGTAAAGGT---GAAGATGAGTGGGTAATGTCCAAGCATTTCAAGAATTACTTCAATTTTTCACATCCCCTCATAGCAAAGAATTTGGACCCTGATGAATGTGCATGGGCATATGGAATGAACATATTTGATCTCCGCGCATGGAGGAAAACAAATATTAGAGAAACCTACCATTCCTGGCTGAAAGAG---AACCTGAAGTCAAACCTGACAATGTGGAAACTCGGAACCCTACCACCTGCTTTGATTGCATTTAAAGGTCATGTTCATCCAATTGATCCATCCTGGCATATGCTTGGGTTGGGATACCAG------AATAAGACAAACATTGAGAGTGTAAAGAAGGCTGCAGTTATCCACTACAATGGTCAGGCAAAACCTTGGCTGGAAATTGGCTTTGAGCATCTTCGACCATTTTGGACCAAATATGTGAATTACTCCAATGATTTTATAAGGAACTGCCACATCCTGGATTCAGTT----------------------------------------------------------------------------------------------------------------------------------------------------------------------------------------------------------
gnl|Selmo1|268781 ------------------------------------------------------------------------------------------------------------------------------------------------------------------------------------------------------------------------------------------------------------------------------------------------------------------------------------------------------------------------------------------------------------------------------------------------------------------------------------------------------------------------------------------------------------------------------------------------------------------------------------------------------------------------------------------------------------------------------------------------------------------------------------------------------------------------------------------------------------------------------------------------------------------------------------------------------------------------------------------ATGCAGGTCCACATCTCGCCT---------------------------------------------AGTATGCGGCGCATCACGATTTCTACATCG------------------------------------------------------------AATGGCTTCCTGGATCCCTTGAAG------ATCAAGGTCGCGGCGCGCTAC---------------------------------------------------------------------------------------CTCTCGCATCGATGCCTCTTCTGGTCGATTCTGTTCCTTGCCTTTTTGCTGCCTTTCATCTTCATTACCACGGCGCTCATCACGCTC---GAGGAGGTCAACAAGTGCTCGTCAATGTAT---TGCTTAGGG---AGGAAAATAGGACCC------AAGCTTCATTGGAGGAGCGATCCCACG---------------------AGGCAATCCAGACATGTCCACTCCATCGTCATGCAAGCGTCAAAGTCG------------GATCTCCCCGCG------------------------------------------------------------------------------GGCGAAAACGTGCCAGAGAGTTTTAGTGAGTTTGTGGCCGAGGTGGAGGCGAATCGCTACGATGGC------------------------------------------------------------------------------------AAGACGTGCATTCTAAAGCTCAAGGCTATGTTGGAACTTCAAGAGCAACGAACGAGAACTGCTAAGCTGCAAGAAGCAGTATACAGGCATTTTGCTTCTAGCGGGATTCCAAAGAGTATGCACTGTCTTGCGTTAAAACTTACTGCCGAGTACTCGTCCAATGCT---------------AATGCCAGA------------AGAGAGCTGCCATCG------CCCGAGCTTACGTACAGACTGACCGATCATTCTTTCCACCACTTTGTCCTGGCCACGGACAATGTGCTCGCGGCCTCTGTGGTTGTATCGTCGGTCATTCGAAACAGCGCGCAGCCTCAGAAGGTGGTGTTCCACGTTGTGACTGACAAGAAGACGTATGCTGCGATGCATGCGTGGTTCGCTTTGAAT------CCGCTGCCT---CCTGCGATCGTCGAAGTGAAGAGCTTGCATCAGTTCGAGTGGCTCACCAAGGACAACATTCCGGTTCTGGAGGCTATGGAGAATCATAGCGACATTCGCAGATACTACCACGGGGATCATACTGCTGGTGCCGACTTAAATGTT---TCTCCGACCATTTTAGCATCGCGGCTGCAGGCTCGAAGTCCCAAGTATATCTCCATCTTGAACCACCTGAGGATATATCTTCCAGAGCTGTTTCCTGAGCTTGACAAAGTCGTGTTCTTAGACGACGATGTCGTGGCTCAGAAGGACTTGTCTCCATTATTTGGAATCGATCTCAATGGCAGAGTTAATGGAGCCGTA---------------------GAAACCTGCCGAGGG---GAGGACCCGTATGTTATGTCCAAGAGGTTCAAGACTTACTTCAACTTCTCGCATCCTCTCATAGCAAATCACTTCGACCCGGAAAAATGCGCCTGGGCGTATGGGATGAACGTATTTGATTTGCAAGCTTGGAGGAGAACGGACATAACCAAGACATATCACTACTGGCAAAAGCAG---AATCTCAACTCTAACTTGACACTATGGAGACTAGGTACTTTGCCTCCGGCACTGATTGCTTTCGATGGCTACGTATATCCTATAGACTCCCAATGGCATATGTTGGGCCTGGGTTACCAT------GTCAAGAGCAACCTGGACAGCGTTCAAAAGGCCGCTGTGATTCACTACAACGGGCAAGCAAAGCCGTGGCTGGACATCGGGTTCTCAGTGCTAAGGCCGTTTTGGACGAAGTATGTAAACTACTCGAACGAGTTCATTAGGCGGTGTAATATTTTGGAAACT-------------------------------------------------------------------------------------------------------------------------------------------------------------------------------------------------------------
gnl|Phypa1|176352 ------------------------------------------------------------------------------------------------------------------------------------------------------------------------------------------------------------------------------------------------------------------------------------------------------------------------------------------------------------------------------------------------------------------------------------------------------------------------------------------------------------------------------------------------------------------------------------------------------------------------------------------------------------------------------------------------------------------------------------------------------------------------------------------------------------------------------------------------------------------------------------------------------------------------------------------------------------------------------------------ATGCAGGTCCATATCTCTCCC---------------------------------------------AGCATGAGACAGATCATAATATCCACATCG------------------------------------------------------------CCCGGGTTCTTGGATCCCCTAAAG------ATGAAAGGCGCCGCGAGATAC---------------------------------------------------------------------------------------CTGAGTTACCGTTGCATCTTCTGGACCTTCCTCTTTCTTGCCTTCTCTCTGCCGTTCCTTTTCATCACCAGCGCGCTCATCACTCTC---GATGGCGTTCACAACTGCACATCTCTAGAT---TGCTTTGGA---AGGAAACTTGGACCC------AAGTTATCGTGGAGAAGACATGCCACT---------------------AAAGATTCGGCAGATAAATACTCGGCACTCTTGCAATACAGAAGCGAG---------AAGGAACTAACTGAT---------------------------------------------------------------------------------------ATACCAGACACTATTGAGGCATTGTTGATAGAAGCTCGGAGCAAGCAGTATGACATG------------------------------------------------------------------------------------CCAACTCTATTGCGACGCATGAAATCTATGGTTGAGGTTAATGAGGAAAAAGTTCGTGCAGCGAAGCTTCAGGAGGCCCTGTACAGGCACTACGCGAGCAGTGGAGTTCCAAAGGGCCTCCATTGTCTTGCGTTGAAGTTGACTGGAGAATATTCAAGTAACGCG---------------CGAGCTCGG------------CAAGATCTGCCCTCT------CCCGACCTGGCTCCACGGCTGACAGATCCAGCATATCATCATCTGGTTGTTGCGACCGATAATGTTTTAGCGGCGGCGGTGGTTGTGACTTCAACAATACGTAATGCAGCTGAACCTGAGAAGATAGTTTTCCATGTGATTACCGACAAGAAGACGCATGCAGCTATGCATGCATGGTTTGCGCTCAAT------CCTTTAGCT---CCTGCAATAGTGGAAGTGAAAGGAGTGCACCAATTCGAGTGGCTGATCAGAGACAACGTGCCCGTATTGGAGGCCATGGCATCTTCTCAGGACGTTAAGTATTATTACCATGGTGACCACACAGCAGGAGCGAACATTAGTCAGTACTCGCCCACTATCCTGGCGTCGTACCTGCAAGCGCGTTCCCCGAAATATATCTCAATTATGAACCACCTCCGCATCTATCTACCATACCTTTTTCCGGAACTGGAGAAAGTGGTGTTTCTTGACGATGACGTTGTCGTGCAAAAAGATCTGAGCCCTTTGTGGGATTTGGATCTCAATGGTAAAGTGAACGGTGCTGTT---------------------GAGACTTGCCATGGG---GATGATACTTGGGTGATGTCAAAGACCTTCAAGAACTACTTCAATTTCTCTCACCCCATAATCTCCTCAACATTTGCTCCAGACAAGTGCGCGTGGGCATACGGTATGAATGTATTCGATCTACAAGCTTGGAGGAAAGCTGATATTACCCGTGTGTATCACTACTGGCAAAAGCAG---AATTTGCAACTGAATTTGACATTGTGGAGGTTGGGGACGCTACCCCCAGCACTTATAGCCTTTGATGGCAATGTGCACCCAATACCTGGTAACTGGCATATGCTGGGGTTGGGATATAAT------ACGAATACGAACGTGGAGGCTGTGGAAAACGCAGCGGTAATTCACTACAATGGTCAGGCAAAACCGTGGTTGGACATAGCTTTCCCTCAGTTGAGACCTTTCTGGTCGAAGTACGTAAATTTCTCAGACAAGTTTATTAGGCAGTGTAATATTCTAGACAGAGCG----------------------------------------------------------------------------------------------------------------------------------------------------------------------------------------------------------
gnl|Phypa1|175027 ------------------------------------------------------------------------------------------------------------------------------------------------------------------------------------------------------------------------------------------------------------------------------------------------------------------------------------------------------------------------------------------------------------------------------------------------------------------------------------------------------------------------------------------------------------------------------------------------------------------------------------------------------------------------------------------------------------------------------------------------------------------------------------------------------------------------------------------------------------------------------------------------------------------------------------------------------------------------------------------ATGCAGGTCCACATCTCCCCC---------------------------------------------AGCATGCGACGGATCACTATATCCACATCG------------------------------------------------------------CCTGGGTTCTTGGAACCCCTGAAG------ATGAAAGGCGCGGCGAGGTAC---------------------------------------------------------------------------------------CTTAGCTACCGTTGTATCTTCTGGACCGTCCTGTTTCTCGCATTCTTTCTGCCGTTCCTTTTCATCACCAGCGCGCTCATCACTCTC---GAAGGCGTTCACAACTGCACATCTCTCGAT---TGCTTCGGA---AGAAAATTAGGACCC------AAATTATCGTGGAAACGGCATGCCTCTCCA---------------GTAAGTAAGGTAGAGGATAAATATTCAGCACTCTTAGAGTACAAAAATGAG---------AAGGAATTGACTGAC---------------------------------------------------------------------------------------GTACCTGACACCATTGAGGCATTGTTGACTGAAGCTCGGAATAGGCAGTATGACATG------------------------------------------------------------------------------------GCCACTTTACTGCGGCGTATGAAATCTATGGTTGAGGTGAACGAGGAGAAGGTTCGTGCGGCGAGGCTTCAGGAGGCTCTGTACAGGCACTATGCAAGCAGCGGAGTGCCAAAGGGCCTCCACTGTCTAGCGTTGAAGCTGACTGGGGAGTATTCAAGTAACGCA---------------CGAGCCCGG------------CAGGATCTGCCCTCC------CCTGATCTGGCTCCACGATTAACAGACCCAGCATACCATCACATGGTTCTTGCGACTGATAATGTTTTGGCAGCCGCAGTTGTTGTGACTTCGACAATACGTAACTCAGCTCAGCCTGAGAAGATAGTTTTCCATGTGATCACCGATAAGAAGACGCATGCCGCCATGCACGCATGGTTTGCGCTCAAT------CCTTTAGCC---CCTGCGATAGTGGAGGTGAAAGGAGTGCACCAATTCGAGTGGCTGACCAGGGACAACGTACCCGTGTTGGAGGCCATGGAATCTTCTCAGGACATCAAGTATTATTACCACGGTGACCACACAGCAGGAGCGAACATCAGTCAGTACTCACCTACAATCCTGGCTTCATACTTGCAGGCTCGTTCTCCGAAGTATATCTCCATCATGAACCACCTCCGCATTTACCTTCCAGACCTATTTCCGGAGTTGGAGAAAGTGGTGTTTCTTGATGACGATGTAGTGGTCCAGAAGGATCTGAGTCCTTTGTGGGATATGGATCTTCATGGTAAAGTGAACGGCGCTGTT---------------------GAAACATGCCGCGGG---GATGATACATGGGTGATGTCGAAGACGTTCAAGAACTACTTCAATTTCTCGCATCCTGTAATCTCTTCAACGTTCGATCCTGAAAAGTGCGCGTGGGCATATGGTATGAATTTATTTGATTTAAAAGCTTGGAGGAAGGCTGATATCACCCGTGTATACCACTATTGGCAGAAGCAG---AATCTGCAATTGAATTTGACGTTATGGAGGTTGGGGACGCTACCCCCTGCCCTCATCGCCTTTGATGGCAATGTCCACCCAATCCCTGATAACTGGCACCTGTTGGGGCTGGGTTATAAT------GCGAAGACGAACTTGGAAGCTGTGGGAAAGGCAGCTGTGATTCACTTCAATGGACAGGCGAAGCCATGGTTGGACATAGCTTTCCCTCACCTCAGACCGTTCTGGTCCAAGTACGTGAATTACTCCAACGAGTTTATTAGGCAATGTAATATTCTGGACAGAGCG----------------------------------------------------------------------------------------------------------------------------------------------------------------------------------------------------------
gnl|Phypa1|68313 ------------------------------------------------------------------------------------------------------------------------------------------------------------------------------------------------------------------------------------------------------------------------------------------------------------------------------------------------------------------------------------------------------------------------------------------------------------------------------------------------------------------------------------------------------------------------------------------------------------------------------------------------------------------------------------------------------------------------------------------------------------------------------------------------------------------------------------------------------------------------------------------------------------------------------------------------------------------------------------------ATGCAGGTCCACATCTCCCCC---------------------------------------------GGCATGAGACGGATCACTATATCCACATCT------------------------------------------------------------CCTGGGTTCTTAGATCCCTTAAAG------ATGAAAGTCGCGGCTAGGTAC---------------------------------------------------------------------------------------CTGAGTTACCGTTGTGTCTTCTGGACTGTCCTCTCTCTCGCATTCCTTCTGCCATTCCTTTTCATTACCAGCGCGCTCATCACACTC---GAAGGCGTTCACAACTGCACATCTCTCGAT---TGCTTCGGA---AGGAAACTTGGACCC------AAATTATCGTGGAAACGACATGCTTCTCGACGCAATCCGTGGTTCGTGCAGAATACAGGAGACAAGTACTCAGCTCTCCTAGAGTATAGAAGCGAG------------GAGTCGACTGAT---------------------------------------------------------------------------------------GTGCCTGATACTATCGAGGCATTGCTGGTAGAAGCTCGGAACAAGCAGTATGACATG------------------------------------------------------------------------------------CCGACACTTTTGCGACGCATGAAATCTATGGTTGAGGTGAATGAGGAAAAGGTCCGTGCAGCAAGGCTTCAGGAGGCCCTTTACAGGCACTATGCGAGCAGCGGAGTGCCGAAGGGTCTCCATTGTCTGGCGTTGAAGTTGACAGGGGAGTATTCAAGCAATGCG---------------CGAGCTCGG------------CAGGATCTGCCCTCG------CCCGACCTGGCTCCTCGGTTGACTGATCCAGAATATTATCACCTGGTTCTCGCGACTGACAACGTCTTAGCGGCTGCGGTAGTTGTGACTTCGACAATACGTAACGCAGCCCAACCTGAGAAGATAGTGTTCCATGTAATCACTGACAAGAAAACGCATGCAGCTATGCACGCATGGTTTGCGCTTAAC------CCATTAGCT---CCTGCAATAGTGGAGGTGAAAGGAGTGCACCAGTTTGAATGGTTGACCAGGGATAACGTGCCTGTGTTGGAGGCAATGGAATCTTCTCAGGACATCAAATATTATTACCATGGTGACCACACAGCAGGGGCGAACATAAGTCAGTACTCGCCCACTATCCTGGCGTCGTATTTGCAGGCTCGTTCTCCGAAGTACATCTCCATCATGAATCACCTCCGCATCTACCTACCAGACTTATTTCCGGAACTGGAGAAGGTGGTGTTTCTTGATGATGATGTCGTGGTGCAAACGGATCTGAGCCCTTTGTGGAATATGGATCTTCATGGGAAAGTTAACGGTGCTGTT---------------------GAGACTTGTCGTGGG---GATGACACATGGGTGATGTCGAAGACGTTCAAGAACTACTTCAATTTCTCGCACCCCATAATCTCTTCAACGTTTGATCAAGATAAGTGTGCGTGGGCATATGGCATGAATGTGTTTGATTTACGAGCTTGGAGGAAAGCTGACATTACTCGTGTTTACCACTATTGGCAAAAGCAG---AATCTGCAACTGAATTTAACGTTGTGGAGGTTAGGGACGTTACCCCCAGCACTGATAGCCTTTGACGGGAATGTGCATCCAATCCCTGGTAACTGGCACATGTTGGGCCTGGGGTATAAT------ACGAAAACTAACTTAGAAGCTGTGGAAAAGGCAGCTGTGATTCACTACAATGGACAAGCGAAGCCGTGGTTGGACATTGCTTTTCCGCAGCTGAGACCGTTCTGGTCCAAGTACGTGAATTACTCTAATGAATTTGTTAGGCAATGTAATATTTTGGACAGAGCG----------------------------------------------------------------------------------------------------------------------------------------------------------------------------------------------------------
gi|341666465|gb|JO191147.1| ------------------------------------------------------------------------------------------------------------------------------------------------------------------------------------------------------------------------------------------------------------------------------------------------------------------------------------------------------------------------------------------------------------------------------------------------------------------------------------------------------------------------------------------------------------------------------------------------------------------------------------------------------------------------------------------------------------------------------------------------------------------------------------------------------------------------------------------------------------------------------------------------------------------------------------------------------------------------------------------------------------------------------------------------------------------------------------------------------------------------------------------------------------------------------------ATGGCTATAGCTCAACAGTAT---------------------------------------------------------------------------------------------CATGATAATGGTTTATAT------------------------------------------------------------------------------------------------------------------------------------------------AAAGAATTAAAACAAAGA------------------------ATGAGAGAAAATTTGAAAATTATCGGAGAAGCAGTTACCGAC---------ACAGACCTACCTACTAGTGCATTT---------------------------------------------------------------------------GAAGGATTGGAATTGATGGGTTTGTTGTTATCTAAAGCAAGAAAGAAGGATTATGATTGT------------------------------------------------------------------------------------ACAACCATGGTTAAAAAGCTTAGATCCATGGTGGAAGGAGCAGAAGAATCCAACCAAGCGTTAAAGAAACAGAGTGTGTTTTTGAGCCAACTTGCGGCCAAATCGATGCCAAAAAGTTTGAACTGCTTTTCACTGCAACTCACCATAGAGTATTAC------------TTGTTGCCAAAAGAGGAAAGAAAT---------------TTTCCAAAAAAGGAA---------------AATCTCGTGGATCGCTCTCTCATTCATTATGCTCTTTTTTCGGACAACGTGCTCGCTGCAGCCGTCGTTGTCAATTCAACAATGATGAACGCAATCGATACATCCAAGCATGTGTTTCATGTAGTTACTGATCGTTTAAACTATGCTGCTATGAAGATGTGGTTCTTCCTGAAC------CCACCTGCC---AATGCCACCATCGAAGTTCAAAACTACGACGATTTCAAATGGCTAAATTCCTCCTACTGCCCCGTTTTACGACAGTTGGAATCAGCGTCCATGAAAGATTACTACTTCAAAGCGTCCGCAAACAGTGGCTCCTCC------ACCTCCTCCTCCGAATCCGTCTCTTCCAACTTGAAGTATCGAAATCCGAAATATTTGTCCATGCTCAACCACATTCGCTTCTACCTCCCCCAAATGTTTCCCGATTTGGAAAAAATTCTTTTTCTCGACGACGACATCGTCGTTCAAAAGGATTTGTCTCCTCTGTGGCAGGTGGATTTGCATGGCATGGTGAATGGTGCTGTT---------------------GAAACATGCGGTCGCAGC------------------TTTCATCGCTACGACAAATACTTGAACTTTTCTCATCCATTGATTGCTGCCACCTTTGATCCTCAAGCTTGTGGTTGGGCTTTCGGAATGAACCTGTTTGATTTGCAAATGTGGAGGCAAAGGGACATGACGGGAATCTACCACAAGTGGCAG---------AATGCAAATGAGGATCGCACACTGTGGAAGTTGGGAACCTTGCCTCCAGGCTTGATGACGTTCTACAACCAAACCTTTGCTTTGGACAAAAGCTGGCACTTCTTAGGTTTGGGATACAAC------TCGAACCTAGACATGAATGCGTTGCAAAATTCTGCCGTTATCCATTGGAATGGAAACTTAAAGCCGTGGTTAGAAATTGCAATAAGCAAATTCAAGCCCTTTTGGACGAAATACGTCAATTTTGACGACCCTTTGTTAAAACATTGCAATTTTAATGGATAA-------------------------------------------------------------------------------------------------------------------------------------------------------------------------------------------------------------
