# Supplementary material for: Phylogenetic analysis of pectin-related gene families in Physcomitrella patens and nine other plant species yields evolutionary insights into cell walls
Source: BMC Plant Biol. 2014 Mar 26;14:79. doi: 10.1186/1471-2229-14-79 (PMC4108027; doi:10.1186/1471-2229-14-79)
Supplement: Additional file 20 — GAUTsuperfamilyalignment.phy.Phylip gene alignment, .phy. Raw GAUT superfamily alignment. GAUT superfamily alignment file. [file 1471-2229-14-79-S20.zip › GAUTsuperfamilyalignment.phy]

 159 3268
gnl|Medtr1|AC137832_30.5 ---------------------------------------------------------------------------------------------------------------------------ATGTTATTTCATTCAAAATCCACTCTTTTTTTGTTCATCTTTTTCTCATATTCTTTT---------------------------------------------------------------------------------------------------------------------------------------------------------------------------------------------------------------------------------------------------------------------------CTTCTCTTTCAAGCAAATGCTACTAGATCTCTTTCAAACAATGTCAAA------------------------------------------------------------------------------------------------------------------------------------------------------------------------------------------------------------------------------------------------------------------------------------------------------------------------------------------------------------------------------------------------------------------------------------------------------------------------------------------------------------------------------------------------------------------------------------------------------------------------------------------------------------------------------------------------------------------------------------------------------------------------------------------------------------------------------------------------------------------------------------------------GAATTTGAGGTCAAAGTTGATTCATTT------------------------------------------------------------------------------------------------------------------------------------ATACAATTC---------------------------------------------------------------------------------------------------------------------------------------------------------------------------------------------------------------------------------------------AAAGAGGCCCCAGAA---TATAGAAATATGCAAAAA------TGCAAAGTAGTT---------GATAGAAAAATT------------------------GATATTGATCAATATGTATGT------------------------------------------------------------------------------------------------------------------GATCCTTCACTTGTTCATATTTCAATGACTATTGATTGGGATTATTTGAGAGGCTCTATGGCTGCAATTCATTCTGTTCTCAAACACACTTCATGTCCTAAGAATTTGTTTTTTCATTTCATTGCATCA---------------------------------------GATTCAAGATTA---------GAGAATAAAGATGAG------------------TTTACTAGGATTGTTCATGGTTCATTTCCTTCATTG------------------AAATTCAAAGTTTATGTTTTC---------------------------AATGAAAGTTTAGTTGAGAATCTTATTTCTCCTTCAATAAGACAAGCACTTGAGAATCCA---------------TTGAATTATGCAAGAAGTTATCTTGCCGATTTACTTGAAGAATGTGTTGAGAGAGTTATCTATTTAGATTCTGATGTTATAGTTGTTGATGATATTCAAGATTTATGGAAGGTTTCGTTGACCGAT------TCGAAGGTAATC------------GGTGCACCGGAATATTGTCATGCAAATTTCACAAGATATTTTAGCTATGAGTTTTGGTCAAGT---TATGAATTTTCT---GAGGTATTCAAA---GGTAGAAAAAATAGGCCTTGTTATTTCAACACTGGTGTGATGGTAATGGATTTGATGAAATGGAGAGAAGGTGAATATACAAAGAAGATTGAGAAATGGATGGAAATTCAAAAGGAG------AGAAAG---GTTTATAAGCTTGGATCATTACCTCCATTTTTGATGGTTTTTGGTGGTGATGTTGAAGCTATTGAACATAGATGGAATCAACATGGTCTTGGTGGTGATAATGTTGTTGAT---AGTTGTAGAAGTTTGCATCCTGGTCCAGTTAGTTTGTTACATTGGAGTGGTAAAGGGAAACCATGGAGAAGACTTGATGCAATGAGACCTTGTTCTGTTGATTTTTTGTGGAAACCTTATGATCTTTATATG---CCT------------------------CATGTGGGATATGGACATTCATTGATTTAG-------------------------------------------------------------------------------------------------------------------------------------------------------------------------------------
gnl|Orysa5|Os06g13760 ---------------------------------------------------------------------------------------------------------------------------------------------ATGCCGGCGCGGGCCGCGGCGGCGGCG---------GCT---------------------------------------------------------------------------------------------------------------------------------------------------------------------------------------------------------------------------------------------------------------------------GCGGTGGCGCTGCTGCTGGCCGTCTGCGCTCAGGCGGCG------GCGCTGCCG------------------------------------------------------------------------------------------------------------------------------------------------------------------------------------------------------------------------------------------------------------------------------------------------------------------------------------------------------------------------------------------------------------------------------------------------------------------------------------------------------------------------------------------------------------------------------------------------------------------------------------------------------------------------------------------------------------------------------------------------------------------------------------------------------------------------------------------------------------------------------------------------------------------------------------------------------------------------------------------------------------------------------------------------------------AGGTTC---------------------------------------------------------------------------------------------------------------------------------------------------------------------------------------------------------------------------------------------GCTGAGGCGCCGGAG---TACAGGAACGGGGAAGGG------TGTCCCGCGGCG---------GCGACGGCGGCG---------------------------------GCGGGGGTGTGT------------------------------------------------------------------------------------------------------------------GACGCTGGGCTGGTGCACATCTCGATGACGCTGGACGCGCACTACCTGCGCGGGTCCATGGCGGCGGTGTACTCGCTGCTCAAGCACGCCTCCTGCCCGGAGTCGCTCTTCTTCCACTTCTTGGCGGAG---------------------------------------GAGGAGGAGGTT---------GGGGGTGGTGGTGAC------------------CTGCGGCGCGCCGTGGCGGCGTCGTTCCCGTCGCTG------------------CGGTTCGAGATCTACGCGTTC---------------------------AGGGCGGAGGCCGTGGCGGGGCTCATCTCGGCGTCCGTGCGCGCCGCGCTGGAGTCGCCG---------------CTCAACTACGCGCGGAACCACCTCGCCGACCTGCTCCCGCGCTGCGTGCCCCGCGCGATCTACCTCGACTCCGACGTGCTCGCCGTCGACGACGTGCGGCGCCTCTGGGAGACGCGCCTCCCCGCC------GCCGCCGTCGTC------------GCGGCGCCCGAGTACTGCCACGCCAACTTCTCCCGCTACTTCACCCCGGCGTTCTGGTCCGAC---CCAGGCCTCGGCCGCCGCGTCTTCGCC---GGCCGCCGCCGCCCGCCCTGCTACTTCAACACCGGCGTCATGGTCATCGACCTCCGCCGCTGGCGCGCCGGCAACTACCGCCACCGCATCGAGCGGTGGATGGAGATCCAGAAGGAG------AAGCGC---ATCTACGAGCTGGGCTCGCTGCCGCCCTTCCTCCTCGTCTTCGCCGGCGAGGTCGAGGCCGTCGACCACCGCTGGAACCAGCACGGCCTCGGCGGCGACAACGTGCGCGGC---AGCTGCCGCCCGCTCCACGACGGGCCGGTCAGCCTCATGCACTGGTCAGGCAAGGGGAAGCCATGGGACCGCCTCGACGCCGGCAACCCGTGCCCGCTCGACCACACCTGGAAGTCCTACGACCTCTACGTTGCCGGG------------------------GACGACGGCGCCGCCGCCTCCTCGCCGGCGTCCGGGCCGGCGTTGTCGTCGACGTCGACGACGTGGCCCGCATTGGTGTTCTCTTGG----------------------------------------------------------------------------------------------------------------------------
gnl|Sorbi1|Sb10g008830.1 ---------------------------------------------------------------------------------------------------------------------------------------ATGGGCGGCGCCGCGATGTGGGCCGCTGCTTTG---------GCG---------------------------------------------------------------------------------------------------------------------------------------------------------------------------------------------------------------------------------------------------------------------------GCGACGGTGGTCTTCTTGGCCGTCGAGGTTTCGGGTGCCGCGGGGGCGTTGCCG------------------------------------------------------------------------------------------------------------------------------------------------------------------------------------------------------------------------------------------------------------------------------------------------------------------------------------------------------------------------------------------------------------------------------------------------------------------------------------------------------------------------------------------------------------------------------------------------------------------------------------------------------------------------------------------------------------------------------------------------------------------------------------------------------------------------------------------------------------------------------------------------------------------------------------------------------------------------------------------------------------------------------------------------------------AGGTTC---------------------------------------------------------------------------------------------------------------------------------------------------------------------------------------------------------------------------------------------GCGGAGGCGCCGGAG---TACCGGAACGGGGAAGGG------TGCCCGGCTGCG---------GCG------------------------------------------GCGGGGGTGTGC------------------------------------------------------------------------------------------------------------------GACCCGGGCTTGGTGCACATCGCCATGACGCTGGACGCGCACTACCTGCGTGGCTCCATGGCGGCGGTGTACTCGCTGCTCAAGCACGCGTCCTGCCCGGAGTCCATCTTCTTCCACTTCCTGGCCGCG---------------------------------------GAGGCAGACGGG---------GAGGAGGACCCGGAG---------CCGGAGCTGCTGCGGCGCGCGGTCGCGGCGTCGTTCCCGTCGCTG------------------CGGTTCGAGATCTACCCGTTC---------------------------CGCGCCGAGGCCGTGGCCGGGCTCATCTCGGCGTCCGTGCGCGCCGCGCTCGAGGCGCCG---------------CTCAACTACGCGCGGAACCACCTGGCCGACCTGCTCCCGCGCTGCGTGCCGCGGGCGATATACCTCGACTCCGACGTGCTCGCCGCCGACGACGTCAGGCGCCTCTGGGAGACGCGCCTCCCCGCC------GCCGCCGTCGTG------------GCGGCGCCCGAGTACTGCCACGCCAACTTCTCCCGCTACTTCACGCCCGCGTTCTGGTCTGAC---CCGGAGCTCGGCGCCCGCGTCTTCGCG---GGGCGCCGCCGCCCGCCCTGCTACTTCAACACCGGCGTCATGGTCATCGACCTCCGCCGCTGGCGCGCCGGGAACTACCGCCAGCGCATCGAGCGCTGGATGGAAATCCAGAAGGTG------AAGCGC---ATCTACGAGCTGGGCTCCCTGCCCCCGTTCCTGCTCGTCTTCGCCGGCGAGGTGGAGGCCGTCGACCACCGCTGGAACCAGCACGGCCTCGGCGGCGACAACGTCCACGGC---AGCTGCCGCCCGCTCCACGCCGGGCCCGTCAGCCTCATGCACTGGTCGGGCAAGGGCAAGCCATGGGACCGCCTCGACGCCGGCAGGCCGTGCCCGCTCGACCACACCTGGAAGTCGTACGACCTCTACATC---CCC------------------------AGCGACTCCTCCGGCGCCGCCTCTCCGGCCTCCGGGCCGGCATTGTCCGCATCCGTGCTCTCATGG-------------------------------------------------------------------------------------------------------------------------------------------------
gnl|Carpa1|supercontig_14.73 ------------------------------------------------------------------------------------------------------------------------------------------------ATGCGGCGGATTGTTCAGACAATC---------TTG---------------------------------------------------------------------------------------------------------------------------------------------------------------------------------------------------------------------------------------------------------------------------TTGGTTTCTCTTCTTGTTTTTCCAGTTGCAGGAATCAGATCAATTCAC------------------------------------------------------------------------------------------------------------------------------------------------------------------------------------------------------------------------------------------------------------------------------------------------------------------------------------------------------------------------------------------------------------------------------------------------------------------------------------------------------------------------------------------------------------------------------------------------------------------------------------------------------------------------------------------------------------------------------------------------------------------------------------------------------------------------------------------------------------------------------------------------------ATCAATGAAGACGACGGGTAT------------------------------------------------------------------------------------------------------------------------------------TTGAAGTTC---------------------------------------------------------------------------------------------------------------------------------------------------------------------------------------------------------------------------------------------AGTGAAGCACCGGCG---TATCAGAACGAAGCTCAA------TGTCCGATTTCG---------GGT---------------------------------------TCGGATATGGCGTGT------------------------------------------------------------------------------------------------------------------GACCCGACCCATGTTCACATAGCGATGACACTTGATTCGCAGTATTTGAGAGGGACAATAGCAGCAGTACACTCCGTTCTGAAACACTCATCGTGTCCGGAAAACATCTTCTTCCATTTCATTGCTTCT---------------------------------------ACTTCGAGATCA---------GTTCATCCGATTCAA------------------CTGACCAAGATCATGAGATCTACATTCCCTTCGTTG------------------AGGTTCAAGGTCTATGAATTT---------------------------GAAGAACACGGTGTTACGAATCTAATCTCGTCTTCAATAAGACAAGCTCTGGACAACCCG---------------CTTAACTACGCAAGAATTTATTTGGCTGACATACTGGATCCTTGTATAAAGCGCGTGATTTATTTAGATTCAGATGTGCTGGCAGTGGATGAGATTCAGAAGCTATGGAGGATTCCTTTAACCGGG------TCAAGAGTAATT------------GGAGCTCCACAGTATTGTCATGTAGATTTGAGCAAGTATTTCACCGAAGAATTCTGGTTAGAC---CCAGAACTATCT---TCAGTTTTTGGA---GGG------AAAAGTCCATGTTATTTCAATACAGGAGTGATGGTGATAGATTTGATGAAATGGAGAGAGGGTGATTATACTAAAAGGGTTGAGAATTGGATGAGAATTCAGAAGGAA------AAGAGG---ATTTACCAGTTGGGTTCATTGCCTCCATTTTTGTTGGTATTTGGTGGGGAGATTGAAGGGATTGATAAGAGATGGAATCAGCACGGACTTGGCGGGGATAATTTGGTGAGG---AGTTGCAGGAAATTGCATCCGGGACCTGTGAGTTTGCTTCATTGGAGTGGGAAAGGGAAGCCATGGGACAGGCTTGATGCTCATCAGCCTTGCCCTGTTGATTATCTTTGGGCGCCTTATGATCTTCATAGA---CCA------------------------AAG----------------------------------------------------------------------------------------------------------------------------------------------------------------------------------------------------------------
gnl|Phypa1|92683 ------------------------------------------------------------------------------------------------------------------------------------------------------------------------------------------------------------------------------------------------------------------------------------------------------------------------------------------------------------------------------------------------------------------------------------------------------------------------------------------------------------------------------------------------------------------------------------------------------------------------------------------------------------------------------------------------------------------------------------------------------------------------------------------------------------------------------------------------------------------------------------------------------------------------------------------------------------------------------------------------------------------------------------------------------------------------------------------------------------------------------------------------------------------------------------------------------------------------------------------------------------------------------------------------------------------------------------------------------------------------------------------------------------------------------------------------------------------------------------------------------------------------------------------------------------------------------------------------------------------------------------------------------------------------------------------------------------------------------------------------------------------------------------------------------------------------------------------------------------------------------------------------------------------------------------------------------------------------------------------------------------------------------------------------------------------------------------------------------ATGACGCTTGATGTAGAATATTTGCGAGGCTCAATAGCTGCCATCTTCTCTATCTTGAAGCATACAGCGTGCCCAGAGAATGTTATTTTTCACTTCTTCGCCGCG---------------------------------------AATCGAGATGAG---------GAA------------------------------CTGCGATTTCTCGTTTGTTCTATTTTCCCTTTCTTG------------------AGATTCAAGGTGTATCACTTC---------------------------GACGAGGCGCTGGTGAACTCTAGAATTTCGCCGTCCGTGCGACCGGCGTTGGATCATCCT---------------TTGAATTATGCGCGGAGCTACATGTCAGATATTCTAGAGCCCTGCATACAGCGAGTTATTTATCTGGACTCGGATCTCATCGTGGTGGACGACATTGTGAAGCTCTGGGGAACCAAGTTAGGACCT---------CATGCCATC------------GGCGCTCCAGAGTACTGCCATACCAATATGACGAAATATTTCACCGACGCATTCTGGGCAAAC---AGAACCTTATCT---CGCATTTTCGAT---GGG------AAGAAGCCTTGCTATTTTAATACCGGAGTTATGGTGATGGACATGACGAAGTGGAGAATTGCGAATTATCGTGCGGAGATCGAGCATTGGATGGGAGTTCAAAGCAGG------ACTAGG---ATTTATGAGTTAGGTTCACTTCCCCCGTTTTTGCTTGTTTTCGGAGGATTGGTGGAGCCAATTGACCACAGATGGAATCAACACGGCCTTGGTGGGGACAATTTGGAGGGG---AAGTGCAGATCGCTTCATCCCGGTCCCGTGAGTTTGTTGCATTGGAGCGGTAAGGGGAAACCATGGATTCGAATTGACCAGAAAAAGACATGCCCTGTGGATAGCCTTTGGGTGCCTTATGACCTTCTCCTT---TCC------------------------CCGTTGTCTTACCAA----------------------------------------------------------------------------------------------------------------------------------------------------------------------------------------------------
gnl|Phypa1|65107 ------------------------------------------------------------------------------------------------------------------------------------------------------------------------------------------------------------------------------------------------------------------------------------------------------------------------------------------------------------------------------------------------------------------------------------------------------------------------------------------------------------------------------------------------------------------------------------------------------------------------------------------------------------------------------------------------------------------------------------------------------------------------------------------------------------------------------------------------------------------------------------------------------------------------------------------------------------------------------------------------------------------------------------------------------------------------------------------------------------------------------------------------------------------------------------------------------------------------------------------------------------------------------------------------------------------------------------------------------------------------------------------------------------------------------------------------------------------------------------------------------------------------------------------------------------------------------------------------------------------------------------------------------------------------------------------------------------------------------------------------------------------------------------------------------------------------------------------------------------------------------------------------------------------------------------------------------------------------------------------------------------------------------------------------------------------------------------------------------ATGACACTCGATGTGAAATATCTGCGAGGGTCCATGGCGGCCGTTTTCTCGATCTTGAAGCATACTGCGTGTCCGGAGAATGTCATCTTTCACTTCTTCGCCGCG---------------------------------------GACCGAGATGAA---------CAG------------------------------CTGCGATCCCTTGTCTTTTCTACGTTCCCCTTTTTG------------------AGATTCAAAGTGTATCACTTC---------------------------AACGACGCACTGGTGAATTCTAGAATTTCTCCTTCTGTTCGGCCAGCGCTGGAACATCCT---------------TTGAACTACGCTCGTAGCTACCTGGCAGATATTTTGGAGCCGTGCATTCAGAGAGTCATCTACTTGGACTCGGATCTCATTGTTGTGGACGATATTGTGAAACTGTGGGGGACAAAGTTAGGGCCT---------CATGCCATC------------GGCGCCCCAGAGTATTGCCACACTAACGTGACGAAATACTTCACGGATGCGTTCTGGAACAAC---AGAATCTTGTCC---AGCACTTTTGAT---GGC------AAGAAGCCTTGTTATTTTAATACCGGAGTTATGGTGATGGATATGGTGAAGTGGAGAACCGAGAACTATCGCGCAGTAATCGAGCAGTGGATGGCAGTGCAAAGTAGT------ACGAGG---ATTTACGACCTAGGTTCGCTCCCTCCGTTCTTGCTTGTTTTTGGAGGATCGGTGGAGCCAATTGACCACAGATGGAATCAGCATGGCCTGGGCGGAGACAATCTGGAGGGT---AAGTGCAGGCCACTTCATCCGGGTCCTGTGAGTTTGTTGCATTGGAGTGGCAAGGGCAAGCCATGGATCCGAATTGATCAAAAGAGAAAGTGTTCTGTGGATAGCTTATGGGCGCCTTATGACCTTCTTCTC---CCC------------------------TCCACATTATCTTATCAA-------------------------------------------------------------------------------------------------------------------------------------------------------------------------------------------------
Pp1s129_133V6.1|PACid:18059144 ---------------------------------------------------------------------------------------------------------------------------------ATGGTGCACAGATCAGTCTCTACTATCACATCATTGTCA---------ATT---------------------------------------------------------------------------------------------------------------------------------------------------------------------------------------------------------------------------------------------------------------------------ATATTGCTTACTTTCTCTGCATTAGCCACTGCAGTAAGGCCTTCACCATTCGACTTCCCTGCTAGGGCTGAGCTGCAC---------------------------------------------------------------------------------------------------------------------------------------------------------------------------------------------------------------------------------------------------------------------------------------------------------------------------------------------------------------------------------------------------------------------------------------------------------------------------------------------------------------------------------------------------------------------------------------------------------------------------------------------------------------------------------------------------------------------------------------------------------------------------------------------------------------------------------------------------TCGGAACCCGCTCTACATTCTCAGGGATCAGGACCGCAGTATTCG------------------------------------------------------------------------------------------------------------------TCAGGACCGGAATGGCCAGAATTC---------------------------------------------------------------------------------------------------------------------------------------------------------------------------------------------------------------------------------------------AGAGAAGCCCCGGCG---TTTCGGAATGGGAAACAA------TGCGCTTTCGTG---------AACAGAACAGAG------------------------AACGAGCTGGACCACATATGT------------------------------------------------------------------------------------------------------------------GACCGGAACTCGGTGCACATTGCGATGACACTGGATGTGAAGTACTTGCGTGGCTCTATGGCCGCGGTTTTTTCCATACTGAAGCATACTGCGTGTCCGGAGAATGTCATCTTTCACTTCTTTGCTGCA---------------------------------------GACCGTGACGAG---------CAG------------------------------CTGCGGTCTCTCATCTTCTCAACCTTTCCCTTTCTG------------------AGATTTAAGGTGTATCATTTT---------------------------GACGAGGCGCTGGTGAATTTAAGGATCTCTCCGTCAGTGCGACCTGCTCTGGAGCACCCT---------------TTGAACTATGCACGTAGCTATTTGGCGGATATCTTGGAGCCGTGTATTCAGCGAGTCATATATTTGGATTCCGATCTCATCGTCGTGGACGACATTGTGAAGCTATGGGGGACAAGGCTAGGGCCT---------TACGCCATT------------GGCGCCCCGGAGTACTGCCACACCAACATGACGAAATACTTTACGAACGCGTTCTGGCAGAAT---AGAACCCTGTCT---CGCACCTTTGAT---GGG------AAGAAGCCGTGTTACTTCAATACCGGGGTCATGGTGATGGACATGACGAAGTGGAGAACTGAGAACTACCGCGCGGTTATCGAACAGTGGATGGGGGTCCAGAACAGG------ACCAGG---ATTTACGACCTAGGTTCGCTTCCTCCATTCCTGCTCGTCTTTGGAGGGTCCGTGGAGCCAATCGATCACAGGTGGAATCAGCATGGTCTTGGTGGAGACAACCTGGAGGGT---AAGTGCAGGCCGTTGCACCCGGGTCCTGTGAGTTTGTTGCACTGGAGTGGCAAGGGCAAGCCATGGATCCGAATCGACCAAAGGAAAACATGTCCTGTGGATAGTCTGTGGGCTCCTTATGACCTTCTTCAA---CCC------------------------TCCGCATTATCTTACCAATAA----------------------------------------------------------------------------------------------------------------------------------------------------------------------------------------------
gnl|Medtr1|AC145329_34.4 ---------------------------------------------------------------------------------------------------------------------------ATGTCGTCGATTATCAAATTTTCACGGTTTTTCTCTGCCGTTATG---------ACC---------------------------------------------------------------------------------------------------------------------------------------------------------------------------------------------------------------------------------------------------------------------------GTAATCATCATCTCCCCCTCCCTCCATTCATCTCATTACCCAGCTTTAGCCATAAGATCTTCTATCATTCATCATATT------------------------------------------------------------------------------------------------------------------------------------------------------------------------------------------------------------------------------------------------------------------------------------------------------------------------------------------------------------------------------------------------------------------------------------------------------------------------------------------------------------------------------------------------------------------------------------------------------------------------------------------------------------------------------------------------------------------------------------------------------------------------------------------------------------------------------------------------------------------------------CCTCACCATGATTACCGT---------------------------------------------------------------------------------------------------------------------------------TTCTACTTT---------------------------------------------------------------------------------------------------------------------------------------------------------------------------------------------------------------------------------------------CACACATCTCCGTTT---TTTCGTAATGCCGATCAA------TGCGAACCGATT---------------------------------------------TCAAGGGAAATCGGTGCATGT------------------------------------------------------------------------------------------------------------------CATCCAAGTTTGGTTCATGTAGCTATTACACTCGATGTCGAGTATCTTCGTGGTTCAATCGCTGCGGTGCATTCCATTCTTTATCACGCTTCTTGTCCAGAGAATGTTTTTTTTCACTTTCTTGTTACA---------------------------------------GATACGGAT---------------------------------------------CTGGAAACATTGGTTCGAACAACTTTTCCGCAGTTG------------------AGATTCAAGGTGTATTATTTC---------------------------GATCGGAATATTGTTAAGAATTTGATTTCAACTTCTGTGAGACAAGCGCTTGAACAGCCT---------------TTGAATTACGCTAGAAATTATCTAGCGGATCTGTTAGAAAGTTGTGTGAAAAGAGTGATTTACTTGGATTCAGATCTTGTTTTACAAGACGATATTGCGAAGCTGTGGAATACTGATTTAGGGTTG---------AATACAATC------------GGAGCACCGCAATATTGTCATGCTAATTTCACCAAGTATTTTACGGCGGCGTTTTGGTCCGAC---CCGGTGTTTTCT---ACGACGTTTGAG---AAG------AGAAAAGCTTGTTACTTCAACACTGGGGTGATGGTGATGGATCTAGTGAAGTGGAGGAAGAAAGGGTACACGGAGAGGATTGAACGGTGGATGGAAATTCAGAAGGTA------GAAAGG---ATCTACGAGCTTGGGTCACTACCACCGTTTCTGTTGGTTTTTGCAGGACACGTGGCGGCAATTGAGCATAGGTGGAATCAACATGGTTTAGGTGGTGATAATGTGAAAGGT---AGTTGTAGAGATTTGCATCCTGGTCCTGTTAGTTTGTTGCATTGGTCTGGTAGTGGAAAACCATGGAGGAGACTTGATGAATCAAAACCTTGTCCTCTTGATGCACTTTGGGAACCCTTTGATTTGTATGGA---CAT------------------------AGACGCAGATATGAATCATTATAG-------------------------------------------------------------------------------------------------------------------------------------------------------------------------------------------
gnl|Orysa5|Os03g18890 ---------------------------------------------------------------------------------------------------------------------------ATGCTGTGGGCGGCGCGGGTGTCCGGGTTCTTCTCCGCCGCCATG---------GTG---------------------------------------------------------------------------------------------------------------------------------------------------------------------------------------------------------------------------------------------------------------------------ATGGTGGTGCTGTCCCCGTCGCTGCAGTCCTTCCCGCCCGCCGAG---GCCATCCGGTCGTCGCAGTTTGACAGCCAC---------------------------------------------------------------------------------------------------------------------------------------------------------------------------------------------------------------------------------------------------------------------------------------------------------------------------------------------------------------------------------------------------------------------------------------------------------------------------------------------------------------------------------------------------------------------------------------------------------------------------------------------------------------------------------------------------------------------------------------------------------------------------------------------------------------------------------------------------GTCCGCTTCCCTGGCCAGATC------GCGGGGGGCGCCAGGGGC---------------------------------------------------------------------------------------------------------------------------------CTCGCCTTC---------------------------------------------------------------------------------------------------------------------------------------------------------------------------------------------------------------------------------------------CGTCGCGCCCCCGCG---TTCCGCAATGCCGCTGAC------TGCGGCAACGCC---------ACCGGCAAT------------------------------------------GTCTGC------------------------------------------------------------------------------------------------------------------GACCCATCGCTCGTCCACATCGCGATTACGCTGGACGAGGAGTACCTCAGGGGCTCCGTCGCCGCGGTCCACTCCGTCGTGCAGCACGCCACGTGCCCCGAGAGCGTCTTCTTCCACTTCCTCGTCTCC---------------------------------------GACCCGGCG---------------------------------------------CTCGGCGACCTCGTCCGCGCCGTGTTCCCGCAGCTC------------------CAGTTCAAGGTCTACTACTTC---------------------------GACCCCGACCGCGTCCGCGGCCTCATCTCCACGTCGGTGAGGCAGGCCCTGGAGCAGCCG---------------CTCAACTACGCCCGCAACTATCTGGCCGATCTCCTCGAGCCCTGCGTGCGCCGGGTCATCTACCTCGACTCCGACCTCGTCGTCGTCGACGATGTCGCCAAGCTCTGGCGCACCGACCTCGGCGGC---------CGCACCGTC------------GGCGCGCCGGAGTACTGCCACGCGAACTTCACCAAGTACTTCACCGACAGGTTCTGGTCGGAC---AAGCAGTTCGCC---GGGACGTTCGCG---GGGCGCCGG------CCGTGCTACTTCAACACGGGCGTCATGGTGCTCGACCTCGCCAGGTGGCGGCGGACGGGCTACACGCGGCGCATCGAGCGGTGGATGGAGATACAGAAGTCGCCGGCGGGGCGC---ATCTACGAGCTCGGGTCGTTGCCGCCCTTCCTGCTGGTGTTCGCGGGGCACGTGGCGCCGATCGAGCACCGGTGGAACCAGCACGGCCTCGGCGGCGACAACGTGTTCGGC---AGCTGCCGCGACCTCCACCCGGGGCCGGTGAGCCTGCTGCATTGGTCCGGATCCGGCAAGCCGTGGGCGCGGCTCGGCGCCGGGCGGCCGTGCCCGCTCGACGCGCTCTGGGCGCCGTTCGACCTGTACGGC---CCG------------------------GCCGACTCCGCCGCGGAAGGGTCCCGG----------------------------------------------------------------------------------------------------------------------------------------------------------------------------------------
gnl|Sorbi1|Sb01g037870.1 ---------------------------------------------------------------------------------------------------------------------------ATGCTGTGGGTGGCGCGCCTGTCCGGCTTCTTATCCGCCGCCATG---------GTG---------------------------------------------------------------------------------------------------------------------------------------------------------------------------------------------------------------------------------------------------------------------------ATGGTGGTGCTGTCGCCGTCGCTCCAGTCCTTCCCGCCCGCCGAG---GCCATCCGGTCGTCGCAGTTCGACGGCAGC---------------------------------------------------------------------------------------------------------------------------------------------------------------------------------------------------------------------------------------------------------------------------------------------------------------------------------------------------------------------------------------------------------------------------------------------------------------------------------------------------------------------------------------------------------------------------------------------------------------------------------------------------------------------------------------------------------------------------------------------------------------------------------------------------------------------------------------------------GTCCGCTTCCCGGGCCAGATC------GCAGGGGGCGCCCGGGGG---------------------------------------------------------------------------------------------------------------------------------ATCGCCTTC---------------------------------------------------------------------------------------------------------------------------------------------------------------------------------------------------------------------------------------------CGCCGCGCCCCGTCG---TTCCGCAATGCCGCCGAT------TGCGGCGCCGGC---------GCGGGCAACGGC---------------------------ACCGCCGCCAATGTCTGC------------------------------------------------------------------------------------------------------------------GACCCTTCGCTCGTCCACATCGCGATTACGCTCGATGAGGAGTACCTGAGGGGCTCCGTCGCCGCGGTCCACTCGGTGGTGCAGCACGCCAGGTGCCCCGAGAGCGTCTTCTTCCACTTCCTCGTCTCC---------------------------------------GACCCGGGC---------------------------------------------CTCGGGGACCTCGTCCGCGCGGTCTTCCCGCAGCTC------------------CGGTTCAAGGTCTACTACTTC---------------------------GACCCCGAGCGCGTCCGCGGGCTCATCTCCACGTCGGTGCGGCAGGCGCTGGAGCAGCCG---------------CTCAACTATGCGCGCAACTACCTGGCCGACCTCCTCGAGCCCTGCGTGCGCCGCGTCATCTACCTCGACTCCGACCTCGTCCTCGTCGACGACGTCGCCAAGCTCTGGCGCACCGACCTCGGCGGC---------CGCACCGTC------------GGCGCCCCCGAGTACTGCCACGCCAACTTTACCAAGTACTTCACCGGCCGGTTCTGGTCGGAC---CAGCGGTTCGCC---GGGACGTTCGTG---GGGCGGCGG------CCGTGCTACTTCAACACGGGCGTCATGGTGCTTGACCTGGAGCGGTGGCGGCAAGCGGGCTACACGCAGCGCATCGAGCGCTGGATGGAGATACAGAAGTCGCCGCCGGGGCGC---ATCTACGAGCTGGGTTCGCTGCCGCCCTTCCTGCTCGTGTTCGCGGGGCACGTGGCGCCGATCGAGCACCGGTGGAACCAGCACGGCCTCGGCGGCGACAATGTCCTGGGC---AGCTGCCGCGACCTACACCCGGGACCCGTGAGCCTGCTGCATTGGTCCGGGTCCGGCAAGCCATGGGCGCGGCTGGGCGCCGGGCGGCCGTGCCCGCTCGATGCGCTCTGGGCACCCTTCGACCTGTACGGC---CCC------------------------GCCGGCGCCGGCGAGTCCCGG----------------------------------------------------------------------------------------------------------------------------------------------------------------------------------------------
gnl|Vitvi1|GSVIVP00028063001 ---------------------------------------------------------------------------------------------------------------------------ATGATGTGGTTCATGAGATTCTCCGGGTTGTTGTTCGCGATAATG---------GTG---------------------------------------------------------------------------------------------------------------------------------------------------------------------------------------------------------------------------------------------------------------------------ATGATTCTCTTCTCGCCGCATTTTCAATCTTTTCCTCCAGCCGAA---GCTATTCGATCATCGCACCATGACGGTAAT---------------------------------------------------------------------------------------------------------------------------------------------------------------------------------------------------------------------------------------------------------------------------------------------------------------------------------------------------------------------------------------------------------------------------------------------------------------------------------------------------------------------------------------------------------------------------------------------------------------------------------------------------------------------------------------------------------------------------------------------------------------------------------------------------------------------------------------------------CTCCGTGTCCCG------------------------------------------------------------------------------------------------------------------------------------------------------------------------------------------------------------------------------------------------------------------------------------------------------------------------------------------------------------------------------------------------------------------------------------ATTTTGATTCCGGCGGGTGATTCT---------------------------------------------------------------------TCCAGGTTTGTTTGC------------------------------------------------------------------------------------------------------------------GATCCATTTCTTGTTCACGTTGCGATTACTCTCGATGTTCACTACCTTCGAGGCTCAATGGCTGCTGTTCATTCCATTCTGCAGCATTCTCAGTGTCCGGAGGACATTTTCTTCCATTTTCTCGTCTCC---------------------------------------GAAACGCAT---------------------------------------------CTTGAAATTCTAGTTCGATCGACTTTCCCTCAGTTG------------------AAGTTTAAGGTCTATTACTTC---------------------------AATCCAGAGATTGTGCGGAACCTAATTTCGACCTCTGTGAGAGAAGCGCTCGAGCATCCG---------------CTCAATTACGCTAGAAATTACTTGGCTGATCTTCTAGAGCCGTGTGTTCGCAGGGTAATATACCTCGATTCCGATCTAATCGTCGTCGACGATATATATAAGCTGTGGAGCACAAGTTTGGGGACT---------AGAACGATC------------GGAGCTCCGGAGTACTGTCACGCAAACTTCACTAGGTACTTCACCGACAAATTCTGGTCGGAA---AAGCGCTACTAC---GGCACCTTTGAC---GGGCGG------AAACCGTGCTACTTCAACACCGGCGTTATTGTGATAGATCTGGCCAAATGGAGGCGCTTCGGGTTCACAAAGCGGATCGAACGGTGGATGGAGGTCCAGAAGAAC------AACCGG---ATCTACGAGTTGGGCTCATTGCCGCCGTACCTATTGGTTTTTGCGGGGCACGTGGCGCCCATCGAGCACCGATGGAACCAGCACGGCTTAGGCGGAGATAATGTCAAAGGC---AGCTGTCGCGAGCTCCATCCAGGTCCCGTCAGTCTCTTGCATTGGAGCGGCAGTGGCAAGCCCTGGGCGAGGCTTGACATGAAGGCCCCCTGTCCGATCGACGCCGTATGGTCGCCGTACGACTTGTACCGA---CCC------------------------TTACGG-------------------------------------------------------------------------------------------------------------------------------------------------------------------------------------------------------------
gnl|Arath7|AT3G62660 ---------------------------------------------------------------------------------------------------------------------------ATGCTTTGGATCATGAGATTCTCCGGTTTATTCTCCGCCGCTTTG---------GTT---------------------------------------------------------------------------------------------------------------------------------------------------------------------------------------------------------------------------------------------------------------------------ATCATCGTCCTCTCTCCTTCTCTCCAATCGTTTCCTCCAGCTGAA---GCTATCAGATCCTCTCATCTCGACGCTTAC---------------------------------------------------------------------------------------------------------------------------------------------------------------------------------------------------------------------------------------------------------------------------------------------------------------------------------------------------------------------------------------------------------------------------------------------------------------------------------------------------------------------------------------------------------------------------------------------------------------------------------------------------------------------------------------------------------------------------------------------------------------------------------------------------------------------------------------------------CTCCGTTTCCCCTCCTCC---------GATCCACCGCCGCATAGA---------------------------------------------------------------------------------------------------------------------------------TTCTCCTTC---------------------------------------------------------------------------------------------------------------------------------------------------------------------------------------------------------------------------------------------AGAAAAGCTCCTGTT---TTCCGCAATGCCGCCGAT------TGCGCCGCCGCA---------GATATCGATTCC------------------------------------GGCGTCTGT------------------------------------------------------------------------------------------------------------------AACCCTTCCTTGGTCCACGTCGCGATTACTCTCGATTTCGAGTACCTGCGTGGCTCAATCGCCGCCGTTCATTCGATTCTCAAGCACTCGTCGTGTCCCGAGAGCGTCTTCTTCCATTTCCTCGTCTCC---------------------------------------GAGACTGAC---------------------------------------------CTAGAATCCTTGATTCGTTCGACTTTTCCCGAATTG------------------AAATTAAAGGTTTACTACTTC---------------------------GATCCGGAGATTGTACGGACGCTGATCTCAACCTCCGTGAGACAAGCGCTCGAGCAGCCG---------------TTGAATTACGCTAGAAATTACCTAGCTGACCTTCTCGAGCCTTGCGTGCGTCGCGTGATCTACCTAGATTCCGATCTAATCGTCGTCGACGACATCGCAAAGCTCTGGATGACGAAACTGGGATCG---------AAAACGATC------------GGAGCTCCCGAGTACTGTCACGCGAACTTCACAAAGTATTTCACACCGGCGTTCTGGTCCGAC---GAGAGGTTCTCC---GGAGCTTTCTCC---GGGAGG------AAACCGTGCTACTTCAACACGGGAGTGATGGTGATGGATCTAGAGAGATGGAGGCGCGTAGGGTACACGGAGGTGATAGAGAAATGGATGGAGATTCAGAAGAGT------GATAGG---ATTTACGAGCTGGGATCATTGCCGCCGTTCTTGTTGGTGTTCGCCGGAGAAGTAGCTCCGATAGAGCATCGGTGGAACCAGCATGGGCTTGGTGGAGATAACGTGAGAGGA---AGCTGTAGAGATTTACATCCCGGTCCGGTTAGCTTGCTTCATTGGTCCGGTAGTGGTAAACCGTGGTTTCGGTTAGATTCGAGACGGCCTTGTCCACTTGATACTCTTTGGGCACCTTATGATTTGTATGGA---CAC------------------------TACTCTCGC----------------------------------------------------------------------------------------------------------------------------------------------------------------------------------------------------------
gnl|Carpa1|supercontig_151.46 ---------------------------------------------------------------------------------------------------------------------------ATGTTGTGGGTTTTGAGATTCTCGGGGTTCTTCTCCGCCGCAATG---------GTC---------------------------------------------------------------------------------------------------------------------------------------------------------------------------------------------------------------------------------------------------------------------------ATGATCGTTCTGTCCCCTTCACTACAGTCCTTCCCTCCCGCCGAG---GCGATCCGATCCTCTCATCTTGACAGCTAC---------------------------------------------------------------------------------------------------------------------------------------------------------------------------------------------------------------------------------------------------------------------------------------------------------------------------------------------------------------------------------------------------------------------------------------------------------------------------------------------------------------------------------------------------------------------------------------------------------------------------------------------------------------------------------------------------------------------------------------------------------------------------------------------------------------------------------------------------CTCCGTTTCCCCTCC------------CAGCATTCAGTTGATCGT---------------------------------------------------------------------------------------------------------------------------------TTCTCGTTT---------------------------------------------------------------------------------------------------------------------------------------------------------------------------------------------------------------------------------------------CGGCAGGCCACGATT---TTCCGCAATGCCGGTGAA------TGCGGCTCCTCT---------GATGGTGATACC------------------------------------GGCGTCTGT------------------------------------------------------------------------------------------------------------------AACCCCTCATTGGTTCATGTCGCCATCACACTGGACGTGGACTACCTCCGCGGCTCAATCGCCGCCGTTCACTCTATCCTACAGCATTCTGTTTGCCCGGAGAGCATCTTCTTCCACTTTCTCGTCTCC---------------------------------------GACGCCGGT---------------------------------------------CTCGAGTCACTTGTGCGCTCCACTTTTCCTCAATTG------------------AAGTTTAAGGTGTACTACTTC---------------------------GACCCGGATATTGTACGGAACCTGATCTCCACTTCGGTCAGGCAAGCCTTGGAGCAGCCG---------------TTGAATTACGCTAGGAATTACTTGGCTGATCTGCTCGAGCCCTGCGTTCGCCGGGTAATTTATCTGGATTCTGATCTGGTCGTCGTCGACGATATTGCCAAACTATGGGCAACGAGCTTGGGTTCG---------AGAACAATC------------GGAGCGCCGGAGTACTGCCACGCCAACTTCACCAAGTATTTTACGGCAAGATTCTGGTCTGAC---GGCCGGTTTTCT---GGCCTGTTTAAC---AGGAGA------AAACCTTGCTACTTCAACACAGGAGTGATGGTTATAGATCTGGTCAAGTGGAGGCGGTTCGGGTATACTAAGCGGATTGAGAGGTGGATGGAGATCCAGAAGATC------AACCGG---ATCTACGAGCTCGGTTCGCTCCCGCCGTTCCTGCTGGTTTTTGCGGGACGCGTGGCGCCGATCGAGCACCGGTGGAACCAGCACGGATTGGGTGGAGACAATGTTAGGGGC---AGTTGCCGTGACCTGCACCCAGGTCCTGTGAGCCTGCTGCATTGGTCCGGCAGCGGCAAGCCCTGGCTCAGGCTAGACTCCAAGAGACCATGTCCGCTCGATGCACTATGGGCACCATATGACTTGTACGGA---CAC------------------------CCGCAA-------------------------------------------------------------------------------------------------------------------------------------------------------------------------------------------------------------
gnl|Poptr1|552490 ---------------------------------------------------------------------------------------------------------------------------ATGCTTTGGATTCTACGATTTTCAGGCTTCTTCTCTGCCGCTCTT---------GTC---------------------------------------------------------------------------------------------------------------------------------------------------------------------------------------------------------------------------------------------------------------------------ATGATTATACTCTCTCCGTCTTTCCAATCCTTCCCTCCAGCTGAA---GCCATTCACTCCTCCAATCTCGACGGTCAT---------------------------------------------------------------------------------------------------------------------------------------------------------------------------------------------------------------------------------------------------------------------------------------------------------------------------------------------------------------------------------------------------------------------------------------------------------------------------------------------------------------------------------------------------------------------------------------------------------------------------------------------------------------------------------------------------------------------------------------------------------------------------------------------------------------------------------------------------CTCCGTTTCCCCCTTCTCCTCTCCCCTGCCGATTCCCTCACCCAA---------------------------------------------------------------------------------------------------------------------------------CTATCCTTC---------------------------------------------------------------------------------------------------------------------------------------------------------------------------------------------------------------------------------------------CGAAAATCGACTATA---TTCCGCAATGCTGATGAA------TGCGGCTTCTCC---------GACCACCAAAGC------------------------AGAGGCAAAACAAGTGTCTGT------------------------------------------------------------------------------------------------------------------TATCCTTCATTGGTCCACGTAGCGATTACTCTCGACGTGGAGTATCTTCGTGGCTCAGTTGCTGCTGTTCACTCAATTCTGCAGCACTCAATGTGTCCGGAGAATGTGTTCTTCCATTTTTTAGTATCT---------------------------------------GAGACCAAT---------------------------------------------CTGGAATCCCTGGTTCGATCCACTTTCCCTCAATTG------------------AAGTTCAAAGTTTATTATTTC---------------------------GATCCGGAGATTGTTCGCAGCCTCATTTCCACCTCAGTTAGGCAAGCGCTGGAGCAGCCA---------------CTCAATTACGCTAGGAATTATCTGGCTGATTTGCTTGAGCCATGTGTTAAAAGAGTGATTTATTTGGACTCTGATCTAGTTGTCGTTGATGATATTGCAAAGTTGTGGACTACTAATTTGGGTTCT---------AGAATAATC------------GGAGCTCCGGAATATTGCCACGCCAACTTCACCAAGTATTTCACGGCGGATTTCTGGTCCGAC---AAGCGGTTTTCA---GGGACATTTCGG---GGGCGG------AAACCCTGTTACTTTAACACTGGAGTGATGGTGATAGATCTGGTGAAATGGAGATGGGCCGGGTACACGAAGCGGATTGAGAGGTGGATGGAGATCCAGAAGAGT------CACCGG---ATTTATGAGCTGGGTTCGTTGCCGTCGTATCTTTTGGTGTTTGCGGGACACGTGGCGCCGATTGAGCACCGGTGGAACCAACATGGGTTAGGTGGTGATAATGTGAGAGGG---AGTTGCCGGGACTTGCATCCGGGTCCGGTTAGTCTATTGCATTGGTCAGGTAGTGGAAAGCCGTGGCTCAGGCTCGACTCAAAGCAACCGTGCCCTCTTGATGCACTGTGGGCACCATACGATTTGTACGGA---CGC------------------------CCACCT-------------------------------------------------------------------------------------------------------------------------------------------------------------------------------------------------------------
gnl|Poptr1|664389 ---------------------------------------------------------------------------------------------------------------------------ATGCTTTGGATTCTACGATTCTCAGGCTTCTTCTCTGCCGCAGTT---------GTG---------------------------------------------------------------------------------------------------------------------------------------------------------------------------------------------------------------------------------------------------------------------------ATGATTATACTCTCTCCTTCTATCCAATCCTTCCCCCCAGCTGAG---GCCATTCGCTCCTCCAATCTCGACGGGTAC---------------------------------------------------------------------------------------------------------------------------------------------------------------------------------------------------------------------------------------------------------------------------------------------------------------------------------------------------------------------------------------------------------------------------------------------------------------------------------------------------------------------------------------------------------------------------------------------------------------------------------------------------------------------------------------------------------------------------------------------------------------------------------------------------------------------------------------------------CTCCGTTTCCCCATCCTCCCCTCCCCTCCCGATTACCTCCCTCAA---------------------------------------------------------------------------------------------------------------------------------CTATCCTTC---------------------------------------------------------------------------------------------------------------------------------------------------------------------------------------------------------------------------------------------CGAAGGTCGACCATA---TTCCGCAATGCTGATGAA------TGCCGCTTCTCT---------GCCCGCCAAATC------------------------AGGGGCAAAACCAGTGTCTGT------------------------------------------------------------------------------------------------------------------GATCCTTCATTGGTTCACATAGCGATTACTCTCGATGTGGAGTATCTTCGTGGTTCAATCGCGGCTGTTCACTCAATTTTGCTCAACTCTTTGTGTCCAGAGAATGTTTTCTTCCATTTCTTAGTCTCT---------------------------------------GAGACCAAT---------------------------------------------CTGGAATCCCTAGTTCGATCCACTTTCCCTCAATTG------------------AAGTTCAAAGTGTATTATTTC---------------------------GATCCGGAGATTGTACGCAGCCTCATCTCGACTTCAGTTAGGCAAGCGCTTGAGCAGCCA---------------CTCAATTACGCCAGGAATTATTTGGCTGATTTGCTAGAGACCTGTGTTAAAAGAGTGATCTATTTAGACTCTGATCTTGTTGTCGTTGATGATATCGCAAAGTTGTGGGCTACTAATTTGGGTTCT---------AGAACAATC------------GGAGCTCCAGAATATTGTCATGCCAACTTCACAAAGTATTTCACTTCGGGTTTCTGGTCTGAT---AAGCGGTTTTCA---GGGGCATTTCGG---GGGCGG------AAACCCTGTTACTTTAACACTGGAGTGATGGTGATAGATCTGGTGAAATGGAGACATGCCCAATATACGAAGTGGATTGAGAGGTGGATGGAGGTCCAGAAGAGT------GACCGG---ATCTACGATTTGGGTTCCTTGCCGCCATATCTTTTGGTATTTGCGGGAAATGTGGCGCCGATTGAGCACCGGTGGAACCAGCATGGGTTAGGTGGTGATAATGTGAGAGGT---AGTTGCCGGGACTTGCATCCGGGTCCGTATAGTCTATTGCATTGGTCAGGTAGCGGAAAGCCGTGGCTCAGGCTCGACTCAAAGCAACCGTGCCCTCTTGATTTCCTGTGGTCACCATACGATTTGTACGGA---CAC------------------------TCGCGTTTA----------------------------------------------------------------------------------------------------------------------------------------------------------------------------------------------------------
gnl|Arath7|AT4G02130 ---------------------------------------------------------------------------------------------------------------------------ATGCTTTGGATAACGAGATTTGCTGGATTATTCTCCGCCGCGATG---------GCA---------------------------------------------------------------------------------------------------------------------------------------------------------------------------------------------------------------------------------------------------------------------------GTGATCGTGTTATCTCCGTCGCTTCAGTCATTTCCTCCGGCGGCG---GCAATCCGTTCTTCT---------------------------------------------------------------------------------------------------------------------------------------------------------------------------------------------------------------------------------------------------------------------------------------------------------------------------------------------------------------------------------------------------------------------------------------------------------------------------------------------------------------------------------------------------------------------------------------------------------------------------------------------------------------------------------------------------------------------------------------------------------------------------------------------------------------------------------------------------------------------------------------------------------CCATCA---------------------------------------------------------------------------------------------------------------------------------CCGATCTTC---------------------------------------------------------------------------------------------------------------------------------------------------------------------------------------------------------------------------------------------AGAAAAGCTCCAGCGGTGTTCAACAACGGCGACGAA------TGTCTCTCCTCC---------GGC---------------------------------------------GGCGTCTGC------------------------------------------------------------------------------------------------------------------AATCCGTCGTTGGTCCACGTGGCGATCACGTTAGACGTAGAGTACCTGCGTGGCTCAATCGCAGCCGTTAACTCGATCCTTCAGCACTCGGTGTGTCCAGAGAGCGTCTTCTTCCACTTCATCGCCGTC---------------------------------------TCCGAGGAAACA---------AACCTG---------------------------TTGGAGTCGCTGGTGAGATCGGTTTTCCCGAGACTG------------------AAATTCAATATTTACGATTTT---------------------------GCCCCTGAGACAGTTCGTGGTTTGATTTCTTCTTCCGTGAGACAAGCTCTCGAGCAGCCT---------------CTGAACTACGCTAGAAGCTACTTAGCGGATCTGCTGGAGCCTTGTGTTAACCGTGTCATATACTTGGATTCGGATCTTGTCGTCGTCGATGACATCGCTAAGCTTTGGAAAACTAGCCTAGGCTCG---------AGGATAATC------------GGAGCTCCGGAGTATTGTCACGCGAATTTCACGAAATACTTCACCGGAGGATTCTGGTCGGAG---GAGAGATTCTCC---GGTACCTTTAGA---GGGAGG------AAGCCATGTTACTTCAACACAGGTGTGATGGTGATAGATCTTAAGAAATGGAGAAGAGGTGGTTACACGAAACGTATCGAGAAATGGATGGAGATTCAGAGAAGA------GAGAGG---ATTTACGAACTAGGCTCGCTTCCACCGTTTCTTCTAGTTTTCTCCGGTCACGTGGCTCCCATCTCTCACCGGTGGAACCAGCATGGACTTGGTGGTGACAATGTTAGAGGT---AGCTGTCGTGATTTGCATCCTGGTCCTGTGAGTTTGCTGCATTGGTCTGGTAGTGGCAAGCCCTGGATAAGACTCGATTCCAAACGGCCTTGTCCCTTAGACGCATTATGGACGCCTTACGACTTGTATCGA---CAT------------------------TCGCAT-------------------------------------------------------------------------------------------------------------------------------------------------------------------------------------------------------------
AT1G02720.1|PACid:19650690 ---------------------------------------------------------------------------------------------------------------------------ATGCATTGGATTACGAGATTCTCTGCTTTCTTCTCCGCCGCATTA---------GCC---------------------------------------------------------------------------------------------------------------------------------------------------------------------------------------------------------------------------------------------------------------------------ATGATTCTCCTTTCTCCTTCGCTCCAATCCTTTTCTCCGGCGGCA---GCTATCCGATCATCTCAC------------------------------------------------------------------------------------------------------------------------------------------------------------------------------------------------------------------------------------------------------------------------------------------------------------------------------------------------------------------------------------------------------------------------------------------------------------------------------------------------------------------------------------------------------------------------------------------------------------------------------------------------------------------------------------------------------------------------------------------------------------------------------------------------------------------------------------------------------------------CCCTACGCCGACGAATTCAAACCCCAACAAAACTCCGATTAC---------------------------------------------------------------------------------------------------------------------------------TCCTCCTTC---------------------------------------------------------------------------------------------------------------------------------------------------------------------------------------------------------------------------------------------AGAGAATCTCCAATG---TTCCGTAACGCCGAACAA------TGCAGATCTTCC---------GGCGAAGATTCC------------------------------------GGCGTCTGT------------------------------------------------------------------------------------------------------------------AACCCTAATCTCGTCCACGTAGCCATCACTCTCGACATCGATTACCTCCGTGGCTCAATCGCAGCCGTCAATTCGATCCTCCAGCACTCAATGTGCCCTCAAAGCGTCTTCTTCCACTTCCTCGTCTCC---------------------------------------TCCGAGTCTCAA---------AAC------------------------------CTAGAATCTCTGATTCGTTCTACTTTCCCCAAATTG---------------ACGAATCTCAAAATTTACTATTTT---------------------------GCCCCTGAGACCGTACAGTCTTTGATTTCATCTTCCGTGAGACAAGCCCTAGAGCAACCG---------------TTGAATTACGCCAGAAATTACTTGGCGGATCTGCTCGAGCCTTGCGTTAAGCGAGTCATCTACTTGGATTCGGATCTCGTCGTCGTCGATGATATCGTCAAGCTTTGGAAAACGGGTTTAGGCCAG---------AGAACAATC------------GGAGCTCCGGAGTATTGTCACGCGAATTTCACGAAATACTTCACCGGAGGTTTTTGGTCAGAT---AAGAGGTTTAAC---GGGACGTTCAAA---GGGAGG------AACCCTTGTTACTTCAATACTGGTGTAATGGTGATTGATTTGAAGAAGTGGAGACAATTTAGGTTCACGAAACGAATTGAGAAATGGATGGAGATTCAGAAGATA------GAGAGG---ATTTATGAGCTTGGTTCTCTTCCTCCGTTTCTTCTGGTATTTGCTGGTCATGTAGCTCCGATTTCACATCGGTGGAATCAACATGGGCTTGGTGGTGATAATGTTAGAGGT---AGTTGCCGTGATTTGCATTCTGGTCCTGTGAGTTTGCTTCACTGGTCAGGTAGTGGTAAGCCATGGTTAAGACTCGATTCCAAGCTTCCATGTCCTTTAGACACATTGTGGGCACCTTATGATTTGTATAAA---CAC------------------------TCCCATTGA----------------------------------------------------------------------------------------------------------------------------------------------------------------------------------------------------------
gnl|Arath7|AT3G28340 ---------------------------------------------------------------------------------------------------------------------------ATGATGTCTGGTTCAAGATTAGCCTCTAGACTAATAATAATCTTC---------TCA---------------------------------------------------------------------------------------------------------------------------------------------------------------------------------------------------------------------------------------------------------------------------ATAATCTCCACATCTTTCTTCACCGTTGAATCGATTCGACTATTCCCT------------------------------------------------------------------------------------------------------------------------------------------------------------------------------------------------------------------------------------------------------------------------------------------------------------------------------------------------------------------------------------------------------------------------------------------------------------------------------------------------------------------------------------------------------------------------------------------------------------------------------------------------------------------------------------------------------------------------------------------------------------------------------------------------------------------------------------------------------------------------------------------------------GATTCATTCGACGATGCATCT------------------------------------------------------------------------------------------------------------------------------------TCAGATTTA---------------------------------------------------------------------------------------------------------------------------------------------------------------------------------------------------------------------------------------------ATGGAAGCTCCAGCA---TATCAAAACGGTCTTGAT------TGCTCTGTTTTA---------GCCAAAAACAGA------------------------------CTCTTGTTAGCTTGT------------------------------------------------------------------------------------------------------------------GATCCATCAGCTGTTCATATAGCTATGACTCTAGATCCAGCTTACTTGCGTGGCACGGTATCTGCAGTACATTCCATCCTCAAACACACTTCTTGCCCTGAAAACATCTTCTTCCACTTCATTGCTTCG---------------------------------------GGTACAAGTCAG---------GGTTCC---------------------------CTCGCCAAGACCCTATCCTCTGTTTTTCCTTCTTTG------------------AGTTTCAAAGTCTATACCTTT---------------------------GAAGAAACCACGGTCAAGAATCTAATCTCTTCTTCTATAAGACAAGCTCTTGATAGTCCT---------------TTGAATTACGCAAGAAGCTACTTATCCGAGATTCTTTCTTCGTGTGTTAGTCGAGTGATTTATCTCGATTCGGATGTGATTGTGGTCGATGATATTCAGAAACTATGGAAGATTTCTTTATCCGGG------TCAAGAACAATC------------GGTGCACCAGAGTATTGCCACGCAAATTTCACCAAATACTTCACAGATAGTTTCTGGTCCGAT---CAAAAACTCTCG---AGTGTCTTCGAT---TCC------AAGACTCCTTGTTATTTCAACACAGGAGTGATGGTTATCGATTTAGAGCGATGGAGAGAAGGAGATTACACGAGAAAGATCGAAAACTGGATGAAGATTCAGAAAGAA---GATAAGAGA---ATCTACGAATTGGGTTCTTTACCACCGTTTCTTCTAGTGTTTGGTGGTGATATTGAAGCTATTGATCATCAATGGAACCAACACGGTCTCGGTGGAGACAACATTGTGAGT---AGTTGTAGATCTTTGCATCCTGGTCCGGTTAGTTTGATACATTGGAGTGGTAAAGGGAAGCCATGGGTTAGGCTTGATGATGGTAAGCCTTGTCCAATTGATTATCTTTGGGCTCCTTATGATCTTCACAAG---TCA------------------------CAGAGGCAGTATCTTCAATACAATCAAGAGTTAGAAATTCTT-------------------------------------------------------------------------------------------------------------------------------------------------------------------------
gnl|Medtr1|CR962134_11.5 ------------------------------------------------------------------------------------------------------------------------------ATGCTTCCTTTACGTTTAACCGTTGTTGTTTCATCTCTCATT---------CTT---------------------------------------------------------------------------------------------------------------------------------------------------------------------------------------------------------------------------------------------------------------------------CTTTGTTCAATCTTCCAACCATTCTGCCTTGGAATCCGTTCTTTCCCA---------------------------ACA---------------------------------------------------------------------------------------------------------------------------------------------------------------------------------------------------------------------------------------------------------------------------------------------------------------------------------------------------------------------------------------------------------------------------------------------------------------------------------------------------------------------------------------------------------------------------------------------------------------------------------------------------------------------------------------------------------------------------------------------------------------------------------------------------------------------------------------------------ACCAACACCGCAGAGCACTCACCTACTCCGTTTCGTTTCTCG------------------------------------------------------------------------------------------------------------------------------------GGTGCTTTC---------------------------------------------------------------------------------------------------------------------------------------------------------------------------------------------------------------------------------------------TCTGAGGCACCCGAG---TATCGAAACGGAGCAGGT------TGTCCGAAACAA---------AAATCCAAAACC---------------------------TTATTCCCTTCATCATGT------------------------------------------------------------------------------------------------------------------GACCCTTCTTTAGTCCACATAGCAATGACCCTCGACTCCGGTTATCTCCGTGGCTCCATCGCCGCTGTCCACTCCGTACTCCGCCACTCTTCCTGCCCGGAAAATATCTTTTTCCATTTCATCTCCGCT---------------------------------------GAATTCGACCCA---------ACTACACCACGGACG------------------CTAACTCGTTTAGTAGCGTCTGTTTTTCCGTCGCTA------------------AACTTTAAAGTTTACATTTTT---------------------------CGTGAAGACACTGTTATCAACCTTATCTCATCTTCCATTCGTTTAGCCCTTGAAAACCCA---------------TTAAACTATGCAAGAAACTATCTTGGTGACATGCTTGATACATGTGTTGAACGTGTAATCTATCTTGATTCAGATATAGTAGTTGTTGATGATATTTCAAAGCTTTGGAGTGTAAAAATGGACGCA------AAAAAAGTCATT------------GGTGCACCAGAATATTGTCATGCAAATTTCACCAAATACTTCACAGATGAGTTTTGGAATGAC---CCTTTACTCTCA---AGAGTCTTTAAA---GCAAGA------AAAGCTTGTTATTTCAACACTGGTGTAATGGTAATGGATTTGATGAAATGGAGAGAAGGTAACTATAGAAGAAAGATTGAAAACTGGATGGAGTTACAAAAGAAG------AGAAGA---ATCTATGAGCTAGGTTCATTGCCACCTTTTTTACTTGTTTTTGCAGGAAATGTTGAAGCTATTGATCATAGATGGAATCAACATGGACTTGGTGGTGATAATTTGAATGGT---GTTTGTAGATCTTTGCATCCTGGTCCTGTTAGTTTATTGCATTGGAGTGGAAAAGGAAAACCTTGGGTTAGGCTTGATGAGAAAAAAGCTTGTCCTTTAGATTCACTTTGGGAGCCTTATGATCTATACAAG---CCA------------------------AGAAATCATTTGATGGTTCATGGTGGTGGAGATAAAGATCAAGAGATTCAAAATTGGAGTTTTTCTTCTTCAATTTTGGTTGGTTATGCTCATGATTTCTTGTGA----------------------------------------------------------------------------------------------------------
gnl|Vitvi1|GSVIVP00028923001 ------------------------------------------------------------------------------------------------------------------------------ATGCTGGGCTTTGGATTAAACCCCGTCCATCTGGCGGTTCTT---------------------------------------------------------------------------------------------------------------------------------------------------------------------------------------------------------------------------------------------------------------------------------------GCTTTTATTCTTTTCTCCCCCGTGTGTCTCGGGATTCGTTCTTTTCCG---------------------------------------------------------------------------------------------------------------------------------------------------------------------------------------------------------------------------------------------------------------------------------------------------------------------------------------------------------------------------------------------------------------------------------------------------------------------------------------------------------------------------------------------------------------------------------------------------------------------------------------------------------------------------------------------------------------------------------------------------------------------------------------------------------------------------------------------------------------------------------GGGAGAGATGTCGCCGGCGGTGATTATGGGTACGAGGGTTTC------------------------------------------------------------------------------------------------------------------------------------TTCCGATTT---------------------------------------------------------------------------------------------------------------------------------------------------------------------------------------------------------------------------------------------GCAGAAGCGCCGGAC---TATCGTAACGGAGAGGAG------TGTCCGGCGAAG---------GGCCATAAAGGG------------------------------TATGTGTCGTCGTGT------------------------------------------------------------------------------------------------------------------GATCCGTCACTGGTTCACATCGCCATGACTCTTGACTCGGAGTACCTGAGAGGATCCATTGCAGCGGTCCATTCCATTCTGCGCCACTCTTCTTGCCCAGAGAACGTCTTCTTCCATTTCATCGCCGCC---------------------------------------GATCCGCGAGTG------------------------------------------CTGACTCAACTCGTCCGATCTACGTTTCCTTCTCTC------------------AACTTCAAGGTCTACATCTTC---------------------------AGAGAGGACACTGTAATCAATCTCATCTCCTCTTCCATTCGCTCAGCGCTCGAGAACCCA---------------TTGAACTACGCTAGAAACTACTTGGGCGATATTCTCGATCCGTGCGTGGAGCGAGTCATTTACATTGACTCGGATCTTGTAGTTGTTGATGACATTCGCAAGCTCTGGAACATCACACTCACTGAG------TCGCGAGTCATT------------GGTGCGCCAGAGTATTGCCATGCCGTCTTTGAAAAGTACTTCACCGATGAGTTCTGGTCCGAC---TCGGTTCTGCCA---AGGGTCTTTGAT---TCGAGA------AAACCTTGTTATTTCAATACGGGTGTGATGGTGATGGATTTGGTGAGATGGAGAAAGGGCAATTACAGGAGGAAGATCGAGAATTGGATGGAATTGCAGAGGAGG------AGGAGG---ATCTACGAACTGGGTTCGCTTCCGCCATTCTTGCTAGTGTTCGCCGGGAATGTTGAGGCCATTGATCACCGGTGGAACCAGCACGGTCTTGGCGGGGACAACGTGAAGGGA---AGTTGCAGGCCACTCCACCCAGGCCCTGTGAGTCTGCTGCATTGGAGCGGTAAAGGAAAGCCATGGTCGAGGCTGGACGCGAGAAAGCCCTGCCCTGTGGATCATCTTTGGGAGCCCTACGATCTATACAAACCCCAT------------------------AGGAACCACAGATTGAATCATCAACAGATGCTCCTTTCCGCTTCTTCGTCAACATTGGTTGGGTATTCAAATTACTTCATT----------------------------------------------------------------------------------------------------------------------------------
gnl|Arath7|AT1G24170 ---------------------------------------------------------------------------------------------------------------------------------------------ATGTCGTCGCGTTTTTCTTTGACGGTG---------GTG---------------------------------------------------------------------------------------------------------------------------------------------------------------------------------------------------------------------------------------------------------------------------TGTTTGATTGCTCTGTTACCGTTTGTTGTTGGTATACGGTTGATTCCG---------GCGAGGATCACGAGTGTCGGT---------------------------------------------------------------------------------------------------------------------------------------------------------------------------------------------------------------------------------------------------------------------------------------------------------------------------------------------------------------------------------------------------------------------------------------------------------------------------------------------------------------------------------------------------------------------------------------------------------------------------------------------------------------------------------------------------------------------------------------------------------------------------------------------------------------------------------------------------GATGGCGGCGGCGGAGGAGGTAATAATGGGTTTAGTAAACTT------------------------------------------------------------------------------------------------------------------------------------GGTCCGTTT---------------------------------------------------------------------------------------------------------------------------------------------------------------------------------------------------------------------------------------------ATGGAAGCTCCGGAG---TATAGAAACGGCAAGGAG------TGTGTATCTTCA---------TCAGTGAACAGA------------GAGAACTTCGTGTCGTCTTCTTCTAGTTCTAAT------------------------------------------------------------------------------------------------------------------GATCCTTCGCTTGTTCACATCGCTATGACTTTGGACTCAGAGTATCTCCGTGGATCAATCGCAGCCGTTCATTCTGTTCTTCGCCACGCGTCTTGTCCAGAGAACGTCTTCTTCCATTTCATCGCTGCT---------------------------------------GAGTTTGACTCT---------GCGAGTCCTCGTGTT------------------CTGAGTCAACTCGTGAGGTCGACTTTTCCTTCGTTG------------------AACTTTAAAGTCTACATTTTT---------------------------AGGGAAGATACGGTGATCAATCTCATATCTTCTTCGATTAGACTAGCTTTGGAGAATCCG---------------TTGAACTATGCTCGGAACTATCTCGGAGATATTCTTGATCGAAGTGTTGAACGAGTCATTTATCTTGACTCGGATGTTATAACTGTGGATGATATCACAAAGCTTTGGAACACGGTTTTGACCGGG------TCACGAGTCATC------------GGAGCTCCGGAGTATTGTCACGCGAACTTCACTCAGTATTTCACTTCCGGGTTCTGGTCAGAC---CCGGCTTTACCG---GGTCTAATCTCG---GGT------CAAAAGCCTTGCTATTTCAACACAGGAGTGATGGTGATGGATCTTGTTAGATGGAGAGAAGGGAATTACAGAGAGAAGTTAGAGCAATGGATGCAATTGCAGAAGAAG------ATGAGA---ATCTACGATCTTGGATCATTACCACCGTTTCTTTTGGTGTTTGCGGGTAATGTTGAAGCTATTGATCATAGATGGAACCAACATGGTTTAGGAGGAGACAATATACGAGGA---AGTTGTCGGTCATTGCATCCTGGTCCTGTGAGCTTGTTGCATTGGAGTGGTAAAGGTAAGCCATGGGTTAGACTTGATGAGAAGAGGCCTTGTCCGTTGGATCATCTTTGGGAGCCATATGATTTGTATAAG---CAT------------------------AAGATTGAGAGAGCTAAAGATCAGTCTCTGCTTGGGTTTGCTTCTCTGTCGGAGTTGACTGATGATTCAAGCTTCTTG-------------------------------------------------------------------------------------------------------------------------------------
gnl|Arath7|AT1G70090 ---------------------------------------------------------------------------------------------------------------------------ATGCGGTTGCGTTTTCCGATGAAATCTGCCGTTTTAGCGTTTGCT---------ATC---------------------------------------------------------------------------------------------------------------------------------------------------------------------------------------------------------------------------------------------------------------------------TTTCTGGTGTTTATTCCACTGTTTTCCGTCGGTATACGGATGATTCCG------------------------GGAAGA---------------------------------------------------------------------------------------------------------------------------------------------------------------------------------------------------------------------------------------------------------------------------------------------------------------------------------------------------------------------------------------------------------------------------------------------------------------------------------------------------------------------------------------------------------------------------------------------------------------------------------------------------------------------------------------------------------------------------------------------------------------------------------------------------------------------------------------------------CTCACCGCCGTATCCGCCACCGTCGGAAATGGCTTTGATCTG------------------------------------------------------------------------------------------------------------------------------------GGGTCGTTC---------------------------------------------------------------------------------------------------------------------------------------------------------------------------------------------------------------------------------------------GTGGAAGCTCCGGAG---TACAGAAACGGCAAGGAG------TGCGTGTCTCAA---------TCGTTGAACAGA------------------------GAAAACTTCGTGTCGTCTTGC------------------------------------------------------------------------------------------------------------------GACGCTTCGTTAGTTCATGTAGCTATGACGCTTGACTCGGAGTACTTACGTGGCTCAATCGCAGCCGTACATTCAATGCTCCGCCACGCGTCGTGTCCAGAAAACGTCTTCTTCCATCTCATCGCTGCA---------------------------------------GAGTTTGACCCG---------GCGAGTCCACGCGTT------------------CTGAGTCAACTCGTCCGATCTACTTTCCCGTCGCTA------------------AACTTCAAAGTCTACATTTTC---------------------------CGGGAAGATACGGTGATCAACCTTATCTCTTCTTCAATCAGACAAGCTTTAGAGAATCCA---------------TTGAACTATGCTCGGAACTACCTCGGAGATATTCTTGATCCATGCGTAGACAGAGTCATTTACCTAGACTCGGACATCATCGTCGTCGATGACATAACAAAGCTTTGGAACACGAGTTTGACAGGG------TCAAGAATCATC------------GGAGCTCCGGAGTATTGTCACGCTAACTTCACAAAGTACTTCACTTCAGGTTTCTGGTCCGAC---CCGGCTTTACCC---GGTTTCTTCTCG---GGTCGA------AAGCCTTGTTATTTCAACACGGGTGTGATGGTGATGGATCTAGTTAGATGGAGAGAAGGAAACTACAGAGAAAAGCTTGAAACTTGGATGCAGATACAGAAGAAG------AAGAGA---ATCTACGATTTGGGTTCTTTGCCTCCGTTTCTTCTTGTCTTCGCAGGGAACGTTGAAGCAATTGATCATAGGTGGAACCAACATGGTTTAGGAGGAGACAATGTACGAGGA---AGTTGTAGGTCTTTGCATAAAGGACCAGTGAGTTTGTTGCATTGGAGTGGTAAAGGTAAGCCATGGGTGAGACTTGATGAGAAGAGACCGTGTCCGTTGGATCATTTATGGGAACCGTATGATTTATATGAG---CAT------------------------AAGATTGAAAGAGCTAAAGATCAGTCTTTGTTCGGGTTCTCTTCTTTGTCTGAGTTAACAGAAGATTCAAGCTTTTTC-------------------------------------------------------------------------------------------------------------------------------------
gnl|Carpa1|supercontig_5.324 ---------------------------------------------------------------------------------------------------------------------------ATGCAGATTCTTTCCCGGCTGTACGCCACCATTTTAATCCTCCTA---------TTG---------------------------------------------------------------------------------------------------------------------------------------------------------------------------------------------------------------------------------------------------------------------------GTGTCTCTGGTTCTTCCGCCATTTTGCCTCGGGATTCGCTCCATCCCG---------------------------------------------------------------------------------------------------------------------------------------------------------------------------------------------------------------------------------------------------------------------------------------------------------------------------------------------------------------------------------------------------------------------------------------------------------------------------------------------------------------------------------------------------------------------------------------------------------------------------------------------------------------------------------------------------------------------------------------------------------------------------------------------------------------------------------------------------------------------------------------ACGGTCTCCGTCGACGGCGGGGCCGACGGGTTCGAC------------------------------------------------------------------------------------------------------------------------------------TCTCGATTC---------------------------------------------------------------------------------------------------------------------------------------------------------------------------------------------------------------------------------------------GCTGAGGCGCCGGAC---TACCGTAACGGGGCGGAG------TGTCCACGGCCG---------ACAAATCGGGAT------------------------------TTTGCATCTTCCTGC------------------------------------------------------------------------------------------------------------------GACACGTCGCTGGTCCACATCGCCATGACCCTCGATTCTGAATATCTCCGTGGCTCCATCGCAGCAGTCCACTCGGTCCTGCGCCACGCGTCGTGCCCAGAAGATATTTTCTTCCACTTCATCGCTGCC---------------------------------------GAGTTCGACCCA---------GCGAGCCCTCGGGTT------------------CTGAGTCAACTCGTTCGATCCACGTTCCCTTCCCTC------------------AACTTCAAGGTCTACATATTT---------------------------AGGGAGGACACCGTCATCAACCTCATCTCGTCATCCATCCGTCAAGCCCTGGAGAACCCG---------------CTGAACTACGCTAGAAACTATCTCGGAGACATCCTTGATTTCTGCGTCGAGCGAGTTATTTACCTTGACTCAGACCTGATCGTGGTAGACGACATTCACAAACTGTGGAACACGACGTTAAGTGGG------TCGCGAGTAATC------------GGTGCGCCCGAGTACTGTCACGCCAACTTCACAAAGTACTTCACCTTTAATTTCTGGTCAGAC---CCGGCATTGACC---CGGGTATTTTCT---TCTAGA------AACCCTTGTTATTTCAACACGGGGGTGATGGTGATGGATTTGGTGAGGTGGAGAGAAGGGAGTTACAGGAAGAGGATAGAGAACTGGATGGAAATTCAGAGAAAG------AGGAGG---ATTTACGAGTTGGGTTCTCTGCCTCCATTCTTATTGGAGTTTGCGGGTAATGTGGAAGCCATTGGTCATGAATGGAACCAGCATGGACTGGGTGGGGATAATGTGAGGGGA---AGTTGCAGACTGCTGCACCCTGGTCCGGTGAGTTTGCTGCATTGGAGTGGGAAAGGGAAGCCATGGGTGAGACTGGATGCTAAGAAGCCATGTCCATTGGATCATCTTTGGAAGCCTTACGATCTTTACAAG---CCA------------------------AATAGCAAGAGAGTGAAGGATCAGTCACCGGGTTATATTTCACCTTCTTCCTCATTGAAGATTGAGCATTACAGTTACTTG----------------------------------------------------------------------------------------------------------------------------------
gnl|Poptr1|418609 ---------------------------------------------------------------------------------------------------------------------------------------------------------------------------------------------------------------------------------------------------------------------------------------------------------------------------------------------------------------------------------------------------------------------------------------------------------------------------------------------------------------------------------------------------------------------------------------------------------------------------------------------------------------------------------------------------------------------------------------------------------------------------------------------------------------------------------------------------------------------------------------------------------------------------------------------------------------------------------------------------------------------------------------------------------------------------------------------------------------------------------------------------------------------------------------------------------------------------------------------------------------------------------------------------------------------------------------------------------------------------------------------------------------------------------CCCAACGGT------------------------------------------------------------------------------------------------------------------------------------TTCCGGTTC---------------------------------------------------------------------------------------------------------------------------------------------------------------------------------------------------------------------------------------------TCTGAAGCGCCGGAT---TACCGGAACGGGAGAGAC------TGTCCTGTTTCA---------ACAACCAATGGG---------------------------CGCTCGGTTTCCTCCTGC------------------------------------------------------------------------------------------------------------------GACCCTTCTTTAGTCCACATAGCCATGACTCTTGATTCTGAGTATCTACGTGGCTCAATCGCTGCCGTCCACTCGGTTCTCAAACACGCTTCCTGCCCAGAAAGCATCTTTTTCCACTTTGTTGCGGCA---------------------------------------GAGTTCGACCCG---------GCAAGCCCACGGGTC------------------TTAACCCAATTGGTACGATCCACTTTCCCATCGTTG------------------AATTTCAAGGTCTATATATTC---------------------------CGAGAAGACACTGTAATCAATCTAATCTCTTCTTCAATCCGGCAAGCACTGGAAAACCCA---------------TTGAATTACGCAAGAAACTATCTTGGTGATATGTTGGATCTCTGCGTGGATCGGGTCATTTATCTGGACTCTGATATTGTGGTCGTCGACGACATACACAAGTTATGGAACACCGCGCTTAGCGGG------TCTCGAGTGATC------------GGGGCACCCGAGTATTGCCATGCGAATTTCACCCAGTATTTCACTTCCGTGTTCTGGTCCGAC---CAGGTTATGTCT---GGTACTTTTTCG---TCGGCGAGGAGGAAGCCGTGTTACTTCAACACTGGGGTTATGGTGATGGATTTGGTGAGGTGGAGAGAAGGGGATTATAAGAGGAGGATAGAGAAGTGGATGGAGATTCAAAAAAAG------ACAAGG---ATTTATGAGTTGGGCTCATTGCCACCATTTTTGCTCGTGTTTGCAGGGGATGTTGAAGCGATAGACCATAGATGGAACCAGCATGGACTTGGTGGGGATAATGTGAGAGGG---AGTTGCAGGTCATTGCATCCTGGTCCGGTCAGCTTGCTACATTGGAGTGGGAAAGGGAAGCCTTGGGTTAGACTTGATGCTAAAAAGCCATGCAAGCTTGATCATCTTTGGGAGCCGTACGATCTGTAC----------------------------------------------------------------------------------------------------------------------------------------------------------------------------------------------------------------------------------------------------
gnl|Poptr1|418911 ---------------------------------------------------------------------------------------------------------------------------------------------------------------------------------------------------------------------------------------------------------------------------------------------------------------------------------------------------------------------------------------------------------------------------------------------------------------------------------------------------------------------------------------------------------------------------------------------------------------------------------------------------------------------------------------------------------------------------------------------------------------------------------------------------------------------------------------------------------------------------------------------------------------------------------------------------------------------------------------------------------------------------------------------------------------------------------------------------------------------------------------------------------------------------------------------------------------------------------------------------------------------------------------------------------------------------------------------------------------------------------------------------------------------------------------------------------------------------------------------------------------------------------------------------------------------------------------------------------------------------------------------------------------------------------------------------------------------------------------------------------------------------------------------------------------------------------------GAAGCGCCGGAG---TATCGTAACGGGAGAGAC------TGTCCTGTTTTA---------ACAAGCAATGGC---------------------------CGGTTAGTCTCCTCCTGC------------------------------------------------------------------------------------------------------------------GACCCTTCTTTAGTTCACATAGCCATGACTCTTGATTCTGAGTATCTACGAGGCTCAATCGCTGCCGTCCACTCGGTCCTCAAACACGCTTCCTGCCCAGAAAGCATCTTCTTTCACTTCATTGCGGCA---------------------------------------GAGTTCGACCCA---------GCAAGCCCGCGGGTC------------------CTTTCCCAACTGGTGCGATCCACTTTTCCATCGCTG------------------AATTTCAAGGTCTATATATTC---------------------------AGAGAAGACACCGTAATCAATCTAATCTCTTCTTCCATCCGGCAAGCACTAGAAAACCCA---------------TTAAACTACGCAAGAAACTATCTGGGTGACATGCTGGATCTCTGCGTGGATCGGGTCATTTATCTGGACTCTGATGTCGTAGTTGTCGATGACATACACAAGTTGTGGACCACAACGCTTAGTGGG------GCTCGGGTGATA------------GGGGCACCCGAGTATTGCCACACAAATCTCACCAAGTATTTCACGGACGTGTTCTGGTCCGAC---CCGGTGATGTCA---GGGACGTTCACC---TCGGCGAGGAGGAAGCCGTGTTACTTCAATACTGGGGTGATGGTGATGGACTTGGTGAGGTGGAGAGAAGGGAATTACAGGGGGAGGATAGAGAAGTGGATGGAGGTGCAAAGAAAG------ACAAGG---ATATACGAGTTGGGTTCACTGCCACCGTTTTTGCTAGTGTTTGCCGGGGATGTGGAGGCAATGGATCATCAGTGGAACCAGCATGGGCTTGGCGGGGATAACGTGAGAGGG---ACTTGCAGGTCATTGCATCCCGGTCCAGTCAGTTTGTTGCATTGGAGTGGGAAAGGGAAGCCCTGGGTGAGACTTGATGCTAAAAGACCATGCAAGGTTGATCATCTGTGGGAGCCTTATGATTTG-------------------------------------------------------------------------------------------------------------------------------------------------------------------------------------------------------------------------------------------------------
gnl|Selmo1|234804 ------------------------------------------------------------------------------------------------------------------------ATGCACTCGTGGGCTCCCGCGGCCGAGGCCATCCGATCTTCCCAGTTC---------------------------------------------------------------------------------------------------------------------------------------------------------------------------------------------------------------------------------------------------------------------------------------------------------------------------------------------------------------------------------------------------------------------------------------------------------------------------------------------------------------------------------------------------------------------------------------------------------------------------------------------------------------------------------------------------------------------------------------------------------------------------------------------------------------------------------------------------------------------------------------------------------------------------------------------------------------------------------------------------------------------------------------------------------------------------------------------------------------------------------------------------------------------------------------------------------------------------------------------------------GGGCAGCAG------------------------------------------------------------------------------------------------------------------------------------CAGCTCTTC---------------------------------------------------------------------------------------------------------------------------------------------------------------------------------------------------------------------------------------------CACGAGGCTCCAGCG---TTTCGAAACGGCAAGGAG------TGCCCGCGGCAGAGGCTAGATCCAGCGCAGCGG------------------------------CCCGGGTGGTGCCAT------------------------------------------------------------------------------------------------------------------GATCCGGGCGCGATTCACGTAGCAATGACGCTGGATCGCGCCTATCTCCGCGGCTCCATGGCCGCGGTGCTCTCCATCGTCCAGCACGCCGTCTGCCCCGAGAGCATCGTCTTCCACTTCCTCATCGCG---------------------------------------TCGCCCGGGCAT---------GATCACCATCCCGAGGAGCTGCCCATGGACGCGCTCCAATCCGTGGTGAAGCAGACGTTCCCGTACCTC------------------AGGTTCAAGGCGTACGAGTTC---------------------------CAGGAGGCGCTGGTCCGCGGCCGGATCTCCTCCAGCGTGCGCTCCGACCTCGAGCAGCCC---------------CTCAACTACGCGCGGAACTACCTGGCGGCGATGCTGGACGAGTGCATCCACCGCGTCATCTACCTCGACTCCGATGTGGTGGTGGTGGACGACATTGCCAAGCTATGGCGGACGGAGCTCCGGGAC------GGCCACGTCCTG------------GGCGCCCCGGAGTACTGCGCTGCCAATTTCACCAGGTACTTCACGCCCGCCTTCTGGAGCAAC---GAGACGCTGGCG---TCCACCTTCGCG---GCCAGGTCCTCCACGCCCTGCTACTTCAACACCGGCGTCATGGTGATGGACTTGCGCGCGTGGCGGCGCGGCGGCTATACCGCCATGCTCGAGGCCTGGATGGACGTGCGCAAGGAG------AGCAAG---ATCTACGAGCTGGGATCGCTGCCCCCTTTCTTGCTGGTGTTCGCGGGCGAGGTGGAGGCGATCGAGCACCGGTGGAACCAGCACGGCCTGGGCGGGGACTGCGTGGTGGGC---AGCTGCCGGGATCTCCACCCGGGGCCAGTGAGCTTGCTGCATTGGAGCGGCAAGGGCAAGCCATGGGCGCGCCTGGATTCGGGCACGCCATGCCCGCTCGACAGCCTCTGGGCTCCCTATGATCTCTTCCGC---TAC------------------------CGCCATCGCCACCCGCAACTGGCGCTCGCGCTCTCCATGGTGGCC----------------------------------------------------------------------------------------------------------------------------------------------------------------------
gnl|Orysa5|Os03g47530 ---------------------------------------------------------------------------------------------------------------------------ATGGACGACATGGCCAAGCTAGCTCAGATGCCGCGCGCTCCTCTG---------CTC---------------------------------------------------------------------------------------------------------------------------------------------------------------------------------------------------------------------------------------------------------------------------GTCCTGCTGCTGATGCTGGGGGTCGGCGCGGCGGTGGCCGTG---------------------------------------------------------------------------------------------------------------------------------------------------------------------------------------------------------------------------------------------------------------------------------------------------------------------------------------------------------------------------------------------------------------------------------------------------------------------------------------------------------------------------------------------------------------------------------------------------------------------------------------------------------------------------------------------------------------------------------------------------------------------------------------------------------------------------------------------------------------------------------------------------------------------------------------------------------------------------------------------------------------------------------------------------------------------CCGGAGTAC---------------------------------------------------------------------------------------------------------------------------------------------------------------------------------------------------------------------------------------------AGGGAGGCGCCGCAC---TTCACCAACTCGGCGGCGGCGCGGTGCCCGCCGCCG---------CTGCCGGCGACG------------------------GACGCGGACGCGGCGTGCTCG------------------------------------------------------------------------------------------------------------------CCGCACGCGGCGGTGCACGTGGCCATGACGCTGGACGCGCCGTACCTGAGGGGCACCATGGCCGCGGTGCTCTCCGTCCTCCGCCACGCCTCCTGCCCGGAGTCCGTCCACTTCCACTTCCTCGCCTCC------------------------------------TCCTCCTCGTCGCCG---------GAGGCGGCGGCGGCG---------GTGCGGGAGCTGAGGGACACCGTGCGGGCGTCGTTCCCGTCGCTG------------------GCGTTCCGGGTGTACCCGTTC---------------------------GACGAGTCCCGCGTCGCGGGGCTCATCTCCACCTCCATCCGCGGCGCGCTCGACCGCCCG---------------CTCAACTACGCCCGCTCCTACCTCGCCACCACGCTCCCCGCCTGCGTCCGCCGCGTCGTCTACCTCGACTCCGACGTCGTGGTCACCGACGACATCGCGGCGCTCGCCGCGACGCCGCTCCCGGGG------GAGGCGGCCGTG------------GCGGCGCCCGAGTACTGCGGCGCCAACTTCACGGCCTACTTCACGCCGGGGTTCTGGGCGTCG---CGGGCGCTGTCGGAGGCGGCGTTCGCG---GGGCGGCGC------GCGTGCTACTTCAACACGGGGGTGATGGTGCTCGACCTGCCCCGGTGGCGGCGCGCGGGGTACACGGCGCAGATCGAGGAGTGGATGGAGCTGCAGAGACGG------GTGCGC---ATCTACGAGCTGGGCTCGCTGCCGCCGTTCCTCCTCGTGTTCGCCGGCCGCATCGCCGCCGTCGACCACCGCTGGAACCAGCACGGCCTCGGCGGCGACAACTACCGGGGG---CTCTGCCGCGGCCTGCACGCCGGCGCCGTCAGCCTCCTGCACTGGAGCGGCAAGGGGAAGCCATGGGACAGGCTCGACGCCGGCAAGCCGTGCCCGCTCGACGCCGTCTGGGCCAAGTACGACCTGCTCCGG---CCG------------------------GCGGCGGCGATCGAGACCTCG----------------------------------------------------------------------------------------------------------------------------------------------------------------------------------------------
gnl|Sorbi1|Sb01g012060.1 ---------------------------------------------------------------------------------------------------------------------------------------------------ATGACGCGCTCTCCTCTGACT---------CTG---------------------------------------------------------------------------------------------------------------------------------------------------------------------------------------------------------------------------------------------------------------------------ATCCTACTGCTCCTCCTCTGCGCCGCCGCCGCCACGGCGGCCGTG------------------------------------------------------------------------------------------------------------------------------------------------------------------------------------------------------------------------------------------------------------------------------------------------------------------------------------------------------------------------------------------------------------------------------------------------------------------------------------------------------------------------------------------------------------------------------------------------------------------------------------------------------------------------------------------------------------------------------------------------------------------------------------------------------------------------------------------------------------------------------------------------------------------------------------------------------------------------------------------------------------------------------------------------------------------CCGCGGTAC---------------------------------------------------------------------------------------------------------------------------------------------------------------------------------------------------------------------------------------------CGCGAGGCGCCGCAC---TTCACCAACTCGGCGGCGGCGCAGTGCCCGCCGCCG---------CTGCATCCGTCG------------------------GACGCGGACGCGGCGTGCTCG------------------------------------------------------------------------------------------------------------------CCGCACGCGGCGGTGCACGTGGCCATGACGCTGGACGCGTCGTACCTGCGCGGCACCATGGCGGCCGTGCTCTCCGTGCTGCGCCACGCGTCGTGCCCGGAGTCCATCCACTTCCACTTCATCGCCTCC------------------------------------------GCCTCCCCC---------AAGTCCAGGGCGACG---------GCGGAGGAGCTGGGGGCCACGGTGCGCGCGTCGTTCCCGTCGCTG------------------GCGTTCCGTGTCTACCCGTTC------------------------GCCGACGAGGCCCGCGTGGCGGGGCTCATCTCCACCTCCATCCGCGGCGCGCTGGACCGCCCG---------------CTCAACTACGCGCGGTCCTACCTCGCCTCCACGCTTCCCCCCTGCGTGCGCCGCGTCGTGTACCTCGACTCCGACGTCGTGCTCACCGACGACATCGCGTCCCTCGCCGCGACCCCGCTCCCGGGGGAGGAGGAGACGGCCGTG------------GCGGCGCCGCAGTACTGCGGCGCCAACTTCACCGCCTACTTCACGCCGGGGTTCTGGGCGTCC---CCCGCGCTGTCC---TCCACCTTCGCG---GGCCGCCGC------GCCTGCTACTTCAACACGGGCGTCATGGTGCTGGACCTCGCGCGGTGGCGCCGCGCGGGCTACACGGCGCAGATCGAGGAGTGGATGGAGCTGCAGAAGCGC------GTGCGC---ATCTACGAGCTTGGCTCGCTGCCGCCGTTCCTGCTCGTGTTCGCCGGCCGGATCGCGTCCGTGGACCACCGATGGAACCAGCACGGCCTCGGCGGGGACAACTACCGCGGC---CTCTGCCGCGGCCTGCACGCCGGCGCCGTCAGCCTGCTGCACTGGAGCGGCAAGGGGAAGCCCTGGGACCGCCTGGATGCCGGAAGGCCCTGCCCGCTCGACGCCGTCTGGGCCAAGTACGACCTGCTCCGG---CCG------------------------GCCGCCGGCATCGAGAGCTCG----------------------------------------------------------------------------------------------------------------------------------------------------------------------------------------------
gnl|Orysa5|Os07g45260 ------------------------------------------------------------------------------------------ATGGCTCCCCCCACCGCCGTCTCCGCCTCCACCGCCGGCCTGATCTGGTCCTTGTCGCCCTCGCTCTCGCTCGTCGTCACCACCTCGGTG---------------------------------------------------------------------------------------------------------------------------------------------------------------------------------------------------------------------------------------------------------------------------GCGCTTCTGCTCGTGCTCGGCGGTGTGTCCGGGATCCGCGTCAACGTC------------------------------------------------------------------------------------------------------------------------------------------------------------------------------------------------------------------------------------------------------------------------------------------------------------------------------------------------------------------------------------------------------------------------------------------------------------------------------------------------------------------------------------------------------------------------------------------------------------------------------------------------------------------------------------------------------------------------------------------------------------------------------------------------------------------------------------------------------------------------------------------------ATCCGGCTCCCGTCGGCGTCGCCGTTC------------------------------------------------------------------------------------------------------------------------------------CCGGCGTTC---------------------------------------------------------------------------------------------------------------------------------------------------------------------------------------------------------------------------------------------CGGGAGGCGCCGGCG---TTCAGGAATGGCGACGGG------TGCCCGCCGGCG---------AGGGGGTCGGCG---------------------------------------GCGGCG------------------------------------------------------------------------------------------------------------------GAGGGGGGGCGGGTGGACGTGGCCATGACGCTCGACGCCAACTACCTGAGGGGCACCATGGCCGCCGTGTTCTCCATCCTGCAGCACACGGCGTGCCCGGAGAGCGTCGCGTTCCACTTCCTCGCCGCG---------------------------------------CGCTCCGACCCG---------GACGCCGGCGAC---------------------CTCGCCGCCGCCATCCGCGCCACCTTCCCCTACCTC------------GGCGCCGCCGTCAGCGTCTACCGCTTC---------------------------GACCCGTCGCGCGTCCGCGGCCGCATCTCCCGCTCGGTGCGCCGCGCGCTCGACCAGCCG---------------CTCAACTACGCGCGCGTCTACCTCGCCGACACGCTCCCCGCCGGCGTGCGCCGCGTCCTCTACCTCGACTCCGACGTCGTCGTCGTCGACGACGTGCGGAAGCTCTGGTCGGTGGACCTCGCCGGG---------CACGTGGTG------------GCGGCGCCGGAGTACTGCCACGCCAACTTCACCAAGTACTTCACCGACGCGTTCTGGTCGGAC---GGCGAGCTCAGCGGCGCCGCGTTCCGACGCGGCCGCCGCCGGCCGCCGTGCTACTTCAACACCGGCGTGATGGTGATGGACATGGGGCGGTGGCGCGACGGCGGGTACACGCGGCGGGTGGAGGAGTGGATGGCGGTGCAGAAGCGG------AGGCGG---ATCTACCACCTCGGCTCGCTGCCGCCGTTCCTGCTGGTGCTCGCCGGCGACATCAAGGCGGTGGATCACCGGTGGAACCAGCACGGGCTCGGCGGCGACAACGCGGAGGGG---AAATGCCGGAGCCTGCACCCGGGCCCGGTCAGCCTCCTCCATTGGAGTGGCAAGGGGAAGCCATGGCTGCGCCTCGACTCGCGGAAGCCCTGCGCCGTCGACTACCTCTGGGCGCCGTACGACCTCTACAAG---GCC------------------------GCCGTACCCGCGCTCGAGGAG----------------------------------------------------------------------------------------------------------------------------------------------------------------------------------------------
gnl|Sorbi1|Sb02g041310.1 ---------------------------------------------------------------------------------------------------------------------------------------ATGGCGAGGGCCTGCAGGATGGCCCCCCTCCTG---------CTC---------------------------------------------------------------------------------------------------------------------------------------------------------------------------------------------------------------------------------------------------------------------------CTGCTCGTGGCCGTCGCCGCGTCGGGCATCCGGGTGGACGTGATCCGG---------------------------CTC---------------------------------------------------------------------------------------------------------------------------------------------------------------------------------------------------------------------------------------------------------------------------------------------------------------------------------------------------------------------------------------------------------------------------------------------------------------------------------------------------------------------------------------------------------------------------------------------------------------------------------------------------------------------------------------------------------------------------------------------------------------------------------------------------------------------------------------------------CCGTCGTCGTCGTCCGCGCCTCCGCCGCTGCCGCCGTCGTCC------------------------------------------------------------------------------------------------------------------------------------CCGGCGTTC---------------------------------------------------------------------------------------------------------------------------------------------------------------------------------------------------------------------------------------------CGCGAGGCGCCCGCG---TTCCGCAACGGGGACGAG------TGCCCGCCCCGT------------GGCTCC------------------------------------------------------------------------------------------------------------------------------------------------------------------CCCGACGGCCGCGTCGACGTCGCCATGACGCTGGACGCCAACTACCTGCGCGGCACCATGGCGGCCGTCTTCTCCATCCTGCAGCACACGGCGTGCCCGGAGAACGTGGCGTTCCACTTCCTGGCCGCC---------------------------------------GCCGGCGATTAC---------CAGCACGACTCGGAC------------------CCGCTGGCGGCGATCCGCGCCACGTTCCCGTACCTT------------------GACCCGAGCGTGCACCGGTTC---------------------------GACCCGTCCCGTGTCCGCGGCCGCATCTCCCGCTCCGTGCGCCACGCGCTGGACCAGCCG---------------CTCAACTACGCGCGCATCTACCTCGCCGACACGCTCCCGGCCACCGTGCGCCGGGTCATCTACCTCGACTCCGACGTGGTGGTGGTGGACGACGTGCGCAAGCTCTGGTCCGTCGACCTGGGCGAT------CGCCACGTGGTG------------GCGGCGCCCGAGTACTGCCACGCCAACTTCACCAAGTACTTCACCGACGCCTTCTGGTCGGAC---GAGGAGCTCAGC---GCCGCGTTCCGG---GGCCGCCGC------CCTTGCTACTTCAACACGGGCGTCATGGTCATGGACGTGGCGCGGTGGCGACGCGGCGGGTACACGCGGCGGGTGGAGGAGTGGATGGCGGTGCAGAAGCGG------AAGCGG---ATCTACCACCTGGGGTCGCTGCCGCCGTTCCTGCTGGTGCTCGCCGGGGACATCAGGCCCGTCGACCACCGCTGGAACCAGCACGGGCTCGGCGGCGACAACGTGGAGGGC---AGGTGCCGGAGCCTCCACCCGGGCCCCATCAGCCTGCTGCACTGGAGCGGCAAGGGCAAGCCGTGGCTGCGACTCGACGCACGGAAGCCCTGCACCGTCGACTACCTCTGGGCGCCCTACGACCTCTACAAG---GCA------------------------GCGGCCACCGCGCTGGAGGAG----------------------------------------------------------------------------------------------------------------------------------------------------------------------------------------------
gnl|Orysa5|Os03g24510 ---------------------------------------------------------------------------------------------------------------------------------ATGGCGCGCTGCGGGAGCGCCATCGCCGCCGTCGCGGCG---------CTG---------------------------------------------------------------------------------------------------------------------------------------------------------------------------------------------------------------------------------------------------------------------------CTCGTCCTGCTCGGCGGGCACGCGGCCGCGCGCATCCGGGTGGAGCAC---------------------------------------------------------------------------------------------------------------------------------------------------------------------------------------------------------------------------------------------------------------------------------------------------------------------------------------------------------------------------------------------------------------------------------------------------------------------------------------------------------------------------------------------------------------------------------------------------------------------------------------------------------------------------------------------------------------------------------------------------------------------------------------------------------------------------------------------------------------------------------------TCCGGGATGGTGATCCGGCGGCCGTCGTCGTCCATC------------------------------------------------------------------------------------------------------------------------------------CCGAGCTTC---------------------------------------------------------------------------------------------------------------------------------------------------------------------------------------------------------------------------------------------CGGGAGGCCCCCGCG---TTCCGCAACGGCGAGGAG------TGCGGCGGCGGG------------------------------------------------------------------------------------------------------------------------------------------------------------------------------------------GGGAGGGTGGACGTGGCCATGACGCTGGACGCCAACTACCTCCGGGGCACCATGGCCGGCGTGCTGTCCATCCTGCAGCACACGGCGTGCCCGGAGAGCGTGTCGTTCCACTTCCTCGCGGCC---------------------------------------GGGATGGACGCC---------GAC------------------------------CTCGCGGCGGCGGTGCGCGCCACGTTCCCGTACCTG------------------GACCTCCGCGTGTACCGCTTC---------------------------GACCCGTCCCGCGTCCGCGGCCGCATCTCCCGCTCCATCCGCCACGCGCTCGACCAGCCG---------------CTCAACTACGCGCGCATCTACCTCGCCGACACGCTCCCGCCCGACGTGCGCCGCGTCATCTACCTCGACTCCGACGTGGTGGTCGTCGACGACATCCGCGCGCTGGCGTCCGTCGACCTCGGCGGC---------CACGTCGTC------------GGCGCGCCCGAGTACTGCCACGCCAACTTCACCAACTACTTCACCGACGCGTTCTGGTCGGAC---CCGGCGCTCAAC---GGCACGTTCGCC---GGCCGCCGC------CCGTGCTACTTCAACACCGGCGTCATGGTCATGGACGTCGGCAAGTGGCGCGCCGGCGGCTACACCCGCCGCGTCGAGCGGTGGATGGAGGTGCAGAAGCAG------ACGCGG---ATCTACCACCTCGGCTCGCTGCCGCCGTTCCTCCTCGTTCTCGCCGGTGACATCCAGGCCGTCGACCACCGCTGGAACCAGCACGGCCTCGGCGGCGACAACGTCAAGGGG---CGGTGCCGTGGCCTCCACCCGGGGCCCATCAGCCTCCTCCATTGGAGCGGCAAGGGGAAGCCATGGATCCGGCTCGACGCGCGGCGCCCGTGCGCCGTCGACTACCTCTGGGCGCCGTACGACCTCTTCCGG---CCA------------------------TCGTCGCCGGTGCTCGAGGAG----------------------------------------------------------------------------------------------------------------------------------------------------------------------------------------------
gnl|Sorbi1|Sb01g034770.1 ---------------------------------------------------------------------------------------------------------------------------------------ATGCCTTCAAATTGTGCCGTAGTAGTAGTTATC---------GCC---------------------------------------------------------------------------------------------------------------------------------------------------------------------------------------------------------------------------------------------------------------------------ATCTTTGTTGTTGTTGTTGTTATCCTCAGCGCCAGCCACGCGGTCACC---------------------------GGC---------------------------------------------------------------------------------------------------------------------------------------------------------------------------------------------------------------------------------------------------------------------------------------------------------------------------------------------------------------------------------------------------------------------------------------------------------------------------------------------------------------------------------------------------------------------------------------------------------------------------------------------------------------------------------------------------------------------------------------------------------------------------------------------------------------------------------------------------GCCCGCGTTGGCACCATGATGATCCGGCAGCCTTCGTCCGTC------------------------------------------------------------------------------------------------------------------------------------CTCATGTTC---------------------------------------------------------------------------------------------------------------------------------------------------------------------------------------------------------------------------------------------AGGGAGGCGCCCGCG---TTCCGGAACGGGCCCGAG------TGCGAC------------------------------------------------------------------------------------------------------------------------------------------------------------------------------------------GGCGACGGCCGGGTGGACATCGCCATGACGCTGGACGCCAACTACCTCCGCGGCACCATGGCGGCGGTGCTGTCCATCCTGCAGCACACGGCGTGCCCCGAGAGCGTGGCGTTCCACTTCCTGACCGCC---------------------------------------GACGCCGACGCC---------GACGACCACGTCGGC------------------CTCGCCGCCGCGCTGCGCGCCTCGTTCCCGTTCCTC------------------GACCTCCGGGTGTACCGCTTC---------------------------GACCCGTCCCGCGTCCGCGACCGCATCTCCCGGTCCGTCCGGCAGGAGCTGGACCAGCCG---------------CTCAACTACGCGCGCGTCTACCTCGCCGACACGCTCCCGCCGGACGTGCGCCGGGTCACCTACCTCGACTCCGACGTGATCGTGGTGGACGACGTCCGGACGCTGGCGTCCGTCGACCTCGCGGGG---------CACGTGGTG------------GCGGCGCCCGAGTACTGCCACGCCAACTTCAGCAACTACTTCACGGACGCCTTCTGGTCGCAC---CCGGCGCTCAAC---GGCACCTTCCAC---GGCCGCCGG------CCCTGCTACTTCAACACGGGCGTCATGGTCATGGACGTCGACAAGTGGCGCGCCGGCGGGTACACGCGCAGGGTGGAGGAGTGGATGGCCGTGCAGAAGCGC------CGCCGG---ATCTACCACCTCGGCTCGCTGCCGCCGTTCCTGCTCGTCTTCGCGGGGCACATCAGGGCGGTGGACCACCGGTGGAACCAGCACGGGCTCGGCGGCGACAACGTCGAGGGC---CGCTGCCGGGGCCTCCACCCGGGCCCCATCAGCCTCCTGCACTGGAGCGGCAAGGGTAAGCCGTGGCTCCGCCTCGACGCCCGGCGGCCGTGCTCCGTCGACTACCTCTGGGCGCCCTACGACCTATACCGT---TAC------------------------TCGTCGCCGGTGATCGACGAGTGG-------------------------------------------------------------------------------------------------------------------------------------------------------------------------------------------
gnl|Carpa1|supercontig_16.63 ------------------------------------------------------------------------------------------------------------ATGGCCTTCCTGAGCTCCTCCACCAGTACTACTCTCCTACTTTGCTTTGGCCTCCTGTCC------------------------------------------------------------------------------------------------------------------------------------------------------------------------------------------------------------------------------------------------------------------------------------------CTCCTCCTCCTTGATTCTCTCTCCACTGCCGTCCGCCTTGGCACG------------------------------------------------------------------------------------------------------------------------------------------------------------------------------------------------------------------------------------------------------------------------------------------------------------------------------------------------------------------------------------------------------------------------------------------------------------------------------------------------------------------------------------------------------------------------------------------------------------------------------------------------------------------------------------------------------------------------------------------------------------------------------------------------------------------------------------------------------------------------------------------GTTATCCACAAACCTTCTCCGTCAAATTACCTT------------------------------------------------------------------------------------------------------------------------------------CCCATTTTC---------------------------------------------------------------------------------------------------------------------------------------------------------------------------------------------------------------------------------------------CGGGAAGCTCCAGCC---TTCTGGAATGGTGAAGAT------TGTGGGTTTGAT---------------------------------------------------------------------------------------------------------------------------------------------------------------------------------------------CAGATTCATGTAGCCATGACTCTTGACGCTAATTATTTGCGAGGAACCATGGCTGCCGTCTTGTCCTTGTTGCAGCATTCAACATGTCCTGAAAATCTCTCCTTCCATTTTCTCACTGCT---------------------------------------CATTCCGAGAAC---------GAG------------------------------CTGGTTTTGAGCATAAAAGCAACATTTCCTTACCTG------------------AAATTTAAGATATATCGATTC---------------------------GAGAGTAACCGAGTTCGAGGCAAGATATCAAAGTCGATACGGCACGCGTTGGATCAGCCT---------------CTAAACTACGCGAGAATATATCTTGCAGACATATTACCTCACAACGTGGAAAGGGTTATTTACTTGGATTCCGACCTTGTGGTGGTGGATGATATAGCGAAGCTATGGGATGTGGAAATGGAAAAC---------AAGGTGGTG------------GCAGCGCCGGAATATTGCCATGCAAACTTTTCGCAGTATTTCACAAATGCTTTCTGGTCAGAC---ACAGAAATGGCG---AAGATATTTTCA---GGG------AGAAAGCCGTGTTATTTCAATACAGGAGTGATGGTGATTGATGTGGAGAAATGGAGAAGAGGTGGGTACACGCAGAAACTGGAGTTCTGGATGGGGGTGCAGAAGATG------AAGAGG---ATTTATCAGTTGGGTTCTCTGCCCCCATTTCTGCTTGTTTTTGCTGGGGAAATGAAGGCGGTGAATCATAGATGGAATCAACATGGATTAGGTGGAGATAACTTTGAAGGA---AAATGTAGGACTCTGCATCCTGGTCCTATTAGTCTCCTCCATTGGAGTGGCAAGGGGAAGCCATGGTTGAGGTTAGATTCTAGGAAACCCTGCGTCGTTGATTACCTCTGGGCTCCTTACGATCTTTATCGT---TCA------------------------TCAAAGCACTCGTTAGATGAG----------------------------------------------------------------------------------------------------------------------------------------------------------------------------------------------
gnl|Vitvi1|GSVIVP00019872001 ------------------------------------------------------------------------------------------------------------------------ATGGCCTTCTGGAGCTCCTCTATGCTCCCACTCCTCGGCCTCCTGTCT---------CTC---------------------------------------------------------------------------------------------------------------------------------------------------------------------------------------------------------------------------------------------------------------------------TTCTTCCTTCACCCCTTCTCTACCTCCTCCTCCGTCCATGCCATTCGT---------------------------------------------------------------------------------------------------------------------------------------------------------------------------------------------------------------------------------------------------------------------------------------------------------------------------------------------------------------------------------------------------------------------------------------------------------------------------------------------------------------------------------------------------------------------------------------------------------------------------------------------------------------------------------------------------------------------------------------------------------------------------------------------------------------------------------------------------------------------------------------CTTGGTGCCGTAGTCCGTAGGCCCTCCCCGGACGTC------------------------------------------------------------------------------------------------------------------------------------CCCATCTTC---------------------------------------------------------------------------------------------------------------------------------------------------------------------------------------------------------------------------------------------CGGGAAGCTCCTGCT---TTCCGAAATGGGGACGCC------TGCGGTACCCGG------------------------------------------------------------------------------------------------------------------------------------------------------------------------------------GACGTTGACGGCATTCATGTCTCCATGACCCTCGATGCCAATTATCTTCGTGGTACCATGGCTGCTGTGTTGTCCATTTTGCAGCACTCCACTTGCCCGGAGAACTTGTCCTTCCACTTCCTTTCTGCT---------------------------------------CAGCACGTGCCT---------GAG------------------------------ATTGTTTCAACAATCCAAGCTACCTTCCCTTATCTC------------------AACTTCAGAGTGTATCGCTTT---------------------------GATTCCAACCGGGTTAGAGGGAAGATCTCCAAGTCCATTAGACGAGCTTTGGATCAGCCT---------------CTGAATTATGCCAGAATTTATCTTGCAGACATACTTCCGGCCAATGTAAGGCGGGTTATATACCTTGACTCGGACCTTGTAATGGTGGACGACATATCCAACCTGTGGGGTGTGGATTTGGGTGAC---------AAGGTGGTG------------GCGGCACCGGAGTACTGTCACGCCAACTTCACCAAGTACTTCACCGATGAGTTCTGGTCGAGC---CCTGAAATGGCG---AAAACATTTAAA---GGG------AGAAGTCCATGCTACTTCAACACGGGAGTGATGGTGGTAGATGTGGATAGATGGAGAAAAGGGGGGTACACACAGAAAGTTGAGGAGTGGATGGCAGTGCAGAAGCAG------AACAGA---ATATACGACCTGGGCTCGTTGCCACCATTTCTACTGGTACTTGCAGGGAACATAAAAGCAGTAGATCATAGATGGAACCAACATGGGCTGGGTGGAGACAACTTGGAAGGG---AAATGCAGGAACCTCCATCCAGGGCCCATAAGCCTACTCCATTGGAGTGGGAAGGGGAAGCCATGGTTGAGGTTAGACTCCAGGAAACCATGTGCAGTTGATCATCTCTGGGCTCCCTACGACCTCTACAGA---TCC------------------------TCCAGAGTATCACTGGAAGAA----------------------------------------------------------------------------------------------------------------------------------------------------------------------------------------------
gnl|Arath7|AT3G06260 ------------------------------------------------------------------------------------------------------------------------ATGGCCTCAAGGAGCCTCTCCTATACACAACTCCTAGGCCTCCTGTCC---------TTT---------------------------------------------------------------------------------------------------------------------------------------------------------------------------------------------------------------------------------------------------------------------------ATACTCCTCTTGGTCACAACCACCACTATGGCGGTTCGTGTTGGAGTC---------------------------------------------------------------------------------------------------------------------------------------------------------------------------------------------------------------------------------------------------------------------------------------------------------------------------------------------------------------------------------------------------------------------------------------------------------------------------------------------------------------------------------------------------------------------------------------------------------------------------------------------------------------------------------------------------------------------------------------------------------------------------------------------------------------------------------------------------------------------------------------------ATTCTTCATAAGCCTTCTGCTCCAACTCTT------------------------------------------------------------------------------------------------------------------------------------CCTGTTTTC---------------------------------------------------------------------------------------------------------------------------------------------------------------------------------------------------------------------------------------------AGAGAAGCCCCGGCT---TTTCGAAACGGTGATCAA------TGCGGGACTCGT------------------------------------------------------------------------------------------------------------------------------------------------------------------------------------GAGGCTGATCAGATTCATATCGCCATGACTCTCGACACAAACTACCTCCGTGGCACAATGGCTGCCGTTTTGTCTCTCCTTCAACATTCCACTTGCCCTGAAAACCTCTCTTTTCATTTCCTGTCCCTT------------------------------------CCTCATTTCGAAAAC---------GAC------------------------------CTTTTCACCAGCATCAAATCAACCTTTCCTTACCTA------------------AACTTCAAGATTTATCAGTTT---------------------------GATCCAAACCTCGTCCGCAGCAAGATATCGAAATCCATCAGGCAAGCCCTTGATCAGCCT---------------CTTAACTACGCAAGAATCTACCTCGCGGATATCATCCCTAGCAGCGTTGACAGGATCATCTACTTAGACTCAGACCTCGTTGTGGTAGACGACATAGAGAAGCTGTGGCATGTGGAGATGGAAGGT---------AAAGTGGTG------------GCTGCTCCCGAGTACTGCCACGCAAACTTCACCCATTATTTCACAAGAACTTTCTGGTCAGAC---CCGGTATTGGTC---AAAGTTCTTGAA---GGA------AAACGTCCGTGTTATTTCAACACAGGGGTGATGGTTGTGGATGTAAACAAATGGAGGAAAGGAATGTATACACAGAAGGTAGAAGAGTGGATGACAATTCAGAAGCAG------AAGAGG---ATATACCATTTGGGATCATTACCTCCGTTTCTGCTGATATTCGCCGGTGATATAAAAGCGGTTAATCATAGGTGGAACCAGCATGGTCTAGGAGGTGATAATTTCGAAGGA---AGATGTAGAACGTTGCATCCGGGACCGATAAGTCTTCTTCACTGGAGTGGAAAAGGGAAGCCATGGTTAAGACTAGATTCAAGGAAGCCTTGTATCGTTGATCATCTATGGGCACCGTATGATCTGTACCGT---TCA------------------------TCAAGACATTCATTAGAAGAG----------------------------------------------------------------------------------------------------------------------------------------------------------------------------------------------
gnl|Vitvi1|GSVIVP00023650001 ---------------------------------------------------------------------------------------------------------------------ATGGCCCTTTGGAGCCCCCCTTCATCTCTACCCCTCCTGGGCCTCCTGTCC---------ATT---------------------------------------------------------------------------------------------------------------------------------------------------------------------------------------------------------------------------------------------------------------------------ATAATTTTTCTCCGTCCCACCTCTGTCGTCACTTCTCCTTCTGGTATA---------------------------CGC---------------------------------------------------------------------------------------------------------------------------------------------------------------------------------------------------------------------------------------------------------------------------------------------------------------------------------------------------------------------------------------------------------------------------------------------------------------------------------------------------------------------------------------------------------------------------------------------------------------------------------------------------------------------------------------------------------------------------------------------------------------------------------------------------------------------------------------------------CATGGAATTATCCGAAAACCCTCCTCCTATGAGCCTGCAGTC------------------------------------------------------------------------------------------------------------------------------------GTCCTCTTC---------------------------------------------------------------------------------------------------------------------------------------------------------------------------------------------------------------------------------------------CGTGAAGCTCCCGCT---TTCCGAAATGGGGATGCC------TGCGGCTCGTCG------------------------------------------------------------------------------------------------------------------------------------------------------------------------------------GATGCGGACAGGATACATGTGGTCATGACCCTTGACGCCAACTATCTCAGAGGCACCATTGCAGCTCTCTTATCCATCCTGCAACACTCCACCTGCCCGGAAAACATCGATTTCCACTTCCTATGGAGT---------------------------------------CACTTTGAGTCG---------GAT------------------------------ATCTTCTCCAGCATCAACTCCACATTTCCTTTCCTG------------------AACTTCAAGGTGTATCGGTTT---------------------------GATTCGAATAGGGTTCGTGGGAAGATATCCAAGTCCATCAGGCGAGCTCTGGACCAGCCT---------------TTGAACTACGCAAGGATATATCTCGGTGATATACTGCCGGCGGATGTCCGGCGGGTTATTTACCTTGATTCAGACCTGGTAATGGTGGACGACATCGCCAAGCTGTGGGGGGTGGAGCTGGGTGAC---------AAGGTGCTG------------GCTGCGCCGGAGTACTGCCATGCTAATTTCACTAACTACTTCACCTCTGCGTTCTGGTCTGAC---CGGGCTTTGGCC---CGCACGTTTGAT---GGCCGG------AAGCCATGTTACTTCAACACAGGGGTGATGGTGGTGGACGTGGAGAAGTGGAGAGAAGGAGGGTATACTAAGAAGGTGGAAGAATGGATGGCGGTGCAGAAGAAG------AAGAGG---ATATATCAGTTGGGTTCTTTGCCTCCTTTCTTGCTTGTTTTGGCTGGAAATATGCAGCCAGTCCATCATAGATGGAACCAACATGGGTTGGGAGGAGACAATCTTGAAGGG---AGATGTAGGAGTCTTCATCCAGGGCCAATAAGCCTGCTACATTGGAGTGGGAAAGGGAAGCCATGGTTGAGGTTGGACTCGAGGAGGCCATGCACCGTCGATCATCTGTGGGCGCCTTACGACCTCTACCGA---TCA------------------------TCGACGAGCTCGCTAGAAGAA----------------------------------------------------------------------------------------------------------------------------------------------------------------------------------------------
gnl|Poptr1|228663 ---------------------------------------------------------------------------------------------------------------------------------------------------------------------------------------------------------------------------------------------------------------------------------------------------------------------------------------------------------------------------------------------------------------------------------------------------------------------GGAATCCGCCTCGGTGTTATCCGAAAACCATCTGCTGATGTC---------------------------------------------------------------------------------------------------------------------------------------------------------------------------------------------------------------------------------------------------------------------------------------------------------------------------------------------------------------------------------------------------------------------------------------------------------------------------------------------------------------------------------------------------------------------------------------------------------------------------------------------------------------------------------------------------------------------------------------------------------------------------------------------------------------------------------------------------------------------------------------------------------------------------------------------------------------------------------------------------------------------------------------------------------------CCTGTCTTC---------------------------------------------------------------------------------------------------------------------------------------------------------------------------------------------------------------------------------------------AGAGAGGCTCCAGCT---TTTCGTAATGGGGATTCC------TGTGGGCCACTT---------------------------------------------------------------------------------------------------------------------------------------------------------------------------------------------AGAATCCACATTGTCATGACTCTTGATGCCAATTACCTTAGAGGCACCATGGCTGCTATTTTCTCTATCCTTCGACATTCTACTTGCCCTGAAAACATGGAGTTCCATTTTCTCTGGGCA---------------------------------------CGTTTTGACCGT---------GAG------------------------------GTCTTCTCTAGCATCAAATCCACCTTCCCTTACCTT------------------AACTTCAAATTTTACCGGTTT---------------------------GACTCCAACCGTGTTCGCGGAAAGATCTCTAAATCCATCCGTCAATCCCTGGACCAACCT---------------TTAAACTATGCTAGAATTTACCTTGCTGACATTATCCCATCCAACGTTAAACGTGTTATTTATCTTGACTCTGATCTTCTTCTTGTTGATGATATTGCAAAATTGTGGGAGGTTGATTTAGAGGAC---------AGGGTTTTG------------GCAGCTCCGGAATATTGTCATGCAAATTTCACCTACTATTTCTCCAACCTATTTTGGCTCGAT---CCTGTTTTGGCC---AGGACTTTTCAT---GGAAGA------AGGCCTTGTTATTTTAACACTGGAGTTATGGTTGTGGATGTGGAAAAGTGGAGGCAAGTACAGCTTACACAAAAGGTTGAAGGGTGGATGACAGTGCAAAAGCAG------AAGAGA---ATCTACCACTTGGGTTCATTGCCGCCATTTCTATTGGTTTTGGCTGGGAACATAAAAGGGGTTGATCATCGATGGAACCAGCATGGGTTAGGGGGTGACAACATGGAAGGA---AAGTGTAGAAGTCTGCACCCAGGACCTATTAGTTTGCTTCATTGGAGTGGGAAAGGGAAACCTTGGTTACGGCTTGACTCGAGGAAACCTTGCATTGTGGATCATCTTTGGGCTCCATACGATCTTTATCGC---TCA------------------------TCGTTGCATGTTCTTGAAGAA----------------------------------------------------------------------------------------------------------------------------------------------------------------------------------------------
gnl|Poptr1|420166 ------------------------------------------------------------------------------------------------------------------------------------------------------------------------------------------------------------------------------------------------------------------------------------------------------------------------------------------------------------------------------------------------------------------------------------------------------------------------ATCCGCCTCAGTATTATCCGAAAACCATTCGCTGCTGTC---------------------------------------------------------------------------------------------------------------------------------------------------------------------------------------------------------------------------------------------------------------------------------------------------------------------------------------------------------------------------------------------------------------------------------------------------------------------------------------------------------------------------------------------------------------------------------------------------------------------------------------------------------------------------------------------------------------------------------------------------------------------------------------------------------------------------------------------------------------------------------------------------------------------------------------------------------------------------------------------------------------------------------------------------------------CCTGTCTTC---------------------------------------------------------------------------------------------------------------------------------------------------------------------------------------------------------------------------------------------AGGGAGGCTCCAGCT---TTTCGAAATGGGGATTCC------TGTGGGCTTCAG---------------------------------------------------------------------------------------------------------------------------------------------------------------------------------------------AGAATCCACATTGTCATGACTCTTGATGCCAATTACCTTAGAGGCACCATGGCTGCCGTTTTATCCATCCTCCAACATTCTACTTGCCCTGAAAACATGGAGTTCCATTTTCTCTGGTCA---------------------------------------CGTTTCGAGCGT---------GAG------------------------------GTCTTCTCCAGCATCAAATCCACCTTCCCTTACCTT------------------AACTTCAAATTTTACCGGTTT---------------------------GATTCCAACCGTGTTCGCGGCAAGATATCTAAATCCATTCGTCAGGCCCTAGACCAGCCT---------------TTAAACTATGCTAGAATTTACCTTGCTGACATTATCCCATCCGACGTTAAACGTGTGATTTATCTGGACTCTGATCTTGTTGTTGTTGATGATATTGCAAAATTATGGGAGGTTGATTTAGAGGAA---------AAGGTTTTG------------GCTGCTCCAGAATATTGTCATGCAAATTTCACCAACTATTTCTCTAACCTATTTTGGCTTGAT---CCTGTTTTGGCC---AAGACTTTTCAT---GGAAGA------AGGCCTTGTTATTTTAACACAGGAGTCATGGTTGTGGATGTGGAAAAGTGGAGGCAAGGAGGGATTACACAAAAGGTTGAAGAGTGGATGACAGTGCAAAAGCAA------AAGAGA---ATCTATCATTTAGGTTCATTGCCGCCATTTCTATTGGTCTTGGCTGGGAACATAAAAGGAGTTGACCATCGATGGAACCAGCATGGATTAGGGGGTGACAACATGGAAGGA---AAGTGTAGGAGTTTGCACCCAGGACCTATTAGTTTGCTTCATTGGAGTGGGAAAGGGAAACCTTGGCTGAGGCTTGACTCAAGGAAACCTTGCATTGTGGATCATCTCTGGGCTCCATACGATCTTTATCGC---TCA------------------------TCG----------------------------------------------------------------------------------------------------------------------------------------------------------------------------------------------------------------
gnl|Medtr1|CR931811_14.3 ---------------------------------------------------------------------------------------------------------------------ATGGTAACATTAACATCCATGGTCTTCACCATTTCTCATTTCAATCTCCTA---------ACT---------------------------------------------------------------------------------------------------------------------------------------------------------------------------------------------------------------------------------------------------------------------------CTCTTATTTCTCTTCTCAACTTATCAACATGTCACCTGTACCACCACT---------------------------------------------------------------------------------------------------------------------------------------------------------------------------------------------------------------------------------------------------------------------------------------------------------------------------------------------------------------------------------------------------------------------------------------------------------------------------------------------------------------------------------------------------------------------------------------------------------------------------------------------------------------------------------------------------------------------------------------------------------------------------------------------------------------------------------------------------------------------------------------------------------------------------------------------------------------------------------------------------------------------------------------------------------------CAACTCTTT---------------------------------------------------------------------------------------------------------------------------------------------------------------------------------------------------------------------------------------------AAACAAGCACCTAAA---TTCTACAACTCCCCTAAC------TGTCCCTCCATTCATACGTCAACATGGACAACTTCGTCCGAGCAAACTACACACACAAACACAGACGACTTTATTTGC------------------------------------------------------------------------------------------------------------------TCAGACGAAGCAGTCCATGTTGCAATGACACTAGACATAAAATACCTCCGCGGCTCAATGGCGGCCATTCTCTCCGTCCTCCAACACTCCTCTTGTCCAGAAAACACCATCTTCCACTTCATCACCGCC---------------------------------------GCATCGAAAACT---------ACCTCCACCGTCACC------------------CTTAACACCACCCTCTTAAACTCATTCCCATACTTA------------------AAATTCCAAATCTACCCCTTC---------------------------AACACTGAAACCATTTCAGGTCTAATCTCAACCTCAATACGCTCTGCACTCGATACACCT---------------CTCAACTACGCGCGAAATTACCTCTCTAACCTTCTTCCAAACTGTGTTCACAAAATCGTTTACCTTGATTCTGATCTCATTCTTGTCGATGATATCGCAAAACTCGCTGCAACGAATCTCACAAAC------GAAGCCGTTTTA------------GCTGCACCTGAATACTGCAACGCGAATTTCAGTTACTATTTTACCCCTACGTTTTGGTCGAAT---CCTTCACTTTCG---TTAACATTCGCG---ACTCGG------AAAGCGTGTTACTTCAACACCGGAGTTATGGTGATTGATTTAGCGCGGTGGCGGATCGGAGATTATACGACGCAGATGACGGAATGGATGGAGCTTCAGAAGAGA------ATGAGG---ATCTATGAGCTTGGTTCATTGCCGCCGTTTCTGCTTGTTTTCGCAGGTAAAATAGTTCCGGTTGATCATCGGTGGAATCAACATGGGCTTGGCGGTGATAATTTCCATGGG---CTTTGTCGGGATTTGCATCCGGGCCCGGTGAGTTTACTTCATTGGAGTGGGAAGGGTAAACCGTGGGCCAGGCTTGATGCTAATCGTCCTTGTCCGTTGGATGCTTTGTGGGCCCCATATGACCTTCTTGAA---ACT------------------------CCATTTGCTCTTGAGACCTAA----------------------------------------------------------------------------------------------------------------------------------------------------------------------------------------------
gnl|Medtr1|AC148241_31.4 ---------------------------------------------------------------------------------------------------------------------------------------------------ATGAGATTCACAATATTAATC---------TTA---------------------------------------------------------------------------------------------------------------------------------------------------------------------------------------------------------------------------------------------------------------------------TTATGTATCTTTCTTCTCTTTTCTACACAAACCTTATGCACCACCACC---------------------------------------------------------------------------------------------------------------------------------------------------------------------------------------------------------------------------------------------------------------------------------------------------------------------------------------------------------------------------------------------------------------------------------------------------------------------------------------------------------------------------------------------------------------------------------------------------------------------------------------------------------------------------------------------------------------------------------------------------------------------------------------------------------------------------------------------------------------------------------------------------------------------CTTGAA------------------------------------------------------------------------------------------------------------------------------------CAAGACTTC---------------------------------------------------------------------------------------------------------------------------------------------------------------------------------------------------------------------------------------------AAAGAAGCACCAAAA---TACTACAACTCTCAAACC------TGCAAAAATATT---------GAATCTTCCCAC---------------------------CATAGCAATCACACATGC------------------------------------------------------------------------------------------------------------------TCAAATTCAGCCGTACACGTGGCAATGACACTCGACGTGTCCTACATCCGTGGCTCCATGGCAGCAATCCTCTCTATACTCCAACACACTTCGTGTCCGGAAAACATTGTTTTCCATTTCATTACATCT---------------------------------------GCATCCGTATCC---------ATT------------------------------CTGAACCGAACTATAAACAACTCATTCCCCTATCTA------------------AAATACCAAATTTACCCTTTC---------------------------AACGACGGTCCAGTAGCCGGATTAATCTCCACCTCCATCCGCTCAGCTCTTGATACTCCG---------------CTGAACTACGCCCGCACCTACTTAGCTGACCTTCTCCCTCTCTGCATCACCAAAATTGTTTACCTTGACTCCGACTTAATCCTCGTTGACGACATTGCAATACTCTTCGCTACACCTCTCCGATCA------ACCACCATCCTC------------GCCGCACCGGAGTATTGCAACGCAAATTTCAGTAACTATTTTACTCCTTCATTTTGGTCAAAC---CCTTCACTTTCA---CTCACATTTGCC---AACCGTGAACGTAAGGCTTGTTACTTCAACACCGGAGTGATGGTTATTGATCTTCAACGGTGGCGTAAGGGTGAGTATACTACGATGATAAGGGAGTGGATGGAGTTGCAGAAGAGA------ATGAGA---ATCTATGAGCTTGGTTCGTTGCCGCCGTTTTTGTTGGTTTTTGCCGGGAGGATTACGCCGGTGGATCACCGGTGGAATCAGCATGGGCTCGGCGGTGATAATTTTCGTGGG---CTTTGTCGGGATTTGCATCCAGGCCCGGTGAGTTTGTTGCATTGGAGTGGAAAAGGGAAGCCGTGGGCCAGGCTTGATGGGAATAGGGCTTGTCCTTTGGATGCTTTGTGGGCTCCATATGATTTGCTTAAA---ACT------------------------CGTTTTGCTCTTGAGGTGTAA----------------------------------------------------------------------------------------------------------------------------------------------------------------------------------------------
gnl|Arath7|AT3G50760 ---------------------------------------------------------------------------------------------------------------------------------------------------------------ATGCACTCG---------AAG---------------------------------------------------------------------------------------------------------------------------------------------------------------------------------------------------------------------------------------------------------------------------TTTATATTATATCTCAGCATCCTCGCCGTATTCACCGTCTCTTTCGCC---------------------------------------------------------------------------------------------------------------------------------------------------------------------------------------------------------------------------------------------------------------------------------------------------------------------------------------------------------------------------------------------------------------------------------------------------------------------------------------------------------------------------------------------------------------------------------------------------------------------------------------------------------------------------------------------------------------------------------------------------------------------------------------------------------------------------------------------------------------------------------------------------------------------GGCGGC------------------------------------------------------------------------------------------------------------------------------------GAGAGATTC---------------------------------------------------------------------------------------------------------------------------------------------------------------------------------------------------------------------------------------------AAAGAAGCTCCAAAG---TTCTTCAACTCCCCGGAG------TGTCTAACCATC---------GAAAACGATGAA---------------------------------GATTTCGTTTGT------------------------------------------------------------------------------------------------------------------TCAGACAAAGCCATCCACGTGGCAATGACCTTAGACACAGCTTACCTCCGTGGCTCAATGGCCGTGATTCTCTCCGTCCTCCAACACTCTTCTTGTCCTCAAAACATTGTTTTCCACTTCGTCACTTCA---------------------------------------AAACAAAGCCAC---------CGA------------------------------CTCCAAAACTACGTCGTTGCTTCTTTTCCCTACTTG------------------AAATTCCGAATTTACCCTTAC---------------------------GACGTAGCCGCCATCTCCGGCCTCATCTCAACCTCCATCCGCTCCGCGCTAGACTCTCCG---------------CTAAACTACGCAAGAAACTACCTCGCCGACATTCTTCCCACGTGCCTCTCACGTGTCGTATACCTAGACTCAGATCTCATACTCGTCGATGACATCTCCAAGCTCTTCTCCACTCACATCCCTACC------GACGTCGTTTTA------------GCCGCGCCTGAGTACTGCAACGCAAACTTCACGACTTACTTTACTCCGACGTTTTGGTCAAAC---CCTTCTCTCTCC---ATCACACTATCCCTCAACCGCCGTGCTACACCGTGTTACTTCAACACCGGAGTGATGGTCATCGAGTTAAAGAAATGGCGAGAAGGAGATTACACGAGGAAGATCATAGAGTGGATGGAGTTACAAAAACGG------ATAAGA---ATCTACGAGTTAGGCTCTTTACCACCGTTTTTACTTGTCTTCGCCGGAAACATAGCTCCGGTAGATCACCGGTGGAACCAACACGGTTTAGGAGGAGATAATTTTAGAGGA---CTGTGTCGAGATTTGCATCCAGGTCCAGTGAGTTTGTTGCATTGGAGTGGGAAAGGGAAGCCATGGGTAAGGTTAGATGATGGTCGACCTTGCCCGCTTGATGCACTTTGGGTTCCATATGATTTGTTAGAG---TCA------------------------CGGTTCGACCTTATCGAGAGT----------------------------------------------------------------------------------------------------------------------------------------------------------------------------------------------
gnl|Carpa1|supercontig_37.85 ---------------------------------------------------------------------------------------------------------------------------------ATGGTTGCGCCACCGCCACCGCCACCGCACCGTCATTTC---------TTC---------------------------------------------------------------------------------------------------------------------------------------------------------------------------------------------------------------------------------------------------------------------------TTCCTCCTATTCCTCCTCTCGGCCGCCGGCATTGCCTCCTCCGCAACC---------------------------------------------------------------------------------------------------------------------------------------------------------------------------------------------------------------------------------------------------------------------------------------------------------------------------------------------------------------------------------------------------------------------------------------------------------------------------------------------------------------------------------------------------------------------------------------------------------------------------------------------------------------------------------------------------------------------------------------------------------------------------------------------------------------------------------------------------------------------------------------------------------------------------------------------------------------------------------------------------------------------------------------------------------------CAGAGTTTC---------------------------------------------------------------------------------------------------------------------------------------------------------------------------------------------------------------------------------------------AAAGAAGCACCAGAG---TTCTACAACTCTCCGGCG------TGCCCTACTCTC---------GACACAGCAAAT---------------------------GATAACGCCATGATTTGC------------------------------------------------------------------------------------------------------------------TCCGACGAGGCTGTCCACGTCGCCATGACCCTCGATGCAGCTTACCTCCGTGGCTCCATGGCTGCCATTTTCTCCGCCCTCCAGCACTCCACCTGCCCACAAAACATTTTTTTCCACTTCGTCTCCTCC---------------------------------------GCCGACGGAGTC---------CGACGTGAT---------------------GAACTCCTCACCATCATCACCCGCTCCTTCCCTTACCTC------------------AACTTCCGAACCTACTCTTTC---------------------------CAAAACGACGCCGTTTCCGGCCTCATCTCAACCTCCATCCGCTCCGCGCTCGACTGCCCT---------------CTCAACTACGCGCGCAACTACCTCGCCAATCTCCTCCCACCGTGCGTCCGCCGCGTCGTCTACCTCGACTCTGACGTCATCCTCGTCGACGATATTGCCAAGCTGGCAGCCACGTCACTCCCAAAC------GACGCCGTTTTA------------GCAGCGCCGGAATACTGCAACGCCAACTTCACTACTTACTTCACTCCCACTTTCTGGTCAAAC---CCTTCCCTCTCC---CTCAACTTCGCG---GGTCGGAACAGAGAGCCCTGTTACTTTAACACCGGAGTTATGGTTATGGATTTGGTTAGATGGAGAGAAGGAGAGTATACGACGAAGATTGTGGAGTGGATGGAGCTCCAAAAGAGA------ATCCGG---ATCTACGAACTCGGGTCTCTGCCGCCATTTTTGCTGGTTTTTGCAGGTAACATCGCGCCTGTTGATCACAGATGGAACCAACACGGGCTCGGCGGAGACAATTACAGAGGA---CTGTGCAGAGACCTGCATCCGGGTCCAGTGAGTTTGCTGCATTGGAGTGGGAAAGGGAAGCCGTGGGTTCGGCTCGATGCCAACCGGCCATGTCCTTTGGATGCTCTATGGGCTCCTTATGATCTGTTGCAG---ACG------------------------CCATTTTCGCTCGACGCT-------------------------------------------------------------------------------------------------------------------------------------------------------------------------------------------------
gnl|Arath7|AT1G19300 ------------------------------------------------------------------------------------------------------------------------------------------------------ATGTCCCAACATCTTCTT---------CTT---------------------------------------------------------------------------------------------------------------------------------------------------------------------------------------------------------------------------------------------------------------------------CTCATTCTCCTCTCGCTACTTCTTCTTCATAAACCCATTTCCGCCACT------------------------------------------------------------------------------------------------------------------------------------------------------------------------------------------------------------------------------------------------------------------------------------------------------------------------------------------------------------------------------------------------------------------------------------------------------------------------------------------------------------------------------------------------------------------------------------------------------------------------------------------------------------------------------------------------------------------------------------------------------------------------------------------------------------------------------------------------------------------------------------------------------------------ACAATTATT------------------------------------------------------------------------------------------------------------------------------------CAAAAATTC---------------------------------------------------------------------------------------------------------------------------------------------------------------------------------------------------------------------------------------------AAAGAAGCCCCACAG---TTTTACAATTCTGCAGAT------TGCCCCTTAATC---------GATGACTCCGAG---------TCCGACGATGACGTGGTCGCCAAACCAATCTTCTGC------------------------------------------------------------------------------------------------------------------TCACGTCGAGCTGTCCACGTGGCGATGACACTCGACGCCGCCTACATTCGTGGCTCAGTCGCCGCTGTTCTCTCCGTCCTCCAACACTCTTCTTGTCCTGAAAACATTGTTTTCCACTTCGTCGCCTCT---------------------------------------GCTTCCGCCGAC---------GCTTCTTCC------------------------TTACGAGCCACCATATCCTCCTCTTTCCCTTACCTT------------------GATTTCACCGTCTACGTCTTC---------------------------AACGTCTCCTCCGTCTCTCGCCTTATCTCCTCCTCTATCCGCTCCGCACTAGACTGTCCT---------------TTAAACTACGCAAGAAGCTACCTCGCCGATCTCCTCCCTCCCTGCGTCCGCCGCGTCGTCTACCTAGACTCCGATCTGATCCTCGTCGACGACATAGCAAAACTCGCCGCCACAGATCTCGGCCGT------GATTCAGTCCTC------------GCCGCGCCGGAATACTGCAACGCCAATTTCACTTCATACTTCACATCAACCTTCTGGTCTAAT---CCGACTCTCTCT---TTAACCTTCGCC---GATCGG------AAAGCATGCTACTTCAACACTGGAGTCATGGTGATCGATCTTTCCCGGTGGCGCGAAGGCGCGTACACGTCACGCATCGAAGAGTGGATGGCGATGCAAAAGAGA------ATGAGA---ATTTACGAGCTTGGTTCGTTACCACCGTTTTTATTGGTTTTTGCCGGTTTGATTAAACCGGTTAATCATCGGTGGAACCAACACGGTTTAGGAGGTGATAATTTCAGAGGA---CTGTGTAGAGATCTCCATCCTGGTCCGGTGAGTCTGTTGCATTGGAGTGGGAAAGGTAAGCCATGGGCTAGGCTTGATGCTGGTCGGCCTTGTCCTTTAGACGCGCTTTGGGCTCCGTATGATCTTCTTCAA---ACG------------------------CCGTTCGCGTTGGATTCT-------------------------------------------------------------------------------------------------------------------------------------------------------------------------------------------------
gnl|Vitvi1|GSVIVP00025008001 ------------------------------------------------------------------------------------------------------------------------------------------ATGCCTGCAACTGCACCTCTTCTCCGCCTC---------TTC---------------------------------------------------------------------------------------------------------------------------------------------------------------------------------------------------------------------------------------------------------------------------CTCTTCCTTTGTGGGATCATCTACTTTTTGGCCATTCATGCTACGGCT---------------------------------------------------------------------------------------------------------------------------------------------------------------------------------------------------------------------------------------------------------------------------------------------------------------------------------------------------------------------------------------------------------------------------------------------------------------------------------------------------------------------------------------------------------------------------------------------------------------------------------------------------------------------------------------------------------------------------------------------------------------------------------------------------------------------------------------------------------------------------------------------------------------------------------------------------------------------------------------------------------------------------------------------------------------TACCAATTC---------------------------------------------------------------------------------------------------------------------------------------------------------------------------------------------------------------------------------------------AGAGAAGCCCCGCAG---TTCTACAACTCCCCTGAC------TGCCCGTCCATC---------AACTACGACGAC---------------------------------------------------------------------------------------------------------------------------------------------------------------GCTGAAGGTTACATCCATGTGGCAATGACCCTCGACGCCGCCTACATCCGTGGCTCCATGGCTGCCATTCTCTCCGTTCTCCAACACGCCACCTGCCCTGAAAACGTAAACTTCCACTTCGTCGCCTCC---------------------------------------GCCTCCGCTGAT---------GCCCACCAC------------------------CTCCGTCGCACCATTGCCAACTCCTTCCCTTATCTG------------------CGCTTCCGAGTCTACCGCTTC---------------------------GATGACTCGGCTGTCTCAGGCCTCATCTCCACTTCAATTCGCGCTGCTCTCGACTGCCCG---------------CTCAACTACGCTCGCAACTACCTCGCCGATCTCCTCCCTACGTGTGTTCGTCGAGTGGTGTACCTGGACTCAGACTTGGTCCTAGTCGACGACATTGCGAAACTGGTAGCTACCCCACTCGGTGAC------CACTCGGTCTTA------------GCGGCGCCGGAGTACTGTAATGCTAACTTTACCTCTTATTTTACGCCCACGTTTTGGTCGAAC---CCATCTCTGTCT---CTAACGTTCGCG---GGTCGC------AATGCCTGTTACTTCAACACCGGCGTCATGGTCATCGACCTCCAACGGTGGAGAGCCGGAGACTACACCACCAAGATCGTGGAATGGATGGAGCTCCAAAAACGA------ATGCGG---ATCTACGAATTGGGTTCCTTACCCCCATTTTTACTGGTTTTCGCAGGGAATATAGCTCCGGTGGATCACAAATGGAACCAACATGGTCTCGGCGGAGACAATTTCCGGGGC---CTATGCCGGGATCTACACCCGGGCCCTGTGAGCCTTCTACATTGGAGCGGGAAGGGGAAGCCATGGGCTCGATTAGACGCAAACAGGCCGTGCCCATTGGATGCGTTGTGGGCTCCTTACGATCTCTTGAAA---ACA------------------------CCATTCGCACTCGACAAT-------------------------------------------------------------------------------------------------------------------------------------------------------------------------------------------------
gnl|Poptr1|286701 ---------------------------------------------------------------------------------------------------------------------------------------------------------------------CTC---------TTC---------------------------------------------------------------------------------------------------------------------------------------------------------------------------------------------------------------------------------------------------------------------------CTTTTTCTCTCCTTAACCACCAATGCCGCCGCCACCACTACCATCACT---------------------------------------------------------------------------------------------------------------------------------------------------------------------------------------------------------------------------------------------------------------------------------------------------------------------------------------------------------------------------------------------------------------------------------------------------------------------------------------------------------------------------------------------------------------------------------------------------------------------------------------------------------------------------------------------------------------------------------------------------------------------------------------------------------------------------------------------------------------------------------------------------------------------------------------------------------------------------------------------------------------------------------------------------------------CAACAATTC---------------------------------------------------------------------------------------------------------------------------------------------------------------------------------------------------------------------------------------------AAAGAAGCCCCTCAA---TTTTACAACTCTCCTGAG------TGCCCTTCGATT---------GATCAGGATGAAATAGACTCCGAAGCAGAACCAGATGGTGATAACACCATCTTCTGC------------------------------------------------------------------------------------------------------------------TCCGAGCACGCAGTCCATGTGGCAATGACATTAGACGCAGCCTACATCCGTGGGTCCATGGCTGCAATTCTCTCGGTCTTGCAACACACTTCATGTCCCCAAAACATAGCTTTCCATTTCGTCGCCTCC---------------------------------------GCCTCCGCTAAC---------GCTTCACTC------------------------TTACGCGCCACCATCTCATCCTCCTTCCCTTACCTC------------------AAATTCAGGGCCTACACTTTC---------------------------GACGATTCATCAGTGTCGGGACTCATCTCCACATCAATCCGTTCAGCTCTGGATTGCCCT---------------CTGAATTACGCTCGGAGCTACCTAGCCAATATCCTACCTCTCTGCGTCCGACGAGTTGTATACCTTGACTCGGACCTGGTTCTTGTCGATGACATTGCCAAACTAGCGGCTACTCCACTTGGTGAA------AAATCTGTTCTT------------GCAGCACCCGAATACTGCAATGCAAATTTTACATCGTATTTCACTCCAACTTTCTGGTCCAAT---CCTTCTCTATCG---CTAACATTTGCG---GATAGA------AGACCTTGTTACTTCAATACTGGTGTTATGGTAATAGATCTTGATCGATGGAGAGAAGGAGATTATACGACAAAGATTGAGGAGTGGATGGAACTACAGAAGAGA------ATGAGA---ATTTACGAGTTGGGTTCATTGCCACCATTCCTGCTAGTTTTTGCAGGCGATATAGTGCCAGTTGATCATAAGTGGAATCAACATGGACTTGGTGGGGATAATTTCAGAGGG---CTCTGTAGAGATTTGCATCCTGGTCCTGTTAGTCTCTTGCATTGGAGTGGTAAAGGGAAGCCATGGGCTAGACTTGACGCGAATCGGCCATGTCCTTTGGATGCTCTTTGGGCTCCTTATGATCTCTTGCAG---ACT------------------------CCATTCGCCTTG-------------------------------------------------------------------------------------------------------------------------------------------------------------------------------------------------------
gnl|Orysa5|Os04g44850 ------------------------------------------------------------------------------------------------------------------------------------------------------------ATGCGCGTCCTC---------GCC---------------------------------------------------------------------------------------------------------------------------------------------------------------------------------------------------------------------------------------------------------------------------GTGGCCCTGCTCGCCGCGGCGGTGTTGGCGGCGGAGGCGGCGGCGGAG------------------------------------------------------------------------------------------------------------------------------------------------------------------------------------------------------------------------------------------------------------------------------------------------------------------------------------------------------------------------------------------------------------------------------------------------------------------------------------------------------------------------------------------------------------------------------------------------------------------------------------------------------------------------------------------------------------------------------------------------------------------------------------------------------------------------------------------------------------------------------------------------------------------------CTG------------------------------------------------------------------------------------------------------------------------------------CCGGAGTTT---------------------------------------------------------------------------------------------------------------------------------------------------------------------------------------------------------------------------------------------CGGGAGGCGCCGGCG---TTCCGCAACGGCGCGGGG------TGCGCGGGCGCG------------------------------------------------------------------------------------------------------------------------------------------------------------------------------------------CCGACGATCCACATCGCCATGACGCTGGACACCACCTACCTCCGGGGCTCCCTCGCCGGCGTCCTCTCCGTGCTCCGCCACGCCGCCTGCCCGGAGTCCATCGCCTTCCACTTCGTCGCCTCC---------------------------------------TCGGCGTCCCCC---------GCGCGCCGCCTCGCGGCG---------------CTCCGGCGGGCCCTCGCGGCGGCGTTCCCCACGCTC------------------CCGGCGACCGTCCACCGCTTC---------------------------GACGCGCGCCTTGTCCGCGGCAAGATCTCCACCTCCGTCCGCCGCGCCCTCGACCAGCCC---------------CTCAATTACGCGCGCATCTACCTCGCCGACCTCCTCCCGCGCTCGGTGTCCCGCGTCCTCTACCTCGACTCCGACCTCCTCGTCGTCGACGACGTCGCCCGCCTCTGGGCCACCGACCTCGGCCCC------GACGCCGCCCTC------------GCCGCCCCCGAGTATTGCCACGCCAACTTCACCTCCTACTTCACCGACGCGTTCTGGAGTCAC---CCCGAGTACTCC---TCCATCTTCACC---AACCGGGGGCGCGCGCCGTGCTACTTCAACACCGGCGTCATGGTCATCGACCTGGACAGGTGGCGAGCCGGCGGGTACACCGTGAAGCTGGAGTACTGGATGGAGGTCCAGAAGCAG---GAGGCCAGG---ATATACGAGCTGGGGTCGCTCCCGCCGTTCCTCCTGGTGTTCGCCGGCGAGGTGAAGGCCGTGGAGCACCGGTGGAACCAGCACGGGCTCGGCGGCGACAACGTCGCGGGG---CAGTGCCGGGAGCTTCACCCTGGGCCGGTGAGCCTGCTGCACTGGAGCGGCAAGGGGAAGCCGTGGCTTCGGCTCGACGCCGGCCGGCCGTGCCCGCTCGACGCGCTCTGGGCGCCGTACGACCTGCTCCGC---CGC------------------------CGCGGCGCTCGCGACGACCTCCTCGCCGCCGTCGCC-------------------------------------------------------------------------------------------------------------------------------------------------------------------------------
gnl|Sorbi1|Sb06g023460.1 ---------------------------------------------------------------------------------------------------------------------------------------------------------------------------------ATG---------------------------------------------------------------------------------------------------------------------------------------------------------------------------------------------------------------------------------------------------------------------------CGCGTCCTCGCCGTGGTCCTCCTCGCCGCAGCGTGCGCGGCGGCGGCC---------------------------------------------------------------------------------------------------------------------------------------------------------------------------------------------------------------------------------------------------------------------------------------------------------------------------------------------------------------------------------------------------------------------------------------------------------------------------------------------------------------------------------------------------------------------------------------------------------------------------------------------------------------------------------------------------------------------------------------------------------------------------------------------------------------------------------------------------------------------------------------------------------GGAGGCGGCGGGGAGCTT------------------------------------------------------------------------------------------------------------------------------------CCGGAGTTC---------------------------------------------------------------------------------------------------------------------------------------------------------------------------------------------------------------------------------------------CGCGAGGCTCCGGCG---TTCCGCAACGGCGCGGCC------TGCGCGGGCGCG------------------------------------------------------------------------------------------------------------------------------------------------------------------------------------------CCGACGATCCACATCGCGATGACGCTGGACGCCACCTACCTGCGGGGCTCCCTCGCGGGCGTCCTCTCCGTGCTCCGCCACGCCGCCTGCCCGGAGTCCATCGCCTTCCACTTCGTCGCCTCC---------------------------------------TCGGCCTCCCCG---------GCGCGCCGCCTCGACTCG---------------CTCCGCCGCGCGCTGGCGGCCGCCTTCCCCACGCTC------------------CCGGCCACCGTGCACCGCTTC---------------------------GACGCACGCCTCGTCCGGGGCAAGATCTCATCCTCCGTCCGGCGCGCGCTCGACCAGCCC---------------CTCAACTACGCCCGCATCTACCTCGCGGACCTCCTGCCGCGCTCCGTCTCCCGCGTCCTCTACCTCGACTCCGACCTCCTCGTGGTCGACGACGTCGCCCGTCTCTGGGCCACCGACCTCGGCCCC------GACGCCGCCCTC------------GCCGCCCCCGAGTACTGCCACGCCAACTTCACCTCCTATTTCACCGACACGTTCTGGCGCCAC---CCCGAGTACGCC---GCCGTATTCGCC---AACCGGACGCGCGTCCCCTGCTACTTCAACACCGGGGTCATGGTCATCGACCTGGACAGGTGGCGCTCCGGCGGGTACACTGCGAAGCTGGAGTACTGGATGGAGGTGCAGAAGCAG---GAGGCCAGG---ATTTACGAGCTGGGCTCCCTCCCGCCGTTCCTCCTGGTGTTTGCCGGCGAGGTGAAGGCCGTGGAGCACCGGTGGAACCAGCACGGGCTCGGCGGCGACAACGTGGCCGGG---CAGTGCCGGGAGCTGCACCCCGGTCCGGTCAGCTTGCTGCACTGGAGCGGGAAGGGGAAGCCGTGGCTGCGGCTGGACGCCGGCCGGCCGTGCCCGCTCGACGCGCTCTGGGCACCCTACGACCTCCTTCGC---CAC------------------------CGCGGCGCCCGGGACGACCTCCTCGCCGCCGTCGCC-------------------------------------------------------------------------------------------------------------------------------------------------------------------------------
gnl|Arath7|AT1G13250 ---------------------------------------------------------------------------------------------------------------------------------------------ATGTCTTCTCTGCGTTTGCGTTTATGT---------CTT---------------------------------------------------------------------------------------------------------------------------------------------------------------------------------------------------------------------------------------------------------------------------CTTCTACTCTTACCTATCACAATTAGCTGCGTCACAGTCACTCTCACT---------------------------------------------------------------------------------------------------------------------------------------------------------------------------------------------------------------------------------------------------------------------------------------------------------------------------------------------------------------------------------------------------------------------------------------------------------------------------------------------------------------------------------------------------------------------------------------------------------------------------------------------------------------------------------------------------------------------------------------------------------------------------------------------------------------------------------------------------------------------------------------------------------------------GACCTC------------------------------------------------------------------------------------------------------------------------------------CCCGCGTTT---------------------------------------------------------------------------------------------------------------------------------------------------------------------------------------------------------------------------------------------CGTGAAGCTCCGGCG---TTTCGAAACGGCAGAGAA------TGCTCCAAAACG---------ACATGGATACCT------------------------------TCGGATCACGAACAC------------------------------------------------------------------------------------------------------------------AACCCATCAATCATCCACATCGCTATGACTCTCGACGCAATTTACCTCCGTGGCTCAGTCGCCGGCGTCTTCTCCGTTCTCCAACACGCTTCTTGTCCTGAAAACATCGTTTTCCACTTCATCGCCACT---------------------------------------CACCGTCGCAGC---------GCCGAT---------------------------CTCCGCCGCATAATCTCCTCAACATTCCCATACCTA------------------ACCTACCACATTTACCATTTT---------------------------GACCCTAACCTCGTCCGCAGCAAAATATCTTCCTCTATTCGTCGTGCTTTAGACCAACCG---------------TTAAACTACGCTCGGATCTACCTCGCCGATCTCCTCCCAATCGCCGTCCGCCGCGTAATCTACTTCGACTCCGATCTCGTAGTCGTCGATGACGTGGCTAAACTCTGGAGAATCGATCTACGTCGG---------CACGTCGTC------------GGAGCTCCGGAGTACTGTCACGCGAATTTCACTAACTACTTCACTTCAAGATTCTGGTCGAGT---CAAGGTTACAAA---TCGGCGTTGAAA---GATAGG------AAACCGTGTTATTTCAACACCGGAGTGATGGTGATTGATCTCGGAAAATGGAGAGAAAGGAGAGTCACGGTGAAGCTAGAGACATGGATGAGGATTCAAAAACGA------CATCGT---ATTTACGAATTGGGATCTTTGCCTCCGTTTCTGCTCGTTTTCGCCGGAGATGTTGAGCCGGTGGAGCATAGGTGGAATCAGCATGGTCTTGGTGGTGATAACTTGGAAGGA---CTTTGCCGGAATTTGCATCCAGGTCCGGTGAGTTTGTTGCATTGGAGCGGGAAAGGGAAACCATGGCTAAGGCTTGACTCGAGACGACCGTGTCCGTTGGATTCGTTATGGGCTCCTTATGATTTGTTTCGT---TAT------------------------TCACCGTTGATCTCTGATAGC----------------------------------------------------------------------------------------------------------------------------------------------------------------------------------------------
gnl|Medtr1|CT009540_16.3 ---------------------------------------------------------------------------------------------------------------------------------------------------------ATGCAGCCGACACTCTCACGCGCCGTC---------------------------------------------------------------------------------------------------------------------------------------------------------------------------------------------------------------------------------------------------------------------------GTGTTTCTCATATTCTCTGCCGCGGCTTATTTCCCACTGGCGGATGCA---------------------------------------------------------------------------------------------------------------------------------------------------------------------------------------------------------------------------------------------------------------------------------------------------------------------------------------------------------------------------------------------------------------------------------------------------------------------------------------------------------------------------------------------------------------------------------------------------------------------------------------------------------------------------------------------------------------------------------------------------------------------------------------------------------------------------------------------------------------------------------------------------------GCATTTCCAGGCGAAGTT------------------------------------------------------------------------------------------------------------------------------------CAAACGTTC---------------------------------------------------------------------------------------------------------------------------------------------------------------------------------------------------------------------------------------------CGAGAAGCACCAGCA---TTCCGCAACGGACGTGAA------TGTCCACCACGT---------GAA------------------------------------------------------------------------------------------------------------------------------------------------------------------------ACCTCATCCATCATCCACATTGCAATGACACTCGACGCAACCTACCTCCGTGGTTCAACCGCCGGAGTCTTCTCCGTCCTTCAACACGCATCCTGTCCAGAAAACATCGCTTTCCACTTCGTCACAACC------------------------------------ACACACCGTCGACGT---------CAAGAG---------------------------CTCCGTCGCATCATCATTTCAACTTTCCCTTACCTC------------------AACTTCCACATCTACCACTTC---------------------------GATTCAAATCTCGTTCGCGGAAAGATCTCTTACTCAATCCGCCGCGCACTCGATCAACCA---------------CTCAATTACGCGCGTATGTACCTCGCCGATCTAGTTCCGGCAACCGCTCAGCGAATCATCTACTTCGATTCCGATCTCATCGTCGTTGATGACGTGGCAAAACTATGGAGCATCGATTTAGGAAAT---------CATGTCCTC------------GGTGCGCCGGAGTATTGTCACGCGAACTTCACTACCTACTTCACGCATCGGTTCTGGTCGAAT---CCGAGTTACTCG---GCGTCGTTTAAG---GGACGC------GAAGCGTGTTACTTTAACACTGGAGTGATGGTGATTGATTTATGGAAATGGCGTGAAGGGAAATACACGGAGAAGCTTGAGAATTGGATGCGGATTCAGAAACGG------AGTCGG---ATCTATGAGCTTGGATCTCTTCCGCCGTTTCTTTTGGTTTTCGCCGGTGATGTTGAGAGAGTGGAGCATAGATGGAATCAGCATGGGTTAGGTGGTGATAATGTGGAAGGT---CTTTGCCGTGATTTGCATCCTGGTCCGGTGAGTCTTTTGCATTGGAGTGGGAAAGGGAAGCCTTGGCTTAGAATTGATTCCAAGAAGCCGTGTCCGTTGGATAGTTTATGGGCTCCTTATGATCTCTTTCGC---CAT------------------------TCTTCGCCTTCGCTTTTCAATGATTCCTAA-------------------------------------------------------------------------------------------------------------------------------------------------------------------------------------
gnl|Vitvi1|GSVIVP00030290001 ---------------------------------------------------------------------------------------------------------------------------------------------------ATGTTGCCGTTCCCACCGTTG---------GCG---------------------------------------------------------------------------------------------------------------------------------------------------------------------------------------------------------------------------------------------------------------------------ATTGTGCTGATCCTTTCCATTGCAGTACATTTTCCGGCGACTGTGACA---------------------------------------------------------------------------------------------------------------------------------------------------------------------------------------------------------------------------------------------------------------------------------------------------------------------------------------------------------------------------------------------------------------------------------------------------------------------------------------------------------------------------------------------------------------------------------------------------------------------------------------------------------------------------------------------------------------------------------------------------------------------------------------------------------------------------------------------------------------------------------------------------------------TCCGGAGATCTC------------------------------------------------------------------------------------------------------------------------------------CCTTCGTTT---------------------------------------------------------------------------------------------------------------------------------------------------------------------------------------------------------------------------------------------AGTGAGGCACCGGCA---TTTCGGAACGGCGAGGAA------TGCCCCAGGACG---------ACGTGGTCTTCG---------------------------CTGCCAAAGGGTTCGTAC------------------------------------------------------------------------------------------------------------------AACCCTTCTATCATTCACATAGCCATGACCCTCGATGCCACTTATCTCCGTGGCTCGATCGCTGGGGTATTGTCAGTTCTGCAGCACGCGTCTTGTCCGGAAAACATTGTCTTCCATTTCCTTGCTAGT---------------------------------------CATCGGAGAGCG---------GAG------------------------------CTGCGGCGGATCATCGTCACTACCTTTCCTTATCTG------------------TCGTTTCATCTGTACCACTTC---------------------------GATACCAACCTCGTCAAAGGCAAGATCTCATCGTCGATTCGTAGAGCGCTTGACCAGCCG---------------CTCAACTACGCCAGAATCTATCTTGCGGACCTCCTCCCCGGCGGCGTCCGCAGGATAATATACTTCGATTCCGACTTGATCGTCGTCGATGACGTCGCAAAGCTGTGGGAGATCAATCTAGGGCCG---------CACGTTCTC------------GGTGCGCCGGAGTACTGCCACGCCAATTTTACCAACTACTTCACTGCAAAATTCTGGTCTAAC---CCAGCTTTCACG---ACGTCGTTTCGG---GGCCGA------AAGCCGTGTTACTTCAACACAGGCGTAATGGTGATCGATCTGTGGAGGTGGCGCGAAGGCAAATTCACGGAAAGACTCGAGACGTGGATGAGAATACAGAAGAGG------TATAGA---ATCTACCAGCTCGGTTCACTGCCACCGTTCTTACTGGTCTTCGCCGGAGACGTGGAAGGGGTGGAGCACCGGTGGAACCAGCACGGGCTTGGTGGGGACAACCTGGAAGGA---TTATGTAGAAATCTCCACCCAGGTCCGGTGAGTCTCCTTCACTGGAGTGGCAAAGGCAAGCCATGGCTGAGACTGGACTCGAAGCGACCGTGCCCACTCGACAGCTTGTGGGCACCGTACGATTTGTTCCGT---CAC------------------------GCATCGCTGATATCGGACAGC----------------------------------------------------------------------------------------------------------------------------------------------------------------------------------------------
gnl|Poptr1|766024 ------------------------------------------------------------------------------------------------------------------------------------------------------------------------------------------------------------------------------------------------------------------------------------------------------------------------------------------------------------------------------------------------------------------------------------------------------------------------------------------------------------------------------------------------------------------------------------------------------------------------------------------------------------------------------------------------------------------------------------------------------------------------------------------------------------------------------------------------------------------------------------------------------------------------------------------------------------------------------------------------------------------------------------------------------------------------------------------------------------------------------------------------------------------------------------------------------------------------------------------------------------------------------------------------------------------------------------------------------------------------------------------------------------------------------------------------------------------------------------------------------------------------------------------------------------------------------------------------------------------------------------------------------------------------------------------------------------------------------------------------------------------------------------------------------------------------------------------------------------------------------------------------------------------------------------------------------------------------------------------------------------------------------------------------------------------------------------------------------ATGACACTCGATGCCACCTACCTCCGTGGCTCCGTAGCCGGAGTCCTCTCCGTCCTCCAACACGCCGCCTGTCCTGAACACATAGTCTTCCACTTCATCGCCACT---------------------------------------CACCGCCGAGCC---------GAC------------------------------CTCCGACGCACAATCACCTCCACATTCCCTTACCTA------------------ACCTTCCATCTCTACCATTTC---------------------------AACACTGATCTGGTCAGAGGAAAGATCTCCTCCTCCATTCGCCGAGCTCTGGATCAACCG---------------TTGAATTACGCGCGAATCTACCTCGCCGACCTCTTACCGTTCACAGTGAGGAGAATCATCTACTTCGATTCTGATTTAATCGTGGTCGATGACGTGGCAAAATTATGGAACATCAATCTAGGTGCA---------CACGTACTT------------GGCGCACCAGAATATTGCCATGTTAATTTTTCTTATTATTTTAACTCTCGGTTTTGGTCGAGT---CCAGTGTATGCG---ACATCGTTTACG---GGGAGG------AGAGCGTGCTATTTTAACACGGGGGTGATGGTGATAGATTTGAGAAAATGGAGAGAAGGGAAATACACTGAAAAATTAGAGTACTGGATGAGAGTACAGAAGAAG------AATAGG---ATTTACGAGTTGGGTTCATTGCCTCCTTTTTTGCTTGTTTTCGCCGGCGACGTGGAGGGCGTCGAGCATAGATGGAATCAACATGGGCTTGGGGGCGATAATCTTGAAGGG---CTGTGCAGGGATTTGCATCCCGGTCCGGTAAGTTTGTTACATTGGAGTGGTAAGGGCAAGCCTTGGCTCAGGTTGAACTCTAAAAGACCGTGTCCGTTGGATTCTTTGTGGGCACCTTATGATCTTTATCGT---CAT------------------------CCCACCTTGTTTTGTGATACC----------------------------------------------------------------------------------------------------------------------------------------------------------------------------------------------
gnl|Poptr1|805206 ------------------------------------------------------------------------------------------------------------------------------------------------------------------------------------------------------------------------------------------------------------------------------------------------------------------------------------------------------------------------------------------------------------------------------------------------------------------------------------------------------------------------------------------------------------------------------------------------------------------------------------------------------------------------------------------------------------------------------------------------------------------------------------------------------------------------------------------------------------------------------------------------------------------------------------------------------------------------------------------------------------------------------------------------------------------------------------------------------------------------------------------------------------------------------------------------------------------------------------------------------------------------------------------------------------------------------------------------------------------------------------------------------------------------------------------------------------------------------------------------------------------------------------------------------------------------------------------------------------------------------------------------------------------------------------------------------------------------------------------------------------------------------------------------------------------------------------------------------------------------------------------------------------------------------------------------------------------------------------------------------------------------------------------------------------------------------------------------------ATGACACTCGATGCCACCTATCTCCGCGGCTCAGTCGCTGGAGTCCTATCGGTCCTCCAACACGCCGCCTGTCCTGAAAATGTAGTCTTCCACTTCATCGCTACT---------------------------------------CACCGTCGTGCA---------GAC------------------------------CTCCGACGCACAATCACCTCCACATTCCCTTACCAA------------------ACCTTCCACCTCTACCACTTC---------------------------AACACTGACCTAGTCAAAGGTAAAATCTCGTCCTCCATTCGCCGGGCCCTCGATCAACCG---------------TTGAACTACGCGCGTATCTACCTCGCAGATCTTTTACCGATGTCCGTGCGGAGAATCATTTACTTCGATTCTGATTTAATCTTGGTCGATGACGTGGCAAAGTTATGGAACATCAATTTAGGTGCA---------CACGTACTT------------GGTGCCCCAGAATACTGCCACGCGAATTTTACGAATTATTTTAATTCTCGATTTTGGTCCAAT---TCAGCGTGTGCG---GCGTCGTTGAGA---GGGAGG------AGAGCGTGCTATTTCAACACGGGGGTGATGGTGATAGATTTAGGGAAATGGAGAGAAGGGAAATACACGGAAAGATTAGAGTACTGGATGAAAGTACAGAAGAAG------TATAGG---ATTTACGAGCTGGGTTCGTTGCCTCCTTTTCTGCTTGTTTTTGCTGGTGACGTGGAGGGTGTTGGGCATAGATGGAATCAACACGGGCTAGGCGGTGATAATCTTGAAGGG---TTGTGTAGGGATTTGCATCCTGGCCCGGTTAGTTTGTTACATTGGAGTGGTAAGGGCAAGCCATGGCTTAGGCTGGACTCTAAAAGACCGTGTCCGTTGGATTATTTATGGGCTCCTTATGATCTTTATCGT---CAT------------------------TCATCATTGTTTTGTGATAGC----------------------------------------------------------------------------------------------------------------------------------------------------------------------------------------------
gnl|Orysa5|Os03g21250 ---------------------------------------------------------ATGAAGGCGACGCCCCCGCCGGCGAAGAGGCGGAGGGGCCCGCGGCTGGCGGTGCTGGCGCTCGTCTTCTGCTCGCTGCTCGTGCCGATCGCCTTCCTCTTCAACCGC---------------------------------------------------------------------------------------------------------------------------------------------------------------------TTCCCT------------------------------------------------------------------------------------------------------------------------------------------------------------------------------------------------------------------------------------------------------------------------------------------------------------------------------------------------------------------GCCGTGTATGTGACGGATGAGCGCCCCCAACAGGAGATTGATTTGCCTTCATTCGGACGCATGGGGTTGGAAAGGAGCGGTGGAGTAACCGTAGTGAAG------------------------------------------------------------------CCGGAAGATGGCAGTGGTGCTAACGCAGAGACAAAGGATACACCTGAGATGATTCACAGGGGCGGTATAAACTCACATCACCATAGTGATAATGTCCCTTCCAAAGTTAGTGCTAACCCA---------------------------------------------AAAGTCCCCCCTCCACCAAAAATTGAACCACTGAAGCCAAAGGCAAAGTCAGTACCAGTTCCAGTTCAACGT---ACAGAAGTTATTAGTGGCAATAACATGAAACCTGCCAAA------GTTCAAAATGCGGACGATGTG------------------------------------------------------------------------GAAAAGGCTAAGGCTTGTCAGCTTGAATTTGGGAGTTACTGCCTCTGGTCCATAGAGCACAAAGAAGTTATGAAA---GACACCATTGTGAAAAGACTAAAA---GATCAGCTATTTGTAGCTCGCTCGTACTACCCAAGCATTGCC---AAACTAAAAGGAAAG------GAGGCACTGACTCGTGGGTTGAAGCAAAAT------------------------ATTCAAGAACATGAGAGGGTTCTCAGTGAGTCCATTGTTGAT---------GCTGATCTACCATCG---------------------------------------------------------------------------TTTATCAAAAGCAAGATAGAGAAGATGGACCAAACAATAGGAAGAGCTAAAGCATGCACTGTTGATTGT------------------------------------------------------------------------------------AGCAACGTCGACAGAAAGCTTCGCCAAATACTTCATATGACAGAGGATGAAGCTCATTTTCATATGAAGCAGAGTGCATATCTGTACAATCTTGGTGTTCACACGATGCCCAAAAGTCATCATTGCCTTAACATGAGGTTGACGGTAGAATATTTTAAGTCCGCT---------------CCATTGGAT------------TCAGATGACTCTGCT------GTGCAT---------AAGTTTAATGTTCCAGACCATAGGCACTATGTCATATTA------TCTAAAAATGTACTTGCAGCTTCTGTTGTCATCAACTCAACTGTTAGTAATTCTGAGGAGACCGAAAATGTAGTATTTCATATATTAACTGACGCTCAAAATTTCTATGCCATGAAGCACTGGTTTGGAAGGAAC------TCCTACAGG---GAGTCAGCTGTTCATGTCATAAACTATGAGCATATT------------------------------ATTTTGGAGAATTTGCCCGAGTTCAGCTCCCAGCAATTATATTTACCCGAAGAATTTCGTGTTTTCATCAGTAATCTTGAA------------------CGACCTAGTGAG------AAAACCAGAATGGAATATTTATCAGTGTTCAGTCACTCACATTTCTTCATCCCAGAAATATTAAAAGAT---TTAAAGAAGGTGATTGTGTTGGATGATGATGTGGTTGTTCAACGTGATCTCTCTTTCTTGTGGAATATTGATATGGGAGATAAGGTCAATGGTGCTGTC---------------------AAGTTTTGTGGTCTG---------AGAATG---------GGACAACTAAGAAACCTTCTGGGT------------------AAAGCAACATATGATCCGCAGTCGTGTGCTTGGATGTCTGGGGTGAATGTGATTGATTTGGAGAAATGGAGGGAGCATAATGTCACAGAGAATTACCTTCAACTACTGAAAAAGTTCCAACACAATGATGATGAAGCTTCAGTGCGAGCTGCAGCTTTGCCAATAAGCTTGCTTGCCTTTGAACATCTTATATATCCTCTCGATGAAAGATTGACTATATCTGGGCTTGGATATGAC------TATGCCATCAAAGAGGAACTTGTCCGGAATTCTGTATCA------TTGCATTATAACGGTAATATGAAGCCTTGGCTTGAGTTAGGTATACCGGACTACAGGAAG---------TACTGGAAGAGGTTTCTTACACGAGATGAACGATTCATGGATGAGTGCAATGTAAGTCCA----------------------------------------------------------------------------------------------------------------------------------------------------------------------------------------------------------------
gnl|Sorbi1|Sb01g036430.1 ---------------------------------------------------------ATGAAGGCGACGGCGCCGCCGGCAAAGCGGCGGAGGGGCCCGCGGCTGGCGGTGCTGGCGCTCGTGTTCTGTTCGCTGCTCGTGCCGATCGCCTTCCTCTTCAACCGC---------------------------------------------------------------------------------------------------------------------------------------------------------------------TTCCCC------------------------------------------------------------------------------------------------------------------------------------------------------------------------------------------------------------------------------------------------------------------------------------------------------------------------------------------------------------------GCCGTGTATGTGACGGATGAGCGCCCTCAGCAGGAGATCGACTTGCCTTCTTCTCGCAAAGCGTTTGAAAGTGGTGGCTCTGTAAATGAAGATGTGTCC---------------------------------------------------------------------------------------------AAGAAGACTCCCGGGAGCAGTAGTGTGTCGCACCGTAATATTGATAGTGACCCTTCCATAGATAGCTCTAAGCCAAAAGCTATAGTTCTCCCG---------------------------------------------CCTCCAAAAATTGAACAAGTAGTCCTCCCCCCTCCAAAAGTTGAACCCAAACCAGAAGTGAAGCCAGTACCA---GTTCCAGTTCATCAAAACCCAAAAATTAACCCTGAGAAG------ATTAAAAGGCCTCCCAGAGTT------------------------------------------------------CAAAGTGCTGATGAGGTGGAAAAGGCTAAGGCTTGTCAACTTGAGTTTGGGAGTTACTGTCTCTGGTCCATAGAGCACAAAGAAGTTATGATA---GATACCATTGTGAAAAGGCTGAAA---GATCAGCTATTTGTAGCCCGATCTTACTACCCAAGCATTGCG---AAGCTTAAAGGAAAG------GAGACATTGACTCGTGAACTGAAGCAAAAT------------------------ATTCAAGAGCATGAGAGGGTTCTTAGTGAATCCATCGTGGAT---------GCTGATCTACCATCC---------------------------------------------------------------------------TTTATAAAAATGAAGATAGAGAGGATGGACCAATCAATAGCAAGAGCCAAATCATGCACTGTGGATTGT------------------------------------------------------------------------------------AACAATGTTGACAGAAAGCTTCGTCAAATTCTTCATATGACAGAGGATGAAGCTCATTTTCATATGAAGCAGAGTGCATACCTATACAACCTTGGTGTTCACACCATGCCTAAAAGTCATCATTGTCTTAATATGAGGTTGACAGTAGAGTACTTTAAATCCATG---------------CCATTGGAT------------CCAAATGACTCTTCT------GCCCAT---------AAGTTTAACATTCCAGACAATAGGCACTATGTTATATTG------TCAAAAAATGTCCTTGCTGCTTCTGTTGTCATCAACTCAACTGTTAGTAGCTCTGAGGATACTGAAAATGTAGTCTTTCATGTACTAACTGATGCTCAAAATTTTTATGCCATGAAGCACTGGTTTGCAAGAAAC------TCCTACAGG---GAATCAGCTGTCAATGTCATAAATTATGAACAAATT------------------------------ATTTTCGAGAATTTTCCTGAGTTTGGAACCCAACAGTTATATTTGCCTGAGGAATTTCGTGTTTTCATCAGTAGCCTGGAG------------------CGGCCTACTGAG------AAGAGTAGAATGGAGTATTTATCAGTGTTCAGTCACTCACATTTCTTTCTTGCTGAAATATTCAAAGAT---TTAAAGAAGGTAATTGTGTTGGATGATGATGTGGTTGTTCAACGTGATATTTCTTTCTTGTGGAATCTTGATATGGGAGATAAGGTCAATGGTGCTGTC---------------------AGATTTTGTGGTTTG---------AAACTT---------GGCCAACTGAAGAACCTTCTGGGT------------------AGGACAATGTACGATCAACAGTCATGTGCATGGATGTCTGGGGTTAATGTGATTGATTTGGACAAATGGAGAGATCATAATGTTACAGAGAATTACCTGCAACTCCTGAGAAAGTTTGGGAACAATGATGACGAGGCCTCTTTGCGAGCTTCCGCTTTGCCTATAAGTTTGTTGTCGTTTCAGCATCTTCTATATCCACTTGATGAGAGATTGACTTTATCTGGACTTGGATATGAC------TATGGAATTAAAGAAGAAGTTGCTCAGAGTTCTGCTTCA------TTGCATTACAATGGAAATATGAAACCTTGGCTTGAATTGGGTATACCAGATTATAGGAAG---------TACTGGAAGAGGTTTCTTACACGAGATGAGAGATTCATGGATGAGTGCAATGTAAGTCCA----------------------------------------------------------------------------------------------------------------------------------------------------------------------------------------------------------------
gnl|Orysa5|Os07g48370 ------------------------------------------ATGAAGGCGACGCTGCTGCCGCCGCCGCCGCCGCCGGCGAAGAGGCGGAGGGGGCCACGCGTGGCCGTGCTGGCGCTCTTCCTCTGCTCGCTGCTCGTTCCCCTCGCCTTCCTCTTCGACCGCTCT------------------------------------------------------------------------------------------------------------------------------------------------------------------CAATCC------------------------------------------------------------------------------------------------------------------------------------------------------------------------------------------------------------------------------------------------------------------------------------------------------------------------------------------------------------------GGGTACGTCACGACGGATGAGCGGCGCCGACAGGAGGTTGTTTTGCCTGAGTTCCATCACGTGGAGAAGGCGGATGGTGACGGTACTGTCAATGGACTG---------------------------------------------------------------------------------------AATCAGGATGCACCAAAGAAGACGCCCAAAGTTAACAGCGGAGGGCTGCAGAAGCATAAGCAAACTGATCGACACACCTCCCGTATTAGCACTAAACCA---------------------------------------------AAAGTTCTTCCCTCACCAAAAGTTGACCCATCAGAGGCTGTGAAGGAGTCAACTCAAGGCACAAGAGAGGTT---AGCAAAGTTAGAAAGAGACTAGACAAAGGCACAAACACA------GATGAAGTGGAAAATGAGAAG------------------------------------------------------------------------------------GCTTGTCAACTTGAATTTGGTAGCTACTGTCTCTGGTCCAGAGAACACAAAGTAGTCATGAAG---GACTCCATTGTGAAAAGGCTAAAA---GACCAACTATTTGTGGCACGCTCATATTATCCAAGCATTGCG---AAGCTTGAAGGACAG------GAGGAACTTACTGTGCTAATGAAGCAAAAC------------------------ATACAAGACCATGAGAGGGTTCTTAGTGTATCGACTGTTGAT---------GCTGATCTACCGTCC---------------------------------------------------------------------------TTTATCAACAAGAAGATGGAGCAGATGGAGCAAACAATAGCTAGAGCAAAATCTTGCACTGTAGATTGT------------------------------------------------------------------------------------CGAAATGTTGACAGGAAACTTCGTCAGATACTTGACATGACTGAGGATGAAGCTCACTTTCATATGAAGCAGAGTGCATTCCTCTACAACCTTGGTGCTCAGACGTTGCCTAAGAGTCATCACTGTCTATCTATGAGGTTGACATTAGAGTATTTCACATCCTCT---------------TCACTGGGT------------TCAAATGATTCTTCT------GCTCGC---------AAATTTAGTGCTGCACATGGTAGGCACTATGTCATACTA------TCTAAGAACATCCTTGCTGCTTCGGTTGTTATCAACTCAACAGTGAACAGTTCAAAGGACCCAAAAAAAATCATTTTTCATATCTTAACTGATGCTCAAAATTTCTATGCCATGAAATACTGGTTTGACAAAAAG------TCATACAGA---GAGGCAGCTATCCATGTCGTGAACTATGAGGATATT------------------------------ATCAAGGAGAAGTTAACAAAGTTTAATGTGCGGCACCTGTATCTGTCCGAGGAGTTCCGTGTTCTTGTTAGGAGTACTGAG------------------CAACCTGCTGGG------AAGACAAGAATGGAATACCTATCATTATTTAGTCACTCACATTTCTTCATTCCAGAAATATTTAAGGAT---CTAAATAAGGTGGTTGTGTTGGATGATGATGTGGTTGTTCAACGTGATCTTTCTTTCTTGTGGTCTCTTGATATGGGGGACAAGGTAAATGGTGCTATC---------------------GAATTTTGTGGTTTA---------AGACTG---------GGTCAAGTGAGAAATCTCTTGGGT------------------AGTACAACAGTTGATACCAAGTCATGTGCATGGATGTCTGGAATAAATGTTATAAATTTGGATAAATGGAGGAAGCACAAAGTTACAGAGAACTACCTGCTGCTTCTGAAAAAGTTC---TTGACGAAGGATGAGACATCTCTGCGAGCAGCAGCCTTTCCTCTAAGTTTGTTATCTTTCCAACACCTCATTTATCCCCTTGATGAGAGGTTGATTCTATCTGGACTTGGATATGAT------TATGCAATTGATGAAGACGTTGCACGGAGTTCTGCAGCA------TTGCACTACAATGGCAATATGAAACCTTGGCTTGAATTAGGTATACCAAGCTACAGGAGA---------TACTGGAAGAGGTTCCTAACTCGAGACGATAAATTCATGGATGAGTGCAACATAATTCCC----------------------------------------------------------------------------------------------------------------------------------------------------------------------------------------------------------------
gnl|Sorbi1|Sb02g043170.1 ------------------------------------------------ATGAAGGCGCAGCCGCTGCTACCGGCGGCGCTCAAGAGGCGGAGGGGCCCGCGCGTGGCGGTGCTGGCGCTCGTCCTCTGCTCCCTGCTCGTGCCCTTGGCCTTCCTCTTCGACCGCGCC------------------------------------------------------------------------------------------------------------------------------------------------------------------CCCTCA------------------------------------------------------------------------------------------------------------------------------------------------------------------------------------------------------------------------------------------------------------------------------------------------------------------------------------------------------------------GGGTACGTGACGACGGAGGAGCGGCACCGGCAGGAGGTCGTTCTGCCTAAGTTCGATCACGAGGAGAAGAGGCGTCCTACTGGCGCTGACAGCGGAAAG------------------------------------------------------------------------CGACAGGAGGCGCTGGAGAAGATCATCCCTAGAAGTAGATCAGGAGTCATTCATCAACAGACACCCGAGAAGAACATTTCCAAAGGCAGTACAGGTGTCATTCATCACCAAACA---------------------------------------------CCGGAGAAGAACATCTCCAAAGTTCTTCCAGCACCAAAAGTTGAACCATCAAAGGATGTGACGGATTCAACT---AAAGTTGCAAAAGATGCTAGCCAAGAAGGTGAAAAGGCT------GATGAAGTGGAA------------------------------------------------------------------------------------AAGGCGAAGTCTTGTCAACTTGAATTTGGGAGTTATTGTCTCTGGTCCATTGAGCACAAAGAAATAATGAAA---GATCATATAGTGAAAAGGCTAAAA---GATCAACTCTTCGTAGCACGCTCATACTATCCAAGCATTGCA---AAACTTCAAGGACAG------GAAGCTCTGACTCAGGAAATGAAGCAAAAC------------------------ATTCAAGACCATGAGAGGATTCTTAGTGTATCAACAGTTGAT---------GCTGATCTTCCATCC---------------------------------------------------------------------------TTTATCAGCAAAAGGATGAAGCAGATGGAGCGAACAATAGTGAGAGCTAAATCTTGCACAGTAGATTGT------------------------------------------------------------------------------------AAGAATGTTGACAGGAAGCTTCGCCAGATACTTGATATGACTGAGGATGAAGCTCATTTTCATATGAAGCAGAGTGCATTCCTCTACAATCTCGGTGCCCAGACATTGCCGAAAAGTCATCATTGCCTATCTATGAGGTTGACACTAGAATATTTCAAATCATCT---------------TCATTGGAT------------TCTGATGATTCTCCTGGC------------------AAGTTCAGTAGTCCAGAATACAGGCACTATGTTATACTA------TCTAGGAACGTTCTTGCGGCTTCTGTAGTGATCAACTCAACTGTGAGCAGTTCTAAGGAGCCAGGCCACCTTGCTTTTCATATCCTAACTGATGCTCAGAACTACTATGCTATGAAACACTGGTTTGCCAGGAAT------TCATATAAA---AATGCAGCTACCCAAGTCATAAACTACGAAGCAATT------------------------------ATTTTGGAGAAACTTCCAAAGTATACTATCCGGCAGCTGTATTTGCCAGAGGAGTTCCGTGTTCTCATTAGGAGCATTAAG------------------CAGCCTACTGAA------AACACAAGAATGAAATACCTGTCACTGTTTAGCCACTCACATTTCGTTATTCCAGAAATATTCAAGTAT---CTAAACAAGGTGGTTGTGTTGGATGACGATGTAGTTGTTCAGCGTGATCTGTCTTTCTTGTGGAATATTGATATGGGGGACAAGGTAAATGGCGCTGTT---------------------GAATTATGTGGTCTG---------AAACTG---------GGTGAAATGAAAAATGTCTTGGGT------------------AAAACAGCGTATGATCCCAATTTGTGTGCATGGATGTCAGGGGTGAATTTGATTAATTTGGATAAATGGAGGGAGCATAATGTCACAGAGAACTATCTGTTGCTCATGAAAAAGTTC---AAATTCAAGGATGAACTGTCCCTGCGAGCAGCAGCATTTCCTCTAAGCTTGCTATCCTTCCAACATCTAATATATCCCCTAGATGAAAAATTGACTCTGGCTGGGCTTGGATATGAT------TATGGAATTGATGAAGTGGTTGCGCGGAGATCTGCATCA------TTGCACTACAATGGCAACATGAAACCTTGGCTTGAATTAGGTATACCGGACTACAAGAAG---------TACTGGAAGAGGTTTCTTGTCCGAGGAGATCGATTTATGGACGAGTGCAACGTAAATCCG----------------------------------------------------------------------------------------------------------------------------------------------------------------------------------------------------------------
gnl|Medtr1|AC155890_1.5 ---------------------------ATGAAGAGCGGTGGTTTGGGCGCGGTTCAATCATCGTACGGCGTCCCGGCGAAACGACGGTGGAGAGGTCTCATCATTGCAGTTCTCGGTCTCGTCATTCTCTCCATGCTCGTTCCTCTCGTCTTCCTTCTCGGTCTCCACAACAGTTTTCACACTTCTGGATATATATATGAACAGAGAAATACTCCTTCGAGT------------------------------------CCAAAT------------------------------------------------------------------ATTATT------------------------------------------------------------------------------------------------------------------------------------------------------------------------------------------------------------------------------------------------------------------------------------------------------------------------------------------------------------------GAATACAATAGGCATGATGTTCGCCATAAAGAGGATAAGTCTGAGGGAGATAAAACAAGTCATGTGAAGGAACTGATCACTAAGTTTGAACCAACTCTT---------------------------------------------------------------------------------------------CCCAAGGATGTTCTGAAGAATTATTCTAAAGGAGACAAGAATGGGATCGTAAATACCAATGAAGAAAAACATAGAGGTGTCAAGACGCCGCCG---------------------------------------------CCGCTGCCACCTAACGCTGCCCTGCAATCACCTCCAACTACTAATACTCCTAAAGTTCATAATCCTAAACAT---GGTCGCACTGAACAAGTCACCCACCCTAAGACAAGTTCT---GCTGATGAAACTGGA---ACG---------------------------------------------------------------------------------------TCGTGTGAGCTCACATATGGTAGTTACTGTCTGTGGCAACAAGAACATAAAGAAGTTATGAAA---GACGCCATGGTTAAGAAGTTGAAA---GACCAACTATTTGTGGCTAGAGCTTATTATCCTAGCATTGCA---AAACTCCCTGCACAA------GACAAACTGTCTCGCCAACTAAAACAGAGT------------------------ATACAAGAGCTGGAGCATGTGCTTAGTGAATCTTCTACAGAT---------GCTGATCTTCCACCA---------------------------------------------------------------------------CTGGTTGAGACCAAATCAGAGAGGATGGATGTTGCAATAGCCAGAGCTAAATCAGTCCCCGTGGTTTGC------------------------------------------------------------------------------------GACAATGTTGATAAGAAATTTAGACAATTATATGATCTGACTGAGGATGAAGCTGATTTCCACAGGAAACAGAGTGCATTCCTATATAAACTTAATGTTCTGACAATGCCAAAGAGTTTTCACTGCCTGGCACTGAAACTAACTGTTGAATATTTCAAATCATCA------------------CATGAT------------GAAGAAGAGGCAGAT------TCAGAA---------AAATTTGAAGATTCTTCATTGCACCATTATGTTATTTTC------TCTAATAATGTGCTTGCAGCATCAGTGGTTATTAACTCAACTGTAACTCATGCAAAAGTAAGTCGGAATCAGGTTTTTCATGTGTTGTCTGATGGTCAAAATTATTATGCAATGAAGCTTTGGTTCAAGAGGAAC------AATTATGGG---GAAGCTGCTGTTCAAGTGTTAAATGTTGAGCATCTTGAGATGGATAGCCTAAAAGAC---AATTCATTACAACTGTCCTTGCCTGAAGAGTTTCGTGTTTCATTTCGCAGTTATGATAATCCATCCATGGGCCAGTTTAGAACG---------------------------------------------------GAATACATTTCAATTTTTTCTCATTCACACTATTTACTTCCTGATATATTCAGCAAA---TTGAAGAAAGTTGTTGTTCTGGACGATGATGTTGTTATTCAGCGAGACTTGTCATCCCTTTGGAACCTAGACATGGGAGAAAAAGTCAATGGTGCTGTG---------------------CAATTCTGCTCAGTA---------AGGCTA---------GGTCAATTGAAAGGTTATTTAGGT------------------GAGAAAGGTTTCAGCCATAATTCCTGTGCTTGGATGTCGGGGTTGAACATAATTGACCTAGTGAGGTGGAGAGAGTTTGGTCTTACTCAAACTTATAAAAGGTTGATA---AAA---GAGTTGAGCGTACAAAAAGGATCCACTACTGCTGCAGCATGGCCTGCAAGCTTGCTCGCGTTTGAGAATAAAATATATCCACTCAATGAGTCGTGGGTGCGGTCTGGATTGGGTCATGAT------TACAAAATTGATTCCAACTCCATTAAATCAGCTCCAGTA------CTACACTACAATGGGAAAATGAAACCTTGGCTTGATCTGGGAATTCCAAATTACAAGAGC---------TATTGGAAGAAGTATCTGAACAAAGAGGATCAGCTCTTGAGTGAGTGCAATGTAAATTCATAG-------------------------------------------------------------------------------------------------------------------------------------------------------------------------------------------------------------
gnl|Carpa1|supercontig_63.51 ------------------------------------------------------------------------------------------ATGCCTGCATCATTATTAACCAGTGGCCATTTTGTCTATATGACAATGAATCCCCTAACCATCTTG------------------------------------------------------------------------------------------------------------------------------------------------------------------------------------------------------------------------------------------------------------------------------------------------------------------------------------------------------------------------------------------------------------------------------------------------------------------------------------------------------------------------------------------------------------CTTTTATGGTGTTTTGGAGGAAGACGGCTTTGGGATTCAGCTCTTAGTATCTTGGGCATTAAGCGGCAGATTAATGGGTTTATTTGGAATAAG---------------------------------------------------------------------------------------------------------------------CTTTTAGCTTGGGATGTAATCCACTGCCATAAAACCAAGAAGAAGATAATAGTCCTTATTCCTCATGCT---------------------------------------------TTTTTCAGGATCATATGGAAACTCATAGGAACACCACTAGCGAAGTTAAAAATGAAACTAGCCTCTAACATT---AGTATCCTACTCTCGCAGCATACAACTGACAGTACAGTT------AAAAGTATTGAGTACAGAAAA------------------------------------------------------------GGAGATGTTGATGAAAGTAGAAAATTATGTGAACAGAAATTTGGGAGTTATTGCCTTTGGCGAGAAGAAAATAAAGAAAAAATGAAG---GATTTAATGGTGAAGAAATTAAAG---GACCTGCTTTTTGTGGCTAGATCTTACTATCCTACCATTGCA---AAAATTCCAACAGAA------AGCAAGTTCACTCACGAAATGAAAGTAAAT------------------------ATTCAAGATTTTGAGCGTGTTCTTAGTGAAAGTACTACGGAT---------CTTGATCTTCCACCG---------------------------------------------------------------------------CAGATTGAGAAGAAGTTACAGAAGATGGAAGCTGTAATAGCAAGAGCTAAGTCTTTTCCTGTGGATTGC------------------------------------------------------------------------------------AATAACATCGACAAAAAATTGAGGCAAATATATGATATGACCGAGGATGAAGCTAACTTCCACATGAAGCAGAGTGCCTTTCTGTATCAACTAGCAGTGCAAACCATACCGAAGAGTCTTCACTGCTTGTCTATGAAGCTAACAGTGGAATATTTTAAATCTCCT------------------CTTGAA------------ATGGAGCTTTCTCAT------AGAGAG---------GTGTTTTCAGATCCTTTACTACAGCATTATGTTATAATC------TCCAATAACGTTCTCGCGTCTTCTGTTGTAGTCAACTCAACTGTTAGGCATGCACGAGAGAGTAGAAGTCTTGTTTTCCATGTGCTGACAGATAGACAAAATTACTATGCCATGAAGTTATGGTTCTACAAAAAT------TCATACAGG---GAAGCTGCTGTTGAAGTCTTGAATATTGAGCAATTGAACTATCATGACAAAACA------ACTTCCTTACATCTGTCTTTGCCCGTGGAGTTTCGTGTTTCTTTTCACACCCATGATAAGATG------------------------------------------------------------------------CACTACTTAACAACTTTTTCACATTCTCACTATCTTCTTCCTAAGATATTCCAGAAT---TTGTCAAAAATTGTCATATTGGATGAAGATGTTGTTGTGCAGCACGATTTGTCGGCCCTGTGGAGCCTCAACATGAATGGGAAAGTGAATGGTGCTGTG---------------------CAGTTGTCATCCGTG---------AGGTTG---------GATCAACTAAAGAGCTACATTGGG------------------CCAGGCAGTTTGAGTAAAAATTCTTTTGTTTGGATGTCTGGATTGAACATAATTGATCTGGCCAGGTGGAGGGAACTAGATCTTACTGAAAGCTACTGGAGGTTGGTA---AGA---GAGATGAGTGTCGGAGAGGTATCAGCTGAAGGAGTTGCATTGCGTGCAAACTTTCTAACATTTCAGGGCCTAATCTATGCTCTTGAAGACTTTTGGGTTCTTCCAGGACTCGGTCATGAC------CATGGGATTAGTACCCAAGCCATTAGGAAAGCTCCAGTC------TTGCATTATAATGGAAATATGAAACCTTGGCTTGATCTGGGAATTCCAAAGTATAAAGTA---------TACTGGAGGAAGTTTCTGAACCGTGAAGATCCATACTTGAGTCAATGCAAT-------------------------------------------------------------------------------------------------------------------------------------------------------------------------------------------------------------------------
gnl|Vitvi1|GSVIVP00033610001 ------------------------------------------------------------------------------------------------------------------------------------------------------------------------------------------------------------------------------------------------------------------------------------------------------------------------------------------------------------------------------------------------------------------------------------------------------------------------------------------------------------------------------------------------------------------------------------------------------------------------------------------------------------------------------------------------------------------------------------------------------------------------------------------------------------------------------------------------------------------------------------------------------------------------------------------------------------------------------------------------------------------------------------------------------------------------------------------------------------------------------------------------------------------------------------------------------------------------------------------------------------------------------------------------------------------------------------------------------ATGAAG---GATATGATGGTCAAGAAGTTGAAG---GACCGGCTTTTTGTGGCTCGAGCATACTATCCTAGCGTTGCA---AAACTTCCAGCACAT------GACAAATTGTCACGTGAATTAAAGCAGAAC------------------------ATTCAAGAACTGGAACGGGTTCTCAGTGAGGCTTCTACAGAT---------GCTGAACTCCCTCCT---------------------------------------------------------------------------CAGATTGGGAAGAAGTTAACAAGAATGGAAGTTGCAATAACCAGAGCTAAATCAATCACTGTGGATTGT------------------------------------------------------------------------------------AATAATGTTGACAAGAAATTAAGACAAATCCTTGATATGACTGAGGATGAAGCTGACTTTCACATGAAGCAGAGTGCTTTCCTCTACCAACTGGCCATCCATACCACACCGAAGAGTCATCACTGTCTGTCTATGAGACTAACTGTAGAATATTTCAAATCTCCT---------------CCACTTGAT------------ATGGAGGTGCAGCAG------GATGAG---------AAATATATGAATCCAGCATCGCAGCATTATGTTATATTC------TCAAAGAATGTACTTGCATCAACAGTGGTCATCAACTCAACTGTAATGCATACAGAAGAAAGTGGAAATCAGGTTTTTCATGTTGTGACTGATGGGCAGAATTACTTTGCCATGAAACTATGGTTCAGCAGAAAC------ACATTTAGG---CAAGCCATGGTTCAAGTGTTGAACATTGAAGATCTTAATCTGGATCACCATGATGAGGCAACTCTATTGGATCTGTCATTGCCTCAGGAGTTTCGTATTTCTTATGGCAGTGCTAATAATCTG---------------------------------------------CCTACATCA------TCAATGCGAACAGAATACTTGTCTATTTTTTCTCATTCACATTATCTTCTCCCCGAAATATTCCAGAAT---TTGAAAAAAGTTGTGATTCTAGATGATGATATTGTTGTCCAGCAAGACTTATCAGCCTTATGGAGCATCAACATGGAAGGGAAAGTAAATGGTGCCGTG---------------------GAATTCTGTAGGGTG---------AGGTTG---------GGTGAGCTGAAGAGTTATCTGGGT------------------GAAAAAGGTGTTGATGAACATTCTTGTGCTTGGATGTCTGGATTGAATATCATTGATCTGGTCAGGTGGAGGGAACAAGACGTTACAGGATTGTACAGAAGGTTGGTA---CAA---GAGCTGAGCATGGGGGAGGAATCACTTGGACATGTTGCATTGCGGGCAAGCTTACTCTCCTTTCAGGACCTAGTTTATGCTCTTGATGATACTTGGGTTTTTTCAGGATTGGGTCATAAC------TACCATCTTGACACCCAAGCCATAAAAAGGGCTGCAGTT------TTGCATTATAATGGGAACATGAAACCTTGGCTTGAGTTGGGAATTCCTAAGTATAGGAAT---------TATTGGAGAAAGTTTCTGAACCTAGATGAACAGTACTTGACGGAATGCAATGTAAATCCA----------------------------------------------------------------------------------------------------------------------------------------------------------------------------------------------------------------
gnl|Arath7|AT2G38650 ------------------------------------ATGAAAGGCGGAGGCGGTGGTGGAGGAGGTGGTGGCGGAGGAAAACGCCGGTGGAAAGTTCTGGTGATTGGAGTTTTGGTTCTTGTTATTCTTTCTATGCTTGTTCCTCTTGCTTTCTTACTCGGTCTTCACAATGGCTTTCACTCTCCTGGATTTGTCACTGTTCAACCGGCTTCTTCA------------------------------------------------------------------------------------------------------------------TTTGAG------------------------------------------------------------------------------------------------------------------------------------------------------------------------------------------------------------------------------------------------------------------------------------------------------------------------------------------------------------------AGCTTTACCAGAATCAATGCTACTAAGCATACACAGAGAGATGTATCCGAACGGGTCGATGAGGTTCTTCAAAAAATCAATCCAGTTCTTCCCAAGAAA------------------------------------------------------------------------------------------------------------------------------------------AGCGACATAAACGTGGGTTCCAGAGATGTGAATGCAACAAGCGGCACT---------------------------------------------GATTCTAAAAAAAGAGGATTACCAGTGTCCCCAACTGTTGTTGCCAATCCAAGCCCTGCAAATAAAACAAAA---TCGGAAGCCTCATATACAGGTGTTCAGAGGAAAATAGTA------AGTGGTGATGAAACTTGGAGA------------------------------------------------------------------------------------ACTTGTGAAGTGAAATATGGGAGCTACTGCCTCTGGAGGGAGGAAAATAAGGAACCAATGAAA---GATGCCAAGGTGAAGCAAATGAAG---GACCAGCTGTTTGTGGCTAGAGCATACTATCCCAGTATTGCT---AAAATGCCTTCTCAA------AGCAAGTTGACTCGGGATATGAAACAGAAT------------------------ATCCAAGAGTTTGAGCGTATTCTTAGTGAAAGTTCTCAAGAT---------GCTGACCTTCCACCA---------------------------------------------------------------------------CAGGTTGATAAAAAGTTGCAGAAGATGGAAGCTGTAATTGCAAAGGCAAAGTCTTTTCCAGTCGACTGT------------------------------------------------------------------------------------AACAATGTTGACAAGAAATTGAGACAGATCCTTGATTTGACTGAGGATGAAGCTAGTTTCCACATGAAACAGAGTGTGTTCCTCTACCAGCTTGCAGTACAGACAATGCCTAAGAGTCTTCATTGCTTGTCAATGCGACTAACTGTGGAACATTTCAAGTCAGAT---------------TCACTTGAG------------GAT------CCCATT------AGTGAG---------AAATTTTCAGATCCCTCATTACTTCACTTTGTTATCATC------TCCGATAATATACTAGCATCGTCCGTTGTGATCAACTCAACGGTTGTACATGCAAGGGACAGTAAAAACTTTGTTTTCCATGTACTGACAGACGAGCAGAATTACTTTGCAATGAAACAATGGTTTATTAGGAAT------CCTTGCAAA---CAATCAACTGTTCAAGTATTGAACATTGAAAAACTCGAGCTGGACGATTCTGAT------------ATGAAACTGTCTTTGTCTGCGGAGTTCCGTGTTTCCTTCCCCAGTGGTGACCTTTTG---------------------------------------------GCGTCTCAA------CAGAATAGAACACACTACTTATCCCTTTTCTCTCAATCTCACTATCTTCTTCCCAAATTATTTGACAAA---TTGGAGAAGGTTGTGATTCTGGATGATGACGTTGTAGTCCAGCGAGACTTATCTCCCCTTTGGGACCTTGATATGGAAGGGAAAGTGAATGGCGCTGTT---------------------AAGTCGTGCACTGTG---------AGATTG---------GGTCAGCTAAGGAGTCTCAAG---------------------AGAGGAAATTTTGATACCAATGCTTGTCTCTGGATGTCTGGTTTGAATGTCGTTGATCTTGCTAGATGGAGGGCATTGGGTGTTTCAGAAACCTATCAAAAATATTAT---AAA---GAGATGAGTAGTGGAGATGAGTCGAGCGAAGCAATTGCATTGCAGGCAAGCTTGCTCACATTTCAAGACCAAGTATATGCTCTTGACGACAAATGGGCTCTATCAGGGCTTGGTTATGAC------TACTACATCAATGCACAAGCCATAAAAAACGCAGCCATA------TTGCACTATAACGGGAACATGAAGCCGTGGCTTGAGCTGGGAATCCCAAATTACAAAAAC---------TATTGGAGAAGGCATCTGAGTCGGGAAGATCGGTTCTTGAGTGACTGTAACGTGAATCCT----------------------------------------------------------------------------------------------------------------------------------------------------------------------------------------------------------------
gnl|Poptr1|254623 ---------------------------------------------------------------------------GGGAAAAGGCGATGGAGATGTCTGGTAATAGGAGTGCTATTTCTGGTGCTGCTTTCAATGCTCGTTCCTCTCGTCTTTTTGCTCGGCCTTTAC------------------------------------------------------------------------------------------------------------------------------------------------------------------------------------------------------------------------------------------------------------------------------------------------------------------------------------------------------------------------------------------------------------------------------------------------------------------------------------------------------------------------------------------CACAACGGCTTCCACTCCACCGGTAACTCCTTACAACAACATCTCTCTCTCTTCCACCCCCCCCCCCCCTCTCAGATCCAGCTTCCCTTTCATTTTTTC---------------------------------------------------------------------------------------------------TGTTGTTTTCTTCTTTCGAATCTAACTGATACATACACACTTTACTTTTTACTAAATACACGCCAACCAGATCTCTTTTTTTTTTTG---------------------------------------------TCACATCAAATGAATTCGATTACTAAATTATGTCATTCATCTTCCTCCGCAGGACATCTCTCTGATCGACAA---ACTTCTTCTGCTTCTGCTGTATATGAAATCACAAAGCAT------AAAAGAAATGCAGTTGAGGAA------------------------------------------------------------------------------AGTGAAAAATGTGAGCTCAGATTTGGAGGCTATTGCCATTGGCGTGACGAGCATAGAGAAAATATGAAG---GATTTTATGGTGAAGAAATTAAAA---GACCAACTTTTTGTGGCTAGAGCATATTATCCTAGCATTGCA---AAGCTTCCATCTCAA------GAGAAGTTAACTCATGAACTGAAACAAAAT------------------------ATTCAAGAACTGGAGCGAATTCTTAGTGAAAGTTCAACAGAT---------GCTGATCTTCCACCA---------------------------------------------------------------------------CAAATTCAGAAGAAATTACAGAAGATGGAAAATGTGATATCTAAAGCTAAAACATTCCCTGTGGATTGT------------------------------------------------------------------------------------AATAACGTTGACAAGAAATTGAGGCAGATACTTGATCTAACCGAGGAAGAAACTAATTTTCACATGAAGCAGAGTGCTTTCCTTTATCAACTTGCAGTGCAGACCATGCCAAAGGGTTTACACTGTCTCTCTATGAGACTGATTGTGGAATATTTTAAATCTTCT---------------GCACATGAT------------AAGGAGTTCCCTCTG------TCTGAG---------AGATATTCAGATCCATCATTGCAACACTATGTTGTATTC------TCCACAAATGTACTTGCTGCTTCAGTTGTAATCAACTCCACTGCTGTGCATGCAAGAGAAAGTGGGAATCTGGTTTTTCATGTTCTGACAGATGGACTGAATTATTATGCAATGAAACTATGGTTCCTTAGAAAT------ACTTACAAG---GAAGCTGCTGTCCAAGTTTTGAACATTGAAAATGTTACC---CTGAAATATTATGATAAGGAGGTTCTGAAAAGCATGTCCCTGCCAGTGGAGTATCGTGTTTCTTTCCAAACTGTTACTAAT------------------------------------------CCACCAGCATCT------CATTTAAGAACGGAATATGTATCTGTTTTTTCCCATACTCACTATCTTCTTCCTTATATATTTGAGAAG---TTGAAGAGAGTTGTGGTTCTGGATGATGATGTTGTTGTCCAGCGGGACTTGTCTGACCTGTGGAACCTTAACATGGGAAGGAAAGTGAATGGTGCTTTA---------------------CAATTATGTTCGGTG---------CAGTTG---------GGTCAGCTTAGAAGTTATCTGGGA------------------AAAAGCATTTTTGATAAAACTTCTTGTGCTTGGATGTCTGGATTGAATGTAATTGATCTGGTCAGGTGGAGAGAGCTAGATCTTACTAAAACTTATTGGAAGCTG---GGACAA---GAGGTTAGCAAGGGAACAGAGTCAGATGAATCTGTTGCATTGAGCACAAGCTTGCTTACCTTTCAAGACCTAGTTTATCCGCTTGATGGTGCATGGGCTTTGTCTGGACTGGGTCATGAC------TATGGGATTGATGTCCAAGCCATTAAGAAGGCTTCCGTG------TTGCACTTTAATGGACAAATGAAACCTTGGCTTGAGGTAGGAATCCCAAAGTATAAACAT---------TATTGGAAGAGGTTTCTAAACCGACATGATCAATTATTGGTGGAGTGCAATGTGAATCCA----------------------------------------------------------------------------------------------------------------------------------------------------------------------------------------------------------------
gnl|Poptr1|282518 ------------------------------------------------------------------------------------------------------------------------------------------------------------------------------------------------------------------------------------------------------------------------------------------------------------------------------------------------------------------------------------------------------------------------------------------------------------------------------------------------------------------------------------------------------------------------------------------------------------------------------------------------------------------------------------------------------------------------------------------------------------------------------------------------------------------------------------------------------------------------------------------------------------------------------------------------------------------------------------------------------------------------------------------------------------------------------------------------------------------------------------------------------------------------------------------GAGGAAAGTGAAAAA---------------------------------------------------------------------------------------TGTGAGCTCAGATTTGGAGGCTATTGCCATTGGTGTGACGAGCATAGAGAAAGTATGAAG---GATTTTATGGTGAATAAATTGAAG---GACCAGCTTTTTGTGGCTAGAGCATATTATCCTACTATTGCA---AAGCTTCTATCTCAA------GAGAAGTTAACTAATGAAATGAGACAAAAT------------------------ATTCAAGAACTGGAGCGTATTCTTAGTGAAAGCTCAACTGAT---------GCTGATCTTCCACCA---------------------------------------------------------------------------CAAATTCAGAAGAACTTACAGAAGATGGAAAATGTGATAGCCAAAGCTAAAACATTCCCTGTGGATTGT------------------------------------------------------------------------------------AATAACGTTGACAAGAAATTGAGACAGATACTTGATCTAACCGAGGAAGAAACTAACTTTCACATGAAGCAGAGTGCTTTCCTTTATCAACTTGCAGTGCAGACCATGCCAAAGGGTCTCCACTGCCTCTCTATGAGACTGCTCGTGGAATATTTTAAATCTTCT---------------GTACATGAT------------AAGGAGCTCCCTCTG------TCTGAA---------AGATATTCAAATCCATCGTTGCAACACTATGTTATATTG------TCCACAAATGTACTTGCTGCTTCAGTTGTAATCAACTCCACTGCTGTGCATGCAAGAGAAAGTGGGAATCTGGTTTTTCATGTTCTGACAGATGGACTGAATTATTTTGCAATGAAACTATGGTTCCTAAGAAAT------ACTTACAAG---GAAGCTGCTGTCCAAGTTTTGAATGTTGAAAATGTTACC---CTGAAATATCATGATAAAGAGGCTCTGAAAAGCATGTCTCTGCCTTTGGAGTATCGTGTGTCTTTCCATACTGTTAATAAT------------------------------------------CCACCAGCCACT------CATTTAAGAACAGAATATGTATCTGTTTTTTCTCATACTCACTATCTCATTCCTAGTATATTTGAGAAG---TTGAAGAGAGTTGTAGTTCTGGATGATGATGTTGTAGTCCAGCGGGACTTGTCTGACCTATGGAACATCGACATGGGAGGGAAAGTAAATGGTGCTTTA---------------------CAGTTATGTTCAGTG---------CAGTTG---------GGTCAGCTAAGAAATTTTCTGGGA------------------AAAGGCAGTTTTGATGAAAACTCATGTGCTTGGATGTCCGGATTAAATGTTATTGATCTGGTTAGGTGGAGAGAGCTAGATCTTACTAAAACTTATTGGAAGCTG---GGACAA---GAGGTAAGCAAGGGAACAGGATCTGCTGAAGCCGTTGCATTGAGCACAAGCTTGCTTACCTTTCAAGACCTAGTATATCCTCTTGATGGTGTATGGGCTTTGTCTGGACTGGGTCATGAC------TATGGGATTGATGTCCAAGCCATTAAGAAGGCTGCAGTG------TTGCACTTTAATGGACAAATGAAACCATGGCTTGAGCTAGGAATTCCCAAGTATAAACAG---------TACTGGAAGAGGTTTCTCAACCGAGATGATCTATTCTTGGGTGAGTGCAATGTGAATCCA----------------------------------------------------------------------------------------------------------------------------------------------------------------------------------------------------------------
gnl|Orysa5|Os11g37980 ------------------------------------------------------------------------------------------------------------------------------------------------------------------------------------------------------------------------------------------------------------------------------------------------------------------------------------------------------------------------------------------------------------------------------------------------------------------------------------------------------------------------------------------------------------------------------------------------------------------------------------------------------------------------------------------------------------------ATGAGGGTTGGGGGAGGAGGCGGTGGAGGAGGAGGCGGAGGAGGGAGGGAGAGGGAGGCGGCGCTGCTGCTGGTGCTGATCGCGGCGGCGTGCGGCTTC---------------------------------------------------------------------------------------------------------------------------------------------------------------------GTCGTCGTGCTCCTCAACCTC---------------------------------------------CCCGACGGCCGCGCCCTCCCCGGAGCCGGAGGAGTACCCGGTGCGGTTGGGGAGCACACGGGAGGGACCCAT---GTGTCGGTGAAGGAGAGGCGGATGGTAGAGATCGTGAGA------CAGCAGCAGGACGTAGCAGCA---------------------------------------------------------------------------CAGGAGTTAGAAGGACAAACTGATGAAAATGCTGCAGAGGCAGATGAAAGAATATCTAGATCTCCTCCTGGCACTAAAGAGAAGTTATGGATGATGCAA---GACCAGCTAATTATGGCCAAGGCCTACTTG---CAGTTTGCT---TCCCTGCATGGCAGT------GCACATTTAGTTCGGGAGTTGAAGTTGAGA------------------------ATCAAGGAGATAGAGAGGGTGATAAGCCACTTTAGCAGCAGT---------TCCCGTGTACCCACG---------------------------------------------------------------------------AGTGCACTGCAGAAAATTAGGGCAATGGAAATGACCCTATCTAAAGCTCAAAGAGCCTACCCACATTGT------------------------------------------------------------------------------------TCTCATATGACAGCAAAGTTACGTGCAATGACACATCAAAGCGAAGAGTTGGTCAGAGCCCATCGAAGCGAAACTTCATTCCTTGAGCAGGTTGCAGTGAGGACATTACCAAAAAGCCATCACTGCCTAGCAATGCGACTTACCTCAGAATACTTCCTGTTAGAT---------------CCGAAGGAA------------CGTGAATTTCCTCAA------AGATAC---------ACAATGCAGATGGGTGACCTTTACCATTATGCAATATTC------TCAGACAATGTGCTAGCGAGTGCAGTGGTTGTCAACTCTACAATTTCTGCATCTAAGGATCCCAAAAGGATAATGTTTCATATTGTGACTGATGCACTGAATTTTCCTGCAATGATGATGTGGTTTCTGACAAAC------CCACCAAAT---CCAGCCACAATTCAAATCAAGAGCTTAGATAATTTGAAATGGCTGCCAGCTGATTTCAGTTTCAGATTTAAGCAGAAGGGCATCCGA------------------------------------------------------------------------------------------------------GATCCAAGATACACTTCTGCGCTTAACCACTTGCGCTTTTATTTGCCAGAAGTATTCCCTTCT---CTGAACAAACTTGTACTCTTGGACCATGACATTGTAGTCCAAAGAGACTTGAGTGGATTATGGCAGATAGATTTGAATGGTAAAGTAAATGGTGCTGTT---------------------GAGACGTGCACTTCT---GGTGATGGTTAT---------CATCGGTTGGAGAACCTTGTTAATTTCTCTGATCCAAGTATCATCAACAAATTTGATGCAAAGGCTTGCATACATGCATTTGGGATGAACATCTTTGACCTTAAGGAATGGCGCAGGCAGGGGCTGACTACTGCTTATAATAAGTGG------TTT---CAAGCTGGCAAAAGGCGGAGACTATGGAAAGCAGGGAGCTTGCCACTGGGCCAGATTGTCTTCTACAATCAAACAGTGCCTCTTGACCACCGGTGGCATGTTCTTGGGCTTGGTCATGAC------AGAAGCATAGGAAGAGATGCAATTGAGAGGGCCGCCGTG------ATCCACTACAGCGGAAAACTCAAACCCTGGCTGGAGATCTCCATTCCCAAGTACAGAGAT---------TATTGGAACAATTTCCTTGACTATGACAACCCATACTTGCAGCAGTGCAACATTCACATG----------------------------------------------------------------------------------------------------------------------------------------------------------------------------------------------------------------
gnl|Sorbi1|Sb05g022970.1 ------------------------------------------------------------------------------------------------------------------------------------------------------------------------------------------------------------------------------------------------------------------------------------------------------------------------------------------------------------------------------------------------------------------------------------------------------------------------------------------------------------------------------------------------------------------------------------------------------------------------------------------------------------------------------------------------------------------------ATGTGGACAGCGGCAGGCGGGAGGGGTTCGTCCGCGGCCGCTGCTGTGCTGCGGGTGCTGCTGATCGCGACCGCCTGCGGCCTCGTCTTCGCG------------------------------------------------------------------------------------------------------------------------------------------------------------------------CTCCTCCACCTCCCGCTC---------------------------------------------CCCGATGGCGGCGCCCGCCCCGCCGGCCCCGGTGAGGAGCGCCGCGGCGTTGGTGGGGGCGGTGGGGCCCGC---CTGTCGGCGCAGCAGGGGAGGATTCGAGAGGCCAGGAGG------CTGAGTGTCGTCACCGAAGAG---------------------------------------------------------------------------------ATAGAAGGGCAAACTGATGAAGTTGCAGCGGAAGAAGACGAAAGGATATCTAAATCTCCCCCGGACACTAAAGAAAAGATATGGATGATGCAA---GATCAGCTAATCATGGCCAAGGCATACCTG---CATTTCGCT---TCTCCCCAAGGTAGT------GTACATTTTGTTCGAGAGCTGAGATTGAGG------------------------ATAAAAGAGATCGAAAGGGCAATAAGCCACTCAAGTGGAGGT---------ACCCGTGTACCTGGG---------------------------------------------------------------------------AGTGTGTTGCAAAAAATGAAGGCGATGGAGCTGACCCTTTCCAAGGCTCAGAGGATCTACCCACGTTGC------------------------------------------------------------------------------------TGTCAGATGACAGCAAAGCTACGTGCAATGGTGCATAACAGTGAAGAATTGGTCAGAGCACACCAAAGTGAATCTTCATTCCTCGAGCAGGTTGCTGTGAGGACATTATCCAAAGGCCATCACTGCCTAGCAATGCAACTTACTGCAGAATACTTTTCATTAGAT---------------CCCAGTAAA------------CGTGAATTCCCTAAA------AGAGAG---------AGCATTCAGTTGGATGGTTATTATCATTATGCAATATTC------TCAGACAATGTGCTTGCAAGTGCTGTGGTTGTCAACTCTACAATTGCTGCATCAAAGGACCCTGGAAGGATAATATTACATATTGTAACTGACGCATTGAATTATCCTGCAATGATGATGTGGTTTCTAAGAAAC------CCACCAACT---CCAGCAGCAATCCAAGTCAAAAGCCTAGATGATTTGAAATGGTTGCCTGGTGATTTCAGTTCCAGATTCAAGCTGAAGGGTGTCCGA------------------------------------------------------------------------------------------------------GATCCAAGATACACTTCTGCACTTAACCACTTGCGTTTTTATTTGCCAGAAGTGTTTCCCTCT---TTGGGCAAGGTTGTACTCTTGGACCATGATGTGGTAGTCCAGAATGACTTAACTGGACTATGGGATCTGGATATGAAGGGTAAAGTAATTGGTGCTGTT---------------------GAGACATGCACTTCA---AGTGAAGGTTAC---------CATCGATTGGATAGCCTGGTTGACTTTTCTAATCCAAGCATCTTTGACAAAGTTGACCCAAAGGCCTGTGCATTTGCATTTGGGATGAACATATTTGACCTGAATGAATGGCGCAAACAGGATTTGACTACAACTTATCATAAATGG------TTT---CAACTGGGCAAAATTCAGAAGTTATGGAAGCCAGGAAGCTTGCCACTGGGTCAGCTTACCTTTTACAACAGAACACTGCCTCTGGATCACCGATGGCATGTCTTTGGGCTTGGCCATGAT------TTCAGCATTGGAAGAAATGAACTTGAGAGTGCCTCTGTC------ATCCACTACAGTGGGAAACTCAAACCCTGGCTGGAGATTTCTATCCCAAAGTACAGAGAC---------TACTGGAACAGGTACCTCAACTATGATAATCCACACTTGCAGCAGTGCAACATTCACGGA----------------------------------------------------------------------------------------------------------------------------------------------------------------------------------------------------------------
gnl|Vitvi1|GSVIVP00023858001 ---------------------------------------------------------------------------ATGAAGCAGTCTTGGCGATGGAAGAGGATCGCCATCCTCTATTTGCTCTCTCTTTCTGTCTTCTGTCCACTTATTTTACTCTCTGAAAGG------------------------------------------------------------------------------------------------------------------------------------------------------------------------------------------------------------------------------------------------------------------------------------------------------------------------------------------------------------------------------------------------------------------------------------------------------------------------------------------------------------------------------------------------------CTCAAGCATGTAGTTTTTTTAGGGAAGAAAGAGTTTGTGGAGGATTTACCGAGTATTAAGTATAGGAGAGATGGTGAAACACTTAGTGTT------------------------------------------------------------------------------------------------------------------------------------------------------GTCGAGACGGAGGAGGATGAAGGCTTAAAAGAGCCA---------------------------------------------GACCTAGTTGTGTACAGAGACGGATCCAAGGAGAATCCCAATTCCAACATTTCCAGTGGGTTTACTGCTGAT---TTGTTGGGAAAAAATGGTACTGAACACAAAGTGAAGGAA------GAAAACAAGCAAAATCCACAG---------------------------------------------------AAAAAATTAGCAACAACTTCTGGAGGAAAGGAGCAATCTAGCTTGACAAAAGTTCAACATGACCAGAGCATACGGTCCCAACCACAGAGGGTGACT---GATGAGAAGATAAAACAGATAAGA---GATCAAGTGATTAGGGCAAAAGCATACTTG---AATCTTGCA---CCACCAAGCAGCAAT------TCCCACCTAGTGAAAGAGTTAAGACTACGA------------------------ATTAAGGAGCTGGAGCGGGCTGTGGGTGAAGCCACCAAGGAT---------TCAGATTTGTCAAGG---------------------------------------------------------------------------AGTGCTTTGCAGAGGATGAGAACCATGGAAGCATCCTTATCCAAAGCGAGTCACATTTATACAGATTGC------------------------------------------------------------------------------------TCTGCTTTAGTCTCCAAGCTCCGAGCCATGACTAACAGGGTAGAAGAACAGGTTCGGGCACAGAAGAGTCAAGCAACGTATCTGGTTGAGCTTGCTGGAAGGACAACCCCAAAAGGCTTTCACTGCCTTACTATGAGGCTGACAGCCGAATATTTTGCCCTGCAG---------------CCTGAGGAG------------CAGAATTTCCCTAAC------CAAGAA---------AAATTGAATGATGGAAATCTCTATCACTATGCTGTCTTC------TCTGATAATGTTCTGGCCTGTGCCGTGGTTGTGAAATCTACCATCTCCAATGCTATGGATCCAGAGAAAATTGTGTTCCATGTGGTGACGGATTCGCTCAACCACCCAGCAATGTTGATGTGGTTCTTATTAAAT------CCTCCTGGT---GAAGCCACTATACAGATCCAGAGTGTAGAGAAATTTGAATGGTTGGCTGCCAAATATAATTCAACATTGAAGAAGCAAAACTCCCAC------------------------------------------------------------------------------------------------------GATTCAAGATATACTTCTGCACTGAACCACCTTCGTTTCTATCTGCCAGATGTCTTCCCTCAA---CTTGATAAGATTGTGCTCCTTGATCATGATGTGGTGGTGCAGAGAGATCTGAGCAGACTTTGGAGTGTTGATATGAAGGGTAAAGTAAATGGAGCAGTG---------------------GAGACTTGTCAGGAAGTTGAGCCTTCATTC---------CATCGGATGGATATGTTTATCAACTTCTCTGATCCAATGGTGGCTGAGAGGTTTGATGCCAAGACATGCACATGGGCATTTGGGATGAATTTATTTGATCTGCATGAGTGGAGGCGGCAGAATTTGACAGCTGTCTACCATAAATAC------CTT---CAAATGGGACTTGAGAATCCGTTGTGGAAGGCTGGGAGCTTGCCCTTAGGTTGGGTCACCTTCTATAAGCGGACAGTTGCTTTGGACAGGAGATGGCATGCCCTTGGATTGGGCTATGAG------TCTGGTGTGGGGCGGAGCCAGATTGAGCGAGCAGCTGTA------ATCCAGTATGATGGAGTTATGAAGCCATGGTTGGAAATTGGAATTTCAAAGTACAAGGGC---------TATTGGAGCAAACACCTAAACTATGGCCACCCTTTATTGCAACAGTGCAACATACACGAG----------------------------------------------------------------------------------------------------------------------------------------------------------------------------------------------------------------
gnl|Poptr1|831613 ---------------------------------------------------------------------------ATGAAGAAATTTCGTCGGTGGCAGAGGATTTTCTTACTCTCTTTGCTCTGTTTAACTGTCTTGGCTCCCATACTTTTCGTTTCT------------------------------------------------------------------------------------------------------------------------------------------------------------------------------------------------------------------------------------------------------------------------------------------------------------------------------------------------------------------------------------------------------------------------------------------------------------------------------------------------------------------------------------------------------------------------------GTAGGGCGGAAAGAGTTGATTTCGGATTTATCAACTTTGAGATACAGGAGAGATTCTGTACAGCTTAATGCC------------------------------------------------------------------------------------------------------------------------------------------------------ATTGAGCAGGAAGAAGGTGAAGGTTTGAAAGGGCCG---------------------------------------------AAACTAGTGGTGTATGATGAGAAGGAACTGGGTTCTAGAATTAGTTACAGAACTAATCATGAAAGTAGAGAA---GAAAATCGGCAGATTCCACAGGAAACAGTAACATCCAGG------TCAGAAGCAAAGCTGCAGGGG------------------------------------------------------------------------------------CAGTCCAATCAAGCAACAGTTCGACATGATCAGAACATGCGATCTCCAGTCCGGATATTTACT---GATGAGAAGGTAAAGCAGATGAAA---GATGATCTGATTAGAGCAAAGGCATACTTG---AGTATGACA---CCACCAGGCAGTAAC------TCTCACTTAGTAAAAGAGTTGAGATTGCGA------------------------ATCAAAGAATCTGAACGAGCTGTTAGTGCAGCCAACAAGGAC---------TCAGATTTATCAAGG---------------------------------------------------------------------------AGTGCACTACAGAAAAAGAGATCCTTGGAGGTTACCTTATCAAAAGCCAGTCGTGTTTTCCCGGACTGC------------------------------------------------------------------------------------TCGGCCATGGCTTTGAAGCTCCGTGCCATGACTTACAATGCTGAAGAACAGGTTCGAGCACAGAAGAATCAAGCAACATATCTTGTTCAGCTTTCTGGAAGGACTACGCCAAAAGGCTTACACTGCCTTTCTATGCGGTTGACAGCTGAATATTTTGCCTTGTCA---------------CCTGAGGAA------------AGACAGCTACCTAAC------CAACAA---------AGGGTGCATGATGCAGATCTTTATCACTATGCTGTTTTC------TCTGATAATGTTCTAGCCTGTGCTGTGGTTGTCAATTCCACTGTCTCCTCTGCCATGGAGCCAGAGAAAATTGTTTTTCACATAGTGACTGATTCTCTCAATCTCCCAACAATCTCAATGTGGTTCTTATTGAAT------CCTCCTGGC---AAAGCTACAATTCAGATCCAGAGCTTAGTCGATTTCAAAGGGTTGTCCGCTAATTACAATTCAACATTGAAGCAACTAAATTCCCGT------------------------------------------------------------------------------------------------------GATTCAAGATATACTTCTGCACTGAACCATCTTCGTTTCTATCTACCAGATGTCTTCCCCCAG---CTGAATAAGATTGTTCTGTTTGACCATGATGTGGTAGTGCAAAAGGATCTAGCTGGCCTTTGGAGTCTTAATATGAAAGGAAAAGTCATTGGAGCAGTG---------------------GACACGTGCCGTGAAGGTGAACCTTCATTT---------CGCCGGATGGATAAGTTCATCAATTTCTCAGATCCATTTGTGATTAAGAGGTTTGATGCCAAGGCATGCACATGGGCATTTGGAATGAATTTGTTTGATCTGCAAGAGTGGAGGAGGCATAAATTAACTGCTCTCTACAATAAATAC------TTG---CAACTGGGCCACACAAGGCAATTGTGGAAAGCGGGTAGTTTGCCTTTAGGTTGGGCCACTTTCTACAACCGGACGGTTATTCTGGACAGGAGATGGCATAAACTCGGACTTGGCCATGAG------GCGGGTGTTGGACACGACGGTGTTGAGCAGGCAGCGGTA------TTACACTATGATGGAGTCATGAAACCATGGCTGGATATTGGTATTGGAAAGTACAAGAGT---------TACTGGAGCAAACATATCAACTACGACCATCCCTACTTACAACAGTGCAATATCCACGAG----------------------------------------------------------------------------------------------------------------------------------------------------------------------------------------------------------------
gnl|Carpa1|supercontig_52.137 ------------------------------------------------------------------------------------------------------------------------------------------------------------------------------------------------------------------------------------------------------------------------------------------------------------------------------------------------------------------------------------------------------------------------------------------------------------------------------------------------------------------------------------------------------------------------------------------------------------------------------------------------------------------------------------------------------------------------------------------------------------------------------------------------------------------------------------------------------------------------------------------------------------------------------------------------------------------------------------------------------------------------------------------------------------------------------------------------------------------------------------------------------ATGCACTCTTTCGCAGCTTCTCAT------GTAAAAAAAGCCATTCTACGC------------------------------------------------------------------------GGTGCTCTACTCTTCCAGGAACAATATAGTCAAAGATCAGTTCAGCCTGATCAGAACAAGCGATCTCCATTGCACACAGATGACAAGATAAAGGAGATGAAA---GATCAGCTCATTAGAGCCAAAGCATACGTA---AATTTTGCA---CCTCCAGGCAGCAAT------GCCCACTTAGTCAAAGAGTTGAGAACAAGA------------------------ATAAAAGAGCTGGAACGGGCAGCTGGTGTGGCCTCCAGAGAT---------TCAGATTTGTCAAGG---------------------------------------------------------------------------AGCGTTCTGCAGAAAATAAAATCCATGGAGGTTTCATTGTCGAAAGCCAGTCAGATTTTTGATGATTGT------------------------------------------------------------------------------------CCTGCAATGGCCACCAAGCTCCGTGCTATGACCTACAATGCTGAAGAACAGGTACGGGCACAGAAAAATCAAGTGACATATCTTGTTCAGCTTGCTGCAAGGACTACCCCAAAAGGTCTCCATTGCCTTTCTATGCGGCTGACAGCTGAATATTTTGCCCTACAG---------------CCAGAGGAA------------AGGCAGCTACCTAAT------CAACAA---------AAATTGCATGATCCTAGTCTTTATCACTATGCTGTCTTC------TCTGACAATGTCCTTGCTTGTGCAGTGGTTATTAACTCGACTGTCACCTTTGCAACGGAACCAGAAAAAATCGTGTTCCATGTGGTGACTGATTCGCTGAATCTCCCAGCAATTTCAATGTGGTTCCTAGTAAAT------CCTCCTGGC---AAAGCTACAATCCAGATCGAGAGCACAGACAGTTTTGATTGGTTGTCTTCAAAGTATAATGCCACCTTGAAGAAGCAAAATTCTCAT------------------------------------------------------------------------------------------------------GATGTGAGATTTAACTCTGCCCTGAACCACCTTCGATTCTATCTGCCAGATGTCTTTCCTGAA---CTGGATAAGATTGTTCTTTTTGACCATGATGTGGTAGTCCAAAGGGATTTAAGCAGACTTTGGAGTATTAATATGAAAGGGAAAGTCAATGCAGCAGTC---------------------GAGACTTGTCAGGAGGGCGAAGCTTCATTT---------CGTAGGATGGACATGTTTATTAACTTCTCAGATACATTAGTGCCCAAGAAATTTGATGCTAAAGCCTGCACATGGGCATTTGGAATGAATTTATTTGACCTGCAAGTCTGGAGAAGACGAAATTTAACTTCTGTGTACCATAAATAT------CTG---CAACTGGGATATAAAAGGCCGTTGTGGAAGGCTGGGAGTCTACCCTTAGGTTGGGTGACCTTCTATAACCAAACAGTGGCCTTAAATAAGAGATGGCATCTGCTTGGGTTGGGTTATGAC------TCAGGAGTTGGCCGGGGTGACATTGAACGGGCAGCAGTT------ATACATTATGACGGAGTCATGAAACCATGGTTAGATATCGGAATAGCAAAATACAAAGGA---------TATTGGAGCAAGCATGTCGATTATCATAACCCTTACTTGCTGCAATGCAATATCCACGAG----------------------------------------------------------------------------------------------------------------------------------------------------------------------------------------------------------------
gnl|Arath7|AT1G06780 ---------------------------------------------------------------------------ATGAAACAAATTCGTCGATGGCAGAGGATTTTGATCCTCGCTCTGCTATCGATATCTGTATTCGCTCCGCTTATTTTCGTATCGAATCGGCTTAAGAGCATCACT---------------------------------------------------------------------------------------------------------------------------------------------------------------------------------------------------------------------------------------------------------------------------------------------------------------------------------------------------------------------------------------------------------------------------------------------------------------------------------------------------------------------------------------------------------------------------CCCGTTGGTCGTAGAGAATTTATTGAAGAGTTATCCAAAATTAGATTCACGACA------------------------------------------------------------------------------------------------------------------------------------------------AATGACCTTAGACTTAGCGCTATTGAACATGAGGATGGAGAA---------------------------------------------GGCTTGAAGGGGCCAAGGCTCATTCTCTTCAAGGATGGGGAGTTTAATTCGTCTGCTGAAAGTGATGGTGGT---AATACTTACAAAAACAGGGAAGAACAAGTGATTGTTTCA------CAGAAGATGACAGTTAGCTCT------------------------------------GATGAAAAGGGTCAAATTCTACCAACAGTCAACCAACTTGCTAATAAAACGGATTTCAAGCCCCCTTTATCTAAGGGTGAAAAGAACACAAGGGTTCAGCCCGACAGAGCAACAGATGTGAAAACGAAGGAGATCAGA---GACAAAATTATTCAAGCTAAAGCCTACCTG---AATTTCGCT---CCACCTGGAAGTAAC------TCTCAAGTTGTGAAGGAGTTGAGAGGTCGG------------------------CTGAAAGAGCTGGAACGGTCTGTTGGTGATGCAACAAAGGAC---------AAGGACTTATCAAAG---------------------------------------------------------------------------GGCGCTCTCCGCAGGGTGAAGCCCATGGAAAATGTGTTATATAAGGCTAGTCGTGTCTTTAACAATTGC------------------------------------------------------------------------------------CCTGCCATCGCTACCAAACTCCGTGCCATGAATTATAACACAGAAGAACAAGTTCAGGCGCAGAAAAATCAAGCAGCGTATCTAATGCAGCTTGCAGCAAGGACCACCCCAAAAGGGCTTCACTGTCTCTCAATGCGGCTGACATCAGAATACTTTTCACTGGAT---------------CCTGAAAAA------------AGGCAGATGCCTAAC------CAGCAA---------AATTATTTTGACGCTAATTTCAATCATTATGTTGTCTTC------TCTGACAATGTTTTGGCTTCTTCAGTCGTTGTTAACTCTACGATATCTTCATCAAAGGAGCCAGAAAGAATAGTCTTCCATGTCGTGACTGATTCACTTAATTACCCAGCAATCTCAATGTGGTTTCTGCTAAAC------ATTCAAAGT---AAAGCTACTATCCAAATCCTAAACATTGATGATATGGATGTCCTGCCTAGAGATTATGATCAATTACTGATGAAGCAAAACTCTAAT------------------------------------------------------------------------------------------------------GACCCAAGATTCATTTCTACACTCAATCACGCACGCTTCTATCTCCCGGATATATTCCCGGGT---TTGAACAAGATGGTACTCTTGGACCATGATGTAGTTGTTCAAAGAGATTTAAGTAGACTGTGGAGCATTGATATGAAAGGAAAGGTGGTTGGAGCTGTA---------------------GAGACTTGTCTTGAAGGTGAATCTTCATTT---------CGATCAATGAGCACATTTATTAATTTCTCAGACACATGGGTCGCTGGGAAATTTAGTCCTAGAGCTTGCACATGGGCTTTCGGGATGAATCTAATTGATCTCGAAGAATGGAGAATACGGAAGTTGACTTCTACATACATAAAATAC------TTC---AACCTGGGAACAAAGAGACCATTGTGGAAAGCTGGGAGCTTACCAATAGGTTGGTTGACTTTCTATAGGCAAACATTAGCATTGGACAAGAGATGGCATGTGATGGGGTTAGGTCGCGAA------TCAGGAGTCAAAGCGGTTGACATCGAACAAGCGGCAGTT------ATACACTACGATGGGGTCATGAAGCCGTGGTTGGACATTGGAAAAGAGAATTACAAACGT---------TACTGGAACATACACGTCCCTTACCATCACACCTACTTGCAACAGTGCAATCTTCAAGCT----------------------------------------------------------------------------------------------------------------------------------------------------------------------------------------------------------------
gnl|Arath7|AT2G30575 ---------------------------------------------------------------------------ATGAATCAAGTTCGTCGTTGGCAGAGGATTCTGATCCTCTCGCTGCTATTGTTATCTGTTTTAGCTCCGATTGTTTTCGTTTCGAATCGGCTCAAGAGCATCACTTCCGTCGATAGAGGAGAATTCATTGAAGAATTATCCGACATT------------------------------------ACAGATAAG---------------------------------------------------------------ACCGAG------------------------------------------------------------------------------------------------------------------------------------------------------------------------------------------------------------------------------------------------------------------------------------------------------------------------------------------------------------------GATGAACTTAGACTTACTGCTATTGAACAGGACGAAGAAGGCTTGAAGGAGCCTAAACGTATTCTGCAGGATCGAGATTTTAATTCTGTGGTTTTGTCA------------------------------------------------------------------------------------------------------------------------------------------------AATTCCTCTGATAAAAGTAATGATACTGTGCAGTCTAATGAG---------------------------------------------GGAGACCAAAAAAACTTTCTCTCAGAAGTTGATAAGGGAAATAATCACAAACCAAAGGAGGAACAAGCAGTT---TCACAGAAAACCACAGTAAGCTCGAATGCGGAGGTGAAA------ATTTCAGCAAGAGATATTCAA------------------------------------------------------------------------CTTAATCATAAAACGGAATTCCGACCCCCTTCAAGTAAGAGTGAAAAGAATACAAGGGTTCAACTTGAAAGAGCAACAGATGAGAGGGTAAAGGAGATCAGA---GACAAAATTATCCAAGCGAAAGCCTATCTG---AATTTGGCC---CTACCTGGGAATAAC------TCCCAAATCGTAAAGGAGTTGAGAGTTCGA------------------------ACGAAAGAGCTGGAACGGGCTACTGGTGATACTACCAAGGAT---------AAATATTTGCCAAAG---------------------------------------------------------------------------AGCTCTCCTAACAGATTGAAGGCCATGGAAGTTGCGTTATACAAGGTCAGCCGTGCCTTTCACAACTGC------------------------------------------------------------------------------------CCTGCCATTGCTACCAAACTCCAAGCCATGACTTATAAAACCGAAGAACAAGCTCGGGCGCAGAAGAAACAAGCAGCATATTTAATGCAGCTTGCAGCAAGGACTACCCCAAAAGGGCTTCATTGTCTCTCAATGCGGTTGACAACAGAATATTTTACCCTGGAT---------------CACGAAAAA------------AGGCAGCTTTTG---------CAACAA---------AGTTATAATGATCCTGATCTCTACCATTACGTAGTCTTC------TCTGACAATGTTTTGGCCTCTTCGGTTGTTGTTAACTCTACAATCTCCTCATCAAAGGAACCGGATAAAATAGTATTCCATGTGGTGACAGATTCACTCAATTACCCAGCAATCTCAATGTGGTTTTTACTAAAC------CCAAGTGGC---AGAGCTTCAATCCAAATCCTAAACATTGATGAAATGAATGTCCTGCCATTGTACCATGCTGAATTGCTGATGAAGCAAAATTCAAGT------------------------------------------------------------------------------------------------------GACCCAAGAATCATTTCAGCGCTCAACCATGCACGCTTCTATCTCCCAGATATCTTCCCAGGT---CTAAACAAGATCGTACTCTTCGATCATGATGTAGTAGTGCAAAGGGATCTAACTAGACTGTGGAGCCTTGATATGACGGGGAAAGTTGTTGGAGCTGTA---------------------GAGACTTGTCTTGAAGGTGATCCTTCATAT---------CGTTCGATGGACTCATTCATTAATTTCTCAGATGCATGGGTTTCTCAGAAATTTGATCCCAAGGCTTGCACTTGGGCATTCGGGATGAATCTATTTGATCTCGAAGAATGGAGAAGACAGGAGTTGACTTCTGTATACCTGAAATAC------TTC---GACCTGGGAGTAAAAGGACATCTGTGGAAAGCAGGGGGATTGCCAGTAGGTTGGTTGACTTTTTTCGGGCAAACGTTTCCGTTGGAAAAGAGATGGAACGTGGGTGGGTTAGGTCACGAA------TCAGGACTCAGGGCAAGCGACATCGAACAAGCAGCGGTT------ATACACTACGACGGGATCATGAAACCATGGCTGGACATCGGTATAGACAAGTACAAGCGC---------TACTGGAACATACATGTACCTTACCATCACCCTCACTTACAACGGTGCAACATTCACGAT----------------------------------------------------------------------------------------------------------------------------------------------------------------------------------------------------------------
gnl|Medtr1|AC146721_10.4 ------------------------------------------------------------------------------------------------------------------------------------------------------------------------------------------------------------------------------------------------------------------------------------------------------------------------------------------------------------------------------------------------------------------------------------------------------------------------------------------------------------------------------------------------------------------------------------------------------------------------------------------------------------------------------------------------------------------------------ATGGCGGTTTCTGGTAGAGGAAGCAGAGGTGGATCTACTCTTCGTGGATTCTTCTCTTACCGGATCTTTATTTCTGCTATGTTCTCT---------------------------------------------------------------------------------------------------------------------------------------------------------------------CTCCTTTTCATTGCAACTCTC---------------------------------------------TCTGTTCTATTCACTACAAATCCTTCTACAGAAAAT---------GATGACTCTGATCTTCCTACTACTGGT---AATGCATATGTGCATAGAACATTTTTGGCATTGAAATCT------GACCCACTTAGGACAAGAGTG---------------------------------------------------------------------------------------------------GATTTGATACATCAACAAGCTAAAGATCATATTTCATTAGTGAATGCTTATGCTGCATATGCTAGGAAGCTTAAGCTTGATATTTCTAGGCAGTTGAAGATGTTTGAT---GAATTGGCT---GGTAATTTTTCGGAT------ATTGCTTTGAAACCAACATACAGAGCATCA------------------------TTGTTTGAGTCGGATGGTCCGATTGATGAGGATGTGTTGAGG------------CAGTTTGAGAAA---------------------------------------------------------------------------GAGATTAAGGATAGAGTGAAGATTGCAAGGATGATGATTGTTGAGGCGAAAGAGAAT---TATGATACT------------------------------------------------------------------------------------CAGTTAAAGATTCAGAAGTTGAAGGATACTATATTTGCTGTTAATGAGTCACTTGCTAAGGCAAAGAAGAACGGGGCATTGGCGAGCTTGATTTCTGCCAAATCAGTTCCCAAGAGTTTGCATTGCTTGGCTATGAGGCTGATGGGTGAGAAGATTTCGAACCCG---------GAGAAGTATAGAGAT---------------------------------GAAAGCCCTAGGCTGGAGTTTGAAGATCCGAGTTTGTATCATTATGCAATATTC------TCAGACAACGTGATAGCTGTGTCGGTGGTGGTTAGATCTGTGGTGAAGAATGCAGTTGAGCCATGGAAGCATGTTTTTCACGTCGTTACAAACAGGATGAATGTTGCTGCAATGAAAGTTTGGTTTAAAATGAGG------CCGGTTGAAGGGGGTGCATTTTTAGAGATAAAGTCGGTTGACGAATTCACGTTCTTAAATTCATCGTATGTACCAGTGTTGAGGCAAGTTGAGGCAGCAAAAATGCAGCAGCATTACATTGAGAATCAAGGTGATAAGGCTACAAATGATGCACGT------------------------GACATGAAA------CTTAGAAACGCCAAATACCTGTCGATGTTGGACTATCTTCAGTTTTATTTGCCAGAGATGTACCCTAAA---TTGCGTAATATCTTACTTTTGGATGATGATGTTGTGGTGCAAAAGGACTTGACAGGTTTGTGGAAGATTGATTTGGATGGGAAGGTGAATGGTGCCGTA---------------------GAGATCTGTTTCGGT---------TCTTTC---------CACCGATATTCACAGTACGTGAATTTCTCTCATCCTTTAATCAAGGAAACCTTCAATCCAAAAGCATGTGCTTGGACTTATGGTATGAATATATTTGATCTTGATGCTTGGAGGCGTGAAAAATGCACAGAACATTACCATTACTGG------CAG---AACAAGAATGAAGACCAGACAATATGGAAATCGGGGACGCTTCCACCTGGTTTGATTACCTTTTACTCAACAACAAAGTCACTGGACAAATCATGGCATGTACTTGGATTAGGATACAAT------CCAAGTATTAGCATGGATGAGATCAACAATGCTGCTGTT------ATTCATTACAATGGAAACATGAAACCTTGGCTAGATATTGCTTTGAATCAATACAAAAAT---------CTCTGGACTAAATATGTAGACAGCGATATGGAGTTTGTCCAGATGTGCAATTTTGGCTTATAG-------------------------------------------------------------------------------------------------------------------------------------------------------------------------------------------------------------
gnl|Orysa5|Os02g29530 ------------------------------------------------------------------------------------------------------------------------------------------------------------------------------------------------------------------------------------------------------------------------------------------------------------------------------------------------------------------------------------------------------------------------------------------------------------------------------------------------------------------------------------------------------------------------------------------------------------------------------------------------------------------------------------------------------------------------------------------------------------------------------------------------------------------------------------------------------------------------------------------------------------------------------------------------------------------------ATGGGTGGACGCGGCGCGCTACCGGTGGTCGCGGGGGTC---------------------------------------------GTGCTTGTCCTCCTGGTGGTCGCGGCGCGGGGAGCCTCCGCCGCTGGAGGTGGAGGTGGTGGTGGGGCGGCG---GCGGCGGCTGTCAACGGGGACCGGCTCAGGGCGGAGCAG------------------------------------------------------------------------------------------------------------------------------------ATCCGGAAGCAGGCGAAGGACGCGGCGGCCTCCGCCGCCGCGCTGGCCGCGGCGTCGCGCAGGCTCCACCTCGACCGCGCGCGCCACCTCCGGCTGCTCTCC---TCCCTCCAC---CGCAACCTCACCGCCACGCTCCGTGACCTCAGC---GCCGCCGCGTCGGCG------------TCGGCGTCCGCGTCCGCGTCCGAGGCCGGCTACGCGTCGGCGGGGGACGAGGTG---------CGGCGGCTCGACCTT---------------------------------------------------------------------------CAGGCCAAGGACCTGATCCGCGCCGCGCGCGCCGCCATCGCGGACGCCAAGCCGCTG---TTCGACCCG------------------------------------------------------------------------------------CAGCTCAAGATCCAGCGGCTCAAGGACGCCATCTTCGCGCAGAACGAGTTGCTCGCGCGCGCCAAGAAGCGCGGCGCCTTCGCCTCCCTCATCGCCGCCAAGTCCATCCCCAAGCCGCTCCACTGCCTCGCCGTCCGCCTCACCGCCGAGCGGATCGCACGGCCC---------GAGAATTACGCCGAC---------------CCGGTGCCGCCG------CCGCAC---------GCGCTCGAGGACCCCGCCATGTTCCACTACGCCATCTTC------TCCGACAACGTCCTCGCCGCCTCCGTCGTCGTGCGCTCCGCCGTCGCCAACTCGCTCGACCCCTCCAAGCACGTCTTCCACGTCGTCACCGACCGAATGAACCTTGGCGCCATGCAGGTGATAATTCGCCTAATG---------GACTTAAAAGGCGCGCACTATGAGGTCAAAGCATTTGAAGACTACAAGTTTCTTAACTCCTCATATGTTCCTGTGCTTCGGCAACTGGAGTCAGCAAACCTCCAGAAGTTCTATTTTGAGAACAAGCTTGAGAATGCTACAAAAGATGCTAGT------------------------AATATGAAG------TTTAGGAACCCCAAGTATCTCTCGATGCTCAATCACTTGCGGTTCTATTTGCCGGAGATGTACCCAAAG---CTGCACCGGATACTTTTCTTGGATGATGATGTTGTGGTACAGCGGGATCTTACAGGATTGTGGAAGATTGACATGGATGGGAAGGTGAATGGAGCAGTG---------------------GAAACATGCTTTGGA---------TCGTTT---------CATCGGTATTGGCAGTATATGAACTTCTCGCACCCACTTATCAAAGAGAAGTTTAATCCTAATGCATGTGGATGGGCATATGGCATGAACTTCTTTGATCTTGATTCTTGGAGGAGAGAAAAGAGTACTGAGCAATATCATTACTGG------CAG---AGTCAGAATGAGAACAGGACATTATGGAAGCTAGGAACGTTGCCTCCTGGTTTGATCACATTCTACTCCACCACAAAGCCTCTGGAAAAATCTTGGCATGTTCTTGGACTCGGGTACAAT------CCAAGCATAAGCATGGAGGAGATTAGAAACGCTGCTGTT------GTGCATTTCAACGGGAACATGAAGCCCTGGCTGGATATCGGTATGAACCAGTTCAGGCAC---------CTATGGACAAAATACGTGGATTACGACGACTCATTCATTCGCCAATGCAATTTTGCACCACCG-------------------------------------------------------------------------------------------------------------------------------------------------------------------------------------------------------------
gnl|Sorbi1|Sb04g020140.1 ---------------------------------------------------------------------------------------------------------------------------------------------------------------------------------------------------------------------------------------------------------------------------------------------------------------------------------------------------------------------------------------------------------------------------------------------------------------------------------------------------------------------------------------------------------------------------------------------------------------------------------------------------------------------------------------------------------------------------------------------------------------------------------------------------------------------------------------------------------------------------------------------------------------------------------------------------------------------------------ATGGTAGCCGGCGCCGGGAACCCCGGGCGG---------------------------------------------CCTGTCGCCGTCCTCGCTCTCCTCCTCTTCCTCCTCGCCGCCGCCGCGGCGCCCGCGGCTTCAGGGGCCGGG---TCCGCGGCCGTGAACGGGGACCGCCTCCGGGCAGAGCAG------------------------------------------------------------------------------------------------------------------------------------ATCCGGAAGCAGGCCTCGGACGCCGCCGCATCCGCCGCCGCGCTCGCCGCGGCGTCGCGCAGGCTCCACCTCGACCGCGCGCGGCACCTCCGCCTCCTCTCC---TCGCTCCAC---CGCAACCTCACCAACACGCTCCGCGCCCTCTCCATAGCCGCCGACTCCGCC------------TCCGCCTCGGACGCTTCCTCCGGCTCCGGCTCCGACTCCGCCTCCGCCAACGTTTCGTCCTCCCGCCTGCTCGACCTC---------------------------------------------------------------------------CAGGCCAAGGACCTCATCCGCGCCGCGCGCGCCGCCATCGCCGACTCCAAGCCGCTC---TTCGACCCG------------------------------------------------------------------------------------CAGCTCAAGATCCAGCGCCTCAAGGACACCATCTTCGCGCAGAACGAGCTGCTCGCGCGCGCCAAGAAGCGCGGCGCCTTCGCCTCCCTCATCGCCGCCAAGTCCATCCCCAAGCCGCTCCACTGCCTCGCCGTCCGCCTCACCGCCGAGCGGATCGCAAGGCCC---------GACCACTACGCAGAC---------------CCGGTGCCGCCG------CCGCGG---------GCGCTCGAGGACCCCGCGCTCTTCCACTATGCGATCTTC------TCCGACAACGTGCTCGCGGCCTCATGCGTCGTGCGCTCCGCCGTAGCCAACTCCAACGATCCCTCTAAGCACGTCTTCCATGTTGTCACCGACCGGATGAACCTCGGCGCCATGCAGGTGATAATACGCCGAATG---------GACTTAAAAGGTGCACACTATGAGGTTAAAGCATTTGAGGATTACAAATTCCTCAACTCCTCATACGTTCCTGTGCTCCGGCAACTGGAGTCAGCAAACCTCCAGAAATTCTATTTTGAGAACAAGCTTGAGAATGCCACCAAAGATGCTAGC------------------------AATATGAAG------TTTAGGAATCCCAAATATCTGTCTATGCTTAATCACTTGCGATTCTATTTGCCGGAGATGTACCCAAAG---CTACACCGCATTCTTTTCCTGGATGATGATGTTGTGGTACAAAGGGATCTTACTGGACTCTGGAAGATTGACATGGATGGGAAGGTGAATGGGGCAGTA---------------------GAAACATGCTTTGGA---------TCTTTT---------CATCGATATGCACAGTATATGAATTTCTCACACCCCCTTATCAAAGCAAAGTTTAATCCTAATGCCTGTGGTTGGGCATACGGAATGAATTTCTTTGATCTTGATTCTTGGAGGAGGGAGAAGTGTACTGAGCAGTACCATTATTGG------CAG---AATCAGAACGAGAACCGGACATTATGGAAGCTAGGAACGCTACCCCCAGGCTTAATCACTTTCTACTCCACCACAAAACCTCTTGAGAAATCTTGGCATGTTCTTGGACTTGGATACAAT------CCAAGCATCAGCATGGAGGAGATTAGAAATGCTGCTGTT------GTGCATTTCAATGGCAACATGAAGCCCTGGCTTGACATCGGTATGAACCAGTTCAGGCAC---------CTTTGGACAAAGTACGTGGACTATGATGACTCATATATTCGTCAATGCAATTTCGCACCACCA-------------------------------------------------------------------------------------------------------------------------------------------------------------------------------------------------------------
gnl|Arath7|AT3G02350 ------------------------------------------------------------------------------------------------------------------------------------------------------------------------------------------------------------------------------------------------------------------------------------------------------------------------------------------------------------------------------------------------------------------------------------------------------------------------------------------------------------------------------------------------------------------------------------------------------------------------------------------------------------------------------------------------------------------------ATGGCGGTGGCCTTCCGTGGAGGCCGGGGAGGCGTCGGATCCGGCCAATCTACCGGACTTCGTAGTTTCTTCTCCTACCGGATCTTTATCTCC------------------------------------------------------------------------------------------------------------------------------------------------------------------GCTTTGTTCTCTTTTCTCTTCCTC---------------------------------------------GCCACTTTCTCCGTCGTTCTTAACTCCTCTCGTCATCAGCCTCATCAGGATCATACATTGCCGAGTATGGGC---AACGCATATATGCAGAGGACGTTTTTGGCTTTGCAATCG------GATCCATTGAAAACTAGGTTG---------------------------------------------------------------------------------------------------GATCTGATACACAAGCAAGCCATTGATCATTTGACACTGGTGAATGCGTATGCTGCTTACGCTAGGAAGCTAAAGCTTGATGCTTCTAAGCAGCTTAAGCTCTTCGAA---GATTTGGCT---ATCAACTTCTCGGAT------TTGCAGTCGAAACCTGGTTTGAAATCTGCT------------------------GTGTCTGATAATGGTAATGCTCTTGAGGAGGATTCGTTTAGG------------CAGCTTGAGAAA---------------------------------------------------------------------------GAAGTGAAGGATAAGGTGAAGACAGCGAGGATGATGATCGTTGAGTCTAAAGAGAGT---TATGATACA------------------------------------------------------------------------------------CAGCTTAAAATCCAGAAGTTGAAAGATACAATCTTTGCTGTCCAAGAACAGTTGACAAAGGCTAAGAAAAACGGTGCGGTTGCTAGCTTGATTTCAGCCAAGTCGGTTCCTAAAAGTCTTCATTGTTTGGCCATGAGGCTTGTAGGAGAGAGGATCTCTAATCCT---------GAGAAGTACAAGGAT---------------------------------GCTCCACCTGACCCAGCCGCAGAGGATCCAACTCTTTACCACTATGCGATTTTC------TCTGATAATGTCATTGCTGTGTCTGTTGTGGTGAGATCGGTTGTGATGAACGCTGAGGAGCCATGGAAGCATGTCTTCCATGTGGTGACAGATCGGATGAATCTCGCAGCCATGAAGGTGTGGTTTAAGATGCGT------CCTTTGGACCGTGGTGCCCATGTTGAGATTAAATCCGTGGAGGATTTCAAGTTCTTAAACTCTTCCTATGCGCCGGTCTTGAGGCAGCTTGAGTCTGCCAAGTTGCAGAAGTTTTACTTTGAGAATCAAGCTGAGAACGCAACTAAAGATTCACAT------------------------AACCTCAAG------TTCAAGAACCCCAAGTATCTCTCGATGTTGAACCATCTCAGATTTTACTTACCAGAGATGTATCCGAAG---CTGAATAAGATTTTGTTCTTGGACGATGATGTTGTGGTGCAGAAAGACGTGACTGGTTTATGGAAAATCAACTTGGATGGCAAGGTGAATGGAGCCGTT---------------------GAGACATGTTTTGGT---------TCTTTT---------CATCGATATGGTCAATACTTAAACTTCTCTCATCCTTTGATCAAAGAGAACTTTAACCCCAGTGCCTGTGCTTGGGCCTTTGGAATGAACATATTCGATCTCAATGCCTGGAGACGCGAGAAGTGCACCGATCAATACCATTACTGG------CAG---AACCTGAATGAAGACAGAACTCTCTGGAAATTGGGAACTCTACCTCCGGGATTGATCACATTCTATTCAAAGACGAAATCATTGGACAAATCATGGCATGTACTTGGGTTAGGCTATAAC------CCGGGAGTGAGCATGGACGAAATCAGAAATGCAGGAGTG------ATTCATTACAATGGAAACATGAAACCGTGGCTAGACATTGCGATGAACCAATACAAGTCT---------CTCTGGACTAAATATGTTGATAACGAAATGGAGTTTGTGCAGATGTGCAATTTTGGTCTC----------------------------------------------------------------------------------------------------------------------------------------------------------------------------------------------------------------
gnl|Vitvi1|GSVIVP00038116001 ---------------------------------------------------------------------------------------------------------------------------------------------------------------------------------------------------------------------------------------------------------------------------------------------------------------------------------------------------------------------------------------------------------------------------------------------------------------------------------------------------------------------------------------------------------------------------------------------------------------------------------------------------------------------------------------------------------------------ATGGCGGTAGCAGCTCGAGGCGGGCGAGGATCGTTCGGCGGCGGCGGTCTACGCAATATCGTCTCGTATCGGATCTTTGCCTCCGCCCTGTTCACT---------------------------------------------------------------------------------------------------------------------------------------------------------------------ATTCTCTTCATCGCCACAATC---------------------------------------------TCTGTCCTCCTCAACACCAATCCAGCTCCTCCATCT---------CACGACTCTGTGATCCCGAGCTCCGGC---AACGCCTACATGCAACGGACCTTCCTTGCCCTCAAATCT------GATCCGCTCAGGACCCGACTC---------------------------------------------------------------------------------------------------GACCTCATCCACAAGCAGGCCAACGATCACATCACCCTCGTCAACGCCTATGCGGCCTACGCCCGCAAGCTCAAGCTCGATATCTCGCGGCAGCTCCGAATGTTCGAC---GATTTGGCG---CGGAATTTCTCTGAT------CTGGCGGCACGGCCTGGACCGAGGACGGCG------------------------CCGGAGGATGAGGTGGAGGGGACGGGGGACGAGGACCTTGTG---------AGGCAGTTGGAGAAG---------------------------------------------------------------------------GAGGTGAAGGACAGGGTGAAGATCGCGAGGCTTATGATTGCTGAGTCGAAGGAGTCG---TATGATAAT------------------------------------------------------------------------------------CAGATCAAGATTCAGAAGTTGAAAGATACTATTTTTTCTGTGAATGAGTTGCTGGTGAAGGCGAAGAAGAATGGGCAGGTTGCAAGTTTGATTGCCGCGAAGTCTATTCCGAAGAGTCTGCATTGTTTGGCGATGAGATTGGTGGAGGAGAGAATTGCGCATCCA---------GACAAGTATACGGAG---------------------------------GAAGAGGACAGTGCTGAGTTTGAGGATCCGAGTTTGTACCATTATGCTATATTT------TCGAATAATGTGATTGCAGTGTCGGTGGTGGTGAATTCTGCGGTGAAGAATGCTCAGGAGCCATGGAAGCATGTTTTCCATGTGGTATCGGATCGAATGAATGTTGCCGCCATGAAGGTTTGGTTTAAGATGAGG------CCGGTCGGAGGAGGAGCACGTGTGGAGGTGAAAGCAGTGGAGGATTATGCGTTTTTAAATTCTTCATATGTGCCGGTGCTTAGACAAATGGAGTCGGCGAATTAT------------------------------------------------GGG---------------------GATAATGCAAAA------CTAAGGAACCCCAATTAC---TCATTGCTGAATCACCTTCGGTTTTATTTGCCTGAGATGTACCCGAAG---CTGCACCGCATTTTGTTTTTGGATGATGATGTGGTTGTTCAGAAGGACCTATCAGCCTTGTGGAGGATTGATTTGGATGGAAAGGTGAATGGGGCTGTT---------------------GAGACTTGCTTCGGC---------TCATTT---------CATCGTTATGCCCACTATTTGAACTTCTCGAATTCTGTCATTAGGGAGAAGTTCAACCCCAAGGCTTGTGCCTGGGCATATGGGATGAATATATTTGATCTTGACGCTTGGAGGCGTGAAAAATGCACGGACCAGTATCATTATTGG------CAA---AACTTGAATGAGGATGGGACGCTATGGAAATCGGGGATGCTTCCGCCTGGCCTGATCACATTTTACTCAACAACAAAATCATTGGACAAATCTTGGCATGTACTGGGACTTGGGTACAAT------CCAAGTATTAGCATGGATGAGATCAACCATGCTGCAGTG------ATTCATTTTAATGGAAACATGAAACCTTGGCTTGATATTGCCATTAACCAATTTAAGAAT---------CTCTGGACAAAATATGTGGACAATGATATGGAGTTTGTGCAGGTGTGCAATTTTGGCCTC----------------------------------------------------------------------------------------------------------------------------------------------------------------------------------------------------------------
gnl|Poptr1|590338 ------------------------------------------------------------------------------------------------------------------------------------------------------------------------------------------------------------------------------------------------------------------------------------------------------------------------------------------ATGGCG------------------------------------------------------------------------------------------------------------------------------------------------------------------------------------------------------------------------------------------------------------------------------------------------------------------------------------------------------------------CTGGCGGCCCGAGGAACCCGAGGGGGAGGCAGCGGCGGCATCAACGGTGGACTCCGCCCTTTTTTCTCTTACCGGATCTTCATCTCTGCCATTTTCACT---------------------------------------------------------------------------------------------------------------------------------------------------------------------CTTCTCTTCCTCGCTACTTTC---------------------------------------------TCCATTCTATTCTCCTCTCACCATCACCATCACCATCACCATCACGAAGACGACTCACTGCCTAGTAGCGGA---AATGCTTACGTACAACGTACCTTTTTGGCGGTTAAATCA------GATCCCTTAAAAACACGATTA---------------------------------------------------------------------------------------------------GATTTGATATATAAACAAGCGAATGATCACATGACTTTAGTCAATGCATACGCCGCGTATGCGAGAAAGCTCAAGCTTGATATTTCTAAACAGTTAAGAATGTTTGAT---GAATTAGCT---AAGAATTTAACGGAT------TTACCTTTGAAACCGAGTTATAAATCCTCC------------------------CTTTTCGAGCCGGGTAGTCCGGTGGATGAGGATGTTTTAAGG------------CAATTTGAGAAG---------------------------------------------------------------------------GAAGTTAAGGATATAGTGAAAGTTGCCAGGTTAATGATAGTGGAATCGAAGGAGAGT---TATGATAAT------------------------------------------------------------------------------------CAGATAAAAATTCAGAAGTTGAAAGATACGATTTTTGCGGTTAATGAGTTGTTAATTAAGGCCAAGAAGAATGGAGCGTTTGCGAGCTTGATTTCTGCCAAGTCTGTACCGAAGAGTTTGCATTGTTTGGCGATGAGGCTTGTGGAGGAGAGGGTTGCCCATCCG---------GAGAAGTACAAGGAG---------------------------------GAAGGGTATAAGGAGGAGTTTGAGGATCCAAGTTTGTATCATTATGCTATTTTT------TCAGATAATGTGATTGCGGTTTCAGTTGTGATTAGGTCTGTGGTGAAGAATGCGGAGGAACCGTGGAAACATGTTTTTCACGTGGTTACAGATAGGATGAATGTTGCAGCTATGAAGGTTTGGTTTAGGATGCGG------CCTGTGGAAGGTGGCGCTTTTGTAGGGATCAAGGCAGTGGAGGAGTATAGATTCTTGAATTCATCATATGTGCCGGTTTTGAGGCAGCTTGAGAATGCTAATATGCAGAAGTTTTATTTTGAGAATCAGGCAGAGAATGCTACCAAAGATTCGACT------------------------AATATGAAG------TTTCGGAACCCTAAGTACTTGTCTATGTTGAATCATCTTCGGTTTTATTTGCCAGAGATGTATCCTAAG---TTGCATAAAATTTTGTTTTTGGATGATGATGTTGTGGTTCAGAAGGATTTGACTGGGTTGTGGAAGGTTGATTTGGATGGTAAGGTGAATGGAGCTGTT---------------------GAGACTTGCTTTGGA---------TCATTT---------CATCGTTATGCACAGTATTTGAACTTTTCACATCCTTTGATTAAGGAGAGGTTTAATCCCAAGGCCTGTGCCTGGGCTTTTGGGATGAATATATTTGATCTTGATGCATGGAGGCGGGAGAAATGCACAGAGCAGTATCATTATTGG------CAG---AGCCTGAATGAGGAACGCACTCTATGGAAACTGGGTACTCTTCCACCTGGCTTGATCACCTTTTACTCAACGACGAAGTCCCTGGACAAATCCTGGCATGTGCTTGGCCTCGGATATAAT------CCAAGTATTAGTATGGACGAGATCAGCAACGCTGCTGTC------ATTCATTATAATGGAAACATGAAACCTTGGCTTGACATTGCAATGAACCAGTACAAGAAT---------CTCTGGACTAAGTATGTAGACAATGATATGGAATTTGTTCAGACATGCAATTTTGGCCTT----------------------------------------------------------------------------------------------------------------------------------------------------------------------------------------------------------------
gnl|Selmo1|111745 ------------------------------------------------------------------------------------------------------------------------------------------------------------------------------------------------------------------------------------------------------------------------------------------------------------------------------------------------------------------------------------------------------------------------------------------------------------------------------------------------------------------------------------------------------------------------------------------------------------------------------------------------------------------------------------------------------------------------------------------------------------------------------------------------------------------------------------------------------------------------------------------------------------------------------------------------------------------------------------------------------------------------------------------------------------------------------------------------------------------------------------------------ATGAAGCGCACGATCTTGGCGCTCAGATCGAGGCAAGATCCACTCCGGGCGAGGGCG---------------------------------------------------------------------------------------------------GAGAGTCTTGTCAAGCAAGCGAAGGATCAGCTGGCGGTGGTGAATGCCTACGCCGCGTACGCGAGGCGAGGCAAGCTTGATGTGGCGAGACAGGTGAGAATCTTCACG---GATCAGGCC---AGGAACTACACGGAG------TTACTGGCGAGGCCAGAGAACCGGGGTTTG------------------------ATAGATAGCAATGGTGGCGCAGTGGATCCGGAAGCTCTCAGG------------GCCTTCGAGAGG---------------------------------------------------------------------------GATTTGAGGGAGAGATTGCGGGTGACGCGGCAACTCATGATGGATTCCAAGGAGCTC---TTTGACAAC------------------------------------------------------------------------------------CAGCTCAAGATCCAGAAGCTCAAGGACACCATCTTCCAGGTGAACGAGCAGCTCACGAGAGCCAAGAAGCAGGGAGCTTTCGCGAGCCTCATTGCTGCCAAGTCAGTGCCCAAGAGCTTGCATTGCCTGACGATGAGGCTCATGGAGGAGAGAGTTTCCCATCCG---------GAGCGCTACGTTGAT------------------------------GGTCCGGAGCCTGCCCCCGAGCTGGAAGATCCATCGCTGTTCCACTATGCGATCTTT------TCGGACAACGTGATCGCGGCGTCGGTGGTGGTGAACTCGGCCGTGAAGCATGCCCGAGAGCCCGAGAAGCACGTATTTCACGTGGTGACGGATAAGATGAACTTGGGAGCCATGAAAGTGTGGTTTACGATGAGA------AAGCCGGAG---AAAGCTCACATCGAAGTGAAGGCCGTGGAGGACTACAAGTTTCTCAACTCGTCCTACGTACCGGTGCTCAAGCAGCTCGAGTCGGCCAACTTGCAGCGCTTCTACTTTGAGAACAAGATGGAGAACGCGACCAAGGACGCCACC------------------------AATATGAAG------TTTCGCAACCCGAAGTACCTGTCGATGCTCAACCATCTCCGCTTCTACTTGCCGGAGATGTATCCCAAG---CTGGACAGGATACTCTTCCTCGACGACGACGTGGTGGTGCAGAAGGATCTGACAGGGCTGTGGGAGATCGACATGGACGGGAAGGTGAATGGGGCGGTG---------------------GAGACGTGCTTTGGC---------TCCTTC---------CACAGATATGACAAGTACATGAACTTCTCGCACCCTCTCATCGCGTCCCGATTCAATCCCAAGGCTTGTGGCTGGGCATACGGGATGAATTTCTTCGACTTGAATGCTTGGAGGCGAGAGAAGTGCACCGAAGAGTATCACTACTGG------CAA---TCCAAGAATGAGAACCGCAGTCTTTGGAAGCTTGGAACCCTGCCGCCGGGTCTCATCACCTTCTACAAGACGACCAAGCCTCTGGACAAATCGTGGCACGTACTGGGCCTGGGATACAAC------CCGAGCATCAGCTTGGAGAAGATCAGGAGCGCAGCGGTG------ATTCACTTCAACGGGAATATGAAGCCGTGGCTGGATCTAGCCATGAACCAGTACCGGGAG---------TTTTGGACGAGGTACGTGGATTACGACATGGAATTAGTTCAGATGTGCAACTTTGGACAC----------------------------------------------------------------------------------------------------------------------------------------------------------------------------------------------------------------
gnl|Medtr1|AC174296_15.3 ------------------------------------------------------------------------------------------------------------------------------------------------------------------------------------------------------------------------------------------------------------------------------------------------------------------------------------------------------------------------------------------------------------------------------------------------------------------------------------------------------------------------------------------------------------------------------------------------------------------------------------------------------------------------------------------------------------------------------------------------------------------------------------------------------------------------------------------------------------------------------------------------------------------------------------------------------------------------------------------------------------------------------------------------------------------------------------------------------------------------------------------------------------------------------------------------------------------------------------------------------------------------------------------------------------------------------------------------------------------------------------------------------------AGGATTTTCGCG---GAACTATCA---CGGAACTTTTCGGAT------TTGATGAGCAAACCTCGGTACAGAAATCTT------------------------TTCAGCAATGATGCAGTTCCTGTTGATGAATCGGTGGTTCGC------------CAATTGGAGAAG---------------------------------------------------------------------------GAAGTGAAGGAGCGGATTAAAACTACGCGCCAGGTCATTGGTGAAGCTAAAGAGTCC---TTCGATAAC------------------------------------------------------------------------------------CAATTGAAGATTCAGAAGTTGAAGGATACTATTTTTGCTGTAAATGAGCAGTTAACGAAGGCGAAGAAGCAGGGTGCTTTCTCAAGTTTGATTGCTGCTAAGTCAATTCCGAAGAGCTTGCATTGTCTATCAATGAGGCTGATGGAAGAACGGATTGCTCATCCA---------GAGAAGTATATCGAT------------GAGGGGAAG---------------CCTATTCCTCCGGAAGTTGAAGATCCTAATCTATATCACTACGCCTTGTTC------TCGGATAATGTTGTAGCCGCATCTGTTGTGGTTAACTCAGCAACAAAGAACGCAAAGGAACCGTGGAAGCATGTGTTTCATGTTGTAACAGACAAGATGAATCTGGGAGCTATGCAAGTGATGTTCAAGTTGAAG------GATTACAAT---GGAGCACACATTGAGGTTAAGGCAGTTGAAGATTACAAATTCCTGAATTCTTCTTATGTGCCGGTCCTTCGACAACTGGAATCCGCTAACCTGCAGAAATTTTACTTTGAGAACAAGCTTGAAAATGCTACCAAGGACACAACA------------------------AATATGAAG------TTTAGGAATCCTAAATATTTGTCCATTTTGAATCATTTGAGATTCTACTTACCGGAAATGTATCCAAAG---TTGCATAAAGTTTTATTTTTGGATGATGACATAGTAGTTCAGAAGGACCTTACTGGGTTATGGAAGATTGATATGGATGGCAAGGTGAATGGAGCTGTA---------------------GAAACATGTTTTGGG---------TCATTT---------CATAGATATGCACAGTACATGAATTTCTCGCATCCGTTGATCAAAGCTAAATTTAATCCGAAGGCTTGTGCATGGGCTTATGGAATGAATTTTTTTGATTTGGATGCTTGGAGAAGGGTGAAATGCACAGAAGAGTATCATTACTGG------CAG---AATCTGAATGAGAACCGAACATTATGGAAATTAGGAACCTTACCACCTGGTCTAATCACATATTACTCAACAACGAAGCCACTGGATAAATCATGGCATGTTTTGGGACTTGGTTATAAT------CCAAGCATCAGCATGGATGAGATTAACAATGCAGCAGTG------GTGCATTTCAATGGTAACATGAAACCATGGCTTGATATTGCAATGACTCAATTCAAGCCA---------CTTTGGTCAAAGTATGTTGACGTCGAGTTAGAGTTTGTTCAGGCCTGCAATTTTGGTATCTAA-------------------------------------------------------------------------------------------------------------------------------------------------------------------------------------------------------------
gnl|Arath7|AT3G25140 ---------------------------------------------------------------------------------------------------------------------------------------------------------------------------------------------------------------------------------------------------------------------------------------------------------------------------------------------------------------------------------------------------------------------------------------------------------------------------------------------------------------------------------------------------------------------------------------------------------------------------------------------------------------------------------------------------------------------------------ATGGCTAATCACCACCGACTTTTACGCGGCGGCGGATCTCCGGCCATAATCGGTGGCAGAATCACACTCACAGCTTTCGCTTCC------------------------------------------------------------------------------------------------------------------------------------------------------------------ACTATCGCACTCTTCCTCTTCACT---------------------------------------------CTCTCCTTCTTCTTCGCTTCAGATTCTAACGATTCTCCTGATCTCCTTCTTCCCGGTGTTGAGTACTCTAAT---GGAGTCGGATCTAGAAGATCCATGTTGGATATCAAATCG------GATCCGCTTAAGCCACGGTTG---------------------------------------------------------------------------------------------------ATTCAGATCCGGAAACAAGCTGATGATCATCGGTCATTAGCATTAGCTTATGCTTCTTACGCGAGAAAGCTTAAGCTCGAGAATTCGAAACTCGTCAGGATCTTCGCT---GATCTTTCG---AGGAATTACACGGAT------CTGATTAACAAACCGACGTATCGAGCTTTG------------------------TATGATTCTGATGGAGCCTCGATTGAAGAATCTGTGCTTAGG------------CAATTTGAGAAA---------------------------------------------------------------------------GAAGTTAAGGAACGGATTAAAATGACTCGTCAAGTGATTGCTGAAGCTAAAGAGTCT---TTTGATAAT------------------------------------------------------------------------------------CAGTTGAAGATTCAGAAGCTGAAAGATACGATTTTCGCTGTTAACGAACAGTTAACTAATGCTAAGAAGCAAGGTGCGTTTTCGAGTTTGATCGCTGCGAAATCGATTCCGAAAGGATTGCATTGTCTTGCTATGAGGCTGATGGAAGAGAGGATTGCTCACCCT---------GAGAAGTATACTGAT------------GAAGGGAAAGATAGA------CCGCGG---------GAGCTCGAGGATCCGAATCTTTACCATTACGCTATATTT------TCGGATAATGTGATTGCGGCTTCGGTGGTTGTGAACTCTGCTGTGAAGAATGCTAAGGAGCCGTGGAAGCATGTTTTTCACGTTGTGACTGATAAGATGAATCTTGGAGCTATGCAGGTTATGTTTAAACTGAAG------GAGTATAAA---GGAGCTCATGTAGAAGTTAAAGCTGTTGAGGATTATACGTTTTTGAACTCTTCGTATGTGCCTGTGTTGAAGCAGTTAGAATCTGCGAATCTTCAGAAGTTTTATTTCGAGAATAAGCTCGAGAATGCGACGAAAGATACCACG------------------------AATATGAAG------TTCAGGAACCCCAAGTATTTATCTATATTGAATCACTTGAGGTTTTATTTACCCGAGATGTACCCGAAA---CTACATAGGATACTGTTTTTGGACGATGATGTGGTTGTGCAGAAGGATTTAACGGGTCTGTGGGAGATTGATATGGATGGGAAAGTGAATGGAGCTGTA---------------------GAGACTTGTTTTGGG---------TCGTTT---------CATCGGTACGCTCAATACATGAATTTCTCACATCCTTTGATCAAAGAGAAGTTTAATCCCAAAGCATGTGCGTGGGCGTATGGAATGAACTTCTTTGATCTTGATGCTTGGAGAAGAGAGAAGTGCACAGAAGAATATCACTACTGG------CAA---AATCTGAACGAGAACAGGGCTCTATGGAAACTGGGGACGTTACCACCGGGACTGATCACCTTTTACTCAACCACAAAGCCGCTGGACAAATCATGGCATGTGCTTGGGCTGGGTTACAAT------CCGAGCATTAGCATGGATGAGATCCGCAACGCTGCAGTG------GTACACTTCAACGGTAACATGAAGCCATGGCTTGACATAGCTATGAACCAGTTTCGACCA---------CTTTGGACCAAACACGTCGACTATGACCTCGAGTTTGTTCAGGCTTGCAATTTTGGCCTC----------------------------------------------------------------------------------------------------------------------------------------------------------------------------------------------------------------
gnl|Poptr1|799474 ---------------------------------------------------------------------------------------------------------------------------------------------------------------------------------------------------------------------------------------------------------------------------------------------------------------------------------------------------------------------------------------------------------------------------------------------------------------------------------------------------------------------------------------------------------------------------------------------------------------------------------------------------------------------------------------------------------------------------------------------------------------------------------------------------------------------------------------------------------------------------------------------------------------------------------------------------------------------------------------------------------------------------------------------------------------------------------------------------------------------------------------------------------------------ATGAAATCG------GATCCGCTTAAGTCACGATTG---------------------------------------------------------------------------------------------------GATCAGATCCGGAAGCAAGCGGATGATCACCGGTCGCTAGCGCATGCGTATGCATCGTATGCGCGGAAACTGAAGCTTGAGAATTCGAAGCTTGTTAGGGTTTTTGCT---GATCTGTCG---CGAAATTACACTGAT------CTTATTAACAAGCCATCGTATAGAGCTCTT------------------------TCCGAGTCGGATTCTCTGTCCATTGATGAGGCTACGCTTAGA------------TTGTTCGAGAAG---------------------------------------------------------------------------GAAGTGAAAGAGAGGATCAAAGTTACGAGGCAAGTGATTGCTGAAGCGAAAGAGAGT---TTTGACAAT------------------------------------------------------------------------------------CAGTTGAAGATTCAGAAGTTGAAGGATACTATTTTTGCGGTTAATGAGCAGTTAACCAAAGCGAAAAAGCAAGGGGCGTTTTCGAGTTTGATTGCTGCGAAATCGATACCTAAGAGTTTGCATTGCCTTGCGATGAGGTTGATGGAGGAGAGGATTGCTCATCCG---------GAGAAGTATAATGAT------------GAAGGGAAGCCACCC------CTTCCG---------GAGTTGGAGGATCCGAAGCTTTATCATTATGCGATTTTC------TCTGATAATGTGATTGCAGCGTCGGTGGTGGTGAATTCCGCGGTGAAGAATGCAAAAGAGCCATGGAAACATGTTTTTCATGTCGTGACTGATAAAATGAATCTCGGGGCAATGCAGGTTATGTTTAAATTAAAA------GATTATAAT---GGGGCACATATAGAGGTGAAAGCTGTTGAGGATTATAAATTCTTGAATTCTTCATATGTGCCTGTACTTAAGCAATTGGAGTCGGCGAATCTGCAGAAGTTTTACTTTGAGAATAAGCTCGAGAATGCAACCAAGGATACTACA------------------------AATATGAAG------TTTAGGAACCCCAAGTACTTGTCAATCTTGAATCACTTACGGTTCTATTTGCCGGAGATGTATCCAAAG---TTGCATAGAATATTGTTTTTAGATGATGATATAGTGGTGCAAAAGGACTTGACCGGGTTATGGAAGATAGATATGGATGGGAAGGTGAATGGAGCTGTG---------------------GAGACCTGTTTCGGG---------TCATTT---------CATAGGTATGCTCAGTATATGAATTTCTCACACCCCTTGATCAAGGAGAAGTTTAACCCGAAGGCTTGTGCTTGGGCGTACGGCATGAACTTCTTTGATTTGGATGCTTGGAGGAGAGAGAAGTGCACGGAAGAGTATCATTATTGG------CAG---AACCTGAATGAGAACCGAACCTTGTGGAAATTGGGGACGCTGCCCCCGGGTTTAATCACATTTTACTCAACAACAAAGCCGCTAGACAAGTCATGGCATGTCCTGGGACTTGGGTATAAT------CCTAGCATTAGTATGGACGAGATTCAGTCTGCCGCGGTG------GTGCATTTCAATGGGAATATGAAGCCGTGGCTTGATATTGCAATGACCCAGTTTAAACCC---------CTATGGACAAAGCATGTTGACTATGAGTTGGAGTTTGTCCAGGCCTGCAATTTTGGTCTC----------------------------------------------------------------------------------------------------------------------------------------------------------------------------------------------------------------
gnl|Vitvi1|GSVIVP00012272001 ------------------------------------------------------------------------------------------------------------------------------------------------------------------------------------------------------------------------------------------------------------------------------------------------------------------------------------------------------------------------------------------------------------------------------------------------------------------------------------------------------------------------------------------------------------------------------------------------------------------------------------------------------------------------------------------------------------------------------------------------------------------------------------------------------------------------------------------------------------------------------------------------------------------------------------------------------------------------------------------------------------------------------------------------------------------------------------------------------------------------------------------------------------------------------------------------------------------------------------------------------------------------------------------------------------------------------------------------------------------------------------------------------------------------------------------------------------------------------------------------------------------------------------------------------------------------------------------------------------------------------------------------------------------------------------------------------------------------------------------------------------------------------------------------------------------------------------------------------------------------------------------------------------------------------------------------------------ATGCGGTTGATGGAGGAGCGAATTGCGCACCCG---------GAGAAGTACTCCGAT------------GAGGGGAAACCGACT------CCGCCG---------GAGTTGGAGGATCCCAAGCTGTATCACTATGCCATTTTC------TCTGATAATGTGATTGCGGCGTCGGTAGTGGTGAATTCGGCCGTGAAGAACGCGAAGGAGCCATGGAAGCATGTGTTTCATGTGGTGACTGATAAGATGAATCTGGGGGCAATGCAGGTCATGTTTAAGATGAGA------GACTATAAT---GGGTCTCACATTGAAGTTAAGGCTGTGGAAGATTACAAGTTCTTGAATTCATCGTATGTGCCAGTTCTTAGGCAGCTTGAGTCCGCAAATTTGCAGAGATTTTATTTTGAAAATAAGATTGAGAATGCCACAAAGGACACAACG------------------------AACATGAAA------TTTAGGAATCCCAAATACTTGTCGATGTTGAATCATTTGAGATTTTATTTGCCAGAAATGTACCCGAAA---TTGCACAGGATATTGTTTCTGGATGACGATGTTGTGGTTCAGAGGGATTTGACTGGGTTGTGGAAGATAGATATGGATGGGAAGGTGAATGGGGCTGTT---------------------GAGACGTGTTTCGGG---------TCATTC---------CATAGGTATGCACAGTACATGAATTTTTCACACCCTCTGATTAAAGAGAAGTTTAATCCCAAGGCCTGTGGGTGGGCTTATGGGATGAATTTCTTCGATTTGGATGCATGGAGAAAGGAGAAGTGCACCGAGCAGTATCACTACTGG------CAG---AATCTGAATGAGAATCGCACCTTATGGAAATTGGGAACACTGCCTCCAGGCCTGATCACTTTTTACTCAACAACAAAGCCGCTGGACAAGTCCTGGCATGTTCTGGGTCTTGGCTACAAT------CCAAGCATAAGCATGGATGAGATTCACAATGCTGCAGTG------GTCCACTTTAATGGAAATATGAAACCGTGGCTTGATATTGCCATGAACCAGTTCCGTCCT---------CTTTGGACAAAGCATGTTGACTATGATATGGAGTTTGTTCAGGCCTGCAATTTTGGCCTC----------------------------------------------------------------------------------------------------------------------------------------------------------------------------------------------------------------
gnl|Orysa5|Os04g54360 ---------------------------------------------------------------------------------------------------------------------------------------------------------------------------------------------------------------------------------------------------------------------------------------------------------------------------------------------------------------------------------------------------------------------------------------------------------------------------------------------------------------------------------------------------------------------------------------------------------------------------------------------------------------------------------------------------------------------------------------ATGAGGCGGCGGCCGTTCCTCGACCAGCGGCGGCCGTCGTCGTTCAAGCGCCGGTGGCAGCAGCGCCCGTGGTGGTTC------------------------------------------------------------------------------------------------------------------------------------------------------------CGCCTCGCGGTCACCCTCCTCCTCGCCCTC---------------------------------------------GCCTGCCTCTTCCTCCTGCTCGCGCTCCGGGGCTCGCCCGACCCCGACCCGGTGGTGCTCCCCTCCACCGAC---------------------TCGTCCAGATCCGCGGCCACC------ACCTCCCCTCTCCTCCATCAG---------------------------------------------------------------------------------------AGATCTTACCTCGATGGCGTTACGGATGCGTTCAACATGACCGACGAAATGCTGAGTGCT---CACTCGTTTTCAAGGCAGCTTATG---GACCAGATTTCCCTTGCAAAAACCTACCTC---GTCGTTGCG---AAGGAAGCCAATAAC------CTGCAGTTTGCAGCAGAGCTTAGCTCGCAG------------------------ATACGGCGGGCGCAGAGCATCCTTGCGCATGCTGCAGCCCAT---GGTGGCACGGTGACGGAGCAG---------------------------------------------------------------------------GATGCGGAGAAGGCAATTAGGGACATGTCGGTGTTGTTCTTCCAGGCGCAGCAGTTCCGCTATGATAGT------------------------------------------------------------------------------------GCAGTTACAATCATGAAGTTGAAGGGTCAGATTCAATCCCTAGAGGAGAAATCGAAAGCTGAGGCGGAAAAGAGCACCAAGTATGGGCAGATTGCTGCCGAGGAGCTTCCAAAGGGGCTTTACTGCCTTGGAGTCCGGTTAACCATGGAATGGTTCAAGACAACT------------GAGCTCCAG---------------AGGAAGTTTACTGAGAGGAGCCCAGCAGTACAGAGCAACCTAAGGGATAACAGCCTTTACCATTACTGTGTTTTC------TCGGACAACATCCTTGCTGTTTCTGTTGTCGTCAATTCTACAACTCTAAATTCAATGCGCCCTGAAAAGATTGTTTTTCACTTGGTGACTGACGAGGTGAATTATGCTCCCATGAGGGCGTGGTTCGCCCTGAAT------GATTACAGA---GGAGCCACTGTGGAGATTCAAAAGGTAGAGGATTTCACTTGGCTCAATTCATCGTATGTTCCTGTTCTTAAACAGCTCCAGGATGCTGCCACCCAGAACTACTACTTCTCTGGCAGTGGTAATCGTGGA------------------------------------ACACCAGTCAAA------TTCAGGAACCCTAAGTACTTATCAATGCTTAACCACCTGAGGTTCTATATCCCAGAAATCTATCCAGAA---TTGCGTAAGGTCGTATTTCTTGATGATGACATTGTTGTCCAAAAGGACTTGTCGGAATTGTTTACCATCAACCTCAATGGAAATGTTATGGGAGCTGTA---------------------GAGACTTGCATGGAG---------ACATTT---------CACAGGTTCCATAAGTATCTTAACCATTCCCATCCTCTAATCCGTGCTCATTTTGATCCTGATGCCTGTGGCTGGGCATTTGGTATGAATGTTCTTGATCTTGTGATGTGGAGGAATAAGAATGTGACAGGTATATATCATTACTGG------CAA---GAGCGCAATGCTGATCATACCCTATGGAAGCTTGGATCTTTACCACCTGGTCTTCTTGCTTTCTATGGCTTGGTTGAGCCATTGGACCCCAAATGGCATGTCTTGGGACTGGGCTACACA---------ACAGTGGATCCCGCTACTATCAAAGAAGGTGCAGTG------TTGCATTACAATGGAAATATGAAGCCATGGCTAAAAATTGGGATGGAGAAGTACAAGGGC---------TTCTGGGATAACTATGTAGACTATTCACACCCTCTGCTTCAGCGGTGCTTCACGCAC-------------------------------------------------------------------------------------------------------------------------------------------------------------------------------------------------------------------
gnl|Sorbi1|Sb06g029980.1 ---------------------------------------------------------------------------------------------------------------------------------------------------------------------------------------------------------------------------------------------------------------------------------------------------------------------------------------------------------------------------------------------------------------------------------------------------------------------------------------------------------------------------------------------------------------------------------------------------------------------------------------------------------------------------------------------------------------------------------------ATGAGGCGGCGGCCGTTCCTGGACCAGCGGCGGCCGTCG---TTCAAGCGCCGGTGGCAGCAGCGGCCGTGGTGGGTG------------------------------------------------------------------------------------------------------------------------------------------------------------CGCCTCGCGCTCTCCCTCCTCCTCGCACTC---------------------------------------------GCGTGCGTCCTCCTCCTCGCCGTCCTCCTCGGCTCCCCCGACCCCGGCGCCTCG------CCGTCCACCTCCGCCGCG---------------TCCTCCGGATCCGAGACCACC------TCCGCACCTCTCCTCCGTCAG---------------------------------------------------------------------------------------AGATCTTACCTGGAGGGCATCACGGATGCGCTCAACATGACTGACGAAATGCTGAGCGCC---CGCTCGTTCTCGAGGCAGCTCATG---GACCAGATTTATCTAGCCAAAACTTATGTC---ATCGTTGCC---AAGGAGGCAAACAAC------CTGCAGTTCGTGGCGGAGCTTAGTGCCCAG------------------------GTACGGCGGGCGCAGAGCATCCTTGCGCACGCTGCAGCCCAT---GGGGGCACGGTGATGGAGCAG---------------------------------------------------------------------------GAAGCAGAGAAGGCGATCAGGGATATGTCGGTGCTGCTCTTCCAGGCGCAGCAGCTTCGGTATGACAGT------------------------------------------------------------------------------------GGTATCACAATCATGAAGTTGAAAGGCCAGATTCAGTCCCTAGAGGAGAAGTCGAAAGCTGAGGCAGACAAGAGCACAAAATATGGCCAGATTGCAGCTGAGGAGCTCCCAAAGGGACTTTATTGCCTTGGTGTCCGATTAACCATGGAATGGTTCAAAAGTCCT------------GAGCTTCAG---------------AGAAAGTTTTCAGACAGGAGCCCATCAGTGCAGAGCAATCTAAGGGATAACAGCCTCTATCATTTCTGTGTCTTC------TCAGACAACATCCTTGCTGTTTCAGTTGTTGTCAATTCTACGGCTATAAACTCGAGGCACCCTGACAAGGTTGTTTTTCACCTAGTGACTGATGACTTGAACTATGCTCCGATGAAGGCGTGGTTTGCCATGAAT------GACTACAGA---GGAGTCACTGTGGACATACAAAAGGTGGAGGACTTCACCTGGCTCAATGCATCATATGTTCCCGTTCTTAAACAGCTACAGAACGCTGCTACCCAGAAGTTCTACTTCTCTGGCAGTGGTAATCGTGGA------------------------------------ACACCAATTAAA------TTCAGGAACCCAAAGTACTTATCAATGCTTAACCACTTGAGGTTCTACATTCCGGAAATATATCCTGAA---TTGCAGAAGGTGGTATTTCTTGATGATGATATCGTTGTTCAGAAGGACCTGTCAGAATTGTTTACTATCAACCTCAATGGTAATGTGATGGGTGCTGTA---------------------GAGACTTGCATGGAG---------ACATTC---------CACAGATTTCATAAGTATCTTAATCATTCCCACCCTCTAATCCGTGCTCATTTTGACCCTGATGCTTGTGGCTGGGCATTTGGTATGAATGTGCTTGATCTGGTCGAATGGAGGAACAAGAATGTGACAGGCATATATCATTATTGG------CAG---GAGCGCAATTCTGATCATACCCTATGGAAGCTTGGGTCTTTACCACCTGGGCTTCTTGCTTTCTATGGCTTGGTTGAAGCATTGGATCCCAAATGGCATGTTTTGGGACTTGGCTACACA---------ACTGTGGATCCTGCTACTATCAAGGAAGGTGCAGTA------CTGCACTACAATGGAAATATGAAGCCATGGCTCAAAATTGGAATGGAGAAGTACAAGAGC---------TTTTGGGATAGCTATGTGGACTATTCACATCCTTTGATTCAGCAGTGCTTCATGCGT-------------------------------------------------------------------------------------------------------------------------------------------------------------------------------------------------------------------
gnl|Medtr1|AC173290_16.3 ---------------------------------------------------------------------------------------------------------------------------------------------------------------------------------------------------------------------------------------------------------------------------------------------------------------------------------------------------------------------------------------------------------------------------------------------------------------------------------------------------------------------------------------------------------------------------------------------------------------------------------------------------------------------------------------------------------------------------------------ATGAGGCAAAGAGCAATGGATTTTCTTCGAAGGCCGGTG------CGGAGAAGAGTTCATGATGCGTTGTGGTGGGCA------------------------------------------------------------------------------------------------------------------------------------------------------------------------------TTGTGCTGTGCA---------------------------------------------CTGGTTCTTGTCTTTATCTATATTCTGATCACTGGG------------------------------------------------------------------ACTCATATTGAG------TCTAGACCAGCTTTGTCCAAG---------------------------------------------------------------------------------------AACTTACAAGATGATAGGATTATGGAAGACCCTAATACTACCGAAGAGATGTTAAGTTCG---GACTCGGTGACCAGACATCTTAAT---GATCAAATATCCCTAGCAAAAGCTTTTGTT---GAAATTGCA---AAAGAAAGTAAGAAT------ATCCAATTTGCTGGGGAACTAAGTGCTCAA------------------------ATCCGCAATTCGCAGATTTTCCTCTCGAATGCTGCCATTAGC------CATTCTCCTTTAACGACT------------------------------------------------------------------------AGAGATTCAGAGAGAGCTATCTATGATATGGCGTTACTGTTATTCCAAGCACAAAAACTCCATTATGACAGT------------------------------------------------------------------------------------GCTACCATGATCATGAGATTCAAAGCAAAACTCCAAGCTCTTGAAGAAGAAGTAAACTCAGTAAGAGAAAAGAATTTGAAATATGGACAAATAGCAGCTGAAGAAGTTCCTAAAAGCTTATACTATCTTGGTGTCCGGTTGACAACAGAATGGTTCAAAAACCTT------------GATTTGCAAAAG------------AAATTGAAGGACAAA------AGACATGTGGAGATGAAGATTAAGGATGAAAATCTTTACCACTTTTGCGTGTTT------TCTGATAACATTATTGCAACTTCGGTCGTGGTCAATTCAACTGCAAAAAATTCTAAAAATCCCTATATGATTGTTTTTCACCTTGTCACCGATGGAATAAATTATGCTGCGATGAAGACGTGGTTTGCCATGAAT------GATTTCCGT---GGGGTGACTGTGCAAGTTCAGAAGTATGAAGACTTTACTTGGTTAAATGCTTCTTATGTTCCCGTGCTTAAGCAACTTCAAGATTCAGAAATGCAAAGATACTACTTTTCTGGAAACACCGACGATGGAAGG---------------------------------ACACCTATCAAG------TTTCGTAACCCTAAATATCTGTCCATGCTTAACCATCTTAGGTTCTATATCCCTGAAATTTTTCCTGAA---CTGAAGAAAATCGTGTTCCTGGACGACGATGTTGTGGTTCAGAAGGATCTTTCTGATCTTTTTTCCATTGATTTGAATGGGAATGTCAATGGAGCTGTT---------------------GAGACATGCAAGGAG---------ACATTT---------CATAGATACCATACATACTTGAACTATTCTCATCCTCTTATAAGAGCACATTTTGATCTGGATGCATGCGGGTGGGCATTTGGGATGAATGTATTTGATTTGGTTGAGTGGAGGAAAAATAATGTAACCGGCATCTACCATTATTGG------CAG---GCAAAGAATGCCGATCGGACACTATGGAAA------------------------------------------------------------------------CTCGGTTTTGGCTACACA---------AAGGTTGATCCTCGATTGATAGAGAAAGGGGTTGTA------CTGCATTTCAATGGAAATTCCAAACCTTGGTTGAAGATTGGCATTGAAAAATACAAACCC---------CTATGGGAAAAACATATTGACTACTCTCATCCCTTATTGCAGGAATGCAACTTTCATTGA----------------------------------------------------------------------------------------------------------------------------------------------------------------------------------------------------------------
gnl|Medtr1|AC173290_23.3 ---------------------------------------------------------------------------------------------------------------------------------------------------------------------------------------------------------------------------------------------------------------------------------------------------------------------------------------------------------------------------------------------------------------------------------------------------------------------------------------------------------------------------------------------------------------------------------------------------------------------------------------------------------------------------------------------------------------------------------------------------------------------------------------------------------------------------------------------------------------------------------------------------------------------------------------------------------------------------------------------------------------------------------------------------------------------------------------------------------------------------------------------------------------------------------------------------------------------------------------------------------------------------------------------------------------------ATGGAAGACCCTAATACTACCGAAGAGATGTTAAGTTCG---GACTCGGTGACCAGACATCTTAAT---GATCAAATATCCCTAGCAAAAGCTTTTGTT---GAAATTGCA---AAAGAAAGTAAGAAT------ATCCAATTTGCTGGGGAACTAAGTGCTCAA------------------------ATCCGCAATTCGCAGATTTTCCTCTCGAATGCTGCCATTAGC------CATTCTCCTTTAACGACT------------------------------------------------------------------------AGAGATTCAGAGAGAGCTATCTATGATATGGCGTTACTGTTATTCCAAGCACAAAAACTCCATTATGACAGT------------------------------------------------------------------------------------GCTACCATGATCATGAGATTCAAAGCAAAACTCCAAGCTCTTGAAGAAGAAGTAAACTCAGTAAGAGAAAAGAATTTGAAATATGGACAAATAGCAGCTGAAGAAGTTCCTAAAAGCTTATACTATCTTGGTGTCCGGTTGACAACAGAATGGTTCAAAAACCTT------------GATTTGCAAAAG------------AAATTGAAGGACAAA------AGACATGTGGAGATGAAGATTAAGGATGAAAATCTTTACCACTTTTGCGTGTTT------TCTGATAACATTATTGCAACTTCGGTCGTGGTCAATTCAACTGCAAAAAATTCTAAAAATCCCTATATGATTGTTTTTCACCTTGTCACCGATGGAATAAATTATGCTGCGATGAAGACGTGGTTTGCCATGAAT------GATTTCCGT---GGGGTGACTGTGCAAGTTCAGAAGTATGAAGACTTTACTTGGTTAAATGCTTCTTATGTTCCCGTGCTTAAGCAACTTCAAGATTCAGAAATGCAAAGATACTACTTTTCTGGAAACACCGACGATGGAAGG---------------------------------ACACCTATCAAG------TTTCGTAACCCTAAATATCTGTCCATGCTTAACCATCTTAGGTTCTATATCCCTGAAATTTTTCCTGAA---CTGAAGAAAATCGTGTTCCTGGACGACGATGTTGTGGTTCAGAAGGATCTTTCTGATCTTTTTTCCATTGATTTGAATGGGAATGTCAATGGAGCTGTT---------------------GAGACATGCAAGGAG---------ACATTT---------CATAGATACCATACATACTTGAACTATTCTCATCCTCTTATAAGAGCACATTTTGATCTGGATGCATGCGGGTGGGCATTTGGGATGAATGTATTTGATTTGGTTGAGTGGAGGAAAAATAATGTAACCGGCATCTACCATTATTGG------CAG---GCAAAGAATGCCGATCGGACACTATGGAAA------------------------------------------------------------------------CTCGGTTTTGGCTACACA---------AAGGTTGATCCTCGATTGATAGAGAAAGGGGTTGTA------CTGCATTTCAATGGAAATTCCAAACCTTGGTTGAAGATTGGCATTGAAAAATACAAACCC---------CTATGGGAAAAACATATTGACTACTCTCATCCCTTATTGCAGGAATGCAACTTTCATTGA----------------------------------------------------------------------------------------------------------------------------------------------------------------------------------------------------------------
gnl|Arath7|AT2G20810 ---------------------------------------------------------------------------------------------------------------------------------------------------------------------------------------------------------------------------------------------------------------------------------------------------------------------------------------------------------------------------------------------------------------------------------------------------------------------------------------------------------------------------------------------------------------------------------------------------------------------------------------------------------------------------------------------------------------------------------------ATGAGAAGGAGAGGAGGGGATAGTTTCCGGAGAGCTGGA------CGGAGGAAGATCTCGAATGTGGTATGGTGGGTT------------------------------------------------------------------------------------------------------------------------------------------------------------------------------CTCTCTGGTATT---------------------------------------------GCCCTCCTGCTCTTCTTTCTCATTCTCTCCAAAGCT------------------------------------------------------------------GGTCATATTGAA------CCTAGACCCTCTATTCCTAAG------------------------------------------------------------------------------------CGACGTTACCGTAATGACAAATTTGTAGAGGGTATGAATATGACTGAGGAAATGTTGAGTCCT---ACTTCCGTTGCTCGTCAAGTTAAT---GATCAGATTGCTCTTGCTAAAGCTTTTGTT---GTCATTGCT---AAAGAAAGTAAGAAT------CTTCAGTTTGCTTGGGACTTAAGTGCTCAG------------------------ATCCGTAACTCTCAGTTGCTTTTATCGAGTGCTGCTACTAGG------AGAAGTCCCTTGACTGTC------------------------------------------------------------------------TTGGAATCTGAGTCTACTATTCGTGACATGGCTGTTTTGTTATATCAAGCTCAGCAGCTTCACTATGATAGT------------------------------------------------------------------------------------GCTACTATGATTATGAGGCTTAAGGCCTCGATTCAGGCTCTTGAAGAACAAATGAGTTCCGTTAGCGAGAAGAGTTCCAAGTATGGACAGATTGCTGCTGAGGAAGTGCCTAAGAGTCTTTACTGTCTTGGTGTTCGTCTCACTACCGAATGGTTTCAGAATTTA------------GACTTACAGAGA------------ACTCTTAAGGAAAGG------AGTCGTGTTGATTCGAAACTCACGGATAACAGTCTCTACCATTTCTGTGTGTTT------TCCGATAACATTATTGCTACTTCTGTTGTGGTTAATTCTACTGCTCTCAATTCCAAGGCCCCTGAGAAAGTTGTGTTTCATCTTGTGACTAATGAGATCAACTATGCTGCAATGAAGGCTTGGTTCGCCATTAATATGGACAACCTCAGA---GGAGTCACTGTGGAGGTTCAGAAGTTCGAGGATTTCTCATGGCTGAATGCTTCCTATGTTCCGGTCCTCAAGCAGCTGCAAGACTCTGATACGCAAAGCTATTATTTCTCTGGACACAACGATGATGGGCGC---------------------------------ACTCCAATCAAA------TTCAGGAACCCCAAGTATCTTTCCATGCTCAACCATCTTAGGTTCTACATCCCTGAAGTGTTTCCTGCG---CTGAAGAAGGTGGTCTTTCTTGATGATGATGTTGTAGTTCAGAAGGATCTTTCATCTCTCTTTTCGATCGATTTAAACAAAAATGTGAACGGGGCTGTT---------------------GAGACCTGCATGGAG---------ACCTTC---------CACCGCTACCACAAGTACTTGAACTATTCTCATCCTCTCATACGCTCCCACTTTGATCCAGATGCGTGTGGGTGGGCGTTTGGAATGAACGTCTTTGATTTAGTTGAGTGGAGGAAGAGAAATGTGACCGGCATATACCACTACTGG------CAA---GAAAAAAACGTGGACCGGACCTTATGGAAACTGGGAACACTACCTCCAGGACTTCTGACATTTTACGGGTTAACAGAGGCACTAGAGGCGTCCTGGCATATCCTGGGATTGGGATACACG---------AATGTGGATGCTCGTGTGATAGAGAAAGGAGCTGTT------CTTCACTTCAATGGGAACTTAAAGCCATGGTTGAAGATCGGGATAGAGAAGTACAAACCT---------TTGTGGGAGAGATACGTTGATTACACTTCTCCTTTTATGCAACAATGCAATTTTCAT-------------------------------------------------------------------------------------------------------------------------------------------------------------------------------------------------------------------
gnl|Vitvi1|GSVIVP00026021001 ---------------------------------------------------------------------------------------------------------------------------------------------------------------------------------------------------------------------------------------------------------------------------------------------------------------------------------------------------------------------------------------------------------------------------------------------------------------------------------------------------------------------------------------------------------------------------------------------------------------------------------------------------------------------------------------------------------------------------------------ATGAGGCGGAGAGCCGCGGAT---TTTCGGAGGCCGGTG------AGGAGGCGATTTTCGAATGTGTTCTGGTTGACA------------------------------------------------------------------------------------------------------------------------------------------------------------------------------TTGTGCGGATTG---------------------------------------------GCTGTTTTGCTTCTCATTCTTGTGCTCAGTCGAGAA------------------------------------------------------------------AGCGGTCCGGGA------TCAAGACCGCCGATGAGTAAG------------------------------------------------------------------------------------AGAGCTTACAGGCAGGAGAGAATTATGGAGGGCCTTAATATTACCGATGAAATGCTGAGCCCA---AACTCAGTTACAAGGCAACTTAGT---GATCAAATTTCACTAGCCAAAGCTTTTGTT---GTGATTGCA---AAAGAAAGCAACAAT------CTCCAATTTGCATGGGAATTAAGTGCCCAG------------------------ATCCGCAACTCGCAGATCCTCCTTTCAAATGCTGCAATTAGA------CGAATGCCTCTGACAATC------------------------------------------------------------------------AGAGAGTCAGAAACTGCAATCCGTGATATGGCTCTTTTGCTCTATCAAGCTCAGCAGCTCCATTATGACAGT------------------------------------------------------------------------------------GCAACCATGATCATGAGACTGAAGGCTAAAATTCAGTCTCTTGAAGAACAGATGAATAGTGTAAGTGAGAAAAGTTCAAAGTATGGGCAGATAGCTGCTGAAGAAGTCCCGAAAGGTCTGTACTGCCTCGGTCTTCGCTTGACTAATGAATGGTTCAAAAACATA------------AATCTACAGAGG------------AAACCCAGGGATAGA------AAGCACATGGAAATGAAGCTTAAAGATAACAGTCTCTACCATTTCTGTGTCTTC------TCTGACAACATCCTTGCAACTTCAGTTGTGGTCAATTCAACTGCTACAAATTCCAAATACCCAGATAAGGTTGTCTTCCACGTAGTAACTGATGAAGTAAACTATCCTCCGATGAAGGCCTGGTTCTCATTGAAC------AGTTTCAAG---GGTGTGACCGTCGAGGTTCAAAAGATCGAAAACTTTAGCTGGCTAAATGCTTCTTATGTTCCTGTTCTTAAGCAGCTCCAAGACTCCGACACAAAGAACTATTATTTCTCAGGAAACCTTGACAATGGGCAG---------------------------------ACACCCATCAAG------TTTCGGAATCCCAAGTATCTGTCTATGCTTAACCACCTTCGGTTCTACATTCCAGAAGTCTTTCCTGCA---CTGAAGAAGGTGGTGTTTCTCGACGATGATGTTGTGGTTCGTAAGGATCTGTCGGATTTATTCTCCATTGATCTGAATGGCAACGTCAATGGAGCAGTT---------------------GAGACATGCATGGAG---------ACATTT---------CACAGATACCACAAGTACCTGAACTACTCTCACCCCCTCATACGATCACATTTCGATCCTGATGCATGTGGGTGGGCGTTTGGGATGAATGTTTTCGACTTGGTGGAATGGAGGAAAAGGAACGTCACCGGCATCTACCACTACTGG------CAG---GAAAAGAACGTAGACCGAACATTGTGGAAACTGGGGACACTGCCACCGGGATTGTTAACATTCTATGGATTGACAGAGGCATTGGATCCCAACTGGCACGTACTGGGATTGGGCTACACG---------AACGTCAACTCTCAGATGTTGGAGAAGGGGGCGGTG------CTCCACTTCAATGGCAACTCAAAGCCGTGGCTGAAGATTGGAATGGAAAAGTACAAGGCG---------CTGTGGGAGAAGTATGTTGACTACACACATCCTTTGTTGCAACAATGCAACTTCCAT-------------------------------------------------------------------------------------------------------------------------------------------------------------------------------------------------------------------
gnl|Carpa1|supercontig_9.231 ---------------------------------------------------------------------------------------------------------------------------------------------------------------------------------------------------------------------------------------------------------------------------------------------------------------------------------------------------------------------------------------------------------------------------------------------------------------------------------------------------------------------------------------------------------------------------------------------------------------------------------------------------------------------------------------------------------------------------------------ATGGGGAGGAGAGGGATGGAT---TTTCGGAGGCCGGTG------AGGAGGAGAATTTCCAGTGCGGTGTGGTGGACA------------------------------------------------------------------------------------------------------------------------------------------------------------------------------CTGTGTGGGATT---------------------------------------------GCGGTTTTGGTCTTCATAGTGATTTTGAGTAAAGAA------------------------------------------------------------------GGTCAAATTGAA------TCCAGACCTGCTATGGCCAAG------------------------------------------------------------------------------------AGATCTTACCGGCATGACAGAGTTATGGAAGGACTAAACATCACTGATGAAATGTTGAGCCCT---AATTCAGTCACTCGGCAAATTAGT---GACCAAATTGCTCTTGCAAAGGCTTTTGTT---GTGATTGCA---AAAGAAAGCAACAAT------CTTCAATTTGCTTGGGAGCTAAGTGCGCAG------------------------ATCCGCAACTCTCAAGTCCTTCTTTCAAGTGCTGCAACAAGA------CGTGCTCCTTTAACAGTG------------------------------------------------------------------------ATAGAATCAGAGACTGCAATTCGTGATATGGCACTTTTGCTTTACCAAGCCCAGCAATTCCATTATGACAGT------------------------------------------------------------------------------------GCCACCATGATTATGAGACTCAAAGCCAAAATACAAACACTTGAAGAACAGATGAGTTCTGTGAGTGAGAAAAGTTCAAAGTATGGACAAATTGCTGCGGAAGAAGTTCCAAAAAGTCTGTACTGTCTTGGAGTTCGGTTAACAACTGAATGGTTTGGAAGTCTA------------AGTTTCCAAAGA------------AAAGTAAATGAAAGA------GGTCAAATAGAATCAAAACTTGAGGATAACAGCCTCTACCATTTTTGTGTATTT------TCTGATAACATACTTGCAACTTCAGTTGTGGTTAATTCAACCGCTTTAAATTCCAAAGATCCAGAGAAGGTTGTTTTTCATCTTGTAACTGATGAAATAAACTATGCTGCAATGAAGGCCTGGTTTGCTGTAAAC------AGCTTCCGA---GGAGTGACTGTTGAGGTTCAGAAGTTTGAAGACTTCAAATGGCTGAATGCTTCATATGTTCCAGTTCTTAAGCAGCTCCAGGATTCTGAAACTCAGAGCTACTACTTCTCTGGAAATAGTGATGATGGGCGG---------------------------------ACTCCAATCAAG------TTCCGGAATCCTAAGTATCTCTCAATGCTTAATCATCTGAGGTTTTATATTCCTGAAGTTTTCCCTGCA---TTGAAGAAGGTTGTATTTCTTGATGATGATGTGGTGGTTCAAAAGGATCTATCTGCTCTCTTTACGATTGATTTGAATGGAAATGTTAATGGAGCTGTT---------------------GAGACATGCATGGAG---------ACATTT---------CACAGATACCACAAATACTTGAATTACTCCCACCCTCTCATAAGAACGCACTTTGACCCTGATGCATGTGGCTGGGCATTTGGGATGAATGTTTTTGATTTGGTTGAATGGAGGAAGAGGAATGTGACTGGCATATATCACTACTGG------CAA---GAAAGGAATGTTGATCATACACTCTGGAAACTTGGGACTCTACCACCTGGACTGTTGACGTTCTATGGTCTAACAGAACCATTAGAACAGGTGTGGCATGTCTTGGGTTTGGGCTATACA---------AATGTTGATCTTCAGCTGATAGAGAAAGGGGCAGTG------CTTCACTTCAATGGGAACTCGAAGCCATGGTTGAAGATTGGTATAGAAAAGTACAAACCT---------CTGTGGGAGAAGTATGTTGATTATTCTCACCCACTTTTGCAACAGTGTAATTTTCAT-------------------------------------------------------------------------------------------------------------------------------------------------------------------------------------------------------------------
gnl|Poptr1|663529 ------------------------------------------------------------------------------------------------------------------------------------------------------------------------------------------------------------------------------------------------------------------------------------------------------------------------------------------------------------------------------------------------------------------------------------------------------------------------------------------------------------------------------------------------------------------------------------------------------------------------------------------------------------------------------------------------------------------------------------------------------------------------------------------------------------------------------------------------------------------------------------------------------------------------------------------------------------------------------------------------------------------------------------------------------------------------------------------------------------------------------------------------------------------------------------------------------------------------------------------------------------------------------------------------------------------------------------------------ATGTTGAGCCCC---AACTCAGTCACCAGGCAACTTAGT---GACCAAATTTCTCTTGCAAAAGCTTTTGTT---GTGATCGCC---AAAGAAAGTAACAAT------ATTCAGTTTGCTTGGGAATTAAGTGCCCAA------------------------ATACGCAATTCCCAGGTCCTCCTTTCAAGTGTTGCAACAAGG------CGAGCTCCTTTAACAACC------------------------------------------------------------------------AGAGAATCAGAAACTGCAATCCGTGACATGGCACTTTTGCTCGTCCAAGCCCAGCAACTTCATTATGATAGC------------------------------------------------------------------------------------GCAACTATGATCATGAGACTGAAAACCAAAATCCAAACTCTTGATGAACAAATGGCTGCAGTGAGTGAGAAAAGCTCGAAGTATGGTCAAATAGCTGCTGAAGAAATCCCAAAAGGACTTTACTGCCTTGGTATTCGGTTAACTACTGAATGGTTTGGAAATTCA------------AATCTACACAGA------------AGAATGAATGAGAGA------ATGCACATTGAGACAAAACTTAGAGATAACAGTCTCTATCATTTCTGTGTCTTC------TCTGACAATATCCTTGCAACTTCTGTTGTTGTCAATTCAACTACTTTAAATTCCAAGAATCCAGATATGGTTGTGTTTCATCTTGTAACTGATGAAATAAACTATGCTGCTATGAAGGCTTGGTTTTCTATGAAC------ACTTTCCGA---GGAGTTACCATTGAGGTGCAGAATTTTGAAGACTTTAAATGGCTAAATGCTTCGTATGTTCCAGTGCTTAAGCAGCTCCAGGACTCTGAAACTCAAAGCTATTACTTTTCAGGCCATAATAATGATGGCCAA---------------------------------ACTCCTATCAAG------TTCCGGAACCCAAAATATCTATCCATGCTTAATCACCTCAGATTTTATATTCCTGAAGTTTTTCCTGCA---CTGGAGAAGGTGGTATTTCTTGATGATGATGTAGTTGTTCAGAAGGATCTATCTGGTCTATTTTCAATTGATTTGAACAGCAATGTTAATGGAGCAGTT---------------------GAGACATGCATGGAG---------ACATTT---------CACAGATACCATAAGTACCTGAACTACTCTCACCCTCTTATTAGAGAACATTTTGATCCTGATGCATGTGGTTGGGCGTTTGGAATGAACGTTTTCGATTTGGTTGAGTGGAGAAAGCGAAATGTAACTGAAATCTACCACTACTGG------CAA---GAAAAGAATGTGGATCGGACACTATGGAAACTTGGGACGCTACCGCCTGGACTTTTGACTTTCTATGGGTTGACAGAGCCTTTAGATCCCTCATGGCATGTGTTGGGATTGGGCTATACA---------AATGTTGATCCTCACTTGATAGAGAAAGGGGCTGTG------TTGCACTTCAATGGAAACTCCAAGCCATGGTTGAAAATTGGGATGGAAAAATACAAGTCT---------CTCTGGGAAAAGTACGTAGACTATAGTCATCCTTTATTACAACAGTGCAATTTTCAT-------------------------------------------------------------------------------------------------------------------------------------------------------------------------------------------------------------------
gnl|Poptr1|783905 ---------------------------------------------------------------------------------------------------------------------------------------------------------------------------------------------------------------------------------------------------------------------------------------------------------------------------------------------------------------------------------------------------------------------------------------------------------------------------------------------------------------------------------------------------------------------------------------------------------------------------------------------------------------------------------------------------------------------------------------ATGAGGAGGAGACCAGTGGAC---TTTAGGAGGCCAGTG------AGGAGGAGGATATCAAGTGTGGTGTGGTGGACT------------------------------------------------------------------------------------------------------------------------------------------------------------------------------TTGTGTGGTATA---------------------------------------------TCTGTGTTGCTGTTTATAGTTATTTTTAGCAAAGAG------------------------------------------------------------------AGTCGTATTGAA------TCAAGATCCACCAGCTTTAAT---------------------------------------------------------------------------------AAGTACTATACCAAGTATGAGAAAAACATTGAAGGCCTAAACATTACAGATGAAATGTTGAGCCCC---AACTCAATCACCAGGCAACTTAGT---GACCAAATTTCTCTTGCAAAAGCTTTTGTT---GTGATTGCA---AAAGAAAGTAACAAT------CTTCAGTTTGCTTGGGAATTAAGTGCCCAA------------------------ATCCGCAATTCCCAGGTCCTCCTTTCAAGCGCCGCAACGAGG------CGAGCTCCTTTAACAACC------------------------------------------------------------------------AGGGAATCAGAAACTGCTATCCGTGACATGGCACTTTTGCTCTTCCAAGCCCAGCAACTTCATTATGATAGT------------------------------------------------------------------------------------GCAACTATGATTATGAGACTGAAAGCCAAAATCCAAGTTCTTGACGAACAAATGGGTATTGTGAATGAGAAAAGCTCTAAGTATGGTCAAATAGCTGCTGAAGAAATCCCAAAAGGACTTTACTGCATTGGTATTCGGCTAACTACTGAATGGTTTGGAAATCCA------------AATCTACAGAGA------------AAAAAGAATGAGAGA------ATGCAAATTCAGACAAAACTTAGAGATAGCAACCTCTATCATTTCTGCGTCTTC------TCTGACAATATCCTTGCAACTTCAGTTGTTGTCAATTCAACTGCTTTAAATTCCAAGAATCCAGATATGGTTGTGTTTCATCTTGTAACTGATGAAATAAACTACATCGCAATGAAGGCTTGGTTTGCCATGAAC------ACTTTCCGA---GGAGTTACTGTTGAGGTTCAGAAGTTTGAAGACTTTAAATGGCTAAATGCTTCTTATGTTCCAGTGCTTAAGCAGCTCCAAGACTCTGAAACTCAAAGCTATTACTTTTCAGGCCATAATGATGATGGCCGG---------------------------------ACTCCAATCAAG------TTCCGGAACCCAAAATATCTATCTATGCTTAATCACCTCAGATTTTATATTCCTGAAGTTTTTCCTGCA---TTGAAGAAGGTGGTATTTCTTGATGATGATGTAGTTGTTCAGAAAGATTTATCTGGTCTATTTTCAGTTGACTTGAACAGCAACGTTAATGGAGCAGTT---------------------GAGACATGCATGGAG---------ACATTT---------CACAGATACCACAAGTACCTGAACTACTCTCACCCTCTTATTAGAGAACATTTTGATCCTGATGCGTGTGGTTGGGCATTTGGAATGAATGTTTTTGATTTGGTTGAGTGGAGGAAGCGAAATGTAACTGAAATCTACCACTACTGG------CAA---GAAAAGAATGTGGATCGGACACTCTGGAAACTTGGAACACTACCTCCTGGGCTTTTGACTTTCTATGGGTTGACAGAGCCATTAGATCCCTCATGGCATGTGTTGGGATTGGGCTATACA---------AATGTTGATCCTCACTTGATAGAGAAAGGGGCAGTG------TTGCACTTCAATGGAAACTCCAAGCCATGGTTGAAAATTGGGATGGAAAAATACAAGCCT---------CTTTGGGAAAAGCACGTAGATTACAGTCATCCTTTATTACAACAGTGCAATTTTCAT-------------------------------------------------------------------------------------------------------------------------------------------------------------------------------------------------------------------
gnl|Selmo1|440751 ------------------------------------------------------------------------------------------------------------------------------------------------------------------------------------------------------------------------------------------------------------------------------------------------------------------------------------------------------------------------------------------------------------------------------------------------------------------------------------------------------------------------------------------------------------------------------------------------------------------------------------------------------------------------------------------------------------------------------------------------------------------------------------------------------------------------------------------------------------------------------------------------------------------------------------------------------------------------------------------------------------------------------------------------------------ATGAGGCGACCACCGTACAGTGTCCGGAGGCGGAGGAGGCTCTCGCTCGTCTCGATTTGCCTCTCGATTGGC---CTGCTGGGACTGCTCATTGTGGCGCTCTTTGGATTATCC------AAACATCCAGCTCCAATAGCT---------------------------------------------------------------------------CCGCCAACGAATCAACCTCTTGACGTGGTCATAGCCGATTCATTTAATCTCACGGAAGAGCTCCTGGATGTT---CGCTCATACGCTCGGCAGCTTGGA---GATCAGATGGTTCTAGCAAAGGCTTACTTG---GTCATCGCC---AAAGAGAACAGCAAC------TTGCAGCTAGCCTGGGAGTTGAGCGCACAG------------------------ATCAGGGCCTGCCAGCTTCTCTTCTCACAGGTAGCAACGAGA------GCGTCGCCAATCACCGCC------------------------------------------------------------------------GCCGAGGCCGAGCCGATCATGAAGCAGCTGGCGTCGCTCATTTACCAATCGAGAGAGCTTCACTACGACATC------------------------------------------------------------------------------------GCCACGGTGATCATGAAGTTCAAGGCGCAGATCCAAGCGCTCGAGGAGCGTGCCAGCGCCGCCACCGTCCAAAGCACCACCTTTGGTCAGCTCGCTGCCGAGGCCGTCCCAAAGAGCCTCTACTGCCTGGGGATGCAGCTGACGCTCGAGTGGGCCGAGACGCGA------------------------------------GGGGAGCTCTCCAAG------CAGCAGCACTCCCCGGCGTTGACGGACCAGGACCTCTATCACTTCGTGGTCTTC------TCGGACAACATCCTGGGGACCTCGGTGGTGATCAACTCCACGGTTTGCAACGCCAAGCGGCCGACGCAGCTGGTTTTCCACCTGGTGACGGACAGCGTCAACTTTGGCGCCATGAGAGTCTGGTTTGCTCAGAAC------GACTTCAAG---GGGGCGACGATCGAGGTCCAGAACATCGACACGTTTACGTGGTTGAACGCGTCCTACGTGCCGGTGCTCAAGCAGCTCCAGGACGTCGAGACGCAGAGCTACTACTTCAAATCCGGGCAGGAGAGCAAG------------------------------------AACGCGGTCAAG------TTCCGGAACCCGAAGTACCTCTCCATGCTCAACCACCTGCGCTTCTACATCCCGGAGATTTACCCGGAG---CTCCAGAAGGTGGTGTTCCTGGACGACGACATCGTGGTGCAAAAGGACCTCACGCCGCTCTTCTCCATCGATCTCCACGGCAACGTCAACGGCGCCGTG---------------------GAGACGTGCCTGGAG---------AGCTTC---------CACCGCTACCACAAGTACCTCAACTTCTCGCACCCCAAGATCAAGGCCAACTTCGACCCGGACGCGTGCGGCTGGGCGTTCGGCATGAACGTCTTCGACCTGGTGGCGTGGAAGAGAGCCAACGTTACAGCCCGGTACCACTACTGG------CAG---GAGCAAAACGTGGACAGGACGCTGTGGAAGCTGGGGACGCTGCCGCCGGGATTGCTCACTTTCTACGGCCTCACGGAGCCGCTGGATCGCAAGCTGCACGTCCTGGGACTGGGATACGAT------CCAAACATCGATGCCCAGCTGATCGAGAGCGCCGGGGTG------GTGCATTTCAACGGGAACATGAAGCCGTGGCTCAAGCTGGCCATGAGTCGCTACAAGCCG---------CTGTGGGAGAGGTATGTAAATTACTCGCACGCCTACGTCCAGCAGTGCAACATCCAT-------------------------------------------------------------------------------------------------------------------------------------------------------------------------------------------------------------------
gnl|Phypa1|184282 ------------------------------------------------------------------------------------------------------------------------------------------------------------------------------------------------------------------------------------------------------------------------------------------------------------------------------------------------------------------------------------------------------------------------------------------------------------------------------------------------------------------------------------------------------------------------------------------------------------------------------------------------------------------------------------------------------------------------------ATGTTGCTGGAGAAAAAAGAGGTGTTTGTTGGGTTGAACGGGGTCAAAATAGGGAAGGAGAACGGCATGCGGGCGGGACTGTACAAC------------------------------------------------------------------------------------------------------------------------------------------------------------------------------AGCCCGAGTCCA---------------------------------------------CAGCAGCGCTTTCGTCGCAGAGGCCTTGCTCAAAGACGTCCTGCTCATCTCTACCTTCTCATCGCAGGATTG---CTTTCCATAGCAGGATTCATCTTTGTT---GGGCTGCGA------GGGCATACC------------------------------------------------------------------------------------------AATCCTTCCCAATCTGTGAGTGAGAGAGCAGCTGGCATTGATGGCTCAACAGAAGAGGCACTTAGTCTG---GACTCACTTTCAAGACAGCTTGGT---GACCAAATGATACTTTGCAAATCCTATGCC---GTTATTGCG---AAAGAGAATAACAAT------CTACAGTTGGCTTGGCATCTGAGTGCTCAA------------------------ATTCGAGCTGCACAACAACTCCTATCTCTTACCGCTACCCGA------GGAACTCCAATTCTATGG------------------------------------------------------------------------GACGAGGCAGAACCAATCATGCGAGAGATGGCTGCTCTTATATTTCAAGCCAAAGAGCTGCACTACGACAGT------------------------------------------------------------------------------------GCAACCATGCTCATGAAGCTTAAAGCTGAAATGCAGGCTCTGGAAGAAATGGCGAATACAGCGGCTACCCAAAGTGCAACATTTGGGCAACTAGCAGCTGAGGCAGTTCCAAAAAGTCTTCACTGCTTAAGCTTGAGACTTGTAACCAAGTGGGCTACTGACGAG---------AAGTTACGGGAAAAA------------GTAGGGGCGGCTGAG------AAAAACTTAGCTCCTAAACTCACAGACACTCGGCTTTACCACTTTTGTGTCTTT------TCTGACAACGTATTGGGCGCTTCTGTTGTCATCAATTCAACGATAGTGAATTCGCATCATCCGGAGCTTCTTGTCTTTCATGTAGTCACAGATTTGGTGAATCACGGGGCGATGCAAACATGGTTCGCTGAAAAT------GATTTCAAA---GGAGTGGCTATCGAGATTCGATACGTTGAGAGCTTTACATGGTTGAATGCTACATATGTTCCAGTTCTTAAGCAACTTCAAGATGCAGGAACTCAAAGTTACTACTTCCGGTCTAACACCCAGGGTGGTGGAGAAACTCAGAAA---------------------ACTGCGTTGAAG------TTCCGGAATCCTAAATATTTGTCTATGCTGAACCATCTCCGCTTCTACATTCCTGAAGTTTATCCCACA---TTGGAAAAGGTTGTCTTCTTGGATGATGATGTTGTGGTTCAACGGGATCTTTCGGACCTTTTCTCGCTTGATCTCCACGGAAATGTTAACGGTGCAGTA---------------------GAAACCTGCCTGGAG---------AGCTTT---------CATCGCTTCCACAAATACCTGAATTTCTCACACCCCAAGATTAAGTCTCACTTCGACCCAGATGCATGTGGTTGGGCGTTTGGGATGAATGTTTTTGACTTGGATAAGTGGAGGGAGAAAAACGTGACCGCGAGGTACCACTACTGG------CAA---GAACAAAATGTAGACCGGACACTTTGGAAACTAGGGACGTTACCTGCAGGACTTCTTGCCTTCTACGGGCTTACTGAACCTCTAGACAGACATTGGCATATTTTAGGACTTGGTTACGAC------GCAAATATTGATACAGAATCAATTGAGAATGGCGCTGTT------GTGCATTACAACGGCAACATGAAGCCATGGCTAAAACTAGCTATGAGTAGGTACAAGCCT---------GTCTGGGAGCGGTACGTTGACTATGAAAACCCTTACTTACGACAGTGTAATTTTCAC-------------------------------------------------------------------------------------------------------------------------------------------------------------------------------------------------------------------
Pp1s53_223V6.1|PACid:18046304 ------------------------------------------------------------------------------------------------------------------------------------------------------------------------------------------------------------------------------------------------------------------------------------------------------------------------------------------------------------------------------------------------------------------------------------------------------------------------------------------------------------------------------------------------------------------------------------------------------------------------------------------------------------------------------------------------------------------------------ATGTTGCTGGAAAAGAAGGAGGTGTTCGTGGGATTGAACGGAGTCAAAATAGGGAGGGAGAACGGCATGCGAGCGGGGATGTTTAAC---------------------------------------------------------------------------------------------------------------------------------------------------------------------------AGTTCCAGTCCGTCT---------------------------------------------CCCCAGCAGCGCCTTCGCAAAGAGCTTGGTCGCAGAGGCCTTGCACGTAGACGTCCCACTTATCTCTCCCTT---CTCCTCATTGCAGGAGTGCTTTTCATAGCAGGGTTCCTC------CTTGTAGGGCTACAATGGCAT---------------------------------------------------------------------------CCCAATCCTTCCCAATCTGTGGGTGAGAGAATACCTGGCGTCGATGGCTCAACCGACGAAGCACTCAGTCTG---GACTCACTTTCAAGACAGCTTGGT---GATCAAATGACTCTTTGCAAATCCTATGCT---GTGATTGCC---AAAGAGAACAACAAT------CTGCAGTTGGCTTGGCATCTGAGTGCCCAA------------------------ATTCGAGCTGCACAACAGCTCCTATCTCTGGCCGCTACTCGG------GGAACCCCGATTCTGTGG------------------------------------------------------------------------GAAGGGGCAGAACCAATTATGCGAGAGATGTCTGCTCTCATCTTTCAAGCCAAAGAACTGCACTATGACAGC------------------------------------------------------------------------------------GCCACCATGCTCATGAAACTGAAAGCCGAAATGCAGGCTCTGGAAGAAATGGCCAATACAGCAGCTACTCAAAGCGCAACATTTGGGCAGCTAGCGGCAGAAGCAGTTCCAAAGAGTCTTCACTGCTTAAGCTTGAGACTTGTGACCAAGTGGGCTACGGATGGA---------AAGCTACGCGAAAAA------------GCGGAGGCAATGCAG------AAGAGTTTCGTCCCGAAGCTCACGGATACTGCTCTTCAGCACTTCTGTGTGTTT------TCTGACAACGTACTGGGTGCTTCCGTTGTCATCAACTCCACAATAATGAATTCACATAATCCCGAGCGCCTTGTCTTCCATGTCGTCACAGATTTTGTGAACCACGGGGCGATGCAAACGTGGTTCGCGGAGAAT------GACTTCAAA---GGTGTGGCGGTTGAGATCCGGTATGTGGAGAGCTTCACATGGTTGAATGCTACTTACGTTCCAGTTCTCAAGCAACTTCAAGATGCAGAGACTCAAAGTTACTACTTCCGGTCTAATACTCCAGGTGGGGGGGAAGCTCAAAAA---------------------ACTGCGCTCAAG------TTTCGGAATCCCAAATATTTGTCTATGCTGAACCATTTACGGTTCTACATTCCGGAAGTTTATCCCACA---CTGGAGAAGGTCGTCTTCTTGGATGATGATGTCGTGGTTCAACGAGATCTCTCCGACCTTTTCTCGCTTGATCTACACGGTAATGTGAACGGTGCAGTG---------------------GAAACCTGTCTGGAG---------AGCTTT---------CATCGCTTCCATAAGTACTTGAACTTCTCCCATCCGAAGATCAAATCTCATTTTGATCCAGATGCATGTGGTTGGGCATTTGGGATGAATGTGTTTGACTTGGTTCAATGGAGAGAGAAGAATGTAACTGCTAGGTACCACTACTGG------CAA---GAACAAAATGTAGACCGGACGCTTTGGAAACTGGGGACGTTGCCCGCAGGGTTACTTGCCTTCTACGGGCTCACAGAGCCTCTGGATAGACGGTGGCATATTTTAGGACTTGGTTACGAC------GCAAATATTGATGCAGAGTCAATTGAGAATGGCGCCGTT------GTGCATTACAATGGCAACATGAAGCCATGGCTAAAACTAGCCATGAGTAGGTACAAGCCC---------GTCTGGGAGCGATATGTTGACTACCAGAATTCTTATTTGCAACAGTGCAATTTTCACTAA----------------------------------------------------------------------------------------------------------------------------------------------------------------------------------------------------------------
gnl|Orysa5|Os03g30000 ---------------------------------------------------------------------------------------------------------------------------------------------------------------------------------------------------------------------------------------------------------------------------------------------------------------------------------------------------------------------------------------------------------------------------------------------------------------------------------------------------------------------------------------------------------------------------------------------------------------------------------------------------------------------------------------------------------------------------ATGCCCCCCGTCAGGTCCGCCCCCGGGAGGCGGGCGCCGGAATTCCGGCGCTCGTCGCGGCGGCGGCTGCCGGAGTGGATCTGGTGGCTC---------------------------------------------------------------------------------------------------------------------------------------------------------------------GTCGGGATCTTCCTCGTCCTC---------------------------------------------GGCCTCATGCTCTTCGTCCTGCACCACAACCAGAGG------------------------------------------------------GAGCATTTCCGCCCGCCCGTAGTC------GATAAGGGTTCAGAATTTGAG---------------------------------------------------------------------------------------------------GAAACCCATCATGAGAAAGTAAATTTCACAGAAGAGCTTTTAAGCAGT---ACATCATTTGCACGCCAATTGACA---GATCAAATGACTCTAGCAAAGGCTTATGTT---GTCCTTGCA---AAAGAGCATGGCAAC------CTTCAGCTTGCATGGGAGCTTAGTTCACAG------------------------ATAAGGAATTGTCAAAGATTGCTATCTGAAGAAGCTGTTAGT------GGGAAGGCCATCACTAAA------------------------------------------------------------------------GAAGAAGCCCATCCAATAATAACTCGGCTTGCACGGTTAATATACAAAGCACAGGACTCTCATTATGATATC------------------------------------------------------------------------------------AGCACAACAATTGTAACACTGAAGAGCCTTGTCAATGCACTTGAGGAGCGTGCAAAGGCAGCAGTTGTTCAGACTGCTGAGTTTGGTCAGTTAGCTGCAGAGTCCGTCCCCAAGAATTTGCACTGTTTAACTGTTAAACTGACGGTAGAGTGGCTTCAGAACCCA---------------AAACATAGG------------GGTCGCTCAGAAGAA------CATCGGAACTCCACACGATTGGTAGACAATAATCTGTACCATTTTGCCATATTC------TCTGATAATGTTCTTGCCACATCAGTTGTTGTCAATTCTACAGTCTCAAATGCAAACCACCCTCAACAGCTTGTATTTCATGTGGTCACAGACAGGGTCCACTTTGGGGCTATGTCAACTTGGTTCCTCATAAAT------GACTTCAAA---GGGTGCACTGTTGAAGTCCGCTGCATAGATGAGTTCACATGGTTGAATGCTGCTGCTTCTCCTCTGGTTAGGCAGCTATCTGAGATGGAAACTCAGGGTTTCTACTATGGT---GATTCTAAAAATCTTGAA---------------------------------AGAGAAATAAAG------TTCCATAATCCCAAGTTTGTTTCTCTGTTGAACCATTTGCGGTTCTACATTCCTCAAATACTACCTAAT---TTGGAGAAGGTGGTTTTTCTCGATGATGATGTTGTGGTACAGAAGGACTTGACACAGCTATTTTCGATAGAGTTGCACGGTAATGTTATTGGAGCAGTG---------------------GAGACTTGTTTAGAG---------TCATTT---------CATCGGTATCACAAGTATCTTAATTTCTCCCACCCAATTATCAGCTCCAAAATTGATCCGCATACTTGTGGGTGGGCTTTTGGGATGAACATCTTTGACTTAATAGCCTGGAGGAAGGCAAATGCCACAGCACTTTATCATTATTGG------CAA---GAGCAAAATGCTGATCTATTGCTCTGGAGGACAGGGACACTTCCTGCAGGCCTTTTGACGTTCTATGGCCTGATGGAACCCCTAGATCGCAGATGGCATGTCTTGGGGCTAGGATATGAT------GTTGACATAGATGATCGTTTGATTGAGAGTGCCGCTGTC------GTGCACTACAATGGGAATATGAAACCATGGCTGAAGTTAGCCATTCGTCGGTACAAGTAT---------ATATGGGAGCGGTATGTCAATTTCACACACCCATATGTTAGAGAGTGTTTGTTGCAT-------------------------------------------------------------------------------------------------------------------------------------------------------------------------------------------------------------------
gnl|Sorbi1|Sb01g032570.1 ------------------------------------------------------------------------------------------------------------------------------------------------------------------------------------------------------------------------------------------------------------------------------------------------------------------------------------------------------------------------------------------------------------------------------------------------------------------------------------------------------------------------------------------------------------------------------------------------------------------------------------------------------------------------------------------------------------------------ATGCTTCGTGGGGCGGGGCACGGGGGCGGCGATGCGCGGAGGCGGGCACTGCGCTCGTCGCGGCGGCGGCTTCCGGGGTGGATCTGGTGGCTT---------------------------------------------------------------------------------------------------------------------------------------------------------------------CTCGGGATCTTCCTCCTCGTC---------------------------------------------GGGCTCATGCTCTTCGTCCTGCACCACAACCAGAAG------------------------------------------------------GAGCAGTTCCGGCCGCCCGTCGTG------GATAATGGTTCAGAGATCGAG---------------------------------------------------------------------------------------------------GAAGTCCCTCATGAGAGAGTGAATTTCTCAGAAGAGCTTTTGAGCAGC---ACATCATTTGCTCGCCAATTAGCG---GATCAGATGACTCTAGCAAAGGCATATGTC---ATCCTTGCA---AAAGAGCATGGTAAT------CTTCAGCTTGCATGGGAGCTTAGTTCGCAG------------------------ATAAGGAATTGTCAAAGATTGCTATCTGAAGGAGCAGTTAGT------GGGAGAGCAATCACTAAA------------------------------------------------------------------------GATCAGGCCCATCCTATAATAAGCCGGCTAGCACGGTTAATATACAAGGCTCAGGATTCTCACTATGATATC------------------------------------------------------------------------------------AGCACAACAATAGTGACATTGAAGAACCATGCCCTGGCACTAGAGGAGCGTGCAAAGGCAGCAATTGTTCAAAGTGCTGAGTTTGGCCAGTTAGCAGCAGAATCCTTTCCCAAAAATCTGCACTGTCTAACTGTGAAACTGACAGAGGAGTGGCTTCGGAACCCG---------------AAGCATAGG------------AGTCGCTCAGAGGAG------AACCGGAATTCCACACGATTGGTGGATAATAATCTGTATCATTTCTGTATATTC------TCTGATAATGTGCTGGCCACTTCAGTTGTTGTCAATTCTACAGTCTCCAATGCAAATCATCCTCAACAGCTTGTGTTTCATGTGGTCACTGACAGAATCCATTTTGGCGCAATGTCAACTTGGTTCCTCTTAAAT------GACTTCAAA---GGTTGTACTGTTGAAGTCCGCTGCATAGATGAGTTCTCGTGGTTGAATTCTTCTTCATCTCCTCTTGTCAGGCAGCTCTCTGAGGTGGAAACCCAGGGTTACTATTACTCAGCTGGTTCCAAGAATCCTGAA---------------------------------AGAGAGATAAAA------TTCCATAATCCAAAGTTTGTTTCTCTATTGAACCATTTACGGTTCTACATTCCTCAGATACTTCCCAAC---TTGGAGAAGGTGGTGTTTCTTGATGATGATGTTGTGGTGCAAAAGGATCTGACTCAGCTGTTCTCCATAGAGTTGCATGGCAATGTCATTGGAGCAGTG---------------------GAAACTTGTTTAGAG---------TCGTTT---------CATCGGTATCACAAGTATCTAAATTTTTCGCACCCAACCATCAGCTCCAAGATTGATCCACATACTTGTGGATGGGCTTTTGGAATGAACATTTTTGACTTGATAGCTTGGAGGAAGGAAAACGCCACGTCATTGTATCATTATTGG------CAA---GAGCAAAATTCTGACCTATTGCTCTGGAGAACAGGAACTCTTCCTGCAGGTCTTTTGACATTTTATGGCCTGATGGAGCCCCTAGACCGCAGATGGCATGTCTTGGGTCTTGGGTATGAT------GTAGACATAGATGATCGTTTGATTGAGAGTGCTGCTGTT------GTGCACTATAATGGGAACATGAAACCCTGGCTGAAGCTGGCAATTCGCCGTTACAAGTAT---------ATATGGGAGCGGTATGTGAATATCTCACACCCGTATGTTAGAGAGTGTATGTTGCAT-------------------------------------------------------------------------------------------------------------------------------------------------------------------------------------------------------------------
gnl|Poptr1|581394 ---------------------------------------------------------------------------------------------------------------------------------------------------------------------------------------------------------------------------------------------------------------------------------------------------------------------------------------------------------------------------------------------------------------------------------------------------------------------------------------------------------------------------------------------------------------------------------------------------------------------------------------------------------------------------------------------------------------------------------------ATGAGGAGGCGACCGGCAGAGTACCGGCGTCCAGTT---------AGAAGGAGGTTATCGCAGTGGATCTGGGCGCTT---------------------------------------------------------------------------------------------------------------------------------------------------------------------ATTGGGATGTTCTTGATTGCA---------------------------------------------GGATTGGTTTTGTTTGTGTTTCTCCACAATCATCAT---------------------------------------------------------------GAAGATCAGGTTAAC------CAGCCAATAATGGGTGAACAT---------------------------------------------------------------------------------------------------GCAATAAAACGCGGGGGTTTTAATTTCACCAAGGAAATATTAAATGCC---AGCTCATTTTCACGGCAGTTGGCA---GAACAAATGACACTTGCCAAGGCTTATGTC---ATAATAGCT---AAGGAGCACAACAAC------CTTCATCTTGCTTGGGAACTGAGTAAAAAG------------------------ATAAGAAGTTGCCAACTATTGCTTTCAAAAGCTGCCATGAGA------GGGGAGCCCATAACAGTA------------------------------------------------------------------------GAAGAAGCAGAGCCAATAATCAGTAGCCTATCATATCTAATTTTCAAGGCACAAGATGCTCATTATGATATT------------------------------------------------------------------------------------GCAACCACCATGATGACAATGAAATCTCATATCCAAGCCCTAGAAGAGCGAACAAATGCAGCAACAGTTCAGAGTACACTCTTTGGTCAGTTAGTGGCTGAAGTTTTGCCCAAGAGTCTTCACTGCCTGAAAGTTAAGCTCATAAATGACTGGCTTAAGCAGCTG---------------CCCCTCCAA------------AATCATGCAGAGGAG------AAGAGAAACTCCCCTCGAGTTGTGGACAACAATCTCTATCATTTCTGCATATTT------TCAGACAATATTCTGGCCACCTCTGTGGTGGTCAACTCCACAGTCTGCAATGCTGACCATCCAAAACAACTTGTTTTCCACATAGTAACAAATGGAATCAGCTATGGATCCATGCAGGCTTGGTTTCTAACTAAT------GACTTCAAA---GGGGCCACTGTAGAAGTGCAGAATATAGAAGAGTTCTCTTGGTTGAATGCTTCTTATGCTCCTGTTATCAAACAGATCATTCATCAAGATTCAAGGGCCTACTACTTTGGGGCAGATCAAGATATGAAG------------------------------------GTTGAGCCAAAA------CTGCGGAACCCTAAGTACCTGTCTTTGCTCAATCATCTCCGCTTTTACATCCCTGAGATCTATCCGCTT---CTGGAAAAGATTGTCTTCCTTGATGATGATGTTGTTGTCCAGAAGGATCTGACAAGACTGTTTTCATTGGATTTGCATGGGAATGTTAATGGAGCTGTG---------------------GAAACCTGTCTTGAA---------ACATTC---------CATCGATATTATAAGTATATCAATTTTTCAAACCCAATCATCAGCTCTAAATTTGACCCGCAGGCATGTGGTTGGGCGTTTGGAATGAATATTTTTGATTTGATTGCATGGAGGAAGGAAAATGTGACTGCACAATATCATTACTGG------CAG---GAACAGAATGCTGATCAGACACTGTGGAAGCTGGGAACACTCCCCCCAGCCCTTCTAGCATTTTATGGACTGACTGAGCCGCTTGATCGGAGATGGCATGTGTTAGGATTGGGATATGAT------ATGAACATTGATGACCGTCTGATTGACAGTGCTGCGGTT------ATTCACTTTAATGGGAACATGAAACCATGGCTTAAATTGGCCATTAGCAGGTACAAGCCT---------CTTTGGGAAAGGTATGTAAATCAGAGTCACCCGTATTACCAAGATTGTGTCACTAGT-------------------------------------------------------------------------------------------------------------------------------------------------------------------------------------------------------------------
gnl|Poptr1|661826 ---------------------------------------------------------------------------------------------------------------------------------------------------------------------------------------------------------------------------------------------------------------------------------------------------------------------------------------------------------------------------------------------------------------------------------------------------------------------------------------------------------------------------------------------------------------------------------------------------------------------------------------------------------------------------------------------------------------------------------------------------------------------------------------------------------------------------------------------------------------------------------------------------------------------------------------------------------------------------------------------------------------------------------------------------------------------------------------------------------------------------------------------------------------ATGTTTCTTGTCCAG------GGTGAAAATGCGACAAAAGAG---------------------------------------------------------------------------------------------------CCTCTAAACCATGAGGGTTTAAATTTCACCAAGGAAATATTAAGTGCC---AGTTCATTTTCACGACAGTTGGCA---GAACAAATGACACTTGCCAAGGCTTATGTC---ATTATAGCA---AAGGAGCACAATAAT------CTTCATCTTGCTTGGGAACTGAGTAATAAG------------------------ATTAGGAGTTGCCAACTTTTGCTTTCTAAAGCTGCCAAGAGA------GGGGAGTCCATAACAGTA------------------------------------------------------------------------GAAGAAGCTGAGCCGATAATCAGTAGCTTATCATATCTCATTTTCAAGGCACAAGACGCTCATTATGATATT------------------------------------------------------------------------------------TCAACCACCATGATGACAATGAAATCTCATATCCAAGCTCTAGAAGAGCGAACAAATGCAGCAACAGTTCAAAGCACACTCTTTGGTCAGTTGGTGGCTGAGGCTTTGCCCAAGAGTCTTCACTGCCTGAAAGTAAAGCTCACAAATGACTGGCTTAAGCAGCTC---------------CCCCTCCAA------------AACCATGTGGAGGAG------AAGAGAAATTCCCCTCGAGTTATCGACAATAATCTCAACCATTTCTGCATATTT------TCAGACAATGTGCTTGCCACTTCTGTGGTGGTCAACTCCACAATCTCCAATGCTGACCATCCAAAACAGCTTGTCTTCCACATAGTGACGAATGGAATTAGCTATGGATCCATGCAGGTTTGGTTTCTAACTAAT------GACTTCAAA---GGGGCCACTGTAGAAGTGCAGAATATAGAGGAGTTTACCTGGTTGAATGCTTCTTATGCTCCTGTTATCAAACGGCTCCTTGATCAAGATTCAAGGGCCTACTACTTTGGGGCATATCAAGATATGAAG------------------------------------GTTGAGCCAAAA------CTGCGGAACCCTAAGCACATGTCTTTGCTCAATCACCTCCGGTTTTACATCCCTGAGGTCTATCCACTT---TTGGAAAAGGTTGTCTTCCTTGATGATGATGTTGTTGTCCAGAAGGATCTGACCCGGTTGTTTTCTTTGGATTTGCATGGGAATGTAAATGGAGCTGTG---------------------GAAACCTGTCTTGAA---------GCATTT---------CATCGATATTACAAGTATATCAATTTCTCTAACCCAGTCATCAGCTCAAAATTCGACCCGCAGGCATGTGGTTGGGCATTTGGAATGAACGTTTTTGATTTGATTGCATGGAGGAAGGAAAATGTGACTGCGCGGTATCATTACTGG------CAG---GAACAGAATGGTGATCAGATGCTGTGGAAACTGGGAACACTCCCCCCTGCCCTTCTAGCATTTTATGGACTGACCGAGACACTTGATCGGAGATGGCATGTGTTAGGATTGGGATATGAC------ATGAACATTGATGACAGGCTGATTGACAGTGCTGCAGTT------ATTCACTTTAACGGGAACATGAAACCATGGTTGAAATTGGCCATTGGCAGATACAAGCCT---------CTTTGGGAAAGGTACATAAATCAGAGCCACCCGTATTACCAAGATTGTGTCATTAGT-------------------------------------------------------------------------------------------------------------------------------------------------------------------------------------------------------------------
gnl|Vitvi1|GSVIVP00000008001 ---------------------------------------------------------------------------------------------------------------------------------------------------------------------------------------------------------------------------------------------------------------------------------------------------------------------------------------------------------------------------------------------------------------------------------------------------------------------------------------------------------------------------------------------------------------------------------------------------------------------------------------------------------------------------------------------------------------------------------------ATGCGGAGGCGGCCGGCTGATTACCGGCGCCCGGTT---------CGGAGGAGGTTTTCATATTGGATCTGGGCGCTT---------------------------------------------------------------------------------------------------------------------------------------------------------------------CTTGGGTTGTTCTCTGTTGCC---------------------------------------------GGGTTGGTTCTGTTTATGGTTCAGCATAATTATCAC------------------------------------------------------GAGGATCGGGTCGAACAGCCGACA------CTGGAGAAAAATGCAAAAAGT------------------------------------------------------------------------------------------------GAACACATTTCATACAAGGGTTTAAATTTTACTGAAGAAATATTAAGTGCT---ACCTCATTGGCCAGGCAACTGGCT---GAGCAAATATCACTTGCCAAGGCTTATGTC---ATTATCGCA---AAAGAGCACAATAAC------CTTCAGCTTGCTTGGGAGTTCAGCTCAAAG------------------------ATTAGAAAT------------------------------------------------------------------------------------------------------------------------------------------------------------------------------------------GCCCATTATGATGTT------------------------------------------------------------------------------------GCTACCACAATAATGACAATGAAATCCCATATTCAAGCCCTTGAAGAGCGTGCAAAGGCAGCGACAATTCAGAGCACAGTGTTTGGGCAATTGACAGCTGAGGCACTACCTAAGAGCCTCCACTGCCTAAATGTTAAACTCACAACTGATTGGCTCAGGAAGTCA---------------TCCCTGCAA------------GACCTTGCAGAAGAG------AAGGGAAACTCTCCCCGACTCGTAGACAACAATCTCTATCATTTCTGCATATTT------TCAGATAATCTTCTGGCTGTCTCTGTAGTTATCAACTCTACTATATCCAATGCTGATCATCCAAAGCAGCTTGTCTTCCATATTGTCACAAATGGAATCAACTATGGAGCAATGCAAGCTTGGTTCCTCAGTAAC------GACTTCAAA---GGGTCCACGATTGAAGTACAGAACATTGAGGAGTTCTCTTGGTTGAATGCTTCTTATGCTCCAGTTATGAAACAGCTTCTTGATGCAGATTCACGAGAATATTATTTTAAGGGGTCTGAAGATTTGGAG------------------------------------GTTGAACCAAAG------TTTCGAAACCCAAAGTATATATATTTGTTGAATCACCTACGATTTTACATCCCAGAGATTTATCCACAG---CTGGAGAAAGTTGTTTTCCTTGATGATGATGTTGTTGTCCAGAAGGATTTGACCTCACTTTTTTCATTGGATTTGCATGGAAATGTGAATGGAGCTGTG---------------------GAAACTTGTCTTGAA---------GCATTT---------CATCGTTATTACAAGTATCTCAATTTCTCAAACACAATCATCAGCTCAAAGTTTGACCCACAGGCTTGTGGATGGGCATTTGGTATGAATGTTTTTGATTTGATTGGATGGAGAAAAGCGAATGTGACTGCAAGGTATCATTTCTGG------CAG---GGTCAGAATGCTGACCAGACACTATGGAAGATGGGCATCCTTCCTGCTGGTCTTTTGACCTTTTATGGACTAACAGAACCACTTGATCGAAGATGGCATGTGCTAGGATTGGGTTATGAT------CTGAACATTGACAACCGTCTGATTGAGACTGCTGCAGTG------ATTCACTTCAATGGAAACATGAAGCCATGGCTGAAATTGGCTATTGGCAGGTACAAGCCT---------CTATGGGAACGGTATGTAAATCAGAGCCACCCATACCTTCAAGATTGTGTCACAAGT-------------------------------------------------------------------------------------------------------------------------------------------------------------------------------------------------------------------
gnl|Carpa1|supercontig_3.244 ------------------------------------------------------------------------------------------------------------------------------------------------------------------------------------------------------------------------------------------------------------------------------------------------------------------------------------------------------------------------------------------------------------------------------------------------------------------------------------------------------------------------------------------------------------------------------------------------------------------------------------------------------------------------------------------------------------------------------------------------------------------------------------------------------------------------------------------------------------------------------------------------------------------------------------------------------------------------------------------------------------------------------------------------------------------------------------------------------------------------------------------------------------------------------------------------------------------------------------------------------------------------------------------------------------------------------------------------------------------------------------------------ATGACACTTGCCAAGGCTTATGTT---ATCATTGCC---AAGGAGCACAACAAC------CTTCACCTTGCATGGGAACTGAGCACAAAG------------------------ATTAGAAGTTGCCAGCTTTTGCTTTCAAAAGCAGCCATGAGA------GGACAGCCTATTACGCTA------------------------------------------------------------------------GATGAAGCACGGCCAATAATAAGTAGCCTGTCATCTCTAATATATAAAGCACAAGATGCACATTACGACATT------------------------------------------------------------------------------------GCTACCACCATAATGACGATGAAATCTCATATTCAAGCCCTTGAAGAGCGTGCAAATGCAGCAACTTTTCAGAGTACAGTGTTTGGACAAATGGTGGCTGAAGAACTACCAAAGAGTCTCAATTGCTTAATGGTTAAGCTCACCGCTGATTGGCACAGGAAGCTT---------------CCCTTACAT------------GAACTGGCAGATGAG------AAAAAAAACTCTCCTCGACTAGTGGACAACAATCTCTACCATTTCTGTATCTTT------TCGGATAACATACTGGCTACTTCAGTTGTTGTAAACTCTACCATCTCCAATGCTGATCATCCAAAACAGATTGTCTTCCATATTGTCACCAGTGAAGTCAGCTATGGAGCTATGCAGGCGTGGTTCCTTAGTAAT------GACTTCAAA---GGATCTATTGTGGAAGTGCAGAACATAGAGGAATTTTCTTGGTTGAATGCTTCGTATTCTCCCATTGTGAAGCAGCTCCTTAACACAGGTTCACAGGATTACTATTTTGGGGAGAATCAAGATTTGAAG------------------------------------GTTGAACCAAAA------TTCCGGAACCCAAAGTATTTGTCTTTGTTGAATCACCTTCGGTTTTATATCCCTGAAATCTATCCACAG---CTAGAGAAGATAGTATTTCTCGATGATGATGTTGTGGTTCAGAAGGATCTGACACCACTTTTTTCGCTGGATTTGCATGGTAACGTGAATGGAGCAGTG---------------------GAAACATGCCTTGAA---------GCATTC---------CATCGATATTACAAGTATCTCAATTTCTCAAACTCACTCATTAGCTCAAAGTTTGACCCACAGGCATGTGGATGGGCATTTGGGATGAATGTCTTTGATTTGATTACATGGAGGAAAGCCAACGTGACCGCACGGTATCATTACTGG------CAA---GAGCAGAATACTGATCGGACACTGTGGAAGCTTGGAACTCTTCCTGCTGGTCTTCTAGCATTTTACGGACTCACAGAACCACTTGACCGGAGATGGCATGTCTTAGGATTGGGCTACGAT------GTGAACATTGACAACCGTTTGATCGAGAGTGCTGCAGTT------ATTCACTTCAATGGGAACATGAAGCCTTGGCTGAAATTGGGTATTGGCAGGTATAAATCT---------CTATGGAAAAGATACTTAAATCAAAGCCACCCATATCTCCAACACTGTGTCACAAGT-------------------------------------------------------------------------------------------------------------------------------------------------------------------------------------------------------------------
AT1G18580.1|PACid:19653642 ---------------------------------------------------------------------------------------------------------------------------------------------------------------------------------------------------------------------------------------------------------------------------------------------------------------------------------------------------------------------------------------------------------------------------------------------------------------------------------------------------------------------------------------------------------------------------------------------------------------------------------------------------------------------------------------------------------------------------------------ATGAGGCGGTGGCCGGTGGATCACCGGCGGCGAGGT---------AGAAGGAGATTGTCGAGTTGGATATGGTTTCTC---------------------------------------------------------------------------------------------------------------------------------------------------------------------CTTGGTTCTTTCTCTGTCGCT---------------------------------------------GGTTTAGTTCTCTTCATCGTTCAGCATTATCACCAT------------------------------------------------------CAACAAGATCCATCCCAGCTTTTA------CTTGAGAGAGACACGAGAACC------------------------------------------------------------------------------------------------GAAATGGTATCTCCTCCCCATTTAAACTTCACGGAAGAGGTCACAAGTGCT---TCCTCCTTCTCTAGGCAGTTAGCA---GAGCAAATGACACTTGCCAAAGCTTATGTG---TTTATAGCT---AAAGAGCATAATAAT------CTTCATTTAGCTTGGGAATTGAGTTCTAAG------------------------ATCAGAAGTTGTCAGCTTTTGCTTTCCAAAGCAGCTATGAGA------GGACAACCTATTTCGTTT------------------------------------------------------------------------GATGAGGCTAAACCGATTATTACTGGTCTATCAGCTCTTATCTACAAGGCTCAAGATGCACATTATGATATT------------------------------------------------------------------------------------GCCACCACTATGATGACCATGAAATCTCACATCCAAGCACTTGAAGAGCGTGCAAATGCAGCTACTGTTCAGACCACAATATTTGGGCAATTGGTTGCTGAGGCATTACCAAAGAGCCTCCACTGTTTGACGATAAAGCTCACATCTGATTGGGTAACAGAGCCA---------------TCTCGCCAT------------GAACTGGCAGATGAG------AACAGAAACTCACCTAGACTTGTCGACAACAACCTCTACCACTTCTGCATCTTC------TCGGACAACGTGATTGCCACCTCGGTTGTTGTTAATTCAACTGTCTCGAATGCTGATCATCCAAAGCAGCTTGTTTTCCACATAGTGACGAATCGAGTGAGCTACAAAGCTATGCAGGCCTGGTTTCTAAGTAAT------GACTTCAAG---GGCTCAGCAATAGAGATCAGGAGCGTAGAGGAGTTTTCTTGGTTGAATGCTTCATATTCTCCTGTTGTTAAGCAACTGCTGGACACAGATGCAAGAGCTTACTATTTCGGGGAACAGACAAGTCAAGATACGATTTCC------------------------------GAGCCAAAA------GTGAGGAACCCAAAGTACTTGTCATTACTGAACCATCTCAGATTCTACATTCCGGAGATCTATCCACAG---CTAGAGAAGATTGTTTTCCTAGACGATGATGTTGTTGTTCAGAAAGATTTGACTCCACTCTTCTCCTTGGATCTGCATGGAAACGTCAATGGAGCTGTG---------------------GAAACATGTCTTGAA---------GCCTTT---------CACCGATATTACAAGTATCTAAATTTCTCGAACCCACTCATCAGCTCAAAGTTCGACCCACAAGCATGTGGATGGGCTTTTGGTATGAACGTTTTTGATCTGATCGCTTGGAGGAATGCAAACGTGACTGCTCGGTACCATTACTGG------CAA---GATCAGAACAGAGAACGAACGCTTTGGAAACTCGGGACACTCCCTCCAGGTCTACTATCTTTCTATGGTCTCACAGAGCCACTGGACAGAAGATGGCATGTCTTGGGTTTAGGTTACGAT------GTGAACATCGATAACCGTCTGATCGAAACAGCAGCTGTG------ATTCACTATAATGGTAACATGAAGCCTTGGCTAAAGCTGGCTATTGGTAGGTATAAACCT---------TTCTGGTTAAAGTTTTTGAACTCGAGCCATCCTTATTTACAAGATTGTGTCACAGCTTAA----------------------------------------------------------------------------------------------------------------------------------------------------------------------------------------------------------------
gnl|Orysa5|Os08g38740 ------------------------ATGGCGACCATGGCGTCGGCGGCGGCGGCATCCGCGTCCGCGCGGCGGTGGCGGTGGAGGTGGAAGTGGAGGACGCGGGACGCGGTGCTGGCGCTGCTCATCGCCTCGGTGCTCGCGCCGCCCCTCCTGCTCTACGGCGGCGCCCCCATCGCCCCCTTCTCCGGC---------------------------------------------------------------------------------------------------------------------------------------------CCCATC------------------------------------------------------------------------------------------------------------------------------------------------------------------------------------------------------------------------------------------------------------------------------------------------------------------------------------------------------------------CTGATGGGGAGCGCCGCCTCCGGCCTCGATCTGTCCAATCTGATTGCTCGGAAGGAGGTGCGGGAGCGGCTAAATGCTCTTAAACAGGACGCATTTGCTGCGGTGAAGGAGCCTATTCAGACGGTTGCATCTGACGCTGCCGCACTCAAGGCCGGTTTGATTCAACACATTGTTGATCAGAGCAGTGGTATAGATAGAGGGACCAAGGATAATGGTATGGTTGCTTCTGTGAATAAGAAGGGCGGTGTTGAATTCACAAAAGAGAATGGCCTAATCGATGATGGT---------------------------------------------AAATTGCGGGAGAACAAAGTTCGTGCAATGCGCAATTCTAGTGGTTTGAATATTACACTGAACAAGGTAAAA---GGCAGCTATGCTGTTTCCACTGAGGAATATGCATTTCAT------CAAACTATCCCTCCGTTAACA---------GATCTTATGTTTGGTACATTTCCTCCTGCCCTCCTGGATCATACTGCTGACAGGCCACCTGAGAAAACTACAGACACTACCTCAGAGGACTCTGATATAAGGGCAATCAGCAATAATACTAGTCATTCCACAGCTTCTCCAGATAGTACAATCCGTGTTCTTAGG---GACCAGTTAAAAAGAGCTAGAACATATATT---GGGTTTCTA---TCTTCTAGAGGCAAT------CATGGGTTTATTAAGGATCTCAGAAGAAGG------------------------ATGAGGGATATCCAGCAGGCACTCAGTGGTGCAACCAATGAC---------AAGCAATTACCAAAGAAGTACTATCTCTCTCATCGTTATACAAAGTTCTTCACAGTTGGCATTTCCGATGATGATTTGTGTCTGGTGTCAGGTGTTCATGGAAGAATCAGAGAAATGGAGTTGACATTAACAAAGATCAAACAAGTGCATGAGAACTGT------------------------------------------------------------------------------------GCAGCTATTATCAGTAAGCTACAAGCCACACTTCACTCTACAGAGGAGCAGATGCAGGCTCACAAGCAAGAGGCTAACTATGTCACACAAATAGCGGCTAAAGCTCTACCCAAAAGACTTAACTGTCTTGCAATGCGGCTTACAAATGAATATTATTCTTCCAGC---------------TCTAGCAAC------------AAGCATTTTCCATAC------GAAGAA---------AAGTTGGAAGACCCAAAACTACAGCACTATGCATTATTC------TCGGATAATGTACTAGGAGCTGCTGTGGTTGTAAATTCAACTATTATACATGCTAAGACACCAGAGAACCATGTTTTCCATATTGTGACGGATAAGCTTAATTATGCTGCAATGAGAATGTGGTTCTTGGAAAAT------TCTCAAGGT---AAAGCTGCTATTGAAGTTCAGAACATCGAAGACTTTACATGGCTAAATTCGAGCTACAGTCCAGTTCTTAAGCAGCTGGAATCCCAATTCATGATCAACTACTATTTCAAGACCCAGCAGGACAAGCGT------GAT---------------------------AACAACCCCAAG------TTCCAGAACCCAAAATACTTGTCCATTCTCAATCATCTACGGTTCTATCTTCCTGAGATCTTCCCAAAG---CTTAACAAGGTTTTATTTCTTGATGATGATATTGTAGTCCAGCAGGACCTAAGTGCACTTTGGTCAATAGACCTCAAAGGTAAGGTCAATGGTGCTATC---------------------CAAACCTGTGGAGAG---------ACTTTC---------CATAGGTTTGATAGGTATCTCAACTTCTCAAACCCTCTTATTGCCAAGAATTTTGAACGGCGTGCATGCGGCTGGGCATATGGCATGAACATGTTTGATTTGTCTGAGTGGAGAAAGCGTAATATTACTGATGTTTACCACTACTGG------CAG---GAACAAAATGAACATAGACTACTGTGGAAGTTAGGAACACTCCCTGCTGGTCTTGTGACATTCTGGAACCAAACATTCCCTCTTGATCACAAATGGCATCTACTGGGGCTAGGATACAAG------CCAAATGTGAATCAAAAGGATATCGAGGGAGCAGCTGTG------ATACACTACAACGGGAATCGGAAACCTTGGCTCGAGATTGCAATGGCCAAATACCGCAAA---------TACTGGTCCAAATATGTCAATTTTGACAATGTGTTTATACGTCAGTGCAACATACATCCC----------------------------------------------------------------------------------------------------------------------------------------------------------------------------------------------------------------
gnl|Orysa5|Os09g30280 ---------------------------------------------------------------------ATGGTGGCGGTGGCGCGGGGCCGGCGCTGCAGGGGCGTGGTGCTGCTGCTCCTCCTCTCGTCGGTGCTCGCGCCCCTCGTC---CTCTACGGCGGCTCCCCCGTCTCCGTCTCCACCCTCCCGGACTCCACCGTGGCGAGCGGCGTGCTGGATCGG---------------------------------GATGGCGAGTACAAT---------------------------------------------------------CTGGTG------------------------------------------------------------------------------------------------------------------------------------------------------------------------------------------------------------------------------------------------------------------------------------------------------------------------------------------------------------------GTGGCTGCCTCCGACGTCTCCCTCACCAAAGATTTGACGATTGAGAGGCTAGGCGAGCACAAGAACCGGGTGCTATCAGCAACCGAAGATTGGCAAGTGGTTGAGGCGGCGAGTAAGAATCCGGCATTCGAGAAATCCGATGCAAGTGTATCGAGGAAGGACCCAGGATCAGGGGATGCCAATGTGGTGATTACTGAAGGGAATGGTGCTGCTCAGTCGGGACGGGATGGCGTTATCTGGGAGGTTGTCAGCAGGGACAGAGGTTCAGATGGGTTTACTCAACCATGGGAGATCAACGGAGGTGAGGAGCGGGATGGTGAAAGGGTTGATAGGGTAAAGTTGGGTGTTAGTGTGGAAGAACAGAATGATGGAACAGGTGAAACAGGGGTGAACAACATTGCT---GGAACGCACACTAGTGGAAACCTGAATTCATCCCTAGAA------AAGGAAAGGAGCACTGGTAGA---------------------------------------TTGTCTGAACAAGTTACAAAAGCTATTCCCAAAGAGTCTTACACACCAACAACTAACAGTAATTCTGCTCTCCCAACAAGTGTTAGTGCTGGTCATTCCACTACTTCCCCAGACGCTACCATCCGCACAATCAAG---GACCAGTTGACGAGAGCAACGACATATCTG---AGCCTTGTA---GCTTCTAGAGGCAAT------CATGGTTTTGCAAGGGAGCTTCGTGCACGG------------------------ATGAGGGATATCCAAAGAGTCCTAGGTGATGCAACCAGTGGT---------GGCCAGCTTCCTCAG---------------------------------------------------------------------------AATGTACTTAGCAAAATAAGAGCAATGGAGCAAACATTGGGAAAGGGAAAGAGAATTCTTGATAGTTGC------------------------------------------------------------------------------------TCGGGTGCTCTGAACAGGCTCCGTGCAACCCTTCACTCAACAGAGGAGCGACTCCAATCTCATAAAAAGGAAACCAACTATCTAGCACAAGTAGCAGCAAAATCTTTACCAAAAGGACTTCATTGCCTTCCGCTGCGGCTTACAAATGAGTACTACTACACCAAC---------------TCCAACAAT------------AAAAAATTCCCACAT------ATAGAA---------AAGTTGGAAGATCCAAAACTCTATCACTATGCGTTGTTC------TCAGATAATGTGTTGGCTGCTGCAGTGGTTGTAAACTCCACTATTATTCATGCTAAGAAACCAGCAGATCATGTCTTCCACATTGTCACGGATAGGCTTAACTATGCTGCAATGAAGATGTGGTTCTTGGCTAAT------CCCTTGGGT---GAAGCAGCCATTCAGGTTCAAAACATTGAAGAGTTTACATGGCTGAATTCTACCTACAGTCCAGTTATGAAGCAGCTAGAATCACAGTCTATGATTGATTACTACTTCAAGAGTGGGCAGGCCAGGCGT------GAT---------------------------GAAAATCCCAAG------TTCCGGAACCCCAAGTACTTGTCAATGCTCAATCATCTGAGGTTTTATCTCCCTGAAATCTTCCCGAAG---CTTAGCAAGGTGTTATTCCTGGATGATGACACTGTAGTACAGCAGGACTTAAGTGCGATTTGGTCCATTGATCTAAAAGGCAAGGTTAATGGTGCTGTT---------------------GAGACCTGTGGAGAG---------ACCTTT---------CATAGGTTTGATAAGTACCTCAACTTCTCAAATCCTCTTATTGCCAGCAATTTTGACCCGCGTGCCTGCGGTTGGGCGTATGGCATGAATGTGTTCGATCTATCTGAGTGGAGAAGACAAAAGATTACTGACGTCTACCACAATTGG------CAA---AGACTGAACGAAAATAGGATATTGTGGAAGCTAGGTACTCTTCCTGCTGGTCTCGTAACATTTTGGAACCGTACCTTCCCTCTTCATCACTCCTGGCATCAGTTGGGACTTGGGTACAAC------CCAAACATCAATGAGAAGGATATCCGGAGGGCATCTGTC------ATACACTACAATGGTAATCTGAAACCCTGGCTTGAGATTGGATTGTCCAGATATCGCAAA---------TACTGGTCAAAATACGTCGATTTCGATCAAGTCTTCCTACGGGACTGCAATATAAATCCC----------------------------------------------------------------------------------------------------------------------------------------------------------------------------------------------------------------
gnl|Sorbi1|Sb02g027840.1 ------------------------------------------------------------------------ATGCTGCTGCGGCGCCGCCGGCGGTGCCGGGGCGTGGTGCTGCTCCTCCTCCTCGCGTCGGTGCTCGCGCCCCTCGTG---CTGTACGGCGGCTCCCCCGTCTCGGTCGCGCCCCTCCCGGACTCCACCGTGGCGAGCGGCGCGTTCGACCCG---------------------------------GAGGGCGCGTCCAAT---------------------------------------------------------CTGGTG---------------------------------------------------------------------------------------------------------------------------------------------------------------------------------------------------------------------------------------------------------------------------------------------------------------------------------------------------------------TGGCCGCACATGGCAGCGTCCGCGGTGTCTCTGGCCAAAGATTTGATAATTGAAAGGCTTGGGGAGCACAAGAACCGTGTGCTATCAGCAACTGATCGCTGGCAAGTGGTTGAGGCAGGGAGCAGCAAGAGCCGTCCATCTGGAAAATCAGATACTGCTGCTGTCAGGGAGCGGAGGGCGGAAGAGGAAGGTGACCCGGTTGTCGTGGGGAATGGCAGTGCTGGCTTGGGGCAGGACGGCATCATTAAGGAGGTTGTGGGAAGCCAGAGAAGGGCAGATGGATCTGGT---------------------------------------------GAGACCGGGGATAGCAGGGAGGTTGGGGAGCAGAACGGAAAAGAAGTTGGGATGGAGTTGCCTCACGCAACT---GACGTGCTGCAGAAAAATGGGTCAGATGGACTAGAAATG------AACGACGGTTCTGGACTGCGCACTGTTCGAATCCTGAATTCATCTTCTATCAAGGAAAGTGGTGCTCATAGTTCATCCAACAAGACTAGAGAGCAGCAAACAAGTGCAAGTAACAGTAACACTGCTCACCATGGAACAAATAGTATTGCTGGTCAAACCACAACTTTGTCAGATGCTACAATCCACATCATCAAG---GACCAGCTAACAAGAGCAAAGATGTACCTT---GGATTGTTT---GCTTCTAGGGGTAAT------CATGGCTTCGTGAGGGAGCTCCGTGCACGG------------------------ATGAGGGATATACAACGAGCACTAGGCGATGCGACCAGTGAT---------CGGCAATTACCTCAG---------------------------------------------------------------------------AACGTCCACAGCAAAATTAGAGCAATGGAGCAGACATTGGTGAAGGTCAGGAGAATTCATGATAGTTGC------------------------------------------------------------------------------------TCTAGTGCTGTGAATAGGATCAAAACAGTCCTTCACTCAACAGAGCAGCAACTCGAATCAAACAAAAGACAAGCTAACTATCTAGCGCAAGTGGCAGCAAAATCTCTACCCAAGGGTCTCCATTGCCTTACACTGCGGCTTACAAATGAGTACTATTTCACCAAC---------------TCAAAGAAT------------AAGGACTTTCCCTAC------GTGCAG---------AAGCTGGAAGACCCCAAACTCTATCATTATGCCTTGTTT------TCAGACAATGTATTGGCTGCTGCAGTGGTTGTTAACTCAACTCTTGTCCATGCTAAGAAGCCAGAAAAACATGTATTCCACATTGTGACTGATAGGCTTAACTATGCTGCAATGAAAATGTGGTTCCTGGCTAAT------CCCTTGGGT---AAAGCTGCCATTCAGGTTCAGAACATTGAAGAGTTTACATGGTTAAATTCAAGCTACAGTCCAGTTCTGAAGCAATTGGAAACCCAGTTTATGATTAATTACTACTTCAGAACTGGGCATGCTAGGCAT------GAT---------------------------GAAAATCCGAAG------TTTCGGAACCCCAAGTACTTGTCAATTCTCAACCATCTGAGGTTCTATCTCCCTGAGATCTTCCCAAAG---CTTAACAAGGTGTTATTTCTGGACGATGATACTGTAGTGCAGCGAGACCTAAGTGCTCTTTGGTTGGTAGATCTCAAAGGCAAGGTTAATGGTGCTGTC---------------------GAGACCTGTAGACAG---------GCATTC---------CATAGGTTTGATAAGTACCTCAACTTCTCAAACCCTCTTATTGCCAAGAATTTTGATCCACATGCTTGCGGTTGGGCATATGGCATGAACATGTTTGATTTGTCTGAGTGGAGAAAGCAAAACATCACTGAGGTCTACCATACCTGG------CAG---AAGTTGAATGAAAACAGGCTATTGTGGAAGCTAGGTACCCTCCCGGCTGGTCTTGTAACCTTCTGGAACCGCACGTTCCCTCTTGATCATTCGTGGCATCAATTAGGACTTGGGTACAAC------CCAAATGTCAACGAAAAGGATATCAGGCGAGCGGCTGTC------ATCCACTACAATGGAAACTTGAAGCCCTGGCTTGAGATTGGATTGCCCAAATACCGCAAG---------TACTGGTCAGCACACGTCAATTACGATCAAGTGTTTCTACGGGAGTGCAATATAAACCCG----------------------------------------------------------------------------------------------------------------------------------------------------------------------------------------------------------------
gnl|Arath7|AT2G46480 ------------------------------------------------------------------------------------------------------------------------------------------------------------------------------------------------------------------------------------------------------------------------------------------------------------------------------------------------------------------------------------------------------------------------------------------------------------------------------------------------------------------------------------------------------------------------------------------------------------------------------------------------------------------------------------------------------------------------------------------ATGACTGATGCTTGTTGTTTGAAGGGAAACGAGGACAAAATGGTTCCTCGTTTTGGTCATGGAACCTGGATAGGA---------------------------------------------------------------------------------------------------------------------------------------------------------------------------------------------------------------------------------------AAAGCATTTAATGATACACCAGAGATGTTGCATGAAAGGAGTCTGAGACAGGAAAAAAGATTGGAAAGGGCT---AATGAGCTGATGAATGATGATAGTCTGCAAAAGCTTGAG------ACGGCAGCCATGGCACGTTCC------------------------------------------------------------------------------AGATCTGTCGATTCTGCACCACTAGGAAACTACACCATTTGGAAAAATGAATACCGGAGGGGCAAGAGTTTTGAAGATATGTTACGTTTGATGCAA---GATCAAATCATCATGGCACGAGTTTACAGT---GGACTTGCA---AAGTTTACAAACAAT------CTCGCCTTGCACCAAGAGATAGAAACACAA------------------------------CTAATGAAACTAGCTTGGGAGGAAGAATCTACTGAT---------ATTGATCAGGAGCAG---------------------------------------------------------------------------AGAGTACTTGACAGTATAAGAGACATGGGACAAATACTGGCTAGAGCACACGAGCAGCTATATGAATGC------------------------------------------------------------------------------------AAGTTGGTGACAAATAAGTTGAGAGCAATGCTACAAACAGTTGAAGATGAACTCGAAAACGAGCAGACTTATATAACGTTCTTGACTCAGCTAGCTTCCAAGGCACTACCAGATGCTATCCACTGCTTGACCATGCGCTTGAATCTAGAGTATCATCTCCTGCCT---------------TTACCGATG------------AGAAATTTTCCAAGG------AGGGAG---------AATTTGGAGAATCCAAAACTTTACCACTACGCTCTCTTC------TCTGATAATGTACTGGCTGCATCAGTTGTTGTCAACTCCACAGTCATGAATGCACAGGATCCTTCAAGGCATGTTTTCCACCTTGTGACTGATAAGCTCAACTTTGGAGCAATGAGTATGTGGTTTCTGTTGAAC------CCTCCTGGA---GAAGCGACCATCCATGTCCAAAGGTTTGAAGATTTTACTTGGCTCAACTCATCTTACTCTCCAGTTTTGAGTCAGCTCGAGTCAGCAGCTATGAAGAAGTTCTACTTCAAGACAGCGAGGTCTGAATCAGTTGAATCAGGCTCA---------------------GAAAACCTCAAG------TACCGGTACCCGAAATACATGTCAATGCTTAACCACCTGAGGTTCTACATCCCTAGGATCTTCCCAAAG---TTGGAGAAAATCTTGTTTGTTGACGATGATGTGGTTGTTCAGAAGGATTTAACTCCCCTATGGTCCATTGATCTTAAAGGGAAAGTGAAT------------------------------------------------------------------------------------------------------------------GAAAACTTTGATCCCAAGTTCTGCGGATGGGCTTATGGGATGAACATCTTCGACCTGAAAGAATGGAAGAAGAACAACATTACAGAAACTTATCACTTTTGG------CAA---AACCTGAACGAAAACCGGACTCTATGGAAACTAGGAACATTGCCACCAGGGCTCATAACGTTCTACAATCTGACACAACCACTTCAGAGAAAATGGCACTTACTTGGACTGGGTTATGAT------AAAGGAATCGATGTCAAGAAGATTGAAAGATCAGCTGTT------ATACATTACAATGGACACATGAAACCATGGACAGAGATGGGGATAAGCAAGTATCAGCCA---------TATTGGACGAAGTACACCAATTTTGACCATCCTTACATCTTTACTTGCAGGCTGTTTGAG----------------------------------------------------------------------------------------------------------------------------------------------------------------------------------------------------------------
gnl|Orysa5|Os08g23780 ---------------------------------------------------------------------------------ATGGTGAGGCGGCGGCGGCGGTCCGTGCTGCTGCTCCTCCTCGCCCTCACGGTGCTCTCGCCGCTCGTGCTCTACACGCGCCGTCTCTCGGCGGCGCTGAACCCCAACCAGAGGAGGGATTTGCCTGGC------------------------------------------------------------------------------------------------------------------------GAAATC------------------------------------------------------------------------------------------------------------------------------------------------------------------------------------------------------------------------------------------------------------------------------------------------------------------------------------------------------------------GTGAATCAGGGCCGTGGTGTTAAGGCTAGCAAGCTAAATGCACTTCCTCTGGAAACTGTGGGTTCTTTGAAAGAACCCGTTGGCATCGTCTTCTCGGAG---------------------------------------------------------------------------GAGTCACGCGAATCTGCAAGCAAATCGACCGAACCCGATAGCCAAGAATTTCTATTGAGGAAGGCAGGGGAGCACAAGAACCGGGTGCTCTCTGAGGCCACGGCTGCTGAT---------------------------------------------AGTGCCAGATCGGAAGACGATGACTTGATCGAGCAAGTGACAAGCAAGGATGGAGAAGATGATGGCTTGGCG---ACGGTGTCAGTTGATCAGCAGCAGATAACCACGGCATCC------CAACAGCGATCTGCTTCTGAG------------------------------------------------------------------------GCAAGTTCATTGGAGAATGTGCCTGAACAGACATCCATGGAAAACTCTCTGGAAGGAAACAAAGATGGTGCTTTGCTTGATACTAGAATCCGCAATATCAGG---GATCTGTTAATCAAGGCAAAGGTCTACCTT---GGTCTTGGA---GCCATTCGAGCAAAT------CCCCAGTACCTCAAAGACTTGAGGCAGCGG------------------------ATTCGGGAAGTTCAAAAGGTTCTTGGTGATGCATCCAAGGAC---------TCCGATCTACCCAAG---------------------------------------------------------------------------AATGCCAATGAGAAGGTGAAAACACTTGAGCAGACACTGATCAAGGGAAAACTGATGCAGGATGATTGT------------------------------------------------------------------------------------TCTGTTGTTGTCAAAAAGCTTCGAGCTATGCTTCACTCAGCTGAGGAGCAACTGCATGCACACAAGAAGCAAACTGTTTTCCTAACACAACTTGCAGCCAAAACCCTTCCCAAGGGTCTTCACTGCCTCCCCTTGAGGCTAGCTAATGAATATTTTTTATTGGAT---------------CCTAGCCAT------------CAGCAATTCCCAAAC------AAGGAA---------AAACTTGATGACCCCAAACTATATCACTATGCATTGTTC------TCTGACAATATATTGGCAGCAGCTGTAGTTGTTAATTCAACAGTGTTAAATGCCAAGCATCCTTCTCATCATGTCTTCCACATAGTAACTGACAGACTAAACTATGCTCCAATGAGAATGTGGTTCCTCTCTAAC------CCTCCTGGG---AAAGCAACGATTGAAGTACGGAATATTGAAGAGTTCACATGGCTAAATGCCAGCTACAGCCCAGTGCTGAAACAGCTCGAATCACAATCAATGATTGATTACTACTTCAGGACACATCGTGCAAACTCA------GAT---------------------------TCAAACTTGAAG------TACAGAAACCCAAAATATCTTTCTATTCTCAATCATTTGCGATTTTATCTACCTGAGATTTACCCAAAT---CTCCACAAGATTGTCTTTCTTGATGATGATGTAGTGATAAAGAAGGACCTAACCAGCCTCTGGTCAATTGATATGAAGGGGAAAGTAATTGGTGTTGTA---------------------GAGACTTGTGGAGAG---------AGCTTC---------CATCGTTTTGATCGTTACCTTAATTTCTCAAATCCTGTCATTGTGAAGAATTTTGACCCCCATGCATGTGGATGGGCTTTTGGAATGAATGTCTTTGATCTGGCTGAATGGAGGCGGCAGAACATAACTGAAATCTATCACTCCTGG------CAA---AAGCTTAATCAGGACAGATTACTATGGAAACTTGGCACTCTGCCTCCAGGTTTGATTACATTCTGGAATAAGACGCTTCCCCTCAATCGTTCATGGCATGTCCTTGGTCTTGGTTACAAC------CCGCATGTGAGCAGCAGAGATATTGAACGTGCCGCGGTC------ATACATTACAATGGCAATATGAAGCCTTGGCTGGAGATTGGTCTGCCCAAATTCCGAAAC---------TACTGGTCGGCATACCTCGATTATGACCAGCCCTTCCTGCGGGAGTGTAACATCAATCCT----------------------------------------------------------------------------------------------------------------------------------------------------------------------------------------------------------------
gnl|Sorbi1|Sb07g014890.1 ---------------------------------------------------------------------------------ATGGCGAGGGCGAGGGGCAGGTTGGTGCTGCTGCTCCTCCTCGCCCTCACGGTGCTTTCCCCGCTCGCGCTCTACACTAGCCGCCTCCCCGCGGCGCTTAGCCCCATCCAAACGCAGGATTTTCCTGGA------------------------------------------------------------------------------------------------------------------------GAAATC------------------------------------------------------------------------------------------------------------------------------------------------------------------------------------------------------------------------------------------------------------------------------------------------------------------------------------------------------------------ACGAATCAGGGCCGTGGCGGCAAGGCAGACAAGCTGAATGCACTCCCTCTGGAAACCGTGAGCTCTTTGAAAGAACCTGTCGGCATTGTCTTCTCAGAG------------------------------------------------------------------------GAGCTGACTGAATCTAAGAGCCAAGATTTGCCGTTGACGAAAGTAGGGGAGCACAAGAGCCGCATGCTCTCTGAAGTCACGGTTGCTGCTGATGGCACCACATTGAAAGCTGAT---------------------------------------------GAAGTGATCGAGCAAGTGACGACGCTGGAACCACAGGATGGTAGCTTGGTGAAGGGAGCAGGCATATCAGAT---GAGCAGGAGAAAAATATTGGATCACAGCAGCAATCTTCT------TCTGAGGAAAGTTCACAGGAC------------------------------------------------------------ACTATGCTTAAACAGACACCTGAAAAGGTTATTGTGGAGAACTCCCAATCAGCTAAAACAGATGGTAAAACTAAAATCACTGTTTTACCTGATGTGCGGATCCGAAATATCAAG---GATCAGTTGATCAAGGCAAAGGTCTACCTT---GGTCTTGGA---TCCATTAGAGCGAAT------TCCCAGTATCTTAAAGACCTACGGCAGAGG------------------------ATACGAGAAGTTCAAAAGGTGCTTGGTGATGCATCCAAGGAC---------TCTGATCTACTGAAG---------------------------------------------------------------------------AATGCAAATGAGAAGGTTAAAGCACTGGAGCAGATGCTGATTAAGGGAAAACAGATGCAGGATGATTGT------------------------------------------------------------------------------------TCTATTGTTGTCAAAAAGCTTCGAGCTATGCTTCATTCAGCAGAGGAGCAGCTGCATGCACACAAAAAACAGACTGTTTTTCTGACACAACTTGCAGCTAAAACCCTTCCTAAAGGTCTTCACTGCCTCCCCCTGAGACTAGCTAACGAATACTTTTCATTGGAT---------------CCTGTTCGG------------CAGCAGTTCCCAAAC------CAACAA---------AAACTCATTAACCCAAAACTGTATCATTATGCCTTGTTC------TCGGATAATATACTAGCAACAGCGGTGGTTGTTAATTCGACAGTGTTAAATGCTAAGCATCCTTCTGATCATGTTTTCCACATAGTAACCGACAAACTGAATTATGCTCCAATGAGAATGTGGTTCCTCTCTAAT------CCTCCGGGG---AAAGCAACAATTGAAGTACAGCATATTGGGGAGTTCACATGGCTAAATGACAGCTACAGTCCAGTACTCAAACAACTTGGGTCCCCGTCCATGATTGATTACTACTTTGGAACGAATCGTGCAAACTCA------GAT---------------------------TCAAACTTGAAA------TATCGAAACCCGAAGTACCTGTCAATCCTTAATCATCTGCGTTTTTACCTACCTGAGATTTATCCGAAG---CTTGACAAGATGGTCTTTCTTGATGATGACATAGTAGTAAAGAAGGATCTGACTGGCCTTTGGTCAATCAATATGAAGGGGAAGGTAAATGGTGCTGTT---------------------GAGACATGTGGAGAG---------AGTTTC---------CATCGCTATGATCGATACCTGAATTTTTCAAATCCTATTATTGCCAAGAGTTTTGACCCGCATGCTTGTGGTTGGGCTTTTGGAATGAATGTGTTTGATCTGGCTGAATGGAGGCGGCAGAACATAACACAAATCTATCACTCGTGG------CAG---AAGCTTAATGAAGATAGATCACTCTGGAAACTTGGTACTCTCCCTCCGGGTTTGATCACATTCTGGAACAAGACATTTCCCCTCAGCCGATCATGGCATGTTCTTGGTCTAGGTTACAAT------CCTCATGTAAACAGCAGGGACATTGAGCGTGCCGCGGTC------ATACATTACAATGGCAACATGAAGCCCTGGCTAGAGATTGGCCTGCCCAAGTACCGGAGC---------TACTGGTCCAAGTATCTGGATTATGACCAATCTTTCCTGCGGGAATGCAACATTAATCCA----------------------------------------------------------------------------------------------------------------------------------------------------------------------------------------------------------------
gnl|Medtr1|AC155898_29.5 ---------------------------------------------------------------------------------------ATGGTGGCCATCAGAAATATTCTGCTTTTGTTTCTTTGTATTACTGTTTTTACTCCAATTCTGCTTTAC------------------------------------------------------------------------------------------------------------------------------------------------------------------------------------------------------------------------------------------------------------------------------------------------------------------------------------------------------------------------------------------------------------------------------------------------------------------------------------------------------------------------------------------------------------------------------ACTTACACTGATAATCTCACCGCCGTCAACTACTCCTCCGCTGAACAAGAGTTTGTTCATAATGTAACTACTTTT------------------------------------------------------------------------------------------------------------------------------------------------------------------GAAATCTCTACCGTCCTTCAGAAA---------------------------------------------CCGATTAGGGTTGTGTATCCAGAGGACTCTTCAAAC---------------------ATAAATAATTTGCCT---CATGATATACTTACTGAGCAAGGGAAACAACATATTGAA------TCTCCTAGCGAAGTAAACAAT---------------------------------------------------------------------------------------------------AAAGGACCTGTGTTACAAAAAACCATCAAGCATAATGGCAAAACATCATCTGTTGCTCTGGTACGGAAACTAAAG---GATCAGCTCATCCAAGCTAAAGTTTATCTT---TCCCTTCAG---AAAATAAAGAAAATT------CCCTATCTCACTCGGGAGCTTCAGTTACGG------------------------GTAAAGGAAATTTCACGAACACTTGGAGATGCAAGCAAAGAT---------TCTAGCTTGCCAAAG---------------------------------------------------------------------------AATGCAAACGAGAGAATGAAGGCAATGGAGCAATCATTGATGAAAGGAAGAAAAATTCAAAATGATTGT------------------------------------------------------------------------------------GCCACAGCTGCGAAGAAGCTTAGGGCTATGATCCACTTATCAGAGGATAAGCTTCGAGCACACGAGAAAAAGAACTTGTTCTTAACACAGTTGACAGCAAAGACACTGCCTAAAGGTCTCCAATGTCTTTCGCTGCGCCTTACATCTGAATATTATAACTTGAAT---------------TCTTCTCAG------------CAAGAATTCCCCAAT------CAAGAG---------AACATAGAAGATCCTGGACTATACCATTATGCAATATTC------TCGGATAACATATTGGCAACAGCCGTTGTTGTGAATTCTACTGCTGCCCATGCTAAGGATGCCTCAAAACATGTTTTCCACATTGTTACTGATAGGCTCAATTATGCGGCAATGAGGATGTGGTTTCTGGCGAAT------CCACCTAGA---AAGGCGACAATTCAAGTTGAGAATATTGAAGATTTTTCGTGGTTGAATTCGAGTTATAGTCCAGTTCTTAAGGAACTAGATTCTCCTTATATGATTAATTATTACTTGAAAACTCCTTTT---------------GAT---------------------------TCTAAACTCAAG------TTTCGGAATCCCAAGTATTTATCTATTTTGAATCACCTCCGCTTCTACTTGCCAGAGATATTCCCAAAG---CTCAAGAAAGTTCTGTTTTTGGATGATGATGTAGTTGTGCAGAAGGATCTTACTGATCTTTGGTCAATTACTTTGAAGGGTAACATAAATGGTGCTGTC---------------------GAAACTTGTACAAAA---------AAATTC---------CATCGATTTGATAGTTACCTTAACTTCTCAAATCCTCTTGTTGCAAAGAATTTTGACCCTCGTGCTTGTGGATGGGCATATGGTATGAATGTTTTTGATTTAGTCGAATGGAAGAAGCAAAACATCACAGAGGTGTACCACAATTGG------CAG---AAGCTGAATCATGATAGACAACTATGGAAGTTAGGAACACTGCCACCTGGTCTTATAACATTCTGGAAACGCACGTTCCCGCTGAACCGATCTTGGCATGTCTTAGGTCTTGGCTACAAC------CCCAATGTCAACCAAAAAGATATTGAAAGGGCTGCTGTA------ATTCACTATAACGGAAACTTGAAACCGTGGCTGGAGATAAGTATACCGAAGTTTAAAGGT---------TATTGGACGAAGTATGTTGATTATGAGAGTGAGTATTTGCGAGAATGCAATATCAATCAATAA-------------------------------------------------------------------------------------------------------------------------------------------------------------------------------------------------------------
gnl|Medtr1|AC161399_30.4 ---------------------------------------------------------------------------------------ATGATGGGGGTTAGAAACATTGTCTTGTTATTGCTTTGTATTACTGTTGTTGCTCCTATTGTTCTTTACACTGATCGTCTTGGT---TCCTTTGAATCTTCACCCTCCACTAAACAAGAGTTTATTGAAGAAGTTACT---------------------------------GTTTTGGTAAGTGATTATTTGTTAATGCCCTTC---------------------------------------AGTGAT------------------------------------------------------------------------------------------------------------------------------------------------------------------------------------------------------------------------------------------------------------------------------------------------------------------------------------------------------------------TCTCTGCCTTTGAGTACAGCAGACTCTGGTCACTTGAATCTGCTTCCTCAGGAAACTTCAACAGTTCTTAAGGAACCAATTGGAGTTGTGTATACAAAT------------------------------------------------------------------GAGGATTCAATTAACAGAAGGAATTTGCCTCGAGGTTTGCAATTGGCGAAAACAAGGGAGCACGTGTCAGCAAGAGTATTGTCAGCCACAACCAAGGAAGATCAAGCTGAAAAGGATGCC---------------------------------------------ACCATCAAACTTGTGACGGATGAAATTAAGCAAGGAAATCAAAGCGGTGAGGGTACCTTGGAGAAAGCCGAT---GCAACTGGTGAAAATGTAAACGGGGAAGATGCTATTGAT------GTTGATGATAATGATGGGAAA---------CTCGCTAAATCGTCTCATGATTCTACTCAAGAGCCTCTAGTTAAGGGTACCATGCTGGAGCAACAACAAACAACAGAAATTTCTAGCGGAACAAACAAGAGAAGACCTGAGACCAATAAGCAAAATGACCAAATGCCATCGGATGCTCGGGTACAACAACTAAAA---GATCAACTCATCCAAGCCAAGGTCTATCTT---TCCCTTCCA---GTGGTTAAAAGCAAC------CCTCATCTCACTCGGGAGCTTCGTTTAAGG------------------------GTTAAAGAAGTTTCACGAACACTCGGAGAAGCAACCAAAGAT---------TCTGATTTACCTAGA---------------------------------------------------------------------------AACGCTAAAGAGAAGATGAAGGCAATGGAGCAAACATTGTTGAAAGGAAAGCAAATTCAAGACGATTGT------------------------------------------------------------------------------------GCTTCTGTTGTGAAGAAGCTCCGGGCTATGATCCATTCAACAGAAGAGCAGCTACATGTGCTAAAGAAGCAGACTCTGTTCTTAACACAATTGACGGCAAAAACACTGCCAAAAGGTCTTCATTGTCTTCCGTTGCGACTTACAACCGAGTATTATAAGTTGAAT---------------TCTTCTCAG------------CAGCAGTTTCCAAAT------CAAGAG---------AAGTTAGAAGACCCGCAACTATACCATTATGCAATATTT------TCAGACAACATATTGGCAACAGCTGTTGTTGTAAACTCAACTGTTCTCAATGCTAAGGATGCATCAAAACATGTTTTTCACATAGTTACCGATAGGCTCAACTATGCTGCAATGAGGATGTGGTTTTTAGTTAAT------TCACCCGGC---AAGGCAACCATTCAGGTTCAAAACATTGAGGACTTCACATGGTTGAATGCAAGTTACAGCCCTGTACTTAAGCAGTTGGCTTCCCCAGCTATGATAGATTATTACTTCAAGGCTCATAAAGCAACTTCT------GAT---------------------------TCAAACCTGAAG------TTTCGGAATCCGAAGTATTTATCTATCTTGAACCATCTTCGTTTTTACCTGCCCGAGGTGTTTCCAAAG---CTCAACAAAGTATTGTTTTTGGACGATGATATAGTTGTGCAGAAAGATCTCACCGGTCTTTGGTCAATTGACTTGAAAGGCAATGTAAATGGAGCTGTA---------------------GAAACTTGTGGAGAA---------AGTTTC---------CATCGATTTGATCGTTATCTGAACTTCTCAAATCCTCTTATTGCAAAGAATTTTGATCCTCATGCTTGTGGGTGGGCCTACGGAATGAATGTATTTGATTTAGTCCAATGGAAGAGGCAAAAGATCACAGAGGTGTACCACAACTGG------CAG---AATTTGAATCATGATAGACAACTGTGGAAGTTAGGAACACTGCCACCAGGTCTCATAACCTTCTGGAAACGCACTTTCCCACTGAACAAAGCGTGGCATGTGTTGGGTCTTGGCTACAAT------CCCAACGTCAACCAAAAAGATATTGATCGGGCTGCTGTT------ATGCACTACAATGGGAACATGAAGCCATGGTTGGAGATAAGTATTCCCAAGTTTAGAGGT---------TACTGGACAAAGTATGTCAACTATAATCATGTCTATTTGCGAGAATGCAACATCAATCCGTAG-------------------------------------------------------------------------------------------------------------------------------------------------------------------------------------------------------------
gnl|Arath7|AT5G47780 ------------------------------------------------------------------------------------ATGATGGTGAAGCTTCGCAATCTTGTTCTTTTCTTCATGCTCCTCACCGTCGTTGCTCATATCCTTCTCTACACCGATCCCGCTGCC---TCCTTCAAGACCCCCTTTTCTAAACGCGATTTCCTCGAG---------------------------------------------------------------------------------------------------------------------GACGTA------------------------------------------------------------------------------------------------------------------------------------------------------------------------------------------------------------------------------------------------------------------------------------------------------------------------------------------------------------------ACCGCCTTGACTTTCAATTCCGATGAGAATCGTTTGAATCTTCTTCCTCGGGAATCTCCCGCTGTGCTCAGAGGAGGACTCGTCGGTGCTGTCTATTCC------------------------------------------------------------------------------------------------------------------------------------------------------------GATAAGAATTCACGGCGGCTAGACCAATTG---------------------------------------------TCTGCTCGAGTTCTTTCCGCCACCGACGATGATACTCACTCACATACTGACATTTCCATCAAACAAGTCACT---CATGATGCAGCCTCAGACTCGCATATTAATAGGGAAAAT------ATGCATGTTCAATTGACCCAA---------------------------------------------------------------------CAAACCTCTGAAAAAGTTGATGAGCAACCAGAGCCTAATGCTTTTGGAGCTAAGAAAGATACTGGAAACGTGTTGATGCCTGATGCTCAAGTGAGGCATCTTAAA---GATCAGCTTATTAGGGCAAAGGTTTATCTT---TCCCTTCCA---TCTGCAAAGGCCAAT------GCTCATTTTGTGAGAGAGCTTCGACTCCGT------------------------ATTAAAGAAGTTCAACGGGCACTTGCAGATGCCTCCAAGGAT---------TCGGATCTGCCAAAG---------------------------------------------------------------------------ACTGCTATAGAAAAGCTAAAAGCAATGGAGCAAACACTGGCCAAAGGCAAGCAGATCCAAGATGACTGT------------------------------------------------------------------------------------TCTACAGTGGTCAAGAAGCTACGTGCTATGCTCCACTCCGCAGATGAGCAGCTACGGGTCCATAAGAAGCAAACCATGTTTTTGACTCAATTGACTGCTAAGACCATTCCTAAAGGACTTCACTGCCTTCCTCTGCGCCTCACTACAGACTATTATGCTTTAAAT---------------TCATCTGAA------------CAACAATTTCCAAAT------CAGGAG---------AAACTAGAAGATACTCAGCTGTATCACTATGCCCTTTTC------TCTGATAATGTTTTGGCTACGTCAGTTGTTGTTAACTCTACCATAACCAATGCAAAGCATCCCTTAAAGCATGTCTTCCACATCGTCACAGACAGACTCAATTATGCGGCAATGAGGATGTGGTTCCTGGACAAT------CCACCTGGC---AAAGCCACCATCCAGGTTCAGAATGTTGAAGAATTTACATGGCTGAATTCAAGCTACAGTCCCGTTCTCAAACAGCTTAGTTCTAGATCGATGATAGATTATTACTTCAGAGCCCACCATACAAATTCA------GAC---------------------------ACCAACTTGAAG------TTCCGGAATCCAAAATACTTATCGATCCTTAATCATCTTCGTTTTTACTTGCCTGAGATCTTTCCCAAG---CTCAGCAAAGTGCTCTTCTTGGATGATGATATAGTTGTGCAGAAGGACCTTTCTGGTCTTTGGTCAGTTGATCTGAAAGGTAATGTTAACGGTGCTGTA---------------------GAGACGTGTGGGGAA---------AGCTTT---------CATCGCTTTGACCGTTATCTGAACTTCTCAAATCCACTCATTTCCAAGAACTTTGACCCTCGAGCTTGTGGTTGGGCGTATGGTATGAATGTCTTTGATCTGGATGAATGGAAGAGGCAAAACATCACAGAAGTTTATCATCGATGG------CAG---GATCTGAATCAAGACCGAGAATTGTGGAAGCTAGGGACGTTGCCGCCTGGTCTAATCACATTTTGGAGACGAACATATCCGCTAGACCGGAAATGGCACATACTAGGGCTTGGATACAAC------CCGAGTGTGAACCAAAGGGATATTGAGAGGGCAGCCGTG------ATACACTATAATGGCAACCTCAAACCATGGCTAGAGATTGGGATTCCAAGATACAGAGGC---------TTCTGGTCAAAGCATGTAGACTATGAGCACGTTTATCTCAGAGAATGCAACATCAATCCT----------------------------------------------------------------------------------------------------------------------------------------------------------------------------------------------------------------
gnl|Vitvi1|GSVIVP00011843001 ------------------------------------------------------------------------------------------ATGATTAAGAGGAAAACAGTGTTGTTCTTGCTCTTGGTTACGGTTCTTTCTCCGATTGTTCTTTATACTGATACACTCGGGAGAAGCTTCAAGACTTCCTTCTCTGCAGACGAGTTCGATGAG---------------------------------------------------------------------------------------------------------------------GATGTT------------------------------------------------------------------------------------------------------------------------------------------------------------------------------------------------------------------------------------------------------------------------------------------------------------------------------------------------------------------ACAGCTCTTACTCTGGGCGGCGTCGACGCCAAACTAAATCTCCTTCCCCAGGAGTCCTCCACGACACTTAAAGAGCCAATCGGAATAGTTTATTCCGAT---------------------------------------------------------------------------------------------------------------------------------------AATGATTCGCTGGATGTCGATGAATCCGCTGCGGATTTGCAATTGGGGGGA---------------------------------------------TCGGTGGAGCATAAAACTAGAGTGTTGTCTACAACATATGAAGAAGGAGACAGATCTCAAAGAGAAAACCCC---ATACGACAGGAAACAGAACATGGGCAACAATCTGCTCAA------ACCTCTGGCAAAGGTGATCAT------------------------------------------------------------------------------------------------AAAGAACCTGTGAAGACTAGAAACGAGAAACCAATTGACCAAACAGTTATACTAGATGCTCGGGTTCAGCAACTTAAG---GATCAGCTCATCAGGGCAAAGGTATTCCTT---TCCCTTTCA---GCTACACGAAACAAT------GCCCACTTTATCAGGGAGCTTCGAGCGCGG------------------------ATGAAGGAAGTTCAACGAGCACTTGGGGATGCAACCAAGGAC---------TCTGAGCTTCCCAAG---------------------------------------------------------------------------AATGCCTATGAAAAATTGAAGGGAATGGAGCAAACATTGGCCAAAGGCAAGCAAATCCAAGATGACTGT------------------------------------------------------------------------------------GCTGCTGTGGTAAAGAAGCTCCGAGCTATCCTTCACTCAGCAGAAGAGCAGCTTCGAGTGCACAAGAAACAGACCATGTATTTGACTCAGTTAACTGCAAAAACACTTCCTAAGGGTCTTCACTGTCTTCCTTTACGCCTTTCAACTGAGTACTATAACTTGGAT---------------TCTGCTCAG------------CAGCAATTCCCAAAT------CAAGAT---------AAATTAGAAGACCCCAGGCTATTCCACTATGCACTATTC------TCGGATAACATATTAGCTGCGGCAGTTGTTGTGAACTCAACTGTTTCCAATGCAAAGGACTCTTCAAAGCATGTTTTCCATATTGTTTCTGATAGACTCAATTATGCAGCAATGAGGATGTGGTTTCTTGCAAAT------CCACCAGGC---AAAGCCACCATTCAGGTTCAGAGTATCGATGAATTTACATGGTTAAATTCAAGTTATAGTCCAGTTCTCAAGCAGTTGGGTTCTCCATCCATGATAGATTACTACTTCAAGGCTCATCGTTCTAATTCT------GAT---------------------------TCAAATTTGAAG------TTCCGGAACCCAAAGTACTTATCTATCCTAAACCATCTCCGCTTTTACCTGCCAGAGATCTTCCCAAAG---CTCAACAAAGTGCTGTTCTTGGATGATGATATAGTTGTGCAGAAGGATCTCACCGGCCTTTGGTCAATTGATCTGAAAGGGAATGTTAATGGTGCAGTT---------------------GAGACTTGTGGAGAA---------AGCTTT---------CATCGATTTGATCGTTATCTCAACTTCTCAAATCCTCTCATTTCAAAGAATTTTGATTCCCATGCTTGTGGATGGGCATATGGAATGAATATCTTTGATTTGGACCAGTGGAAGAAGCAAAATATCACAGAGGTGTACCACACATGG------CAG---AAACTGAATCATGACAGACAATTGTGGAAATTGGGAACTTTACCTCCTGGGCTCATAACATTTTGGAAGCGCACTTTCCCCATAGATCGGTCTTGGCATGTCCTGGGCCTTGGCTACAAC------CCTAGTGTAAACCGTAGAGAAATTGAACGAGCAGCTGTC------ATACACTACAATGGCAACTTGAAACCATGGCTTGAGATAGGCATGCCAAAGTTCCGAAAC---------TACTGGGCAAAATTCGCTGATTTTGATAACGAGTATCTGCGAGACTGCAACATCAACCCA----------------------------------------------------------------------------------------------------------------------------------------------------------------------------------------------------------------
gnl|Carpa1|supercontig_27.191 ------------------------------------------------------------------------------ATGATGATGAAAATGAAGGCGAGGAATTTGGTGATTGTTCTGCTAATCGTCACGGTGGTGGCTCCTATCGTTCTTTACACTGACCGTGTCGGC---ACCTTCAAGGCTTCGCCTTCTCGACGAGAATTTCTCGAA---------------------------------------------------------------------------------------------------------------------GAAGTT------------------------------------------------------------------------------------------------------------------------------------------------------------------------------------------------------------------------------------------------------------------------------------------------------------------------------------------------------------------ACGACTCTTACTTTCAGTGGGGATAGCAGGCATAGTAATCTGATTTCCCAGGAATCTTCCATAACCCTCAAGGTTCCCGAAGGCGTTGTATATTCTGAT------------------------------GAAAATTCTGCCAATTCTCTTCTTGTTTCTAGTTCTTCAGCTCAAGCTAATGATTCTGCTGAAGCTCAAGATTTAGGATTGCAAGAAACAAGGGAGCATAAATCTGCTCGAGTATTATCCACAACTAATGAGGATGATCAATCCCAATCTGCAAAT---------------------------------------------CCCATCAAACTAGTAACTGATGTGGGAGATCAGAGATCCATGGAATTGGGTTCCCAGAAAGTTGAAGAAGAC---GGAGGTAGCATTCAAAGATTAGCTGAGCAGACATCCATT------ATTGACTCCAAAAATAAGGAT------------------------------------------------ATAAAGCAGGAGAAAGTTTCGGTGCAAATCTCTGGCAAGGTTGATGGAAATGAAGTGAGAGATGCTAGAGCTGAAAAACAGACTGAGCAAGTAACTGTGCCAGATGCACGAGTGCGGCAACTTAAA---GATCAACTAATCAGGGCAAAGGTTTACCTT---TCCCTTCCA---GCCACAAAAGGCAAT------GCCCATTTTGTAAGGGAGCTCCGATTGCGG------------------------ATTAAGGAAGTTCAACGTGTATTGGGAGATGCATCCAAGGAT---------TCTGATCTGCCAAAA---------------------------------------------------------------------------ACTGCCTACGACAAATTGAAGGCAATGGAGCAAACACTTGCCAAGGGCAAGCAGATTCATGACGACTGT------------------------------------------------------------------------------------GCTGCGATAGTAAAGAAGCTTCGGGCTATGCTCCATTCAACAGAAGAGCAGCTTCGAGTGCACAAGAAGCAGACCATGTTCTTGACACAGTTAACAGCTAAAACACTTCCTAAAGGCTTGCACTGTCTTCCTTTACGCCTAACAACCGAGTATTATAGCTTGAAT---------------TCTTCTCAA------------CAACAATTTCCAAAT------CAAGAG---------AAATTAGAAGACCCCAAGCTCCAGCACTATGCACTTTTC------TCTGATAACGTTTTGGCAGCAGCAGTTGTTGTAAACTCTACCGTGACTAATGCTAAGCACCCCTCGAACCTTGTCTTCCACATTGTTACGGACAGGCTCAACTATGCAGCAATGAGGATGTGGTTTCTCGTTAAT------CCACCTGGG---AAAGCCACTATTGAGGTTCAAAATATTGAAGAGTTTTCATGGCTAAATGCAAGTTATAGTCCAGTCCTTAAGCAGTTGGGTTCCCAATCCATGATTGACTATTACTTTAGAGCTCATCGAGCTAATTCT------GAT---------------------------TCCAATTTGAAA------TTTCGAAATCCAAAGTACCTATCCATCCTGAACCATCTACGCTTTTACCTGCCAGAGATCTTTCCTAAG---CTCAATAAAGTTGTCTTCTTGGATGATGATATAGTTGTGCAGAAAGATCTCAGTGGCCTTTGGGCCCTTGATCTGAAGGGTAATGTTAATGGTGCTGTG---------------------GAGACTTGTGGAGAA---------AACTTC---------CATCGCTTTGATCGGTATCTTAACTTCTCAAATCCGCTCATCTCTAAGAATTTTGACCCTCATGCTTGTGGATGGGCATATGGGATGAATGTCTTTGATTTGGAGGAATGGAAGAGGCAAAACATCACAGAGGTGTATCATCAATGG------CAG---AAACTGAATCATGACAGACAGTTATGGAAGTTGGGGACCTTGCCACCGGGTCTCATAACATTTTGGAATCGCACATTTCCAATTGATCGAAATTGGCATGTGCTTGGCCTTGGTTACAAC------CCAAACGTCAACCAGAGGGATATTGAACGTGCAGCTGTC------GTACACTACAACGGCAACATGAAACCATGGTTGGAGATAGGCATACCAAAATACAAAAAC---------AACTGGGCAAAATATGTGGATTATGATCACATGTATTTGCGGGAGTGCAACATCAACCCA----------------------------------------------------------------------------------------------------------------------------------------------------------------------------------------------------------------
gnl|Poptr1|560055 ------------------------------------------------------------------------------------------ATGAGGCTGAGGAATTTGGTGTTTGGTTTGCTCTCCCTCTCTATTCTC------------------------------------------------------------------------------------------------------------------------------------------------------------------------------------------------------------------------------------------------------------------------------------------------------------------------------------------------------------------------------------------------------------------------------------------------------------------------------------------------------------------------------------------------------------------------------------CCTGCCGATACCAGTAATCTAAATGTATTGCCACAGGATGAATCATCTGCTGTGCTTAAGGAACCCATTGGAATTCTATATACTGAT------------------------------------------------------------------------------------------------------AACCACTCCAAGACCATTCTAACTGACAAAGATTTGCAGTTGCCTGATACAGGTAGAGCATTATCTGCCACTGATGAGGATGCT---------------------------------------------CAATCTCGGAAGGATGATATCATCAAACAGGTCATTCAGAGCGCTAATCAGGAAAAGGAGGAGACCCGGACA---GACAGGGGAGCTGATCAGGAAAGCCACCAGCTTAAGCAA------CAATCTGCTTTAAACTCAGAC------------------------------------------------------------------------------------AAAGTTGGTGAGAAGGATGCTTTGTTAACTAAAACCAACAAGCAGACAGATCAATCACCTATGCCAGCTGCTTGGGAGCGGCAGCTCAGG---GATCGGCTTATCAAGGCAAGTGTGTACCTG---TCCCTTCCA---GCCACGAAGAACAAT------CGCCGCTTTACAAGGGAGCTTCGAATGCGG------------------------ATAAAGGAAGTTCAACGCGTACTTGGAGATGCAATCAAAGAT---------TCTGATATGCCAAAG---------------------------------------------------------------------------AATGCCTATGAAAAATGGAAGGCAATGGACCAATTGTTGGAAAAGGGCAAGCAAATGCAGTATGAAAGTGCTAACGAGGTAAAGAAGCTTCGGGCAATGCTCCACTCGACAGAAGAACAACTCCGAGTGCATAAGAAGCAGACCATGTCCTTTGCTACGATGGTAGAGAAGCTTCGGGCAATGCTCCACTCGACAGAAGAACAACTCCAAGTGCATAAGAAGCAGACCATGTTCTTAACGCAATTAACTGCAAAGACGCTTCCTAAAGGGTTACACTGTCTTCCATTGCGCCTGACAACTGAGTATTACAATTTGAAT---------------TCTTCGGAA------------CAGCAATTTCCAAAT------CAAGAG---------ATATTGGACAACCCTTTGCTTCACCATATTGCACTATTC------TCGGATAATGTTTTGGCGGCAGCAGTGGTTGTAAACTCTACTGTCACCAACTCTAAGCACCCTTCGAAGCTTGTTTTCCACCTTGTTAGTGATAGACTCAGCTATGCGGCAATGAGGATGTGGTTTCTAGTAAAT------CCACCAGGC---AAAGCCACTATTCAGGTCCAGAACATTGACGAATTTACATGGTTAAATTCAAGTTATAGTCCTGTTCTGAAGCAGTTGCATTCTCAGTCAATGATTGATTATTACTTCCGGGCACATAGTGCCAATTCT------GAT---------------------------TCGAATTTGAAG------TACCGGAACCCAAAGTACTTGTCCATCCTGAACCATCTTCGCTTTTACCTGCCAGAGATTTTCCCAAAG---CTCAACAAGGTGTTATTCTTAGATGATGATATAGTGGTGCAGAAGGATCTTACTGGCCTTTGGTCCCTTGATTTGAAGGGTAAGGTGAATGGTGCAGTA---------------------GAGACCTGTAGAGAA---------AGCTTT---------CATCGCTTTGATACATATCTCAACTTCTCAAATCCTCTTATATCAAATAATTTCGATCCCCGCGCTTGTGGATGGGCATATGGAATGAACTTGTTTGATTTGGAGGAATGGAAGAGGCAAAATATCACTGATGTATATCATTCATGG------CAG---AAGCTGAACCATGACAGACAATTATGGAAGTTGGGGACTCTGCCACCTGGCCTCATTACTCTTTGGAAACGGACTCATCCCCTTGATCGACGTTGGCATGTTCTGGGCCTTGGCTATAAC------CCCAATGTCAGCCAAATAGAAATTGAACGAGGTGCTGTT------ATACATTATAATGGCAACATGAAACCATGGCTTGAGATAGGCATACCCAAGTATCGAAAA---------TACTGGGCAAAATACGTTGATTATGTTAATGTTTATTTGCGAGAGTGCAACATCAATCCA----------------------------------------------------------------------------------------------------------------------------------------------------------------------------------------------------------------
gnl|Poptr1|828111 ------------------------------------------------------------------------------------------ATGAGGATGAGAAATCTGGTGATGGGGTTGCTCTTCCTCACTGTCTTGTCTCCCATTCTTCTTTATACTGATAAA---------------------------------------------------------------------------------------------------------------------------------------------------------------------------------------------------------------------------------------------------------------------------------------------------------------------------------------------------------------------------------------------------------------------------------------------------------------------------------------------------------------------------------------------------------------------------------------------------------------------------------------------------------------------------------------------------------------------------------------------------------------------------------------------------------------------TTATCCTCCTCCTTTACCCCT---------------------------------------------TCTACTTATTCGCAGTTGCCTGATGCAAGAGAACATAAATATGCTAGAGTACTATCTGCCACTGATGACGAA---GGTCATTCTCAAACCGACAATATCATCAAACAGATCATT------CAGACCACTAATCAGGAAGAG---------------------------------------------------------------------GAGGAATCCCAGTCAGACAACGGAAGTGATCAGGAAAGCCAACAGAAAACTCAAGTTCAGACAGATCAAACAGCTATGCCAGATGCTCGGGTGCGGCAGCTCAGA---GATCAGCTTATCAAGGCAAGGGTGTACCTG---TCCCTTCCG---GCAACGAAGAACAAT------CCCCACTTTACAAGGGAGCTTCGAATGCGG------------------------GTAAAGGAAGTTCAGCGTGTACTTGTAGATGCAACTAAGGAT---------TCTGATCTGCCAAAG---------------------------------------------------------------------------AATGCCTATGCGAAATTGAATGCAATGGACCAATTGCTGGAAAAGGGCAAGCAAATGCAGGATGACTGT------------------------------------------------------------------------------------GCTACTATGGTAAAGAAGCTCCGGGCAATGCTCCACTCAACAGAAGAGCAACTCCGAGTCCATAAGAAGCAGACCATGTTCTTGACGCAATTAACTGCAAAGACGCTACCTAAAGGTTTGCACTGTCTTCCGTTGCGCCTGACAACGGAGTATTATAATTTGAAT---------------TCTACTGAA------------CAGCAATTTCCAAAT------CAAGAG---------AAATTGGATGACCCTTCACTTCACCATATTGCACTATTC------TCGGATAATGTTTTGGCAGCAGCAGTGGTTGTGAACTCCACCATTACCAATTCTAAGCATCCTTCGAAGCTTGTTTTCCACATTGTTAGTGATAGACTCAACTATGCAGCAATGAGGATGTGGTTTCTAGTAAAT------CCACCCGGT---GTAGCCACTATTCAGGTCCAGAACATTGAAGAATTCACATGGTTAAATTCAAGTTATAGTCCTGTTCTGAAGCAGTTGGGTTCTCGATCAATGATTGATTATTACTTCAGGGCAGCTCGTGCCAGTTCT------GAT---------------------------TCAAATTTGAAG------TACCGGAACCCAAAGTACCTGTCCATCCTGAACCATCTTCGCTTTTACCTGCCAGAGATTTTCCCAAAG---CTCAACAAGGTGTTATTCTTAGATGATGATATAGTGGTGCAGAAGGATCTTACTGGCCTTTGGTCCCTTGATTTGAAGGGTAATGTGAATGGTGCTGTA---------------------GAGACCTGTGGAGAA---------AACTTC---------CATCGTTTTGATCGATATCTCAACTTCTCAAATCCTCATATCTCAAAGAATTTTGATCCCCGTGCTTGTGGATGGGCATATGGAATGAACATCTTTGATTTGAAGGAATGGAAGAGGCAAAACATCACTGATGTATATCATACATGG------CAG---AAGCTGAATCATGACAGACAATTATGGAAGTTGGGGACTCTGCCACCTGGCCTCATTACTTTTTGGAAACGGACTCACCCCCTTGACCGACGTTGGCATGTTCTGGGCCTTGGCTATAAT------CCCAATGTGAGCCAAAGAGAAATTGAACGAGCAGCTGTT------ATACATTACAATGGCAACATGAAACCATGGCTTGAAATAGGCATACCCAAGTATCGAAGC---------AACTGGGCAAAATATGTTGATTATGATCATGCATATTTGCGAGAGTGCAATATCAATCCA----------------------------------------------------------------------------------------------------------------------------------------------------------------------------------------------------------------
gnl|Sorbi1|Sb10g030870.1 ATGGCGTCCTCCTCCTCCTCCGCCTCGTCGGCGGCGGCCGCGGCCGCGGCAGCGTATCCCAGAACCACGCTCCCACTGCGGCGGCGCCCGGGCCTCCTGGTCCTCCTCCTCATCCTCCTCTGCTTCCTCTCCTTCCAGGTCGTGATCCATGTGCCCGCCGCCAGATCAGCGGTGTCGCAGTGGCTCTTCTCGGGTCACCGAGCAGACCGCGGGACTCGCGAG------------------------------------AACTGCCCTGGCTGCAGCAAGCTACAGGAT------------------------------------------GTGGAT------------------------------------------------------------------------------------------------------------------------------------------------------------------------------------------------------------------------------------------------------------------------------------------------------------------------------------------------------------------AAGGCTGAAAAGACGATCGCGTACACTGACCAGCATGGCCGGATCAAGCTGTTCAAAGTCACCGCCAGAGAATTCGGTTCGTCCTCTATCTGGGAGAAC---------------------------------------------------------------------------CCTTGGTTGCCCAGAGATAGCCAGCCAGTAGCCGGAACACAAGTTGCTGCCAGGGATCATCTACTCGCCAGTGGATCAGGAACCACCAATGTTTCAAGTGCTGAAACTCTG---------------------------------------------GCAACTACAATTGTTGATCCGATTAAATTAAGGCGACAGGTATTTCGACGTAGAAGAAAGGAGCGGAGGGTT---CAGGAGCTGCTTCAGATGGATAAGAAGGTTGAACTTGAG------ATGCGAAATGCAGCAATAAAT------------------------------------------------------------------------AGCTCAATGAACTTTAACAATAAAGTTAGAGGCAGCTACAACATATGGAGGCAGGAGTTCCGCTTTATTAATACA---GATTCAACACTAAGGCTCATGAAA---GATCAGATAATAATGGCCAAGTTATATGCC---ACTATTGCA---CTCTCCCAGAAGGAA------CCAGACATGTATGCCTTGCTCATGAAGTGC------------------------ATAAAAGAAAGCCAAACATCTATCGGGGATGCACTTATTGAC---------AGTGAACTCGATTCT---------------------------------------------------------------------------AGTGCCTTAGAGAGAGCAAAAGCAATGGGGCATGTGCTGTCTTCGGCTAGAGATGTTCTGTACAGCTCG------------------------------------------------------------------------------------GGTGAAGTGTCAAGAAAATTGCGTGCTATGTTGCAGTCAACGGAACTAAATATTGATGCAGTGAAGAAACAGAACTCATTTCTGGTTCAGCATGCTGCGAAGACAGTACCCATGCCCTTGCACTGCCTACATATGCAGCTGACAACTGATTATTATTTTCGTGATGATGCGACCAAGGAACATTTTCATGCTGCTGCTTTGAAGGCAGAACAAGAT------AAAGAA---------AAGCTTGAGGATCGGTCACTCTACCACTATGCTATATTT------TCTGATAATGTGCTTGCAGCCTCAGTAGTTGTCAGATCAACTGTGACAAATGCCAATGAACCAGAGAAGCACGTGTTCCATATTGTCACTGATAGACTTAATTTTGCAGCCATGAAGATGTGGTTCATTACTCAT------CCTCCTCAA---CTGGCAACTGTTCATGTGGAGAACATAGACAATTTCAAATGGCTCAATTCGTCATACTGTTCTGTTCTTCGGCAACTGGAGTCAGCTCGCCTCAAAGAATATTACTTCAAAGCACACGATCCGTCATCACTCTCTGATGGAAAC---------------------GAGAATCTGAAA------TACAGGAATCCCAAATATCTGTCCATGCTCAACCATTTGAGGTTCTACATGCCAGAAATTCATCCGAAG---CTTGAGAAGATACTGTTTCTTGATGATGATGTTGTTGTACAGAAGGATTTGACACCCCTTTGGGATATTGATCTTAAAGGGATGGTAAATGGCGCTGTG---------------------GAAACCTGTAAAGAG---------AGTTTC---------CATCGCTTTGACACTTATCTCAACTTCTCACACCCAAAGATCTCAGAGAACTTCGATCCGCATGCTTGTGGGTGGGCTTTCGGAATGAACATGTTTGACCTCAAGGAGTGGAAGAAGCGAAATATCACTGGAATATACCATTATTGG------CAA---GATTTGAATGAGGATCGTAAGCTGTGGAAGCTGGGTACATTGCCTCCAGGTTTAATTACTTTCTACAACCTGACATACCCGTTGAATCGTACTTGGCATGTCTTGGGCCTGGGCTATGAT------CCAGCTGTTGACATTGCTGAGATCGATAATGCTGCAGTA------GTTCATTACAATGGGAATTATAAGCCCTGGCTTGACCTTGCCATTTCCAAGTACAAGACA---------TACTGGTCCAAGTATGTAGATGTTGACAACTCGCATGTTCAGCATTGCTACGAGGGCAAACAA-------------------------------------------------------------------------------------------------------------------------------------------------------------------------------------------------------------
gnl|Orysa5|Os06g51160 ------------------------------------------------------------------ATGTTCCCGCTCCGCCGCCGCCCCGGATTCCTCGCCGTCGTCCTTCTCCTCCTCCTTTTCCTCTCCTTCCAGGGCATGGAT---------------------------------------------------------------------------------------------------------------------------------------------------------------------------------------------------------------------------------------------------------------------------------------------------------------------------------------------------------------------------------------------------------------------------------------------------------------------------------------------------------------------------------------------------------------GATGCCGATAAGACGATTGCTTACACGGACCAGGATGGTCGGATCAAGCTCTTCAAAGTTACCATGACAGAATTCCTCTCGTCCTCTATCTGGAAGAAT---------------------------------------------------------------------------------------------------------------------------------------------------------------------------------------------------------------------------------------CCTTTGCAACCGAAAGATACCCAACCACTAGCTCAAACTGTATTCCGACGCAAAAGAAAGGAGGATAGGACC---CAGGAGTTGCTTCAGGTGGACAGGGAGGCTGAACTCAAC------ATGAGAAATGTGGCCACAGAC------------------------------------------------------------------------AGATCAAGGAACTTCAGTAATAAAGTAAGAGCCAGCTACAACATATGGAGGCCGGGGTTTCACCATACTAACACA---GATTCAACCCTCAGACTCATGAAA---GATCAGATTATAATGGCCAAGGTGTATGCC---ACAATTGCA---CATTCCCAGAAGCAA------CCTGACCTGTACGTGTTGCTCATGACATGC------------------------ATAAAACAAAGCCAAGAAGGTATTGGGGATGCACACATGGAT---------TACAAACTTGATTTG---------------------------------------------------------------------------AGTGCTTTAGAGCGAGCAAAAGCAATGGGGCATGCCCTGTCTTCAGCTAGAGATGTTCTGTACAACTCT------------------------------------------------------------------------------------GGTGAAGTATCCAGACGATTGCGTGTTATGCTACAGTCTACAGAACTAAATATCGATAGTGTTAAGAAGCAGAACTCATTCCTGGTGCAGCATGCTGCAAAGACAGTCCCCATGCCTTTGCACTGTCTGCATATGCAGCTGACAACCGATTATCATTTTCGTGATGGTGTGGTCAAGGAATATTTTCGTGATGCTGCTTTGAAGGAGGAAGAAGAT------AAGGCA---------AAGCGTGAGGATCGGTCTCTATACCACTACGCTATATTT------TCAGATAACGTCCTTGCAGCCTCAGTAGTTGTTAGATCAACGGTGACACATGCCAAGGAACCAGAGAAGCATGTATTCCACATTGTCACTGATAGACTTAATTTTGCAGCTATGACAATGTGGTTCATAAGCAAT------CCTCCTCTA---CCTGCTACTGTCCATGTGGAAAACATTGACAACTTCAAGTGGCTCAATTCGTCATACTGTTCAGTTCTACGACAACTTGAGTCAGCTCGGCTCAAAGAGTACTATTTCAAAGCACATGATCCATCGTCACTCTCTGATGGAAAT---------------------GAAAATCTGAAG------TACAGGAACCCCAAATATCTGTCTATGCTTAACCATCTAAGGTTCTACATGCCAGAAATACACCCCAAG---CTTGACAAGATACTGTTTCTCGATGACGATGTTGTTGTGCAGAAGGACTTGACACCGCTATGGGATGTTGATCTTAAAGGGATAGTAAATGGTGCAGTT---------------------GAAACCTGCAAAGAA---------AGTTTC---------CATCGCTTCAACACATACCTCAATTTCTCACACCCAAAGATCTCAGAGAACTTTGATCCACATGCTTGTGGGTGGGCTTTTGGGATGAACATGTTTGACCTGAAAGAGTGGAAGAAGCAAAATATCACTGGAATATACCATTATTGG------CAA---GATCTGAATGAGGATCGTAAGCTGTGGAAGCTGGATACATTGCCTCCAGGACTGATTACTTTCTACAACCTGACATACCCATTGAATCGCACTTGGCATGTGTTGGGCCTTGGCTATGAT------CCATCTGTTGACCTTGTTGAGATTGAGAATGCAGCAGTA------GTTCATTACAATGGGAATTACAAGCCCTGGCTAGACCTTGCCATTTCCAAGTACAAGCCC---------TACTGGTCCAAGTATGTAGATCTTGACAACTCACACATTCAACGCTGCTACATGAGTGAGCAA-------------------------------------------------------------------------------------------------------------------------------------------------------------------------------------------------------------
gnl|Orysa5|Os10g21890 ------------------------ATGGCATTCCCCTCCACCTCGTCGGTGGCGTATCCCAGAAGTCTGTCCCCACTGCGCCGCTGCCCCGGATTCCTCGCCCTCCTTGTTGCCGTCCTCCTTTTCCTCTCCTTCCAGCTCATGATTCATGTTCCCTCCATCAGATTGGCAGTGTCCGGATGGCTCTTCTCCGATCACCAGACTGGGCACAAGGGTCCCGGG------------------------------------AGCTGTCCTGGATGCCACAATGGC------------------------------------------------ATGGAT------------------------------------------------------------------------------------------------------------------------------------------------------------------------------------------------------------------------------------------------------------------------------------------------------------------------------------------------------------------AATGCCGATAAGACTATTGCTTACACGAATCAGGATGGTCGGATCAGGCTGTTCAAAGTTACCACAAGAGAATTCTTGTCGTCCTCTATCTGGAAGAAT------------------------------------------------------------------------------CCTTTGTTGCCGAAAGATACCGAGCCGGTAGCTGAAATACAAGAGATTGCGGAGGAGCAGCTACTAGCCACTGGGTCAGAAGTCTCCAATCTTTCAAGCACAGAAACT---------------------------------------------TTGGAAACTAGAACTGATCCAATTAAATTAAAGAGAGAGGTGTTCCGACGTAAAAGAAAGGAGCATAGGATT---CAGGAGTTGCTTCAGGTGGACAAGGAGGCTGAGCTCCAT------ATGCGAAATGTAGCGACAAAC------------------------------------------------------------------------AGATCGAGGAACTTCAGTAACAAAGTAAGAGCCAGCTACAACATATGGAGGCTGCAGTTTCACCATACTAATACG---GATTCAACCCTGAGACTTATGAAA---GATCAGATAATAATGGCCAAGGTGTATGCC---ACAATTGCA---CATTCCCAGAAGCAA------CCTGACATGTACGCGTTGCTCATGAAGTGC------------------------ATAAAACTATGCCAGGAAGCTATTGGGGATGCACACATGGAT---------TATGAACTTGATTCG---------------------------------------------------------------------------AGTGCTTTAGAGCGAGCAAAAGCAATGGGGCATGCCTTGTCTTCAGCTAGAGATGTTCTGTACAACTCC------------------------------------------------------------------------------------GATGAAGTATCTAGAAGATTGCTTGTTATGCTGCAGTCTACAGAACTAAATATTGATAGTGTTAAGAAGCAGAACTCATTCCTGGTGCAGCATGCTGCAAAGACGGTCCCCATGCCCTTGCACTGTCTGCATATGCAGCTGACAACCGATTATTACTTTCGTGATGGTATGATCAAGGAATATTTCCATGATGCCGCTTTGAAGGAAGAAGAAGAT------AAAGCA---------AAGCGTGAGGATAGGTCACTATACCACTACGCTATATTT------TCAGATAACGTCCTTGCAGCCTCAGTAGTTGTCAGATCAACTGTGACACATGCCAAGGAACCAGAGAAGCACGTGTTCCACATCGTCACTGATAGACTTAATTTTGCAGCTATGACGATGTGGTTTATACGTCAT------CCTCCTCTA---CCTGCTACTGTCCATGTGGAAAACATTGACAACTTCAAGTGGCTCAATTCATCATACTGTTCAGTCCTACGACAACTTGAGTCAGCTCGGCTCAAAGAGTACTATTTCAAAGCACATGATCCATCATCACTCTCTGACGGAAAT---------------------GAAAATCTGAAG------TACAGGAACCCCAAATATCTGTCTATGCTTAACCATCTAAGGTTCTACATGCCAGAAATACACCCCAAG---CTTGACAAGATATTGTTTCTTGACGACGATGTTGTTGTACAGAAGGACTTGACACCATTATGGGACGTTGATCTTAAAGGGATGGTAAATGGTGCAGTT---------------------GAAACCTGCAAAGAA---------AGTTTC---------CATCGCTTCGACACGTACCTCAATTTCTCACACCCAAAGATCGCAGAGAACTTCGATCCACGTGCTTGTGGGTGGGCTTTTGGGATGAACATGTTTGACCTGAAAGAGTGGAAGAAGCAAAATATCACTGGAATATACCATTATTGG------CAA---GATCTGAATGAGGATCGCAAGCTGTGGAAGCTGGGCACACTGCCTCCAGGACTGATTACTTTTTACAACCTGACATACCCATTGAATCGCAATTGGCATGTGTTGGGGCTTGGCTATGAT------CCAGCTGTTGACCTTGCCGAGATTGAGAATGCAGCAGTA------GTTCATTACAATGGGAACTACAAGCCCTGGCTAGACCTTGCTGTCTCCAAGTACAAGCCC---------TACTGGTCCAAGTATGTAGATCTTGACAATTCACACATCCAGCACTGCTACATGAGTGAGCAA-------------------------------------------------------------------------------------------------------------------------------------------------------------------------------------------------------------
gnl|Arath7|AT4G38270 ---------------------------------------------------------------------------ATGACGACGTTCTCTACATGCGCCGCCTTTTTATCGCTGGTAGTAGTGCTACATGCTGTTCATGTCGGTGGAGCCATTTTAGAGTCACAAGCACCCCACAGAGAACTTAAAGCTTATCGTCCGCTGCAAGATAATAATCTACAGGAG------------------------------------GTGTATGCTTCCTCAGCTGCTGCAGTGCACTACGAT------------------------------------CCAGAT------------------------------------------------------------------------------------------------------------------------------------------------------------------------------------------------------------------------------------------------------------------------------------------------------------------------------------------------------------------CTGAAAGATGTGAACATAGTTGCGACATACAGTGACCATTACGGCAATATACGCCTTGGTAGGGTGAAAATGGGGGATCTTTCACCTTCTTGGGTTTTG---------------------------------------GAGAATCCTGCCTATCAAGTTAGCCGCAAAACAAAAGGTTCGCAGCTAGTTATACCACGGGATTCATTTCAAAATGATACTGGAATGGAAGATAATGCAAGCCATTCTACAACTAATCAGACTGATGAAAGCGAAAATCAGTTTCCA---------------------------------------------AACGTGGATTTTGCAAGCCCAGCAAAACTGAAGCGGCAGATTTTACGTCAGGAAAGGAGAGGTCAACGAACT---TTAGAGCTGATCCGACAAGAAAAGGAAACTGATGAGCAG------ATGCAAGAAGCAGCCATTCAG------------------------------------------------------------------------AAGTCAATGAGCTTTGAAAACTCAGTCATAGGGAAATACAGTATATGGAGGAGAGACTATGAGAGCCCAAATGCT---GATGCTATCTTGAAGCTTATGAGA---GACCAGATCATAATGGCAAAAGCATATGCA---AATATTGCC---AAATCAAAAAATGTA------ACCAATCTGTACGTTTTCTTGATGCAGCAG------------------------TGTGGAGAAAATAAACGTGTTATAGGTAAAGCAACCTCTGAT---------GCTGACCTTCCTTCA---------------------------------------------------------------------------AGCGCTCTTGATCAAGCAAAAGCCATGGGCCATGCACTCTCTCTTGCAAAAGACGAGTTATATGACTGC------------------------------------------------------------------------------------CATGAACTTGCAAAAAAGTTCCGGGCCATCCTTCAGTCCACTGAACGCAAAGTAGATGGACTGAAGAAAAAGGGAACCTTCTTAATTCAGCTAGCTGCCAAAACATTTCCCAAGCCATTGCATTGCCTGAGTCTGCAGCTAGCGGCAGACTATTTTATTCTAGGT---------------TTCAATGAAGAGGATGCAGTGAAAGAGGATGTCAGT------CAAAAG---------AAGCTTGAAGATCCTTCGCTCTATCACTATGCGATCTTT------TCGGATAACGTTCTGGCTACATCAGTGGTGGTGAACTCCACTGTCTTGAATGCAAAGGAACCGCAGAGGCATGTGTTCCATATAGTAACTGACAAACTGAATTTTGGTGCAATGAAGATGTGGTTTCGCATCAAT------GCTCCTGCT---GATGCGACGATTCAAGTTGAAAACATAAATGATTTCAAGTGGCTGAACTCCTCTTACTGCTCTGTTCTACGGCAGCTTGAATCTGCAAGGCTGAAAGAATACTATTTCAAAGCAAATCATCCTTCATCAATCTCAGCTGGCGCA---------------------GATAATCTAAAG------TACCGCAACCCAAAGTATCTATCGATGCTGAATCATCTCAGATTCTACCTTCCTGAGGTTTATCCGAAG---CTGGAGAAGATTCTGTTTCTAGACGATGACATTGTGGTGCAGAAGGACCTGGCACCACTATGGGAAATAGACATGCAAGGAAAAGTGAATGGTGCGGTG---------------------GAGACGTGCAAGGAG---------AGCTTC---------CACAGATTTGACAAGTACCTCAACTTCTCAAATCCAAAGATTTCAGAGAATTTTGACGCTGGTGCTTGTGGGTGGGCATTTGGGATGAATATGTTTGACCTGAAAGAGTGGAGGAAACGGAACATTACAGGGATATATCACTATTGG------CAA---GACTTGAATGAAGACAGAACACTGTGGAAGCTGGGATCGTTGCCACCGGGGCTGATAACATTTTACAACCTGACGTATGCAATGGATAGGAGCTGGCACGTACTAGGGCTGGGATATGAC------CCAGCGCTAAACCAAACAGCAATAGAGAATGCAGCGGTA------GTGCATTACAATGGGAACTACAAGCCATGGCTGGGTTTAGCATTCGCCAAGTACAAACCG---------TACTGGTCCAAGTACGTTGAGTACGACAACCCTTATCTCCGACGGTGCGACATCAATGAA----------------------------------------------------------------------------------------------------------------------------------------------------------------------------------------------------------------
gnl|Vitvi1|GSVIVP00036268001 ---------------------------------------------------------------------------------------------------------------------------------------------------------------------------------------------------------------------------------------------------------------------------------------------------------------------ATGGGAAAGCTTACAACCCTTCTCCTC------------------------------------------------------------------------------------------------------------------------------------------------------------------------------------------------------------------------------------------------------------------------------------------------------------------------------------------------------------------ATACAGGACATTGACATAGTTGCAACATACACTGACACTTCTGGTGTTGTCCGACTTGGTACTGTGAAAAGTAAGGACTTATCTGCTTCCTGGTACTGG---------------------------------------------------GAAGATCCCATTAACGAAAGACAGGACCAGCTGAAAAGTTCCCAGGTAAGACCATCCATTTCCAGATTACTTGGAGAGTTTGATAAGAGTTCTTTGGTTGAGCTTCGATCTAGAGATAGTGTAACGCAGAATCCT---------------------------------------------CAAATGTCTCCGTTGAACCCAGTGAAGCTTCAGCGCCGGGCATCACGACAAGAAAGGAAGGATCTCCGAACT---GCGGAGTTACTCCGAGAAGATAAAGAAAATGATAGCCAA------GTGCAAGCAGCAGCAATTGAA------------------------------------------------------------------------CGCTCTAAAGAGCTTGACACCACTGCCAAGGGAAGGTACAGCATATGGAGGAGAGAACATGAAAACCCTAACTCC---GATGATACCTTGAAACTTATGCGA---GATCAGATAATAATGGCCAAAGCATATGCT---AGCATCGCC---AGGGCTAAGAACGAA------ACTTATCTTTATAAATCTCTCATAAATCAT------------------------TTCAGAGAAAATCGACGTGCAATTGGAGAAGCAAACACTGAT---------TCTGAGCTTCACTCG---------------------------------------------------------------------------AGTGCACTTGCTCGAGCAAAAGCAATGGGTAATATCCTATCTAAAGCAAAGGACAAATTATATGACAGC------------------------------------------------------------------------------------ATTAACGTAGCAAGGAAGTTAAGAGCCATGGTTCAGTCAACTGAAAATACTGTAGATGCACTGAAGAAACAGAGTGCATTCTTGATTCAGCTAGCCGCAAAAACTGTCCCTAAACCATTGAATTGCCTCCCTCTTGTGCTCACAACTGATTATTTTCTGCAAGGT---------------CGTCAAAAG------------AGAGTGGTTCTTAAC------AAAAAA---------TTGCTTGAAGATCCTTCTCTCTACCATTATGCTATCTTT------TCTGATAATGTGCTTGCAACATCTGTAGTCATCAATTCTACAATGCTACATGCAAGTGAACCTGAGAAGCATGTTTTCCATATAGTCACTGATAAACTGAGTTTTGCAGCAATGAAAATGTGGTTTCTTGTCAAC------AGTCCTGCA---AAAGTGACAATTCAAGTTGAGAACATTGATGATTTTAAGTGGCTCAATTCTTCTTACTGTTCTGTTCTACGCCAACTTGAGTCTGCTCGAATGAAAGAATATTATTTCAAAGCATCTCATCCATCTACTCTTTCTGATGGATTT---------------------GAGAATCTCAAA------TACAGGAATCCAAAATATCTGTCCATGCTGAATCATCTCAGGTTCTACCTTCCTGAAGTTTACCCGAAG---CTGGAGAAGATCCTATTTTTGGACGATGATATTGTAGTGCAGAAAGATTTGACACCTCTTTGGTCCCTTGATATGCAAGGGATGGTGAATGCTGCAGTT---------------------GAGACCTGTAAGGAG---------AGCTTC---------CATAGGTTTGATAAATATCTGAACTTCTCTCACCCAAAGATCTCTGAGAATTTTGATCCAAATGCTTGTGGTTGGGCATTTGGCATGAACATGTTTGACTTGAAGGAGTGGAGGAAGCGAAACATGACTGGAATATATCATTATTGG------CAA---GACATGAATGAAGATAGAACTCTCTGGAAACTTGGATCGTTGCCACCGGGACTGATCACTTTCTACAACCTGACATATCCATTGGATCGTAGCTGGCATGTGTTGGGACTTGGCTATGAC------CCGCAACTTAACCAGACAGAGATAGACAATGCAGCCGTT------GTCCATTACAATGGAAATTACAAACCATGGTTGGAGCTTGCAATCGCCAAGTACAAGTCG---------TATTGGTCAAGATACGTAATGCCCGATAATCCCTATCTTCAACTTTGCCATATCAGCCAA----------------------------------------------------------------------------------------------------------------------------------------------------------------------------------------------------------------
gnl|Poptr1|293912 ---------------------------------------------------------------------------------------------------------------------------------------------------------------------------------------------------------------------------------------------------------------------------------------------------------------------------------------------------------------------------------------------------------------------------------------------------------------------------------------------------------------------------------------------------------------------------------------------------------------------------------------------------------------------------------------------------------------------------------------------------------------------------------------------------------------------------------------------------------------------------------------------------------------------------------------------------------------------------------------------------------------------------------------------------------------------------------------CTAGCTCTTCAGACAGCACGGAAGGACAGGAGGGTACTCCGAACTTCAGTGCTAATTCAACAAGATAAAGGAGCTGCTGACAGCCAG------ACAGAAGCAACTGCATTTATA------------------------------------------------------------------------TGGTCCAAAAGCCTGGACACTTCTATCAAGGGAAAGTACAGTATATGGAGGAGAGATTTTGATAGTCCAAATTCT---GATTCTACTCTGAAACTCATGCGG---GACCAGATTATAATGGCCAAAGCTTATGCA---AATATTGCC---AAATCAAACAATGTA------ACTACACTTTACAACTCTCTTATGAAACAG------------------------TCGAGAGAAAGCCAGCTTGCTATTGGAGAAGCAATGTCTGAT---------GCAGAGCTTCACCCA---------------------------------------------------------------------------AGCGCACTTGTTCAAGCAAAAGCAATGGGGCATGTTTTGTCTATAGCAAAGGATCAACTATACGAATGT------------------------------------------------------------------------------------CCTACAATGTCTCGGAAGTTAAGGGCCATGCTCCAGTTAAATGAAGAGAATGTAAATGCTTTGAAGAAAAAAAGTGCGTTCTTGATTCAACTAGCAGCAAAAACAATCCCAAAACCATTACACTGTCTTCCTCTGCAGCTTGCAGCTGACTATTTCCTATATGGT---------------TATCAAAAC------------AAGAAGTATTTGGAC------AAAGAA---------AAGGTTCAAGATCCGTCTTTGTTCCACTATGCTATCTTC------TCTGATAATGTGCTCGCAACATCTGTGGTTATCAATTCCACTGTGCAGCATGCAAAAGATCCACAGAAACATGTTTTCCATATAGTCACAGATAAACTGAACTTTGCTGCGATGAAAATGTGGTTTATTGTCAAT------CCTCCAGCC---AAAGCAACAGTTCAAGTTGAAAATATTGATGATTTTAAGTGGTTGAATGCCTCTTACTGTTCTGTTTTACGTCAACTTGAATCTGCCCGGATTAAAGAATACTATTTCAAGGCTAATCACCCTTCCTCTCTTGCTTCTGGTGCT---------------------GACAATCTCAAA------TATAGGAATCCAAAATATTTATCTATGCTGAATCATCTTCGATTCTATCTTCCTGAAGTATATCCAAAA---CTAGATAAGATCCTTTTCTTGGATGATGACATTGTAGTTCAGAAGGATTTGACACCACTTTGGTCCATTGATCTACAAGGGATGGTAAATGGTGCAGTG---------------------GAGACATGTAAGGAG---------AGCTTT---------CATAGGTTTGACAAGTATCTAAACTTCTCGAATCCAAAGATCTACAACAATTTTGATCCAAATGCTTGCGGTTGGGCATTTGGCATGAACATGTTTGACTTGAAGCAGTGGAAAAGGTCGAATATCACTGGGATATATCATCACTGG------CAA---GATCTGAATGAGGATAGAACTCTTTGGAAATTGGGCTCGTTGCCACCGGGACTGATAACCTTCTATAACCTAACCTATCCACTGGACCGAAGTTGGCATGTCTTGGGACTTGGTTATGAC------CCGGCTCTTAACCAAACTGAGATAGAGAATGCAGCTGTA------GTTCACTACAATGGGAATTACAAGCCATGGTTGGATTTGGCTGTTGCCAAGTACAAGCCT---------TACTGGTCTAGATATGTACAGTATGATAACCCTTATCTTAAACAATGCAACATTGTTGAA----------------------------------------------------------------------------------------------------------------------------------------------------------------------------------------------------------------
gnl|Carpa1|supercontig_20.219 ---------------------------------------------------------------------------------------------------------------------------ATGGAAAATATTTTCATAAATGATCTAATATGGTTAAATACTGACTGCAAGGATCAGGAATCTCGAATCAGATATAAT---------------------------------------------------------------------------------------------------------------------------------CCAAGT------------------------------------------------------------------------------------------------------------------------------------------------------------------------------------------------------------------------------------------------------------------------------------------------------------------------------------------------------------------GAAAAGGATATTGATATACTTGCAACATATAGTGATCATTCTGGCACTGTTAGAATTGGTAAGGTGAAAATGGGGGACCTTTCTGCTTCATGGATCTTG------------------------------------GAAAACCCTGTCGATGGGAATCGTGACGAGGCTGAAGGTTCCCAGGTAGTGATTCTGAAAGACCCATCTCAAGCTGATACTTTGGTGGGACAGAATGGTATTGATTCCATGGATGATCATCAGTCAGGAGAAAGTCAAAATCAGCACCCT---------------------------------------------CATTTGACGACAATGAGCCCAATCAAGCTTAAGCGCAGGATGTTGCGGCAGAATAGGAGGAAACTACGAACT---TCAGAGCTAATTCAACGAGATAAAGACATGGATGAGCAG------ATGCAAGAAGCAGCAATTGGA------------------------------------------------------------------------CGATCTAGAACCCTGGACAACTTGTCCCAAGGGAAGTACAGCATATGGAGGAGAGATTATGAGAGTCCAAATTCT---GATTCTACTTTGAAGCTTATGCGT---GACCAGATTATCATGGCCAAAGCATATGCA---AATATTGCA---AAGTCTAATAATGAA------AGTACCATTTATGATTCTCTTATGAAGCAT------------------------TCTAGAGAAAGTCAACATGTTATTGAAGAAGCGAACTCTGAT---------GCTGAGCTTCCACAA---------------------------------------------------------------------------AGAGCACTTGACCAAGCAAAGGCAATGGGTCATGTTCTCTCAGTAGCCAAAAACCAGTTATATGACTGC------------------------------------------------------------------------------------CATACAGTTGGAAGGAAATTTAGAGCCATGCTTCAGTCAACTGAAGATAATGTAAATGCAATGAAGAAAAAGAGTGCATTCTTGATTCAGCTAGCTGCAAAAACAGTTCCAAAACCATTACATTGCTTACCCTTGCAGCTAGCAGCAGATTACTTCTTGCACGGG---------------CTCCAAAAC------------AAAAAGGATGTTAAT------AAAGAA---------AAGCTTGAGGATCGTTCGCTGTACCATTATGCCATATTT------TCTGATAATGTACTGGCGACATCTGTTGTCATTAATTCCACTGTGCTCAATGCAGAGGAACCTGAGAAACACGTCTTTCATATAGTAACTGATAAACTGAACTTTGCTGCAATGAAAATGTGGTTTCTTGCCAAT------GCACCTGCA---AAAGCAACAGTTGCAGTTGAGAACATAGATGATTTCAAGTGGTTGAACTCATCTTACTGTTCTGTTCTGCGCCAGCTTGAATCTGCCAGACTTAAAGAATATTATTTCAAGGCAAACCACCCTTCTTCCCTCTCTGCTGGATCT---------------------GACAATCTAAAA------TATAGGAATCCAAAATATTTGTCAATGCTGAATCATCTTAGATTTTACCTTCCGGAAGTTTACCCAAAG---CTGGACAAGATCCTATTTTTGGATGATGATATTGTAGTTCAGAAGGACTTGACACCTCTTTGGTCCATTGATCTGCAAGGGAATGTGAATGGTGCTGTC---------------------GAGACCTGCAAGGAG---------AGCTTC---------CATAGATTTGATAAATATCTAAATTTTTCTAATCCAACTATTTCTGAGAATTTTGATCCAAATGCTTGTGGTTGGGCATTTGGCATGAACATTTTCGACTTAAAGGAATGGAGAAAGCGAAATATCACGGGGATATATCACCGTTGG------CAA---GATATGAATGAGGATCGAACTCTTTGGAAGCTGGGCTCCTTGCCACCAGGGCTGATCACTTTTTACAACCTCACTTTCCCGTTGAAAAGAAGCTGGCATGTGCTAGGACTTGGTTATGAC------CCAGCACTTAACCAGACTGAGATAGAGAACGCAGCCGTA------ATTCATTATAACGGTAACTACAAGCCATGGTTGGATTTGGCTGTCTCGAAGTACAAGACA---------TATTGGTCTAAGTATGTGATGTTTGACAACCCTTACCTTCAACGCTGCAACATTAACGAA----------------------------------------------------------------------------------------------------------------------------------------------------------------------------------------------------------------
gnl|Medtr1|CT963092_15.3 ---------------------------------------------------------------------------------------------------------------------------------------------------------------------------------------------------------------------------------------------------------------------------------------------------------------------------------------------------------------------------------------------------------------------------------------------------------------------------------------------------------------------------------------------------------------------------------------------------------------------------------------------------------------------------------------------------------------------------------------------------------------------------------------------------------------------------------------------------------------------------------------------------------------------------------------------------------------------------------------------------------------------------------------------------------------------------------------------------------------------------------------------------------------------------------------------------------------------------------------------------------------------------------------------------------------------------------------------------------------------------------------------------------------GCTTATTCC---AATATTGCT---AAGTCTATGAACAAA------ACTGTTCTTTACGAAGCTCTTGTCAAACAC------------------------TCCAGAGATAGTCAACTAGCTATTGGAGATGCACATTCTGAT---------GCCGAGCTTCACACT---------------------------------------------------------------------------GGAGCACTCGATTGGGCAAAAGCTATGGGTCACGTTCTTTCTATGGCAAAGGACCAACTTTATGACTGC------------------------------------------------------------------------------------ATTTTAGTGTCTAGGAAGTTAAGGGCAATGCTTCAATCAACCGAAAATAGAGCGAATATGCAGAGGAAAAGAAGTGCATTCTTGACTCAGCTAGCTGCGAAAACAGTGCCTAGACCATTGCATTGTCTTCCCTTGCAACTCACAGCGGATTATTACCTACAGGGA---------------TATCATAAG------------AAAGGAAATGTTGGC------AAAGAG---------AAGATTGAAGATCCATCTCTTTACCACTATGCTATATTT------TCTGATAATGTACTTGCTACATCTGTGGTTGTTAATTCTACTGCGCAGAATGCAAACGAGCCTGAGAAGCATGTATTCCATATCGTAACTGACAAATTAAATTTTGAAGCAATGAGAATGTGGTTTCTCACTAAC------CCTCCTTCT---AAAGCAACCATTGATGTTCAGAATATTGATGATTTCAAGTGGCTAAATTCATCGTATTGTTCTGTTTTACGTCAACTTGAATCAGCAAGACTCAAGGAGTATTACTTTAAAGCCAATCACCCTTCCTCCCTCTCTGCTGGTTCT---------------------GACAATCTAAAA------TATAGAAATCCCAAATATTTGTCAATGCTGAATCACTTAAGGTTCTACCTTCCTGAAGTTTATCCAAAA---TTGGACAAAATTCTATTCTTGGATGATGACATTGTTGTGCAGAAAGATTTGACACCCCTCTGGTCAATTGATTTGAAAGGTATGGTGATCGGTTCAGTG---------------------GAGACATGCAAGGAG---------AGCTTC---------CATAGGTTTGATAAATACCTAAACTTTAGCAATCCACTGATCTCAAATAATTTCAGTCCCGATGCATGTGGTTGGGCATTTGGCATGAATGTCTTTGACTTGAAGGAGTGGAAGAAACGAAACATCACTGGAATCTATCATCGGTGG------CAA---GATCTGAATGAGGATCGAACCCTCTGGAAGCTTGGAACCTTGCCCCCAGGATTAATAACCTTTTATAATCTGACCTATCCGCTAGATCGAGGATGGCATGTTTTGGGACTTGGCTATGAT------CCGGCTCTGAACCTAACAGAGATAGACAATGCCGCCGTC------GTTCACTACAACGGAAACTTCAAGCCATGGTTAAATCTTGCTGTTTCTAAGTATAAATCG---------TACTGGTCCAAATATGTTATGTTTGACAATCCATATCTTCAAGTTTGCAACCTCAGAAAATAG-------------------------------------------------------------------------------------------------------------------------------------------------------------------------------------------------------------
gnl|Selmo1|230273 ------------------------------------------------------------------------------------------------------------------------------------------------------------------------------------------------------------------------------------------------------------------------------------------------------------------------------------------------------------------------------------------------------------------------------------------------------------------------------------------------------------------------------------------------------------------------------------------------------------------------------------------------------------------------------------------------------------------------------------------------------------------------------------------------------------------------------------------------------------------------------------------------------------------------------------------------------------------------------------------------------------------------------------------------------------------------------------------------------------------------------------------------------------------------------------------------------------------------------------------------------------------------------------------------------------------------------------------------------------------------------------------------------ATGGGGAAGGCATACGCA---ACGCTGGCG---CAGGCTCAAAACAAC------TTACGGCTGCTACAGGAGTTGAAAGTTCAA------------------------ACCAAAGAAATTCAGGAGATTCTTCTCGAGGCAGAGACAGAT---------TCTGAGCTCCCAAAC---------------------------------------------------------------------------AGTGCTCGCTCAAAGATCAAGTATATGGGGGAAATACTGGAAAGAGCAAAAGCTCAACATTATGACTGC------------------------------------------------------------------------------------ACGGCCATGGTTAAAAAGCTTCGAGCAATGCTGCACGCCACTGAGCAAGAAGGACGTATGCTCAAGAAACAAAGCGTGTTCCTGAGTCAGCTAGCTGCGAAGACAATTCCCAAGGGCCTTCATTGCCTTTCGATGCGGTTGAGCGTGGAGTTCTACTCCCTTCCT---------------CCTGAAAGC------------CGGGAATTACCTCAC------CAGGAG---------AATTTGGAAGATCCAAACCTCTACCATTATGCGCTGTTT------TCTGACAACGTATTAGCGACATCAGTGGTGATCAACTCGACTGTTTCTACTGCGAAGGATCCCAGAAGGCACGTATTTCATCTGGTAACAGATAAGCTCAACTACGGTGCTATGAAGATGTGGTTTCTGGCAAAT------CCGCCGAAA---GGTGCGACAGTAGACGTCCAGAACATCGACGATTTCAAGTGGCTGAACTCGTCGTACTGCCCGGTTCTTCGTCAGCTCGAATCGGTGACGATGAAAGAGTACTACTTCCGCTCAAACAATCCTTCGGTG------------GCA---------------------ACTGGTTTGAAG------TACAGGAATCCCAAGTACCTCTCCATGCTCAACCACTTGCGCTTTTATCTCCCGGAGATTTACCCCAAG---CTGGACAAGATTCTGTTCCTGGACGATGACATCGTGGTCCAGAAAGACTTGACACCTCTCTGGTCCATCAATCTCCGCGGCAACGTCAACGGAGCGGTT---------------------GAGACGTGCGGGGCC---------AGCTTC---------CATCGCTTCGACAAGTATCTCAACTTCTCCAACCCGCTCATCTCCAAGAGCTTCGATCCCAACGCGTGCGGCTGGGCCTACGGCATGAACATCTTCGATCTGCGCCAGTGGAGAGACAAAGACATCACTGGCATCTATCACAGATGG------CAA---GACATGAACGAGGACAGGACGCTGTGGAAGCTGGGGACCCTTCCACCAGGCCTCATTACGTTCTACAACCTCACGTACTCGCTCAACAAGCACTGGCACGTACTGGGGCTGGGCTATAAC------TCGGAGGTGAAGAGCAAGGACATCCACAGCGCGGCGGTT------ATACACTACAATGGCAACATGAAACCGTGGCTGGAGATCGGCATGGCCAAGTACAAGCAC---------TACTGGAGCAGGCACGTAATGTTTGATCACCCCTACTTGCAGCAGTGCAACATCAACGAG----------------------------------------------------------------------------------------------------------------------------------------------------------------------------------------------------------------
[truncated: 125,055 more chars]
