# Supplementary material for: Phylogenetic analysis of pectin-related gene families in Physcomitrella patens and nine other plant species yields evolutionary insights into cell walls
Source: BMC Plant Biol. 2014 Mar 26;14:79. doi: 10.1186/1471-2229-14-79 (PMC4108027; doi:10.1186/1471-2229-14-79)
Supplement: Additional file 21 — homogalacturonanmethyltransferasefamilyalignment.phy. Phylip gene alignment, .phy. Raw homogalacturonan methyltransferase alignment. Homogalacturonan methyltransferase family alignment file. [file 1471-2229-14-79-S21.zip › homogalacturonanmethyltransferasefamilyalignment.phy]

 34 2451
gnl|Selmo1|402173 ------ATGTCTCGGCGTCCGAGAAGGTCCTCG------GACGATTCGGGAGGC------------------------------------------------------------------------------------------------------------------------------------------------------------AATGGA---TTGTCCAGCTCCGCGCAGGCTCAGAGCAAATCGGACTCC------------------------------------------------------------------------------------------------------------------------------------------TCTTCGCTAGTCTCCGCCTGCGTTCTATTCGTCGTTATGGTGTTGTTTTTCGTCTACCTCTTCGGGCCCTCAACCTTCCAGCACCAC------------TCAAAGACTTCGCCATCCTCGGCTGTAGCAACA---------------GCAAGGAAGCTCAATCCATCCTTACTTCTGCGCTCGCTTCCAGTGGAAACTCATACGCATGACACTGAAGAGGAGGATCAGCACGAACAGCTAAAGTCCATTGCTGACAATAACTCGGAGGAAGCGTCTGCTGGAGTGCTGGACGCTCTACCGTTGCTG------------------------------------------------------------------------------------------------------------------------------------------------------------------------------------------------------------------------------------------------------------------------------------------------------------------------------------------------------------CAAGAGGTGTATGGAAAACACATGAAAGCAGTTCTTCACATCGGACCGCAGACG------------------------------------------TGTAACGTCGTCGCC------AGGCTGCTTCAAGACGAAGGCGGACAGGCATGGGGTGTGGAACCATCGGAGATGACAAAT---CCAAGCTCGGTTTGCAAGAGCCTCGTCAAGAAGGGATTAGTCCGTATTGCGGAC------GTTCACCGGGGACTCCCATACAGATCAAAGTCATTCTCCCTGGTCCTGGCAAGCAACACACTCGAGCACTTGACATCTCGCCAGCTGAACAGAACACTTCCGGAGCTAGCTCGACTAACCAGCCAT---GCCATCGTTGCTTTCATCTCTAGTCAG------------------------------------CCATCGCAAGTATCATCGGCCAGGCAGCTC---CAAGCG---------------------------------------------GCACTAAAATCCATCAAGAGCCAC------------------------------------------------------------AACCGGACGTGGTGGTCTCGCAAATTCGAGACGGCCGGACTCGACGAAGACGAGGAG------------------------------------------------------------------------------------------------------------------------------------ATGAGCAAAGGATTTGCCAGCCTCCAGTTGCAAAGATCGTATAGAAGTTCC------------------------------------------------------------------------------------------------------------------------------------------------------------------------------------------------------------------------GACTAT------------------ATTTTCCATCTCCTTCCTCGGCAATTCGAT---------------------------------------------------------------------------------------------------------------------------------------------------------------------------------------------------------------------------------------------------------------------------------------------------
gnl|Phypa1|128392 ------AAAGCTTCATCACAATCT---------------------------------------------------------------------------------------------------------------------------------------------------------------------------------------------------------------------------------------------------------------------------------------------------------------------------------------------------------------------------------------------------------------------------------------------------------------------------------------------------------------------------------------------------------------------------------------------------------------------------------------------------------------GAGTGCACAGCATCTGTATGTGGGGTTATAGATGTTCTT------------------------------------------------------------------------------------------------------------------------------------------------------------------------------------------------------------------------------------------------------------------------------------------------------------------------------------------------------------CAAGACATGTATGGAAAGAATATGCTCCGTTTACTTCACATTGGTCCTGGGACT------------------------------------------TGTGGAATTGTCTCT------AAGCTCTTGGAAGAGAGTAGCTCTGAAGTGTGGGGTGTCCAGCCTTTCCCAATGAAATCACCTGTTCAGAAAAAATGTCAAACCCTCGTCAAGAAGGGCCTTATCCGAGTTGCAGAA------GTTAACCAAGTATTGCCATACCGCTCTCGCTCTTTCTCATTTGTTTTAGTAACAGACATTCTGGACGTCATGAAAAAGCGAGACTTAAATACCACCCTACCTGAGCTCTCACGGTTATCAGCGCAT---GATCTCGTTGTGATTGTAGGTAAA---------------------------------------------------------------------------------------------------------------------------ATTCTCCATCCCATAAATTTGAAG---------------------------------------------------------------------------------------------------------------------------------------------------------------------------------------------------------------------------------------------------------------------------------------------------------------------------------------------------------------------------------------------------------------------------------------------------------------------------------------------------------------------------------------CGT------------------GTACTTGCCCTCCAATTTCATTATTTT------------------------------------------------------------------------------------------------------------------------------------------------------------------------------------------------------------------------------------------------------------------------------------------------------
gnl|Orysa5|Os01g05070 ------ATGTCGAGGAGGTCGGTGAATCCGAGC------CGGCGGGTGGCGGAT------------------------------------------------------------------------------------------------------------------------------------------------------------GGGGGATTGCCGTCTGTCGGTGGCCTGCTTCACCCCAAGTCACGCTCG------------------------------------------------------------------------------------------------------------------------------------------CCGCCCGTGCTCACCATCGCCCTCGTGGTCCTGGGTGTCATTATTCTGATCGCCTACTTCAATAGCGGCTCAGGTGTAACAGTTACT------------AGCAGAGAAGCTGTGAGCAGGTCTGAAGGT------------------------------------------------------------------------------------------------------------------------------------------TCTTGTACACCAGAAGTCATGCAAGCACTTCCTTATCTT------------------------------------------------------------------------------------------------------------------------------------------------------------------------------------------------------------------------------------------------------------------------------------------------------------------------------------------------------------AAAAAGGCATATGGCAATGAGTTGCATAAGGTTCTCCATGTTGGCCCTGATAGT------------------------------------------TGTACAGTAGTTTCT------AACTTGTTGAAGGAAGGGAAGGTTGAAGCATGGGGAGTGGAGCCTTATGATTTGGAGGAT---ACTGATAGTAGCTGCAAAAGCCTTGTGCGCAAGGGCTTTGTTCGTATGGCTGAT------ATCAAGTTCCCTCTTCCATACCGCCAAGATTCCTTTAACCTTGTTATCGTATCAGATGCTTTGGATTATTTGACCCCAAGATATCTGAACAAAACACTTCCAGATTTAGCAAGGATTTCTACAGAT---GGTCTTGTTATCTTTGCCGGCAATCCA------------------------------------GGTCAACAGAAGGCTAAGGTTTCTGAACTA---CCAAAA---------------------------------------------TTCGGAAGACCGGCAAAGTTGCGG------------------------------------------------------------AGTTCTTCGTGGTGGTCGCGATACTTTATCCAGACTGGCTTGAGAGAGAATGAAGGG------------------------------------------------------------------------------------------------------------------------------------CCATTGAAGAAGTTTGAGCAGGCTGCTTCCAAGAACAAATACAAACCAGAC------------------------------------------------------------------------------------------------------------------------------------------------------------------------------------------------------------------------TGTCAA------------------ATCTTCCATCTTAGCTCG---------------------------------------------------------------------------------------------------------------------------------------------------------------------------------------------------------------------------------------------------------------------------------------------------------------
gnl|Sorbi1|Sb03g006320.1 ------ATGTCCAGAAGGTCGGTGAACCCGAGC------CGGCGGGTGTCGGAC------------------------------------------------------------------------------------------------------------------------------------------------------------GGGAGTCTGCCGTCCGTCGGCGGCCTGTTCCACCCCAAGTCACGCTCG------------------------------------------------------------------------------------------------------------------------------------------CCTCCCGTGCTCACCATTGCCCTCGTCGTCCTGGGTGTCATTCTTCTCATCGCCTACTTCAACAGCAGCTCAGGTGTAACTGTTACA------------AGCAGAGAGTCTGTGACCAGGTCTGAAGGT------------------------------------------------------------------------------------------------------------------------------------------TCTTGCACATCAGAAGTTATGCGGGCGCTTCCATATCTT------------------------------------------------------------------------------------------------------------------------------------------------------------------------------------------------------------------------------------------------------------------------------------------------------------------------------------------------------------AAAAAGGCATATGGCAATGCCATGCAAAAGGTTCTCCATGTAGGCCCTGATAGT------------------------------------------TGTACAGTAGTTTCT------AATTTGTTGAAAGAAGGAAAGGTTGAAGCTTGGGGAGTGGAGCCTTATGATTTGGAGGAT---ACTGACAGTACTTGCAAAAGCCTCGTGCGCAAGGGCTTCGTCCGTATGTCTGAT------ATTAAGTTCCCCCTTCCATACCGTCCAGATTCTTTTAATCTTGTTGTCGTGTCAGATGCTTTAGATTATCTGACCCCAAGGTATCTGAACAAAACGCTTCCTGATTTAGCAAGGGTTTCCACAGAT---GGCCTTGTTATTTTTGCTGGCAATCCA------------------------------------GGTCAGCAGAAAGCTAAGGTCTCAGAACTA---CCAAAA---------------------------------------------TTTGGAAGACCGGCAAAATTGCGG------------------------------------------------------------AGTTCTTCATGGTGGACACGATACTTTGTCCAGACTGGCTTAACAGAGAACGAAGGG------------------------------------------------------------------------------------------------------------------------------------CCACTGAAGAAATTTGAAGAGGCTACATCCAAGAACAAATACAAACCAGAT------------------------------------------------------------------------------------------------------------------------------------------------------------------------------------------------------------------------TGTCAG------------------ATCTTCCACCTAAGTTCGCCAAGG---------------------------------------------------------------------------------------------------------------------------------------------------------------------------------------------------------------------------------------------------------------------------------------------------------
gnl|Medtr1|AC150778_13.4 ------ATGTCGAGGAGGCCAGTGAATCCTTCA------CGTCGGTTAGGTGAT------------------------------------------------------------------------------------------------------------------------------------------------------------GGAGGAAGTATACCATTTGTGGCCTCTATACAGTCTAAATCTCAAAAC------------------------------------------------------------------------------------------------------------------------------------------TCTCCCCTGATATCTATTGGGCTTGTTATTGTGGGTGCGATTCTTCTGATTGGTTATTGTTACAGCAGTTCAGGTGGAGCTAGCAAT------------GATATTAAGGATCTGAGTAAACTTGAAGGTGCT---------------TCA---------------------------------------------------------------------------------------------------------------------TCATGTACATTAGAGCTACTACAAGCATTGCCCATTTTG------------------------------------------------------------------------------------------------------------------------------------------------------------------------------------------------------------------------------------------------------------------------------------------------------------------------------------------------------------AAGAAAGCATACGGAGACAGCATGCATAAGGTTTTGCACGTTGGCCCTGACTCT------------------------------------------TGTTCTGTGGTATCT------AGTTTGTTAGTAGAAGACGATACCGAGGCTTGGGGAATCGAACCATACGAATTAGATGAC---GTAGGTGCAAAGTGCAAAAGTCTTGTACGCAAGGGCATTGTGCGTGTGGCTGAC------TTAAAGTTTCCTCTACCTTACCGCGCAAAGTCATTTCCTCTTGTCATTGTGTCCGATGCATTGGATTACTTATCTCCAAAATACCTGAACAAAACCCTGCCAGAGTTGGTGAGGGTATCTGCCGAT---GGTGTTGTTATCTTTTCAGGTTATCCT------------------------------------GGTCAACAGAGAGCTAGAGGCGGAGAAGTA---GCCAAA---------------------------------------------TTTGGTCGTCCAGCCAAATTGCGG------------------------------------------------------------AGCTCATCTTGGTGGATAAGGTTTTTTGTTCAAACAAGTTTAGAAGAAAATGAAACT------------------------------------------------------------------------------------------------------------------------------------GCTGGAAAGAAATTTGAACAGGCTTCAGCCAAGAAGGCATACGCACCCGCT------------------------------------------------------------------------------------------------------------------------------------------------------------------------------------------------------------------------TGCCAA------------------GTTTTCCACCTTAAATCATACCCCTGA------------------------------------------------------------------------------------------------------------------------------------------------------------------------------------------------------------------------------------------------------------------------------------------------------
gnl|Carpa1|supercontig_20.75 ATGTCAATGTCACGGAGGCCAGTGAATCCTACA------CGACGGCTTTCTGAT------------------------------------------------------------------------------------------------------------------------------------------------------------GGTGGAAGCATCCCTTTTGTTGGATCCATGAATTCGAAATCACGTTCA------------------------------------------------------------------------------------------------------------------------------------------TCACCTCTACTATCTATCGGGCTTTTAGTTGTGGGTGCAATTCTTCTAATCGGATATTTATATAGTGGGCCAGGTGGACTTAGTGTT------------GGAAAAGGAGCTTTAAGTAAAATTGAAGGTGGT---------------GTA---------------------------------------------------------------------------------------------------------------------TCATGCACGCTAGAAGTCCAGAGGGCATTACCTGTTTTA------------------------------------------------------------------------------------------------------------------------------------------------------------------------------------------------------------------------------------------------------------------------------------------------------------------------------------------------------------AAGAAGGCATATGGTGACAGTATGCATAAAATATTGCATGTGGGTCCAGACTCT------------------------------------------TGTTCAGTGGTATCA------CAACTGTTAAAAGAGGAGGATACTGAGGCCTGGGGTGTAGAACCGTATGACTTAGATGAT---GCTGATGCGAATTGCAAGAGTCTTGTACGCAAAGGCATTGTGCGTGTGGCTGAT------ATCAAGTTCCCTCTGGCATACCGTGCAAAATCGTTTTCTTTAGTTATAGTATCAGATGCTGTGGATTACTTGTCTCCAAAGTATCTTAATAAAACTCTTCCAGAATTGGCAAGGGTATCGGCTGAT---GGCCTTGTCATACTTGCTGGTTACCCT------------------------------------GGTCAGACTAGAACCAAAGTTGCGGAGCTA---TCCAAA---------------------------------------------TTTGGTCGTCCAGCTAAATTGCGG------------------------------------------------------------AGCTCATCTTGGTGGATAAGGTACTTTCTTTCGACTGGGTTAGAGGATAATGAAGCT------------------------------------------------------------------------------------------------------------------------------------GCTGGAAAGAAGTTTGAACAGGCTTCAGTCAAGAAGACATATGCGCCAGCT------------------------------------------------------------------------------------------------------------------------------------------------------------------------------------------------------------------------TGCCAA------------------ATTTTCCATCTAAAGTCCTTGAGT---------------------------------------------------------------------------------------------------------------------------------------------------------------------------------------------------------------------------------------------------------------------------------------------------------
gnl|Arath7|AT3G49720 ------ATGGCGAGACGGCAAGTAGGTTCAACA------AGACGTGTTGGCGAT------------------------------------------------------------------------------------------------------------------------------------------------------------GGTGGAAGCTTCCCTTTTGCAGGAGCTTTACACTCAAAGTCTCGATCT------------------------------------------------------------------------------------------------------------------------------------------TCTCCACTACTATCTATTTGCCTTGTTCTTGTGGGGGCTTGTCTTCTCATTGGTTATGCTTACAGTGGTCCAGGTATATTTAAA---------------AGTATCAAAGAAGTTAGCAAAGTTACAGGTGAC---------------TAT---------------------------------------------------------------------------------------------------------------------TCTTGCACAGCAGAAGTCCAAAGAGCCATTCCTGTACTT------------------------------------------------------------------------------------------------------------------------------------------------------------------------------------------------------------------------------------------------------------------------------------------------------------------------------------------------------------AAGAAGGCTTATGGAGATGGCATGCGCAAAGTCTTGCATGTGGGCCCTGACACA------------------------------------------TGCTCAGTGGTTTCC------AGTCTATTGAAAGAAGAAGAGACTGAAGCATGGGGTGTTGAACCATATGATATTGAGGAT---GCAGATTCTCACTGCAAGAGTTTTGTGAGCAAAGGTCTTGTACGTGTTGCTGAT------ATCAAGTTTCCTCTGCCCTACCGGGCAAAATCCTTCTCTCTTGTGATTGTGTCAGATGCTCTGGATTATCTCTCACCCAAGTACCTGAACAAGACCGTTCCTGAACTCGCAAGGGTGGCTTCAGAC---GGTGTGGTTCTTTTTGCAGGTCTCCCT------------------------------------GGTCAGCAGAGAGCTAAAGTTGCTGAACTC---TCTAAA---------------------------------------------TTCGGCCGACCCGCTAAAATGCGT------------------------------------------------------------AGCGCATCGTGGTGGAACCGCTTTTTCGTCCAGACAAACTTAGAAGAAAACGATGCA------------------------------------------------------------------------------------------------------------------------------------CCAAGCAAGAAGTTCGAACAGGCTGTTTCCAAAGGATTATACAAACCAGCC------------------------------------------------------------------------------------------------------------------------------------------------------------------------------------------------------------------------TGCCAA------------------GTCTTCCACCTCAAGCCATTACAT---------------------------------------------------------------------------------------------------------------------------------------------------------------------------------------------------------------------------------------------------------------------------------------------------------
gnl|Arath7|AT5G65810 ------ATGTCAAGAAGGCAAGTA---------------AGGCGTGTAGGGGAT------------------------------------------------------------------------------------------------------------------------------------------------------------AGTGGAAGCTTCCCATTTGTAGGAGCTCTGCATTCAAAATCACGTTCG------------------------------------------------------------------------------------------------------------------------------------------TCTCCTCTGTTATCAGTTTGCCTTGTTCTCGTGGGAGCATGCCTTCTCATTGGTTATGCTTACAGTGGTCCAGGTATGTTCAAA---------------AGTATCAGAGAAGTCAGCAAGATTACAGGTGAC---------------TAT---------------------------------------------------------------------------------------------------------------------TCTTGCACAGCAGAAGTTCAAAGAGCCATTCCTATTCTT------------------------------------------------------------------------------------------------------------------------------------------------------------------------------------------------------------------------------------------------------------------------------------------------------------------------------------------------------------AAGAGTGCGTATGGAGATAGCATGCGCAAAGTCCTGCACGTGGGTCCTGAAACA------------------------------------------TGCTCAGTGGTCTCG------AGTCTGTTGAATGAAGAAGAGACAGAAGCATGGGGTGTTGAACCATATGATGTGGAGGAT---GCAGACTCTAACTGCAAAAGTCTTTTGCACAAGGGCCTTGTACGTGTGGCTGAC------ATCAAATTCCCTCTTCCTTACCGGTCAAAGTCGTTTTCTCTTGTGATCGTCTCAGACGCTTTGGATTACCTCTCACCCAGGTACCTGAACAAAACTGTGCCTGAACTTGCTCGCGTCGCTTCAGAT---GGTGTCGTTCTTTTAGCAGGTAACCCT------------------------------------GGTCAACAAAAGGCTAAAGGTGGGGAATTG---TCGAAA---------------------------------------------TTTGGACGGCCTGCTAAAATGCGT------------------------------------------------------------AGCTCGTCGTGGTGGATCCGTTTCTTCTCACAGACGAACTTAGAGGAAAACGAAGCA------------------------------------------------------------------------------------------------------------------------------------GCAAGCAAGAAATTCGAACAAGCAGCTTCCAAGAGTTCATACAAACCAGCT------------------------------------------------------------------------------------------------------------------------------------------------------------------------------------------------------------------------TGTCAA------------------GTTTTCCACCTCAAGCCATTACAT---------------------------------------------------------------------------------------------------------------------------------------------------------------------------------------------------------------------------------------------------------------------------------------------------------
gnl|Poptr1|707473 ------ATGTCAAGGAGGCCAGGGAATCCTGCT------AGACGTTTTGCTGAT------------------------------------------------------------------------------------------------------------------------------------------------------------GGGGGAAGTCTTCCTTTTGTTGGTTCAATGCATTCTAAATCACGTTCA------------------------------------------------------------------------------------------------------------------------------------------TCGCCGCTACTATCCATTGGCCTTCTTGTTGTGGGCGCAATCCTTCTCATTGGATATCTTTACAGTGGTTCAGGTGGGCGTACCAGC------------GATAGAGAAGCTTTAGGCAATGCAGAAGGTGGT---------------GTT---------------------------------------------------------------------------------------------------------------------TCATGCACATCAGAAGTCCAAAGAGCGATACCTATTCTG------------------------------------------------------------------------------------------------------------------------------------------------------------------------------------------------------------------------------------------------------------------------------------------------------------------------------------------------------------AAGAAGGCTTATGGTGACAGCATGCGTAAAGTGTTGCATGTTGGCCCTGACACT------------------------------------------TGCTTAGCAGTATCA------AGCTTATTAAAAGAAGAGGATACCGAGGCCTGGGGTGTGGAACCATATGACTTAGATGAT---GTGAGTGCCAACTGCAAGAGTCTTGTGCGCAAAGGCCTTGTTCGTGTGGCTGAC------ATCAAATTTCCTTTGCCCTACCGGGCAAAATCATTCTCTCTTGTTGTAGTGTCGGACGCTTTGGATTATTTGTCTCCAAAATATCTCAACAAAACTCTTCCAGAATTGGCGAGAGTGTCAGCTGAT---GGCTTAGTTATATTTTCTGGCCATCCA------------------------------------GGTCAGCAAAGAGTTAAAGTTGCAGAAATG---TCCAAG---------------------------------------------TTTGGTCGTCCAGCCAAATTTCGG------------------------------------------------------------AGCTCATCCTGGTGGATAAGGTACTTTGTTCAGATTGGTTTACAAGTGAATGAACCC------------------------------------------------------------------------------------------------------------------------------------GCCATAAAGAAGTTTGAGCAGGCTTCGTTGAAGAAGTCATATAAGCCAGCC------------------------------------------------------------------------------------------------------------------------------------------------------------------------------------------------------------------------TGCCAA------------------GTTTTCCACCTCCAGTCACACGAT---------------------------------------------------------------------------------------------------------------------------------------------------------------------------------------------------------------------------------------------------------------------------------------------------------
gnl|Poptr1|821310 ------ATGTCGAGGAGGCCAGGGAATCCTGCC------AGACGTTTGGCTGAT------------------------------------------------------------------------------------------------------------------------------------------------------------GGAGGAAGTCTTCCTTTTGCTGGGTCGATGCATTCTAAATCGCGTTCG------------------------------------------------------------------------------------------------------------------------------------------TCGCCGTTACTATCCATTGGCCTTGTTGTCGTGGGCGCGATTCTTCTTATTGGATACTGTTACAGTGGCTCAGGTGGGCATATCACC------------AATAGAGAAGCTTTAAGTAAGACAGAAGGTGGT---------------GTT---------------------------------------------------------------------------------------------------------------------TCTTGCACACTAGAAGTCCAAAGAGCGATACCTTTTCTG------------------------------------------------------------------------------------------------------------------------------------------------------------------------------------------------------------------------------------------------------------------------------------------------------------------------------------------------------------AAGAAGGCTTATGGTGACAGCATGCGTAAAGTACTGCATGTAGGCCCGGACACT------------------------------------------TGTTCTGCAGTATCA------AGCTTATTAAAAGAAGAGGATACCGAGGCCTGGGGTGTGGAGCCATATGACTTAGATGAT---GTGAGTGCCAACTGCAAGAGTCTTGTGCGCAAAGGCCTTGTGCGTGTAGCTGAT------ATCAAATTTCCTCTGCCCTACCGGCCAAAATCATTCTCTCTTGTTATAGTGTCAGATGCGTTGGATTACTTGTCTCCAAAATATCTCAACAAAACACTTCCAGAATTGGCAAGGGTGTCTGCTGAT---GGCCTAGTTGTATTTTCTGGCGCTCCA------------------------------------GGTCAGCAAAGAGTTAAAGTTGCAGAGTTG---TCTAAG---------------------------------------------TTTGGTCGTCCGGCCAAATTCCGG------------------------------------------------------------ACCTCAACATGGTGGATAAGGTACTTTGTTCAGACTGGTTTACAAGAGAATGAATCT------------------------------------------------------------------------------------------------------------------------------------GCCTTAAAGAAGTTTGAGCAGGCGGCATTGAAGAAGTCATATAAGCCAGCC------------------------------------------------------------------------------------------------------------------------------------------------------------------------------------------------------------------------TGCCAA------------------GTTTTCCACCTCCAGTCATATGAT---------------------------------------------------------------------------------------------------------------------------------------------------------------------------------------------------------------------------------------------------------------------------------------------------------
gnl|Vitvi1|GSVIVP00015004001 ------ATGTCGAGGAAGCCAGTAAATCCCTCT------CGACGCTTTGCAGGC------------------------------------------------------------------------------------------------------------------------------------------------------------AGCGGAACTCTTCCATTTATAGGCTCGTTGCATTCAAAATCACGCGCT------------------------------------------------------------------------------------------------------------------------------------------TCCCCATTTTTATCTATAGGGCTTCTCATCATGGGAGCAATGCTTCTTATTGGGTATTCATATAGCGGCTCAGGTTTTTTCTCA---------------TTAGAAGTGAGTTATCCTATATATGCAGGTGAC---------------TTT---------------------------------------------------------------------------------------------------------------------TCATGCACAGCAGAAGTTCACTGGGCAATTCCATTTCTG------------------------------------------------------------------------------------------------------------------------------------------------------------------------------------------------------------------------------------------------------------------------------------------------------------------------------------------------------------AAGAAAGCTTATGGTGACAGCATGCATAAAGTTTTGCATGTTGGCCCAGACTCT------------------------------------------TGTTCAATTGTTTCT------AAATTGCTAAAAGAAGAGGAGACTGAAGCCTGGGGTGTGGAACCATATGACATAGAGGAA---GCTGATAGTAACTGTAAAAGTCTGGTGCACAAAGGCATTGTACGTGTGGCTGAT------ATTAAGTTTCCTCTTCCGTATAGGGCAAAATCATTTTCTCTTGTGATTGTGTCGGATGCATTGGATTACTTGTCCCCAAAGTACCTCAACAAAACCCTTCCAGATTTAGCAAGGGTTTCAGCTGAT---GGTCTTATTATTTTTGCAGGTTTTCCA------------------------------------GGACAACAGAGAGCTAAAGTTTCAGAAGTA---TCCAAA---------------------------------------------TTTGGTCGGCCGGCTAAATTGAGG------------------------------------------------------------AGTTCGTCTTGGTGGGTACGCTATTTTGTCCAGACTAGCTTAGAAGAGAATGAAGCT------------------------------------------------------------------------------------------------------------------------------------GCCATCAAGAAGTTCGAACCAGCTATAACAAAGAGCTCATACAACCCAAGC------------------------------------------------------------------------------------------------------------------------------------------------------------------------------------------------------------------------TGCCAA------------------ATTTTCCACCTCAAGTCTTACAAT---------------------------------------------------------------------------------------------------------------------------------------------------------------------------------------------------------------------------------------------------------------------------------------------------------
gnl|Carpa1|supercontig_129.62 ------ATGTCGAGGAGGCAGGTGAGCTCGACG------CGCCGTTTCGTGGAT------------------------------------------------------------------------------------------------------------------------------------------------------------AGTGGTAGCTTTCCATTTTCAGGAGCCTTGCACTCCAAATCGCGATCT------------------------------------------------------------------------------------------------------------------------------------------TCTCCTTTATTATCAGTTTGCCTTGTCCTTGTCGGAGGATTGCTTCTGCTTGGTTATGCTTATAGTGGACCAGGTGTGTTTGGAGGT------------GGGAAGGAAGCAGTTAGCAAGGTTGAAGGTGAC---------------TAT---------------------------------------------------------------------------------------------------------------------TCATGCACATTAGAAGTTCAGAGAGCAATACCTATTCTA------------------------------------------------------------------------------------------------------------------------------------------------------------------------------------------------------------------------------------------------------------------------------------------------------------------------------------------------------------AAGAAAGCTTATGGGGACAACATGCGCAAGGTTTTGCATGTGGGTCCTGATACA------------------------------------------TGCTCAGTGGTCTCT------AAACTGTTGAAAGAAGAAGAAACAGAAGCATGGGGCGTGGAACCATATGACACAGAGGAC---GCAGATGCACAGTGCAAAAAACTTGTGCGCAGAGGCCTTGTTCGTGTTGCTGAT------ATTAAATTCCCGTTGCCCTACAGATCAAAGTCATTTTCTCTTGTTATAGTGTCTGATGCACTGGATTACCTGTCCCCAAAGTACCTGAACAGGACTCTTCCGGAATTGGCTAGGGTGGCTGCTGAT---GGTCTTGTTATTTTTGCAGGTCACCCT------------------------------------GGTCAACAAAGAGCTAAAGTTGCAGAGCTT---TCCAAG---------------------------------------------TTTGGTCGACCAGCTAAGATGCGG------------------------------------------------------------AGCTCGTCATGGTGGATTCGCTTTTTTGTCCAGACAAGCTTGGAAGAAAATGAAGCT------------------------------------------------------------------------------------------------------------------------------------GCTATTAAGAAATTTGAGCAGACAGCTACCAAGAGGTCATACGTACCAGCT------------------------------------------------------------------------------------------------------------------------------------------------------------------------------------------------------------------------TGTCAA------------------GTCTTCCACCTCAACCCGTACCAT---------------------------------------------------------------------------------------------------------------------------------------------------------------------------------------------------------------------------------------------------------------------------------------------------------
gnl|Vitvi1|GSVIVP00008012001 ------ATGTCAATGCAT---------------------------------------------------------------------------------------------------------------------------------------------------------------------------------------------------------------------------------------------------------------------------------------------------------------------------------------------------------------------------------------------------------------------------------------------------------------------------------------------------------------------GTAGGTGAT---------------TTT---------------------------------------------------------------------------------------------------------------------TCATGCACCTTAGAAGTTCAGAGAGCAATACCTATTCTA------------------------------------------------------------------------------------------------------------------------------------------------------------------------------------------------------------------------------------------------------------------------------------------------------------------------------------------------------------AAGAAAGCATATGGTGACAGCATGCGCAAAGTTTTGCATGTGGGCCCTGATACC------------------------------------------TGTTCAGTGGTCTCT------AAATTGTTAAAGGAGGAGGAAACAGAAGCATGGGGTGTAGAACCATATGACATAGAGGAT---GCTGATGGGAGCTGCAAGAGTCTTGTCCGTAAAAGCATTGTTCGTGTGGCTGAT------ATCAAGTTCCCTATGCCCTACAGGCCAAAGTCATTTTCTCTTGTTATTGTGTCAGATGCATTGGATTACCTTTCTCCAAAGTACTTGAACAAGACTCTTCCTGATTTGGCAAGGGTGTCCAGTGAT---GGTCTTGTTATTTTTGCAGGTCTTCCT------------------------------------GGTCAACAGAAAGCTAAAGTTGCAGAGTTA---TCCAAA---------------------------------------------TTTGGACGGCCAGCAAAAATGCGA------------------------------------------------------------AGCTCATCTTGGTGGATACGGTATTTTGTTCAGACCAGCTTAGAAGAGAATGAAGCT------------------------------------------------------------------------------------------------------------------------------------GCCATCAAAAAGTTTGATCAGGCTGCAGCCAAGAAGTCTTACAAGCCAGCA------------------------------------------------------------------------------------------------------------------------------------------------------------------------------------------------------------------------TGCCAG------------------GTGTTTCACCTCAACTCATACCAT---------------------------------------------------------------------------------------------------------------------------------------------------------------------------------------------------------------------------------------------------------------------------------------------------------
gnl|Phypa1|191029 ------ATGGGTACCACTGAGTATGAGAAGAAG------GAGAAACCGTTGGGA---------------------------------------------------------------------------------------------------------------------------------------------------------------------------------------------CAGCAATGGACGTTA------------------------------------------------------------------------------------------------------------------------------------------CTAGATATTGTCAGCTTCGCAATGATGGCCTCGTTGATTCTTCTTTTCCTTCTCATCTTCACATCCCTTGGAGACTCCTTAGCCGCTGGGGGGCAGCAATATCTGGATGCCGCATTACGAGCTGACCCTACC------------------------------------------------------------------------------------------AGCTCTGGTTTTTGGCAGCAGGTGGAAACCGGTCTTTTAGTTGAATCCTGTCCCGTTCGACTTGCCGATATCATGCCCTGTCAT------------GACCCTAAGCGAGCAAGAGCTTTCACAAAGGAGCGTAACCATTATAGGGAGCGCCACTGTCCTCCTGCTGAAGAAAGATTGAGATGCCTTATCCCTCCTCCCCCTGACTACCAAATCCCTGTCAGATGGCCGGAAAGTCTACATAGA------------------------------------------------------------ATCTGGTTCAATAATACGCCACACAACAAG---------ATAGCGGAGCTTAAATCAGATCAAGGCTGGATGATACAAGAGGGTGATTATTTCGTGTTTCCAGGTGGTGGGACCATGTTTCCAGAAGGAGCGGAAGGTTACGTGCAGAAGCTGGAAAAGCACATTCCTTTTGGGACTAGTGCC------------------ATTCGCACTGCGTTGGATCTAGGCTGCGGGGTGGCTAGCTTTGGAGCTTATTTGCTTGATAAGGAGGTTCTTACAATGTCGGTTGCTCCACGTGATTCA---------TATAAAGCGCAAATTCAGTTTGCTCTAGAAAGAGGCTTACCAGCATTCGTTGGCATGCTCGGGACACAACGTCTTCCCTTTCCTGCCTCATCATTTGACCTTATCCACTGCTCGCGTTGCCGAATTTCATTTTCT---TCCTTCAATGGTTCTTACTTTATTGAGATGGATCGGCTATTGCGACCTGGTGGATATTTTGTATTATCAGGCCCTCCA------------------GTCAATTTTGATGGCAAAGAGAAAGAGTTTGAGGCTCTGCAGGAACTTATAACTGAAGACATGTGTTATGTAAAGGTCACTACTGAAGATAAAACAGCTGTTTGGGTCAAACCCACGAATTCCTCATGTTATCGTTCTCGTCAA---AAACCGACTCCTGCATTTTGCAAAGAT---GACGATCCTAACAATGCATGGAACGTTCAACTGGGCGATTGTATTACCCCAGTGCTTGAGACTCAG---------ACTGATGAGGTACCGCACCAGTTAAGTTGGCGAAAACGCCTAGAAACTGTTTCTACA---CTTTCAGAATTGCCAGATGGTGATAGGTTTGTGTTTGATAAGGACACAAGGAGATGGCGTCGTCGAGTCAGATACTACAGAGAGACTTTAAAGCTGAAGTTGGGGACTTCACAA---------------------------------------------TATCGCAATGTGATGGACATGAATGCAGTCTACGGAGGCTTTGCAGCCAATCTGATGGCCAACAACGACCCTGTATGGGTGATGAATGTAGTGCCAGTGCCTGGACCAAATACTTTGGGCACTATCTATGATCGAGGGCTTCTTGGAGTCTTTCATGACTGGCAAGTTTTAACCTCTTTATTTTGCTTTCTCATTCCGTTCTCGACATATCCACGAACTTATGACTTATTGCACGTATCTTCCGTAGAGGCGCTCACAACCTCGCAAAATAGGTATCTTAGTGTTCCTAGTTTATGCAGTTTAGCAGAAATTATGGTCGAAATGGACCGGATCTTGAGACCAAAAGGAACAGTCATAATACGGGACACTCCCGCTATGCTCGCCCGAGTTTCCAAAGTTGCTAATGGCATACAATGGAATTATGAGATTTTCGACGGCGAACCGGGAGCAACA------GACCGCATTTTGATTGCAACTAAACAGTTTTGGAAGGCTGAGATCGCGGAGCCACAA
gnl|Phypa1|215437 ------ATGGCTACCACTCCGCAAGGAAAACGA------GATAAGCCGCTTGGG---------------------------------------------------------------------------------------------------------------------------------------------------------------------------------------------AGGAAATGGCAGCTG------------------------------------------------------------------------------------------------------------------------------------------CTAGACATTATCATTTTCACAATGATGGCGGCTTTAATGATACTTTTCTTACTCATATTTACATCTCTTGGAGATTCCCTGGCTACTGCCGGGCAGCGAGAGCTGGATGCGGCTCTACGAGCAGACTCTACC------------------------------------------------------------------------------------------AGCAATGGCTTTTGGGATCAGGTGGAGCATGGACTTCTCGTTGAATCTTGTCCGGTTCGACTCGCTGATATCATGCCGTGTCAT------------GACCCCAAGCGAGCAAGATCTTTCTCGAAGGAGCGTAACCACTACAGAGAACGCCACTGTCCCCCCTTTGAAGAAAAGCTGAGATGCCTAATTCCTCCTCCCCCTGACTACCAAATCCCTGTACGATGGCCTGAGAGTTTAAGAAAA------------------------------------------------------------ATATGGTTTAACAATACTCCACACAACAAA---------ATAGCGGAGTTGAAGTCAGATCAAGGATGGATGGTACAAGAGGGTGACTATTTCGTGTTTCCAGGTGGGGGAACTATGTTTTCAGAAGGAGCAGAGAGATATGTGCAGAAGCTTGAAAAATATATTCCTTTAAGGACTAGTGCT------------------ATTCGCACTGCATTGGACATAGGCTGTGGGGTTGCTAGCTTTGGGGCCTGTCTAATCAACAAGGAGGTTCTTACGATGTCGGTTGCCCCACGTGATTCG---------CACAAGGCACAGATTCAATTTGTTTTGGAACGAGGCCTTCCAGCTGTTGTTGGCATGCTCGCCACACAACGACTTCCATTTCCTTCATTGTCGTTTGACCTTGTTCACTGCTCGCGCTGCCTCGTCCCATTTGCA---GCCTTCAATGGTTCTTACTTCATTGAGGTTGATCGGCTGCTGCGACCTGGCGGGTACTTTGTATTATCTGGCCCTCCA------------------GTAAACTTTCAGGGTAAAGAGAGAGAGTACGAGGTTCTTCAAGAATTCGTCGTCGAGAAAATGTGTTATTCATTAATCGGTGCAGTAGATAAAACAGTTATCTGGCAAAAACCCTTAAACACATCATGTTATCGCGCCCGTGAA---AAGCAGGTTCCATCTTTCTGTCACGAG---GACGACCCTGACAATGCGTGGAATACTGAATTGGTCGAGTGTATTACTCGACCTTCAGTGAATGCC---------ATTGATACTCTGTTGGATCAGCCAAATTGGCAGAAACGTCCAGACATGATTCCAAAGCGACTTTTGGAAGCGCGAAATGTGGAGAGCGCAGAATTTGATAAGGATACAAGGAGGTGGGGTCGTCGAATCCGTCACTACGTAGAGACATTGAAGATAGGATTTGGAACCTCTCGA---------------------------------------------TATCGCAATGTTATGGACATGAATGCATTATATGGGGGTTTCGCCGCCAATCTGATGTCCAGAAACGATCCTGTATGGGTTATGAATGTAATTCCAACTACTGGACCAAATACTCTGAGCACAATTTATGATCGAGGGCTTCTTGGAGTCGTTCATGACTGGCAAGTTAGGTGTGAA------------------GCATTTTCGACGTATCCACGAACGTATGACTTATTGCACGTGGCTCCCCTGCAACCATTCACCACATTGGACAAG---------------------AGGTGCAGCTTAGCAGAGGTTATGGTTGAGATGGACCGGATTCTTCGACCAGAGGGAACAATCATAATACGGGATACTCCTACTATGCTTTCACGAGTTTCAAAAATTGCCAAAGCCATTCAATGGAAGTTTGAAATTTTTGATCCCGAACCAGGAACATCAGGTAAAGAGCGCATTTTTGTTGGAACGAAGGTGTTTTGGAGGGCTGAAGTTGTCGAGTCACAA
gnl|Selmo1|74065 ------ATGAGCATTCCATCCCCTCCAAAGCAG------CGCAGCGCCGGTGGA---------------------------------------------------------------------------------------------------------------------------------------------------------------------------------------------CGGCAATGGAAGCTC------------------------------------------------------------------------------------------------------------------------------------------CTGGATATGGTGATGGTGTTCTTGTTCGCTGGGGTTTTCATCTTCTTCCTCCTCCTCTTCACTCCCCTGGGGGATTCCATGGCGGCATCAGGTCTAAAGTCTCTCGATTCGCCTCTGGCGATGGAGATTCGT---------------------------------------------------------------------------------CCCAGCGGCAGGCAGAGGCTCGTCAAGCTGATTGAGAAGGGCCAGCGAGTGGAATTGTGCGCTCCTGGCCTGGCGGATTACATGCCTTGCCAG------------GATCCAAAGAGGTCCTCGCAGATCAGCCGGGAGAGAAATCGCTACAGGGAGAGGCATTGTCCGCCAGAGAATGAGAGGCTTCTTTGTCGCATTCCATCGCCTCGGGGTTATAAGGTACCAGTTCCATGGCCAGATAGCTTAAATAAG------------------------------------------------------------GTGTGGTACAGCAACATGCCTTACGGGAAA---------ATCGCAGAAAGAAAAGGCCATCAAGGCTGGATGAAGAAGGAGGGCGAGTATTTTATCTTCCCAGGTGGCGGCACAATGTTTCCAGAGGGTGCCTGGCAGTACATTGAGAAGCTGGAGCAGTACATCCCTCTGAGTGACGGACAG------------------ATTCGAACAGCACTGGACGCCGGCTGTGGAGTTGCGAGCTTTGGTGCTTACATGCTTCGCAAGGATGTGCTTACGATGTCTTTTGCTCCGAGAGACTCA---------CACAAAGCACAGATCCAGTTTGCTTTAGAACGAGGAATTCCTGCCTTCGTTGCAATGCTGGGAACTCAAAAGTTACCTTTTCCTGCGTTCTCCTACGATTTGGTGCATTGCTCTCGCTGCTTGATCCACTTCAGC---GCCTACAATGGATCTTACATGATCGAGATGGATCGCCTCTTGCGACCTGGTGGTTTTTTCGTGCTATCTGGACCTCCA------------------GTCGGCTGGAAGAAGCAAGAGGCAGAATGGCAGGAGCTTCAAGAGCTG---ATCGAGAGGATGTGTTACACGCAGGTGGCTGTAGAAAACAACATAGCAATCTGGCAAAAAGCACTCAACCATACGTGTTACGTGGACCGAGAA---GACGAAGAACCGGCACTCTGTGACACAGACCACGATCCAAATGCCGCATGGTATTCTCCTTTAGACAAGTGTTTGTCGAGACTTCCCGACTCGAGACCAAGCGATTCGCGAGCCGGCGGAAAGCTTCCGGAGTGGCCGAAGCGATTGCAGGAGACGCCAAGAAGGTTTCACAAGTTTGGAGAG---GCCAGC---GTCTTCGAGAGAGACTCGCGAAGGTGGAGCCAGAGAGTTAGACACTACAAGGAAGTGGTGCTGCTCAAGCTTGGCTCTCCTCGC---------------------------------------------TACAGGAACATCTTAGACATGAATGCGGGCTATGGAGGCTTTGCTGCTGCTCTTTACCAC------GATCCGGTGTGGGTCATGAACGTCGTTCCAGTCACTGCTCCGAACACTCTACCCGTGATCTTCGACAGAGGTCTCATTGGAGTTCTACACGACTGG---------TGTGAA------------------GCATTCTCGACGTATCCACGAACTTACGACTTCATTCACGTCTCAAACATGCAATCTTTCACAACACAAGCGTCTACG------------------AGCTGTAGCTTGGTGGACGTGATGCTGGAGATGGATCGAATTCTCCGGCCACAAGGCACAATTCTCGTCCGCGACACGACCAAGATGGTGGAAAAGATTTCCAAGATCGCATACGCATTGCAGTGGACGACCGAGGTTTTAACCACGGAAGGAGGAGTTCTCGGCAAAGAGAGGCTCTTCGTCGCCACAAAGCCATTTCACACA---------------------
gnl|Orysa5|Os04g48140 ------ATGGGCCTCCTCAGCTCCTTGCGCCCG------CACCGCCGGGGCGCC------------------------------------------------------------------------------------------------------------------------------------------------------------CTCTCCGGCGGCGGCGGCGGCGGCGGCGGGCAGTGGCAGTGGTCGTTC------------------------------------------------------------------------------------------------------------------------------------------CTCGACGCCGTCTGGGCGGTGTTCCTCCTCGCCGTGGTCATCTTCCTCGCGCTCGTCTTCACGCCGCGCCGCGGCGAGCCC------------------CTCTCCGCATCCTCCTCCGCACTCGCCGGCGCG------------------------------------------------------------------------------------------------------------------------------ACGGTGCCACCATGCGCAGCCTCGGAGGTGGACCTCCTCCCCTGCGAG------------GATCCCCGCCGCAGCTCCCGCCTCAGCCGCGAGATGAACTACTACCGCGAGCGCCACTGCCCCGCGCGCGGCGAGGCGCCCGTGTGCCTCGTCCCGCCTCCGCGGGGCTACCGCGTCCCAGTGCCCTGGCCCGAGAGCCTCCACAAG------------------------------------------------------------ATATGGCATGATAATATGCCTTATGGTAAG---------ATTGCAGAAAGAAAAGGTCATCAGGGGTGGATGAAGCAGGAAGGCTCATACTTTATTTTTCCTGGAGGCGGAACTATGTTTCCCGATGGAGCTGAACAATATATTGAAAAGCTTGCCCAGTATGTTCCGCTAAAAAGTGGTCTC------------------CTGAGGACGGGTCTTGATATGGGATGTGGGGTGGCTAGTTTTGGTGGGTTTTTGCTTAAAGAGAATATCTTGACACTCTCTTTTGCCCCAAGAGATTCA---------CATAAATCTCAAATACAATTTGCTCTGGAGAGAGGAATTCCTGCATTTCTTTTGATGCTGGGCACGAGGCGCCTTCCATTTCCTGCACAGTCTTTTGATTTCGTTCATTGCTCCCGGTGTTTGATACCTTTTATG---GCCTACAATGGGAGCTATTTGATTGAAGTCGACCGTCTACTTAGGCCAGGAGGTTACTTGATTATATCAGGACCCCCA------------------GTCCAGTGGAAGAAGCAAGAGAAAGAATGGGCTGAACTTCAAGAAATG---GCACTGGCTTTTTGTTACAAGTTGATCACTGTAGATGGTAACACTGCAATTTGGAAGAAACCTACTGAAGCTTCATGTCTACCTAACCAAAATGGATTTAACATTGAC---TTGTGTAGCACTGATGATGATCCAGATCAAGCATGGTATTTCAAGTTGAAGAAATGTGTCAGTAAAGTTTCTTTGGCAGAT---------GAAATAGCTGTTGGTTCCATTCTGAAGTGGCCAGATAGGTTATCCAAACCTTCTGCTAGAGCCTCTCTAATGGACAACGGAGCAAAC---TTGTTTGAACTAGATACTCAGAAGTGGGTCAAAAGGGTATCATTTTATAAGAAATCACTGGGCGTGAAGCTTGGGACTGCCAAA---------------------------------------------ATTCGTAATGTGATGGACATGAATGCATACCTTGGAGGATTGGCAGCTGCTGCTGTCTCT------GATCCTGTATGGGTTATGAATGTTGTTCCTGCTCAAAAACCATTGACACTTGGAGTAATATATGACAGGGGCCTTATTGGAGTTTATCATGACTGG---------TGTGAG------------------CCTTTCTCAACTTATCCTCGTACCTATGATCTCATTCATGCTGATAGAATCAACTCTTTGATAAGAGACCCAATTTCT---------GGCAAGAGCAGATGTGACCTGTTTGATGTCATGTTGGAGATGGATCGCATTCTGCGTCCAGAAGGAATTGCTGTTGTACGAGACTCCCCAGATGTGATTGACAAGGCAGCGCAGGTTGCTCAGTCGATTCGGTGGACTGTTCAGGTGCATGACAGTGAGCCTGAATCAGGTGGTACAGAGAAAATTCTTGTGGCTACTAAAACATTTTGGAAGCTACCATTAACT---------
gnl|Sorbi1|Sb06g025780.1 ------ATGGGGCTCCTCAGCTCCCTGCCGCCC------CACCGCCGGGGCGCC------------------------------------------------------------------------------------------------------------------------------------------------------------TTATCGGGCGGCGGG------------------TGGCAGTGGTCCTTC------------------------------------------------------------------------------------------------------------------------------------------CTCGACGTCGTCTGGGGGGTCTTCCTCATCGCCGTGGTCGTCTTCCTCGCGCTCGTCTTCACGCCGCGCCGCGGGGACCCCGTCCTA------------ACCGCCGCCTCCGTCGCCCGCGCCGGCGGTAGC------------------------------------------------------------------------------------------------------------------------GGCGGCGCGGTGCCGCCGTGCGCCGCCTCGGAGGTGGACCTCCTCCCCTGCGAG------------GACCCGCGCCGCAGCTCCCGCCTCAGCCGCGAGATGAACTACTACCGCGAGCGCCACTGCCCGGCTCGTGGCGAGGCGCTCGCGTGCCTTGTGCCGCCGCCCCGTGGCTACCGCGTTCCCGTACCCTGGCCCGAGAGCCTCCACAAGCTGCCAGTAGTCAACGCTCATGGTTTTCTAATTCTATACTTGTCAGAAATGGACTTCCTGATCTGGCATGACAACATGCCTTATGGTAAG---------ATTGCTGAAAGAAAAGGTCATCAAGGGTGGATGAAGCATGAAGGTTCGTACTTCATTTTTCCTGGTGGTGGGACTATGTTCCCTGACGGAGCTGAACAATATATTGAAAAGCTTAGCCAGTATGTTCCACTGAAAACTGGTGTC------------------GTCAGGACAGGTCTTGATATGGGATGCGGGGTTGCTAGCTTCGGTGGATTTTTGCTTAAAGAGAATATCATGACACTTTCATTTGCACCAAGAGATTCG---------CATAAGTCTCAAATACAATTTGCCTTGGAGAGAGGAATTCCAGCATTTCTTTTGATGTTGGGCACACGCCGTCTTCCTTTTCCAGCACAGTCCTTTGATTTTGTCCATTGTTCCCGGTGTTTGATACCTTTTACT---GCCTATAATGGATCTTACTTGATTGAAGCTGACCGTCTACTTAGGCCTGGGGGCTATCTAATCATATCGGGCCCCCCT------------------GTGAGATGGAAGAATCAGGAGAAGGAATGGGATGAACTTCAAGCAATG---GCAGGAGCTTTGTGTTACAAATTGATCACTGTAGATGGTAATACTGCCATTTGGAAGAAACCTGCTGAAGCTTCATGTCTTCCTAACCAAAATGGATTTGGCCTTGAT---CTGTGTAGCACCAATGACGATCCAGATGAAGCATGGTACTTCAAGTTGAATAAATGTGTCGGTAAAGTTTCCATGTCGGAA---------GAGATAGCTATAGGTTCTGTTCCCAGGTGGCCAGATAGGCTGTCTAAACCTTCTGCTAGGGCATCAGTTATCAACAATGGAGCAAGC---TTGTTTGAAGTAGATAGTCAGAAGTGGGTTAGGAGAGTGGCATATTATAAAAAATCACTTGGCGTGAAGCTTGGGAGCACACAC---------------------------------------------ATACGCAATGTCATGGACATGAATGCATTCTTTGGAGGATTCGCAGCCGCTATAGTGTCT------GATCCTGTATGGGTTATGAATGTTGTTCCTGCTCAGAAGCCATTGACACTTGGAGTTATTTATGATAGGGGCCTTATTGGGGTTTATCATGACTGG---------TGTGAA------------------CCATTCTCAACATATCCTCGTACTTACGATCTCATTCATGCTGATGCAATTGACTCCTTGATAAGTGACCCGATTTCA---------GGCACTAGCAGATGTGACCTGTTTGATGTCATGTTGGAGATGGACCGCATACTGCGCCCAGAAGGAACTGCCGTAATACGGGCCTCCCCAGATGTGGTAGACAAGGCAGCACAGATTGCTCGGTCGATTCGGTGGAAGGCCCAGGTGCATGACAGTGAACCAGAATCAGGTAGTACCGAGAAAATACTTGTGGCTACGAAAACATTTTGGAAGCTACCACTAACATCACAA---
gnl|Medtr1|AC160924_1.4 ------ATGCGTCACTCAAATTTCCCACCATGG------AAACGC---------------------------------------------------------------------------------------------------------------------------------------------------------------------------------------------ACCAACACACGTCAATGGCGTCTC------------------------------------------------------------------------------------------------------------------------------------------ATCGACCTCATTTCCATTGCCTTTTTCTCATTACTCTTTCTCTTCTTTGTTCTCTTTTACACCACCCTTGGTCGCAGCCGTGTGGTG------------GCTCCGTCCACCGTTGATCCGCAACAGCGCAAC------------------------------------------------------------------------------------CGTCTGGTGGTGGCAATTGAGGAAGGGATGCTGAATGGGAAGAGTATTGAGGCTTGTCCGGCAAGTGAGGTGGATCATATGCCGTGTGAG------------GATCCGAGGAGGAATAGTCAGTTGAGTAGAGAAATGAATTACTATAGGGAGAGACATTGTCCTTTGCCGGAGGAGACCGCGGTTTGTTTGATTCCGCCGCCTAATGGGTATCGGGTTCCGGTGAGGTGGCCTGAAAGCATGCATAAG------------------------------------------------------------ATATGGCATAGCAACATGCCCCACAATAAG---------ATTGCTGACAGGAAAGGTCACCAGGGGTGGATGAAACGAGAAGGTCAACACTTTATATTCCCCGGTGGTGGCACGATGTTTCCAGATGGAGCAGAACAATATATCAAAAAACTTAGTCAATACATTCCCATAAATGGAGGTGTT------------------CTGAGGACTGCACTTGACATGGGATGTGGGGTTGCTAGTTTTGGAGGATATTTACTAGCTCAAGATATTTTAACCATGTCTTTTGCTCCAAGAGATTCA---------CATAAATCACAGATACAATTTGCCCTGGAAAGAGGAATACCGGCTTTTGTTGCTATGCTTGGCACTCGAAGACTTCCATTTCCTGCTTTTGGATTTGACTTGGTTCATTGTTCTCGGTGTTTGATACCGTTTACA---GCCTACAATGCAACTTATTTCATTGAAGTGGATAGATTACTTCGCCCTGGTGGATACCTAGTCATCTCCGGTCCTCCT------------------GTTCGGTGGGCTAAACAGGAAAAAGAATGGTCAGATCTCCAGGCTGTG---GCAAAGGCCTTGTGTTATGAACAGATAACTGTACATGAAAACACTGCAATCTGGAAGAAGCCAGCAGCAGATTCGTGTCTTCCTAATGGAAATGAATTTGGTCTTGAG---TTATGTGATGATTCTGGGGACCTAAGTCAAGCTTGGTACTTTAAATTGAAGAAATGTGTAAGTAGTACGTCATCTATCAAA------GGAGATTATGCTATTGGAACAATTCCCAAGTGGCCAGAGAGGCTAACTGCCGCACCTTCGAGGTCCCCTCTCCTGAAAACCGGTGTTGAT---GTATATGAGGCTGACACTAAGCTGTGGGTACAGAGGGTTGCACATTATAAGAATTCACTAAATATAAAATTGGGGACTCCATCA---------------------------------------------ATACGCAACGTCATGGACATGAATGCATTATATGGGGGTTTTGCAGCTGCCTTAAAATTT------GATCCTGTGTGGGTGATGAATGTAGTTCCAGCTCAAAAGCCGCCAACTCTTGATGCGATCTTTGACAGAGGACTTATTGGTGTCTATCATGATTGG---------TGTGAA------------------CCTTTTTCAACATACCCTCGAACTTATGATCTGATCCATGCAGTCAGCATCGAATCACTTATAAAAGATCCAGCCACT---------GGTAAAAACAGATGTAATATTGTTGATTTGATGGTGGAAATTGATCGAATTTTGCGGCCGGAGGGAACTGTTGTGCTAAGAGATGCTCCCAAAGTAATTGACAAAGTAGCCCGTATTGCTCATGCGGTGAGGTGGAAGCCGACCATTTATGATAAAGAACCTGACTCACACGGCAGAGAAAAAATTCTAGTTTTGACCAAGACCTTATGGAAGCTCTAA---------------
gnl|Arath7|AT4G00740 ------ATGGGACACGTGAATCTACCTGCATCA------AAGCGT---------------------------------------------------------------------------------------------------------------------------------------------------------------------------------------------GGTAACCCTCGTCAATGGCGTCTC------------------------------------------------------------------------------------------------------------------------------------------CTCGACATCGTAACCGCTGCTTTCTTCGGTATCGTACTTCTCTTCTTCATCCTTTTATTCACTCCTCTTGGTGATTCCATGGCGGCTTCT---------GGTCGGCAAACGCTGCTTCTCTCTACGGCGTCA------------------------------------------------GATCCGAGGCAACGGCAGCGA---------------------TTAGTGACTTTGGTTGAAGCTGGTCAGCATTTGCAACCGATCGAGTATTGTCCTGCGGAAGCTGTTGCTCATATGCCTTGTGAG------------GATCCGAGAAGGAATAGTCAGCTTAGTAGAGAGATGAATTTCTATAGGGAGAGACATTGTCCTTTGCCTGAGGAGACTCCGCTCTGTTTGATTCCTCCGCCTTCTGGTTATAAAATTCCTGTTCCGTGGCCTGAGAGTCTTCACAAG------------------------------------------------------------ATTTGGCATGCAAACATGCCATATAACAAA---------ATTGCTGACCGGAAAGGTCATCAAGGATGGATGAAAAGGGAAGGGGAATACTTTACTTTCCCAGGCGGTGGCACGATGTTTCCTGGCGGAGCTGGCCAATACATTGAAAAGCTTGCACAGTATATTCCGCTTAATGGTGGAACT------------------TTGAGAACTGCTCTTGACATGGGATGCGGGGTAGCTAGTTTTGGAGGTACTCTACTATCTCAAGGCATTCTAGCCCTCTCATTTGCTCCAAGAGATTCA---------CATAAATCTCAAATTCAGTTCGCTTTGGAAAGAGGAGTGCCTGCATTTGTTGCCATGCTTGGCACTCGTAGACTCCCCTTTCCTGCATACTCCTTTGACCTGATGCACTGTTCCCGATGTTTGATTCCTTTTACG---GCTTACAATGCAACTTACTTCATCGAAGTAGATAGGTTACTGCGCCCTGGAGGATATCTTGTAATCTCTGGCCCACCT------------------GTACAATGGCCTAAACAAGACAAAGAATGGGCTGATCTTCAGGCGGTG---GCTAGAGCTTTGTGCTATGAGCTAATTGCGGTTGATGGAAACACTGTCATCTGGAAGAAGCCTGTTGGAGATTCATGTCTACCTAGCCAGAATGAGTTTGGGCTTGAG---TTGTGTGATGAGTCTGTTCCGCCAAGTGATGCATGGTATTTTAAATTGAAGAGGTGTGTTACCAGGCCATCATCCGTCAAA------GGAGAACACGCTTTGGGAACTATATCCAAGTGGCCGGAGAGGCTTACTAAAGTTCCTTCTAGGGCCATTGTCATGAAAAACGGATTGGAT---GTGTTTGAAGCAGATGCAAGGCGGTGGGCAAGACGCGTTGCTTATTACAGGGATTCTCTTAACTTGAAGCTGAAATCTCCAACT---------------------------------------------GTCCGCAATGTCATGGACATGAACGCATTCTTCGGAGGCTTTGCAGCAACCCTTGCATCT------GATCCTGTGTGGGTTATGAATGTCATTCCAGCTCGGAAGCCATTAACTCTTGACGTGATTTATGACAGAGGTCTCATCGGTGTTTACCATGATTGG---------TGTGAA------------------CCATTTTCAACATATCCCCGCACGTATGATTTCATCCATGTATCAGGAATTGAATCACTGATAAAACGACAAGACTCA---------AGCAAATCGAGGTGTAGCCTAGTAGATCTAATGGTAGAGATGGACAGAATATTACGTCCAGAAGGAAAGGTTGTGATCCGAGACTCTCCTGAGGTGCTAGATAAAGTCGCACGAATGGCTCATGCTGTAAGATGGTCTTCTTCCATACACGAGAAAGAACCTGAATCCCATGGAAGAGAGAAGATTCTTATCGCAACCAAATCTCTCTGGAAATTGCCATCAAACTCCCAC---
gnl|Carpa1|supercontig_18.217 ------ATGGGTCACCTTAATCTCTCCGGGTCA------AAGCGA------------------------------------------------------------------------------------------------------------------------------------------------------------------------------------------------AACCCCAGGCAGTGGAAGCTA------------------------------------------------------------------------------------------------------------------------------------------TTGGATATTGTGTCTGCGGCTTTTTTCGGCTTTGTGTTTCTATTCTTCATTCTGGTTTTCACTCCCCTGGGGGATTCTTTGGCCGCATCG---------GGGCGCCAAGCTCTACTTCTCTCGACATCGGAT---------------------------------------------------CCGAGGCAACGACAGCGG---------------------CTGGTGGCTCTGATTGGAGCGGGCCAACATCAGCAGCCCATCGAGGCTTGCCCTGCGGACTCCGTGGATCACATGCCGTGCGAG------------GATCCTCGGCGCAACAGCCAGCTTAGCAGGGAAATGAATTTCTACAGGGAGAGGCACTGCCCTTTGCCTGAACATACCCCACTCTGCCTCATTCCTTCTCCTGCTGGCTACAAGGTGCCTGTTCCCTGGCCGGAGAGCTTGCACAAG------------------------------------------------------------ATATGGCATGCCAACATGCCATACAACAAG---------ATCGCCGACAGGAAGGGTCATCAGGGATGGATGAAAGAGCAAGGACCATACTTTCTTTTTCCTGGTGGTGGCACAATGTTTCCAGGGGGAGCAGGCCAATATATTGAAAAGCTTGGACAATACATACCCATAAGTGGTGGAACT------------------CTGAGGACTGCCCTTGATATGGGGTGTGGGGTTGCTAGTTTTGGAGGTTCTCTGCTAGCAGAAGGCATATTAACCCTCTCATTTGCCCCAAGAGATTCA---------CACAAAGCACAGATACAATTTGCATTAGAAAGAGGGATTCCAGCTTTTGTTGCCATGCTTGGTACACGTAGACTCCCGTTTCCTGCGTTCTCGTTTGACTTCATACATTGTTCGCGGTGTTTGATCCCTTTTACG---GCCTACAATGCTACTTACTTTATGGAAGTAGATCGATTACTTCGACCTGGAGGGTACCTAGTCATCTCTGGTCCACCT------------------GTCCAGTGGCCCAAACAAGACAAAGAATGGGCAGACCTCCAGGCTGTT---GCAAGAGCTTTGTGTTATGAGCTGATTGCTGTGGATGGAAACACAGTTATCTGGAAAAAGCCAGTTGGTGATTCATGCCTTCCTAACCAGAATGAATTTGGGCTTGAA---TTGTGTGATGAATCTGATGACCCAAGCTCTGCATGGTATTACAAGTTAACAAAATGTGTGACTAGGACATTTTCCATTAGC------GGAGAATATGCAGTTGGGGCTATTCCAAAGTGGCCGGATAGGCTAACAAAAGCTCCTTCCAGGGCAATGGTCATGAAAAATGGAGTTGAT---GTGTTCGATGCTGACACAAGGCGGTGGCAAAGGAGAGTTGCATACTACAAAAATTCTTTGAATGTGAAGCTAGGAACTCCTGCT---------------------------------------------ATCCGCAATGCCATGGATATGAATGCATTTTTTGGAGGCTTTGCAGCAGCACTTGTTTCT------GACCCTGTGTGGGTCATGAATGTTGTTCCTGCTCGAAAGCCAGCAACTCTAGATGTAATTTATGACAGAGGCCTCATCGGCATTTACCATGATTGG---------TGTGAA------------------CCTTTCTCAACTTATCCTCGTACTTATGATCTCCTTCATGTAGCTGGCATTGAATCCCTCATAAAGCATCCAGGTTCA---------ACCAAGAGCAGGTGTAGCCTTGTGGATTTAATGGTTGAGATGGATCGAATATTGCGTCCTGAAGGGACCGCTCTGATTCGAGATTCCCCTGAAGTTATCGACAAAGTGGGTCGCATAGCTCATGCTGTAAGGTGGACATTCACCGTATATGAGAAAGAACCTGAGTCACATGGGAGAGAGAAAATTCTTGTGGCTACAAAAACATTTTGGACATTACCTTCATCAACCCGC---
gnl|Poptr1|774293 ------ATGGGACACCTAAATCTGCCCGCGTCG------AAACGA------------------------------------------------------------------------------------------------------------------------------------------------------------------------------------------------AACCCACGCCAATGGAAACTA------------------------------------------------------------------------------------------------------------------------------------------CTTGATTTAGTAACGGCAACATTCTTCGGTTTAGTCTTCCTTTTTTTCCTTCTAGTCTTCACTCCACTCGGCGACTCTCTTGCCGCTTCA---------GGCCGCCAAACACTCCTCCGCTCCACCTCTGAT---------------------------------------------------CCACGCCAACGCCACCGT---------------------CTTGTCGCTTTGATTGAGGCGGGACAGAATGCTCAGCCGATTGAAGCTTGTCCTGCGGACGAAGTAGATCACATGCCTTGTGAA------------GATCCTAGAAGGAATAGTCAGTTAAGTAGAGAAATGAACTTTTATAGAGAACGTCATTGTCCTCCCGTTGAGGATACTCATCTTTGCTTGATCCCGCCACCTGACGGTTATAAGATTTCTGTCCGATGGCCTCAGAGTTTGCATAAG------------------------------------------------------------ATATGGCATGCGAATATGCCGCATGATAAA---------ATTGCTGATAGGAAAGGTCATCAAGGATGGATGAAAAAGGAAGGAGAGCACTTCATTTTCCCTGGCGGTGGAACAATGTTTCCAGAGGGTGCTGTACAGTATATTGAGAAGCTCGGGCAATATATCCCTATCAAAGGCGGGGTT------------------TTGAGGACTGCTCTTGATATGGGATGTGGGGTTGCTAGTTGGGGAGGATATTTGCTGAAGGAAGGGATTTTGACTCTCTCATTTGCTCCAAGAGATTCA---------CACAAAGCACAGATACAGTTTGCACTGGAGAGAGGGGTTCCGGCATTTGTTGCCATGCTTGGCACTCGCAGACTCCCGTATCCTGCATTTTCATTTGACTTGGTGCATTGCTCCCGATGCTTGATCCCTTTTACA---GCTTATAATGCATCTTATTTTATCGAAGTAAATCGGTTGCTTCGTCCTGGAGGATATCTTGTCATTTCTGGACCACCT------------------GTGCAGTGGGCTAAACAAGACAAGGAATGGGCTGATCTCCAGGCTGTG---GCAAGAGCATTGTGCTATGAGCTGATCGCTGTGGATGGAAACACCGTCATATGGAAAAAACCTGCTGGAGATTTATGCCTGCCCAACCAAAATGAATATGGTCTTGAA---TTGTGCGACGAATCAGATGACCCAAATGATGCATGGTACTTCAAGTTAAAGAAATGTGTGAGTAGGACTTCAGCTGTGAAG------GGGGATTGTACCATTGGGACTATTCCTAAGTGGCCTGATAGGCTAACGAAAGCACCTTCCAGGGCTGTGCACATGAAAAATGGGTTAGAT---TTGTTTGACGCTGACACACGGCGCTGGGTAAGGAGGGTTGCATACTATAAGAATTCTTTGAATGTGAAGCTAGGAACTCCAGCC---------------------------------------------ATACGCAATGTCATGGACATGAATGCATTTTTTGGGAGTTTTGCAGCAGCACTCATGCCA------GATCCTGTATGGGTGATGAATGTCGTTCCTGCTCGCAAGCCATCTACGCTTGGTGTAATATATGACCGAGGCCTTATTGGAGTCTACCATGATTGG---------TGTGAA------------------CCTTTCTCAACATATCCCCGTTCCTATGATCTCATCCATGTAGCAGGCATTGAATCACTACTAAAACTGCCTGGTTCA---------AGCAAGAACAGGTGCAACCTTGTGGATTTAATGGTGGAGATGGACCGAATATTACGTCCAGAAGGAACAGTCATTATCCGAGATTCTCCTGAAGTTATTGATAAAGTGGCTCGTGTAGCTCTTGCTGTAAGATGGTTGGTTACCATTCACGAGAAAGAGCCAGAATCGAGTGGAAGAGAGAAAATTCTGGTTGCAACAAAAACCTTTTGGAAGCTGCAT---------------
gnl|Vitvi1|GSVIVP00026237001 ------ATGGGGCATTTGAATCTGCCGTCGTCG------AAGCGT------------------------------------------------------------------------------------------------------------------------------------------------------------------------------------------------AACGCGAGGCAGTATCGGCTC------------------------------------------------------------------------------------------------------------------------------------------TTGGACCTCGTGACGGCGTCGTTTTTCGGCATTGTGATTATTTTTTTCCTTTTGGTGTTTACTCCTCTCGGTGACTCGTTGGCGGCCTCC---------GGCAGGCAGGCCTTGCTGCTTTCTACGGCGGAT---------------------------------------------------CCGCGGCAGCGGCAGAGG---------------------CTGGTGGCGCTGGTGGAGGCGGGGCAG---CAGCAGGCGATCGAGGCTTGCCCGGCGGAGGAGGTGGATCACATGCCGTGCGAG------------GATCCCAGGCGAAACAGTCAGCTCAGTAGGGAGATGAATTTCTATCGGGAACGGCAGTGTCCGTTGCCCGCGGAGACCCCGCTGTGCTTGATTCCTCCGCCTGATGGGTACCATATTCCTGTTCGGTGGCCGGACAGCTTGCATAAG------------------------------------------------------------ATCTGGCACAGCAACATGCCACACAATAAA---------ATTGCTGACAGGAAAGGTCACCAGGGATGGATGAAAGAAGAAGGCATGTACTTCATTTTCCCTGGGGGTGGAACAATGTTCCCAGATGGGGCAGAACAGTATATTGAGAAACTCTCACAGTACATTCCTTTAACTGGTGGAGTT------------------CTAAGGACGGCTCTTGATATGGGATGTGGGGTTGCCAGTTTTGGGGGGTACTTACTAAATCAAGGCATTTTAACTTTCTCATTTGCTCCTAGGGATTCA---------CACAAATCACAGATACAATTTGCACTGGAAAGAGGAATACCTGCACTTGTGGCAATGCTTGGCACTCGTAGACTGCCATTTCCTGCATTCTCATTTGACTTGGTGCACTGCTCTCGATGTTTGATCCCTTTTACC---GCTTATAATGCAACATATTTCCTTGAAGTGGATCGGCTACTTCGACCAGGAGGGTACCTTGTAATCTCTGGTCCCCCT------------------GTACTATGGCCTAAACAAGATAAGGAATGGGCAGATCTCCAGGCAGTG---GCAAGAGCATTGTGTTATGAGCTCAAGGCTGTGGATGGAAACACTGCTATCTGGAAAAAGCCTGCTGGGGATTCATGTCTCCCCAACCAAAATGAGTTTGGGCTTGAA---TTGTGTGATGAATCTGATGATTCAAGTTATGCATGGTACTTCAAGCTTAAGAAATGTGTGACGAGGATATCCTCTGTCAAG------GATGACCAGGTTGTTGGGATGATACCAAACTGGCCAGACAGGCTAACAAAAGCTCCCTCTAGGGCAACACTTCTGAAGAATGGAATTGAT---GTATTTGAAGCTGATACTCGGCGGTGGGCAAGGAGGGTTGCATACTATAAAAACTCATTGAACTTGAAGCTGGGGACTGCAGCT---------------------------------------------ATACGCAATGTTATGGACATGAATGCATTCTTTGGAGGTTTTGCAGCAGCACTCACGTCT------GATCCTGTGTGGGTGATGAATGTTGTTCCTCCCCGCAAGCCATCAACTCTGGGAGTCATTTATGACAGAGGTCTTATTGGGGTCTACCATGATTGG---------TGCGAG------------------CCATTCTCAACATACCCTCGGACTTATGATCTCATCCATGTAACTAGTATCGAATCATTGATAAAAATTCTAGGTTCT---------GGCAAGAACAGGTGTAACCTTGTGGATTTGATGGTGGAAATGGATCGAATATTGCGTCCAGAAGGAACAGTTGTGATTCGAGATTCCCCTGAAGTTATAGACAAAATAGGTCGCATAGCACAGGCTGTAAGGTGGACGGCAACCATACATGAGAAAGAACCCGAATCTCATGGAAGGGAAAAAATCCTTGTTGCAACCAAAAACTTTTGGAAGCTACCTTCTGCATCCCAT---
gnl|Selmo1|426562 ------ATGGGTCGTGCTACGCATCGTGCATTGCTGAGCGTCAAGGTACCCGGTTGCCTCAAAGCCAAGTCCGACTCCCGTGAAGATCACCTCAGATCTAGATGCTCCATTCTCAGCTTGCTCCATCTTTTCCCCCTTTTGAGCACCTCTGGCCAAGATCACTCTCCCAAGCCATCGAAAGTCCTTGACAGTGGTCTTTCTGCCTTTTGCAGCTCGATCATGGGATTTAGTGCTCCCTCTCAGTCTCAGTCTCGTCCT---------------------------------------------------------------------------TTGAGTCCACCCTTATCCTCGGAGTCCGTGAGTCCTGCCCGGATCAGGAGCAGGCTTTTGGTACCTTTTCTCAAGTGTCTAGCTCTTTGCCTCATTAGTATCCTCGTCCTTGTGGCCGTCCTGGGAGGATCCAGGAGCAAGCACCGTGTTTATACC------GGCACTTACAGGCGGTACCAAGAGGGGGGAGCTCTTGAAGTGTTGGGCTAT---------------------------------------------------------------------GACCCTGGCTTTCAACTTGGACGAGCTCCCAGTCTTAAGAATGTGAAAGGGTGTCCTGACGGTATGGAAGACTTCGTTCCCTGCTAC------------GATGTGGCTGCTAGTATCAAGGCCGGATTCAAGAATGGACAAGAGTTCGAGAGGCAGTGCAAGGTCCAAAAGCAG---------TGTATCGTCAAGCCTCCCAAAGGATATCGTTTGCCGCCGAGGTGGCCTACTAGCCAAAGAAGT------------------------------------------------------------CTTTGGAACAGCAACCTCAAAGTAACTGAAGAGCGTCTA------------------------GAGAGGATTCTCATTGAAGAAAGCGTGATAAGCTTTCCATCTGAAGAATCTCTC------------ATGGAGGGATACGTTCAACAGCTTGAAGAAATGATATCTGCTGGTGGGAACAGAACTTTTACAGAGATGGGGATTCGATTGGCACTGGACATCGGATGTGGAATGGCTGCCTTTTCTTCGACTCTTCTGTCAAGAAATGTGCTAACAATGTCTATATCCGCCTACGAGGAG---------CATGGAGCTCCCGTTCAGTTTGCTCAGGAACGTGGCCTGCCAGCCATGATCGGCTCCATCTCTTCGATGCAGCTTCCGTTTTCATTGTCTGCCTACGACATGATTCACTGCAAGGACTGCGGAGCTCAATGGCAT---GATAAAGGTGGTTTGCTTCTCTTTGAAGTGAATAGATTGCTTCGCCCCGGGGGATATTTCGTTTGGACCCTCCCGTTT---------------------CTAGACCAGTCATCCAACAGTATCCTGAAAACAATGGGGAAGTTG---ACATCCAGTATCTGTTGGAGTCAACTTGCGCACAACCAGCGGACCGTTATATGGCAGAAAACAACAAAGCAACGATGCTACACCTCAAGGCGTTCGACT------------ATGTGCGAGAAGAAAAATCCTCTCGACGTGCTGTTGTACCAGCCGTTGCGGCCATGTGTAACTGAGGCACCGAACGGGAGA---------TGGCGGACAGTACAACAGCAGCACTTGTGGCCAAACCGGCTTATGCTGACGGCAAGACGTCTTTCGAGATATGGAATGGTTTCCAAA---GATTTCAACGAGGATGTACAATCATGGTTGGCAAAATTGTCCAACTACTGGTCCCTCTTCACGCCAGTAATCTTTTCGGATCATCCGAAAAGGCCTTCAGATGATGATCCGCCAGCTCCGAAGAATGTTGTGAGGAATATTATGGACATGAACGCGCAGTACGGTGGATTTAATGCTGCTCTCCTCACAACTGGAAAGCCGGTTTGGGTGATGAATGTCGTTCCTACTTCCGCACCAAATACTCTCTCTGCGGTGTTCGACCGAGGACTGCTTGGTGTCCATCACGACTGG---------TGCGAG------------------GCTTTTCCAACATATCCCAGATCATATGACCTGTTGTACGCGAGATCTCTCCTTTCGCAGGAGCTACAAAAGCCCAAG------------------CCATGTACACTAGCTGTCATTGTACTTGAAATGGATCGAATACTGCGACCCGAGGGATGGGTACTTTTGCAAGACGAGACGCAAGTTGTCGAGACGGCTCGTTCTCTACTCGTCCAGATCCGCTGGGAGGCGCGAATAATTGAAATACCGGGTCATGGCGAT------CAAAGGCTTTTGATCGGCCAGAAAAACTGGCGCAAA---------------------
gnl|Arath7|AT1G13860 ------ATGAAGGTTGCCTCAGTTATTGGTCTT------AGA------------------------------------------------------------------------------------------------------------------------------------------------------------------------------------------------------------------------------------------------------------------------------------------------------------------------------------------------------------------CCAAGGATCAGTGGTTTACTTTTCTTAACCCTCGGTGTTATTGCTCTCATTACCATTTTAGTACCAAATTCAGATTCTTCTTCTACAACTTCAACT---ACGCGAGTACCGCCAAGCAACATTTATAGTAAC---------------TAT---------------------------------GGGAGGGTTAAGGAACAAGCAGCTGTTGATTATCTAGATCTAAGGTTTTTCTCCTTAGGGGTTAATCGGTTAAAAGAGTTTCCTTTATGTGGTAAAGAAAGAGACAATTATGTTCCTTGTTAT------------AACGTAACA---------------------------------GAGAGTGATCGGAATTGTGAGTTTGCAAGAGAAGAGGAAAGATGTCTAGTTCGTCCTCCAAGGGATTATAAGATACCACTTAGATGGCCTGTTGGTAGAGATATC------------------------------------------------------------ATATGGACTGGGAATGTGAAGATTACTAAAGATCAGTTTCTTTCATCAGGAACTATGACTAAAAGGCTAATGTTGCTTGAAGAGAATCAAATTACGTTTCACTCGGATGATGGCTTGATCTTTGATGGGGTTAAAGATTACGCTTTTCAAATTGCTGAGATGATTGGATTAGGAAGCGATACTGAGTTTCCTCAAGCTGGTATACGGACTGTGTTGGACATCGGTTGCGGATTTGGTAGCTTTGGTGCACATCTAGTGTCTTTGAACGTGATGCCTATATGTATAGCAGAGTATGAGACA---------AGTGGAAGCCAAGTCCAATTAGCTCTAGAGAGAGGCCTTCCTGCAATGATTGGAAATTTCTTTTCGAAACAGCTTCCATATCCAGCTTTATCATTTGACATGGTCCACTGTGCTCAATGTGGGATTACTTGGGAT---ATAAAAGATGCAATGCTACTTTTAGAAGTGGATCGTGTTCTCAAGCCTGGGGGTTATTTTGTTTTGACCTCTCCTACAAGCAAAGCACAGGGAAATTCTCCTGATACTAAGAAAACAAGTATCTCAACACGAGTGGATGAGTTA---TCTAAGAAAATCTGCTGGAGTCTCTCAGGTCAGCAAGATGAGACGTTTCTTTGGCAGAAAACAGCAGACCCAAATTGCTACTCATCTCGCTCGCAAGCTTCTATACCT---GTTTGCAAAGATGAT---GAT---AGTGTTCCATATTACCATCCTCTTGTTCCATGTATAAGTGGAACCAAGAGTAAACGC---------TGGATTCCTATTCAGAATAGGTCT---------AGAGCTTCAGGAACAAGTTTGTCTGAGCTTGAAATTCATGGTATTAAACCTGAA---GAATTCGATGAGGATATACAAGTATGGAGATCAGCCCTTAAAAACTATTGGTCCTTGCTTACACCTTTGATTTTCTCAGACCACCCAAAAAGACCTGGCGATGAAGATCCTGTCCCACCTTTTTACATGATACGCAATGCTATGGACATGAATGCTCGTTATGGGAATCTGAATCAGGCCTTACTTAACCAAGGGAAATCAGTTTGGGTGATGAATGTTGTCCCAGTCAAAGCACGTAATACTCTTCCTATAATACTTGATCGAGGTTTTACCGGCGCTCTACATGACTGG---------TGTGAA------------------CCATTCCCTACCTATCCTCGAACATATGACATGCTTCATGCCAATGAACTTCTCACACATCTTAGCTCAGAA------------------------CGGTGCAGCCTAATGGACTTGTTCTTGGAAATGGACCGGATTCTCCGCCCTGAGGGATGGGTTGTGCTAAGTGATAAGCTTGGAGTGATAGAGATGGCGCGTACACTTGCTGCTCGTGTACGCTGGGAAGCAAGAGTCATCGATATTCAAGACGGTAGTGAC------CAACGGCTCCTTGTTTGTCAAAAACCATTATTAAAAAAA------------------
gnl|Arath7|AT2G03480 ------ATGAGAGGTTCTTGGTACAAGAGTGTT------TCCTCTGTTTTTGGT------------------------------------------------------------------------------------------------------------------------------------------------------------CTCAGA------------------------------------------------------------------------------------------------------------------------------------------------------------------------------------CCACGGATCAGAGGGTTGTTATTCTTCATTGTTGGTGTTGTGGCTCTAGTTACTATTTTAGCACCATTGACATCTAATTCGTATGATTCTTCGTCA---AGTTCGACACTTGTGCCGAACATTTATAGTAAC---------------TAT---------------------------------AGGAGGATAAAGGAGCAAGCTGCTGTTGATTATCTTGATCTGAGGTCTCTTTCTTTAGGGGCTAGT---TTAAAAGAGTTTCCTTTTTGTGGTAAAGAAAGAGAAAGTTATGTGCCTTGTTAT------------AACATAACTGGGAATTTGCTTGCTGGGCTTCAAGAGGGTGAGGAGTTAGATCGACATTGCGAGTTTGAAAGAGAGAAGGAAAGATGTGTAGTTCGTCCTCCGAGAGATTATAAAATACCACTTAGGTGGCCACTTGGTAGAGATATC------------------------------------------------------------ATATGGAGTGGGAACGTGAAGATTACCAAAGACCAGTTTCTTTCTTCAGGAACTGTGACAACGAGGTTAATGTTGCTTGAAGAGAATCAAATAACCTTTCACTCGGAGGACGGCCTGGTCTTTGATGGGGTCAAAGACTATGCTCGTCAAATTGCTGAGATGATAGGTTTAGGAAGTGATACTGAATTTGCTCAAGCGGGTGTACGGACTGTGTTAGACATTGGTTGCGGATTTGGTAGCTTTGGTGCTCATTTAGTGTCTTTGAAGCTGATGCCTATATGTATTGCTGAGTATGAGGCA---------ACTGGGAGCCAAGTTCAGTTAGCTCTAGAGAGAGGCCTTCCTGCAATGATTGGCAATTTCTTTTCAAAACAGCTTCCTTATCCAGCACTGTCTTTTGATATGGTCCATTGTGCTCAATGTGGCACTACTTGGGAT---ATCAAAGATGCAATGCTACTTTTGGAAGTGGATCGTGTTCTGAAACCCGGGGGATACTTTGTTTTAACTTCTCCCACAAACAAAGCACAGGGAAACTTACCAGATACCAAGAAAACGAGCATCTCAACACGGGTGAATGAGTTA---TCTAAGAAAATCTGTTGGAGTCTAACAGCTCAGCAGGATGAGACGTTTCTTTGGCAGAAAACTTCTGATTCAAGTTGCTATTCTTCTCGTTCGCAAGCTTCTATACCT---CTTTGCAAAGATGGA---GAT---AGCGTTCCGTATTACCACCCATTGGTTCCATGTATAAGCGGAACCACGAGTAAACGC---------TGGATTTCTATACAGAACAGGTCT---------GCTGTTGCAGGAACAACCTCTGCCGGGCTTGAAATTCATGGA------------------------------------------AAATCAGCTCTGAAAAACTATTGGTCCTTGCTTACACCTCTAATTTTCTCTGACCATCCGAAGAGACCCGGTGATGAGGATCCTCTCCCGCCTTTCAACATGATACGCAATGTGATGGACATGCATGCTCGTTTTGGGAATTTAAATGCCGCTTTACTCGACGAAGGAAAATCTGCTTGGGTAATGAACGTCGTCCCAGTCAATGCACGTAATACTCTTCCTATCATACTTGATCGTGGTTTCGCCGGTGTTCTACATGACTGG---------TGTGAA------------------CCATTCCCGACATATCCTCGAACATATGACATGCTTCATGCCAATGAACTTCTCACACATCTTAGCTCAGAA------------------------CGATGCAGCCTAATGGACTTGTTCTTGGAGATGGACCGGATTCTTCGCCCTGAGGGATGGGTTGTTCTAAGCGACAAAGTGGGAGTAATCGAGATGGCTCGAGCACTTGCAGCTCGAGTGCGTTGGGAAGCAAGAGTCATTGATCTTCAAGATGGTAGTGAC------CAAAGACTTCTCGTCTGTCAAAAACCATTCATCAAAAAA------------------
gnl|Medtr1|AC146567_43.4 ------ATGAGAAGCTCTTTGTTGAACAAATTG------TGGATGATTTTTGGC------------------------------------------------------------------------------------------------------------------------------------------------------------CCTAAA------------------------------------------------------------------------------------------------------------------------------------------------------------------------------------CCAAAATTGAACTGGTTGATATTAAGCGTCATTAGTATTTTGGCTTTCATTACATTGTTTGGTTCGTCATCTTCCAATGCGATTGATACTTCG------CCGAGGAGACAGGCTTCGCTTATCTATACAAAT---------------TAT---------------------------------AGAAGGATTAAAGAGCGTGTGGCGGTTGATTATTTGGAGCTGAAATCTGTTTCCAGCGGTGGTTTGAAGCAGAAGGAGTTAGGGCTTTGTGGAAAAGAAAGGGAGAATTTTGTGCCTTGTCAT------------AATGTAACTGCCAATTTGTTGTCTGGATTTGAACAAGGGGAGGAGTTGGATCGTCACTGCCAAGTGTCGAGGGAAGAAGATCGGTGTTTGGTTCGTCCTCCTAAGGAATATAAAATTCCGTTGCGTTGGCCTAGGGGTAGGGATATT------------------------------------------------------------ATATGGAGTGGGAATGTGAAGATAACCAAAGATCAATTTCTTTCGTCCGGAAGTATGACCAAAAGGTTGATGCTACTAGAAGAGAATCAAATTGCCTTTCACTCACAGGATGGTTTGATCTTCGATGGTGTGAAAGATTACTCTCGCCAAATTGCGGAGATGATAGGGCTAGGAAGTGATACCGAGCTTCCTCAAGCTGGTGTTCGAACTATGCTGGACATTAATTGTGGGTTTGGTAGCTTTGGAGCTCATTTGTTGTCCCTTAAAATAATGGCGGTTTGCGTAGCGGCGTATGAGGCA---------ACTGGCAGCCAAGTTCAATTGTCTCTTGAGAGAGGCCTTCCTGCTATGATTGGCAACTTCATTGCAAGACAGCTTCCATATCCATCATTATCATATGACATGGTTCACTGCGCTCAATGTGGCATCAGTTGGGAT---GAAAAGGATGGAATGTTCCTCATAGAAGTTGACCGTGTTCTTAAACCTGGAGGATATTTTGTTTTAACATCACCTACAAGCAAGTTACAGGGTTCATCGCGG---GAGAAAAAGAGTATCACGTTGAACCCAATGGAAGAGCAT---ACCCAGCAACTATGCTGGACACTCCTAGCCCAGCAAGATGAGACTTTCATCTGGCAGAAGACTGCTGACCTGGACTGTTATGCATCTCGCAAGCAGCGTGCTATTCAA---CTATGTAAAGATGGGGATGAT---ACTCAATCATATTATCAACCACTTGTACCATGTATAAGTGGGACGTCTAGCAAGCGC---------TGGATTGCAATACAAAACAGGTCCTTTGATTCTGAATTGAGTTCAGCT---------GAGCTTGAAATTCATGGA------------------------------------------AAATCAGCTGTAGATAATTATTGGTCACTGCTTACACCACTAATTTTCTCTGACCATCCAAAGAGACCTGGAGATGAAGATCCACTGCCTCCATATAACATGATCCGGAATGTTATGGACATGAGTTCTAATTATGGGGGTTTGAATGCTGCACTGCTGGAGGAGAAAAAATCAGTGTGGGTCATGAATGTTGTTCCTGCCAGGGCTTCTAATGCACTTCCTCTCATACTCGATAGAGGTTTTACTGGTGTTATGCATGACTGG---------TGTGAA------------------CCTTTCCCCACCTACCCACGGACATATGATCTGCTTCATGCAAATGGACTTCTGTCACAATTCATTTCAGAA------------------------CGCTGCAGCATGATAGACTTATTCTTGGAGATGGACAGGATACTACGACCAGAGGGATGGATCATTCTTTCCGATACCGTGGGAACGATTGAGATGGCTCGCACGCTTGCAACTCAAGTACGTTGGGAAGCCAGGATAATTGATCTTCAGAATGGCAGTGAC------CAGCGGTTACTTGTTTGCCAGAAACTATTTTTGAAAAAATGA---------------
gnl|Poptr1|566940 ------ATGAGAAGCCCCTGGTTCAATAAACCA------TTTGCTATTCTTGGC------------------------------------------------------------------------------------------------------------------------------------------------------------CCCAGA------------------------------------------------------------------------------------------------------------------------------------------------------------------------------------CCGCCAATTAGTTGTTTGCTGCTGTGCTTTGTTTGTGTGCTTGGACTAATCGCTATCTTGGGTTCTACTTCTTCGAGTGTGTTTGATTCTGTG------ACTCCCATTCCATTGCCTGATGTTTATTCCAGT---------------TAT---------------------------------AGAAGGTTAAAGGAACAAGCGGCGGTTGACTATTTGGAGCTTAGAACAATCTCACTAGGAGCTGGTCGGCAAACAGAGTTGGAACTCTGTGGCAGAGAAAAAGAAAATTACGTGCCTTGTTAC------------AATGTTTCAGCAAATTTGTTCGCTGGGTTTAAAGATGGGGAGGAGTTTGATCGGCATTGTGAAATTTCAAGACAAAGGGAACGGTGTTTGGTTCGTCCTCCAAAGGACTATAAGATCCCCTTAAGGTGGCCTGCTGGTAGGGATGCA------------------------------------------------------------ATCTGGAGCGCAAATGTTAAGATAACCAAAGACCAGTTTCTTTCTTCCGGGAGCTTGACCAAAAGGTTGATGTTAGTGGAAGAGAATCAATTTGCCTTTCACTCTGAGGATGGGTTGGTCTTTGATGGTCTCAAAGACTATTCTCGCCAGGTTGCAGAGATGATAGGGTTAGGAAGTGATTCTGAATTCCTTCAAGCTGGTGTGCAAAGTGTGCTAGATATTGGTTGTGGATTTGGTATCTTTGGAGCTCATTTAGTATCATTGAAACTAATGCCTATTTGTATTGCGGCATATGAGGCA---------ACTGGAAGCCAAGTTCAACTGGCCCTTGAAAGAGGTCTTCCAGCGATGATTGGCAATTTTATTTCACGACAACTTCCATATCCACCATTGTCATTTGACATGGTTCATTGTGCTCAATGTGGTATTGTTTGGGAT---GAAAAAGATGGCATGCTCCTTATTGAAGTGGATCGAGTTCTTAAGCCTGGAGGTTACTTTGTTTTAACTTCACCAGCAAGCAATCCACATGGAAGTTCATCGAATACAAAGAAGAGAAGCACTCTGACACCAACAGAAGAATTT---AGTGAAAATATCTGTTGGAATCTTATAGCTCAGCAGGATGAGACTTTCATCTGGCAGAAAACTGTGGATGTTCATTGCTATAAATCTCGCAAGCATGGTGCTCTACCA---CTTTGCAATGATGTTCAC------AATACTCCATATTATCAACCCCTCATGTCATGTATAAGCGGGACCACCAGCAATCGC---------TGGATTCCCATCCAGAACAGGTCCTCTGGTCCCCATTTGAGCTCAGCA---------GAGCTT------GTAGGAGTTCAGCCAGAA---GATTTCTTTGAAGACTCTCAGGTTTGGAGATCAGCTCTCAGAAACTACTGGTCCCTGCTTTCACCTATAATTTTCTCCGACCATCCTAAGAGGCCAGGTGATGAAGATCCAACACCTCCATATAACATGGTACGCAATGTTATGGACATGAATGCACAATACGGAGGTTTAAATGCTGCAATGCTGGAGGAAAAGAAATTAGTTTGGGTGATGAATGTTGTGCCTGTCAGGGCTCCTAATACACTTCCTCTCATACTTGATCGTGGTTTTGCTGGTGTCATGCATGACTGG---------TGTGAG------------------CCATTCCCCACTTACCCCCGAACATATGACATGCTTCATGCTAATGGGCTCCTCTCACATCTCAGTTCAGAG------------------------AGATGCGCCATGATGGATTTATTTTTAGAGATGGATCGAATTCTACGCCCTGAGGGATGGGTTATATTTTCTGATAAATTGGGAGCTATTGAGATGGCACGAGCACTTGCTATGCAGATACATTGGGAAGCAAGGGTGATTGACCTAGATAATGGCAGTGAC------CAGCGGCTACTTGTTTGCCAAAAACCATTTATGAAAAAA------------------
gnl|Carpa1|supercontig_1.113 ------ATGAGAAGCCCCTGGTACAACAAATTA------TCTGTCATTTTTGGC------------------------------------------------------------------------------------------------------------------------------------------------------------CCTAGA------------------------------------------------------------------------------------------------------------------------------------------------------------------------------------CCACCGCCAAGCTGGTTGTTATTGTGCCTCATCAGTGTCCTTGCTCTAATTGCAATCTTTGGGTCTTCTTCGTCAAATGTCTTTGATCCTGTT------ACTTCTGCACAAGTACCCAACATTTATACAAAC---------------TAT---------------------------------AGAAGACTTAAGGAGCAGGCAACGGTGGATTATCTGGATCTAAGAACTCTTCAACTAGGGGCTAACCGACAAAAAGAGCTTCAACTTTGTGGCAAAGAAAGAGAAAATTATGTGCCTTGTTAC------------AATGTTACAGCAAATTTATTGGCCAGGTTTCAAGACGGGGAGGAGTTCGATCGTCACTGTGAAGTTTCAAGACAATGGGAATGGTGTTTGGTTCGCCCTCCGAAGGACTACAAAATCCCCCTAAGGTGGCCAGCTGGTAGAGATGTA------------------------------------------------------------ATATGGAGTGGAAATGTGAAGATAAGTAAAGACCAGTTTCTTTCTTCTGGAACCATGACTAAAAGGTTGATGTTACTCGAAGAGAATCAAATTGCTTTTCACTCTGAAGATGGGTTGATATTTGATGGTGTCAAAGATTACTCTCGTCAACTTGCAGAGATGATAGGGTTAGGAAGTGACTCTGAATTTCTTCAAGCTGGTGTGCGCACTGTGCTGGATATTGGTTGCGGATTTGGTAGCTTTGGAGCTCATCTAGCATCATTGAAGGTGATGGCTGTTTGCATTGCAGCATATGAGCCA---------ACCGGCAGCCAAGTTCAGTTGGCCCTTGAGAGAGGTCTTCCAGCAATGATTGGAAATTTCATCTCAAGACAACTTCCGTATCCATCATTGTCATTTGACATGATTCATTGTGCTCAGTGTGGTATATATTGGGAT---GAAAAAGATGGGATGTTTCTCTTAGAAATGGATCGAGTTCTCAAGCCTGGAGGTTACTTTGTTCTAACTTCTCCTACAAGCAAGCCA------AGTTCAATGACCGCAAAGAAGAAAAGCATGTTAACTCCAATGGAGGAATTC---ACTGAGAAAATCTGTTGGAGTCTTTTAGCTCAGCAAGATGAGACTTTCATTTGGCAGAAAACTGCGGATAAACAG---------------------GATTCTATACCA---CTTTGCAAAGAAGGACATGAT---GCTCCATCGTACTATCAGCCCCTTGTTTCATGCGTAAGTGGGACTACCAGCAAGCGT---------TGGATTCCCATTCATAACAGATCACTGAGTTCCCAGTTGAGCTCAGAT---------GAGCTTGAAGTCCATGGAATTCATTCTGAA---GAATTCTCTGAGGATTTACAATTCTGGAGATCAGCTTTGAAAAACTATTGGTCTTTGCTTACACCTTTGATTTTCTCTGACCACCCAAAGAGGCCTGGCGATGAAGATCCACTACCTCCATTTAACATGATACGCAATGTGATGGATATGAATGCTAATTATGGTGGTTTAAATGCTGCCTTTTTGGAGGAAAAGAAATCAGTGTGGGTGATGAATGTCGTGCCCATCAATGCTCGTAATACTCTTCCTATCATAGTTGATCGAGGTTTTGCCGGGGTTGTGCATGACTGG---------TGTGAA------------------TCCTTCCCGACGTACCCTCGGACATATGATATGCTTCACGCAGATGGGCTTTTCTCGCATTATAATTTCCAG------------------------AGATGCAGTATGATGGACTTATTCTTAGAGATGGATAGAATTCTACGTCCCGAGGGATGGATTGTTCTTTCTGATAAATTGGGAGCTATCGAGAAAGCTAGGACACTTGCTACACAAATTCGCTGGGAAGCAAGAGTGATTAACCTTCAGAATGGGAGTGAC------CAGCGGCTTCTTGTTTGTCAAAAACCATTTGTGAAAAAA------------------
gnl|Vitvi1|GSVIVP00030070001 ------ATGAGAAGCTCTTGGATCAATAAATTA------TCTGTCATTCTTGGT------------------------------------------------------------------------------------------------------------------------------------------------------------CCTAGA------------------------------------------------------------------------------------------------------------------------------------------------------------------------------------CCGCCGGTCAGCTGGTTACTATTGTGCCTCATTAGCGTCCTTGCACTAATAGCAGTCTTAGGTTCATCTTCTTCAAATAGCTTTGAGTCTGTG------ACATCCATTCCGGTACCTGACATCTATACAAAC---------------TAT---------------------------------AGACGGCTAAAGGAGCAAGCGGCAATTGATTATTTGGAGTTGAGGACTCTGTCTTTGGGAGTCAGTCGGCAAAGGGAGCTTGGTCTTTGTGGCAAAGAACTAGAAAATTATGTACCATGCTAC------------AAT------------------------------GATGGAGAGGAGTTTGATCGCCACTGTGAACTGTCACGAGATGGACAGCGGTGTTTGGTTCGTCCGCCCAAGGACTATAAGATCCCTTTGAGGTGGCCAGCTGGTAGAGATGTA------------------------------------------------------------ATATGGAGTGGGAATGTAAAAATAACCAAAGATCAGTTTCTTTCTTCTGGAAGCATGACGAAAAGGTTGATGTTGCTTGAAGAGAATCAAATTGCTTTCCACTCTGAGGATGGATTGAACTTTGATGGCGTCAAAGAATATTCTCGCCAAATTGCGGAAATGATAGGGTTGGGAAGTGACTCTGAATTTCTTCAAGCTGGTGTACGGACTGTACTAGATATTGGCTGCGGGTTTGGCAGCTTTGCTGCTCATTTAGTCTCGCTAAAGTTAATGGCTGTTTGTATTGCGGAGTATGAGGCA---------ACTGGCAGCCAAGTTCAATTGGCCCTTGAGAGAGGCCTTCCAGCAATGATTGGCAATTTCATTTCGAGACAACTTCCTTATCCATCATTGTCTTTTGACATGGTTCATTGTGCTCAGTGTGGTATCATTTGGGAC---AAGAGAGATGGGATGTTCCTCATAGAAGTGGACCGGGTGCTCAAGCCTGGCGGTTACTTTGTTCTAACCTCGCCCACAAGCAAGCCACGTGGAAGTTCATCAAGTACAAAGAAGGGAAGTGTGTTAACACCTATTGAAGAACTC---ACCCAAAGAATCTGTTGGAGTCTTCTAGCTCAGCAAGATGAGACTTTAATTTGGCAGAAAACTATGGATGTTCATTGCTATACATCTCGCAAGCAGGGTGCTGTACCA---CTTTGTAAAGAAGAGCATGAC---ACTCAATCATATTATCAGCCCCTCATACCATGTATCAGTGGGACCACCAGCAAACGC---------TGGATTCCTATTCAGAACAGGTCCTCTGCTCAGTTGAGCTTGAAGTCC---------------------ATGGAAATTCATCCTGAC---GATTACTTTGAAGACTCAGAGTTTTGGAGATCCTCATTAAGAAACTATTGGTCTTTGCTTACACCTTTAATTTTCTCAGACCATCCAAAGAGGCCAGGGGATGAAGATCCATTACCTCCATTTAATATGATCAGGAATGTGATGGACATGAATGCTCGTTATGGTGGTTTAAATGCTGCATTTCTGGAAGCAAAAAGATCAGTATGGGTTATGAATGTTGTGCCTACCAGGACCCAAAACACCCTTCCTTTAATTCTTTATCAAGGTTTTGCTGGTGTTTTGCATGACTGG---------TGTGAA------------------CCCTTCCCTACATACCCTCGAACATATGACATGCTTCATGCAAATGGGCTTCTCTCTCACCTCACTTCAGAG------------------------GGGTGCAACATAATGAATTTATTGTTGGAAATGGATCGAATTCTCCGCCCTGAGGGATGGGTTGTTCTTTCTGATAACATGGTAGCTATAGAGAAGGCACGTGCGCTTGCTACACAGATCCGCTGGGAAGCAAGGGTAATTGATCTCCAGAAAGGCACTGAC------CAGCGGCTACTTGTTTGCCAAAAGCCATTCTTGAAAAAA------------------
gnl|Orysa5|Os02g51860 ------ATGTCGCGGGCGCTGTACCGGGGGGCG------TCGGGGATCGGCGGC------------------------------------------------------------------------------------------------------------------------------------------------------------AAGCCGGTGGCGGGGTATGACGCGGCCGACGAGGCGCGGTACGACCCC---------------------------------------------------------------------------------AAGGAGCCCAGCGAGAACGGCATTGGCGGCGCC---------GGCGGGAGGGGGAGGAAGCGGCACCTCGCGGTGGCGGCGGTTAAGATCGGGGTCCTCGTGCTCGCGGCGGCCGCGCTCGTGGGGTCGGTGGCGTGGGCGGGGTCGCTGTACGCCGGGCGAGGGGCTGCCGCGGCTGCGGCCGCGGCCGCCGCCAGCCGTGGGTAC---------------------------------CGCCGGCTGCAGGAGCAGCTGGTCACGGACCTGCTCGACATCGGCGAGCTCGCCGGCGGCGGGGTCCGCGCGCGGGAGGCGGAGGTGTGCGTTCCTGAGTACGAGAACTACGTGCCGTGCTACTACAACGTGTCCGACGCCGTCGACGTAGCGGATCTGGGCGGTGGCGTCGTGATAAGCTACGAGCGGCAGTGCTCG---CGCGAGGGCAAAATCGCGTGCCTCGTCGCGCCGCCACGGAGCTACCGGATCCCCGTGCGGTGGCCGAGTGGCAAGGGGTTC------------------------------------------------------------ATCTGGAAAGACAACGTGCGGATTAGCGGGCAGGAGTTC---TCGTCGGGGAGCCTGTTCAAGAGG---ATGATGGTGGAGGAGGACCAGATCTCATTCCCATCG---GACGCACATATGGCTGATGGTGTGGAGGATTACGCACATCAGATTGCAGAGATGATTGGTCTGCGGAACGAGTTCAATTTCAATGAGGCCGGGGTTAGGACAGTTCTTGATATAGAATGTGGATTTGGTACCTTGGGAGCACACCTTTTTCAGAGAGATCTCTTGACCATGTGCATTGCTAACTATGAGGCG---------TCAGGCAGTCAAGTGCAAATAACACTAGAGAGAGGAATCCCTGCAATGATTGGTTCATTTGCATCGAAACAGCTTCCATATCCCTATCTTTCTTTTGATATGGTGCATTGTGCAAAATGCAATATTGAATGGGAC---AAAAATGATGGTGGTTTCTTGGTTGAAGTGGATAGATTATTAAGGCCCAGTGGATACTTTGTGTGGACATCAAGTCTG---AATACACACAGGGCTTTGCGTGACAAAGAAAATCAAAAGAAGTGGAGAACCATTCGCGACTTT---GCTGATAGCCTCTGTTGGGAGATGTTGTCACAACAAGATGAGACAATTGTGTGGAAAAAGACAAATAAATTGGATTGCTACAGTTCAAGGAAA------TCAGGCCCTGTGCTTTGT------ACTCATGATCCAGAATCACCATATTACCAACCACTAAATCCCTGCATAGCAGGAACAAGAAGTCAGCGA---------TGGATTTCCATTGAACATCGCACTACATGGCCTTCTCAGTCTAGGTTGAACTCAACAGAACTTGATATACATGGGGTGCATTCAGAA---GACTTTGCCGAGAATACTGCAAACTGGGACTCAATGGTGCGAAACTACTGGTCTTTGCTGTCTCCTCTTATATTTTCTGATCATCCAAAGAGACCCGGTGATGAGGACCCACAACCACCATTTAACATGCTAAGGAATGTTCTAGACATGAATGCTCACTTCGGTGGATTTAATGCTGCTTTACTTAAGGCTGGAAAATCTGTATGGGTGATGAATGTTGTTCCTACAAATGCTCCAAACTATCTGCCGCTAATTTTTGATCGTGGTTTTATTGGGGTTCAACATGACTGG---------TGTGAA------------------GCATTTCCAACTTATCCAAGAACATATGATATGGTCCATGCTGATGGCTTTCTATCACTTGAGAAGCACCAAAAGCAT------------------AGATGTTCTACTCTTGATATATTCTTGGAAGTTGATCGCATCCTACGTCCAGAGGGTTGGGTTATAATCCGTGACACTGCCCCTCTTATTGAAGCTGCAAGATCTGTTGTAACACAGCTCAGGTGGGATGCCCGTATTTTGGATCTTGACATAGCTAGTGAT------GAAAAACTTCTGGTCTGTCAGAAGCCATTTATTAGAAAACAA---------------
gnl|Sorbi1|Sb04g027500.1 ------ATGTCGCGGCCGCTGTACAGGGGCGTC------TCGGGGATCGGCGGC------------------------------------------------------------------------------------------------------------------------------------------------------------AAGCTGGCGGCGGCGGACGAGGCGTACTACGACCCCAAGGAGCCCAGC---------------------------------------------------------------------------------------------GAGAACGGCATTGGCGGCGGC------GGCCGGGGCGGCGCGCGGAAGCGGCACCTCGCGGCCGCGGCGGTGAAGATCGGGGTCCTGCTGCTGGCCGCGGCGGCGCTCGTGGGCTCGGTCGCGTGGGCGGGGACGCTCTACGCGGGGCGCGGCGCCGCGGCGCGCGCAACCGCCGCCGCCGCGCACCGCGGGTAC---------------------------------CGCCGGCTGCAGGAGCAGCTGGTCACGGACCTGCTCGACATCGGCGAGCTCGCGGGCGGCGGCGTCCGCGCCAAGGAGGCGGAGGTGTGCCCGCCCGAGTACGAGAACTACGTGCCCTGCTACTACAACGTCACGGACGCCGTCGACGTCTCGGATCTGGGCGCCGGCGTCCTCATAAGCTACGACCGCCAGTGCACG---CGCGACGGCAGGGTCACTTGCCTCGTCGCGCCACCAAGGAGCTACCGGATTCCCGTGCGATGGCCCAGCGGCAAGGGCTTC------------------------------------------------------------ATCTGGAAGGACAACGTGCGGATTAGCGGGCAGGAGTTC---TCGTCCGGGAGCCTGTTCAAGAGG---ATGATGGTGGAGGAGGACCAGATCTCGTTCCCGTCG---GACGCCCACATGGCCGACGGTGTGGAGGATTATGCCCATCAAATTGCCGAGATGATTGGGTTGCGGAATGAATTCAATTTCAATGAGGCTGGGGTTAGGACAGTCCTTGACATAGAATGTGGATTTGGTACCTTTGGGGCACATCTTTTTGAGAGAGATCTCTTGACCATGTGCATTGCTAACTATGAAGCA---------TCAGGCAGCCAAGTGCAAATTACACTGGAGAGAGGCATTCCTGCAATGATTGGTTCATTTGCAACAAAGCAGCTTCCATATCCCTATCTTTCCTTTGATATGGTGCATTGTGCAAAATGCAATATCGAATGGTAC---AAAAATGATGGCATTTTCTTGGTTGAAGTGAACAGGCTTTTGAGGCCTGATGGATATTTTGTATGGACATCGAATTTG---AATACACATAGGGCCTTGCGTGACAAAGAAAACCAAAAGAAATGGACGGCCATTCGTGACTTC---GCTGAGGGCCTTTGTTGGGAGATGCTGTCACAACAAGATGAGACAATTGTATGGAAAAAGACAAATAAAAGGGAGTGTTACAATTCAAGAAAA------TCTGGGCCTGAGCTATGT------GGCCATGATCCAGAATCACCATACTACCAACCACTAAGCCCCTGCATATCAGGCACAAGAAGCCAGCGT---------TGGATCCCCATTGAACATCGTTCCACCTGGCCATCTCAGTCTAGACAAAACTCAACAGAACTGGACATACATGGTGTGCATTCAGAA---GTCTTTGCTGATGATACTTCAAGCTGGGACTCCATGGTGCGAAACTACTGGTCTTTGCTATCTCCACTTATATTTTCAGACCATCCAAAGAGACCTGGTGATGAAGACCCCCAGCCACCATTTAACATGCTAAGGAATGTTTTAGATATGAATGCTCACTTTGGTGGATTTAATGCTGCTTTACTGAAGGCTGGAAAGTCTGTATGGGTGATGAATGTTGTTCCTACAAATGCCCCAAATTATCTACCACTAATATTTGACCGTGGTTTTATTGGGGTTCAACATGATTGG---------TGCGAC------------------GCATTTCCAACTTACCCAAGAACATATGATATGGTGCATGCTGATGGCTTTCTATCACTTGAGAAGAACCACAAGCAT------------------AGATGTTCTACTCTTGACATATTCTTGGAAGTTGATCGCATCCTACGACCAGAGGGCTGGGTCATAATCCGTGACACCGCCCCTCTTATTGAAGCAGCAAGATCTGTTGTTACTCAACTCAGATGGGATGCCCGTATTTTAGATCTTGACATAGCTAGTGAT------GAAAAGCTACTCGTCTGTCAGAAGCCTTTTATCAGAAAA------------------
gnl|Arath7|AT1G78240 ------ATGTCAATGCCACTACAACGTGGCATCTCTGGAGTACGAGTTTCTGAT------------------------------------------------------------------------------------------------------------------------------------------------------------AGCAGTGATGATTTGAGAGACTCTCAAATGAAAGACAAAACTGAAAGAGCTCGTTCTACTGAGAACAACAACTTAACCTTAAGGTTTCCTTTTGGTTTCCTCTTTAGTAATCAATCTTCTTCCAAACACGGTGGTGGTGGCGAAAACGGTTTTTCTGCTGATCCATATAGTGCA---------AGAAGCAGGCATAGATTGATGTTGTTGTTTCTCAAGATCAGTTTGGTTCTTATTGTGGTTATTGCTCTTGCTGGTTCTTTCTGGTGGACTATTTCCATT---TCGACTTCTTCCAGAGGTCATGTATATCACAAT---------------TAT---------------------------------AGGAGGTTACAGGAGCAGCTTGTTTCAGACTTATGGGATATTGGGGAGATTTCTCTTGGTCCTAATAGGTGGAAGGAGCTTGAATATTGTAATATAGAATCTGAGAATTTTGTCCCTTGCTTT------------AATGTTTCTGAGAATCTTGCTCTGGGTTACTCCAATGGTGATGAAAATGATCGGTTTTGTGGG---CCTGGATCAAAGCAAGAATGTTTAGAGTTGCCACCGGTGAAATATCGAGTCCCTCTTAGGTGGCCGACTGGTAAAGATATA------------------------------------------------------------ATCTGGCATTCTAATGTTAAGATTACTGCTCAAGAAGTTGTGTCTTCTGGTAGCATAACCAAGAGGATGATGATGATGGAAGATGATCAGATATCTTTCAGGTCA---GCATCTCCTATGTCTGATGAGGTTGAAGACTATTCCCATCAGATCGCTGAAATGATCGGGATTAAGAAGGATAAC---TTCATAGAAGCTGGTGTGAGAACTATCTTGGATATTGGATGTGGTTATGGTAGCTTTGGGGCACATCTATTGTCCAAACAGATTTTAACTATGTGCATAGCAAACTACGAAGCT---------TCGGGTAGCCAAGTTCAGCTAACACTCGAAAGGGGTCTTCCTGCAATGATTGGCTCTTTTATATCAAAGCAATTGCCATATCCTTCTCTTTCCTTTGATATGTTGCATTGCTTAAGATGTGGCATTGATTGGGAC---CAGAAAGATGGGCTTCTCCTTGTAGAAATTGACAGGGTTCTCAAGCCCGGTGGTTACTTTGTATGGACATCTCCGCTCACAAACCCT------------CGTAACAAGGATCATCTTAAAAGATGGAACTTTGTTCATGATTTT---GCTGAAAGCATCTGTTGGACTCTTTTAAATCAGCAAGATGAGACAGTTGTCTGGAAAAAGACTATCAACACCAAATGTTATAGTTCCCGGAAACCTGGAGTGGGCCCTTCTGTGTGTACCAAAGGGCACGATGTTGAGTCTCCTTATTACAGGCCGCTTCAGATGTGTATAGGTGGAACACGTAGCCGGAGG---------TGGATTCCCATTGAAGGCAGGACAAGATGGCCTAGCCGGTCTAACATGAACAAGACTGAACTTTCATTATATGGTCTTCACCCCGAG---GTGCTTGGAGAGGATGCTGAGAACTGGAAGATAACAGTGAGAGAATACTGGTCTCTCTTGTCTCCTCTGATATTCTCTGATCATCCAAAAAGACCCGGCGATGAAGATCCATCACCGCCTTATAACATGCTCAGAAACGTACTGGATATGAATGCTCAATTCGGTGGTCTCAATTCCGCCTTGTTGGAAGCAAGAAAATCAGTCTGGGTCATGAATGTGGTCCCTACAGCTGGACCTAACCACCTCCCCATGATACTTGACCGTGGCTTTGTCGGAGTTTTGCACAACTGG---------TGTGAA------------------CCATTCCCGACTTACCCGAGAACATATGACCTGGTACATGCAGACAATCTCTTGTCGCTTCAGACAAGTCAGCCCCGA---------------AAAACATGTCTACTTATTGATATATTCACAGAGATTGACCGATTGCTTCGTCCAGAGGGATGGGTGATAATCCGTGACACGGCACAGCTGGTGGAAAAGGCGAGAGAGACGATAACGCAGTTGAAGTGGGAAGCTCGAGTAATAGAGGTTGAAAGCAGCAGTGAA------CAAAGACTTCTCATCTGCCAAAAACCATTCACCAAGCGACAATCAATC---------
gnl|Vitvi1|GSVIVP00015222001 ------ATGTCCAGGGCTATGCACAGAGGTGTATCTGGGTTACGGATCTCTGGG------------------------------------------------------------------------------------------------------------------------------------------------------------AACAGTCATGATTCCCGGGACTCTCAAATGAAAGAGGATTCTGAAAAAAATCGGTCTTCTGATCACACCTGTTTATCTTTCAAATTCCCT---AGTGTACCCTTCCCAGATAATTCTTCATCGAAGCAT---GGTATTAGTGAGAATGGTTTTGCATCTGATACCTTCAGTGCTGGAAGTCCAAGAAGCCGCCACAAATTAACTATGCTCGTCCTCAAGTTGAGCTTAGTTCTGATTGTAGTTCTGGCCCTTACTGGATCTTTCTTGTGGACAATCTCCATT---ACAACCTCATCAAGAGGTCAAATATTTCATTCT---------CATGGTTAT---------------------------------AGGCGACTCTATGAGCAACTTGTTTCAGACCTATGGGATATTGGAGAGCTCTCTCTTGGCCCTGCAAGGTTGAAAGAAGTAGAATTCTGTCCTTTGGAATATGAAAATCATGTTCCTTGCTTC------------AATGTCTCTGAGAGTCTTGCTCTGGGTTATTCTGATGGAGAAGAGTTAAATCGTCGCTGTGGG---CATGGGATAAGGCAAAATTGCTTATTTCCTCCCCCTGTGAATTATAGGATTCCTCTTAGGTGGCCCACTGGAAGAGATATC------------------------------------------------------------ATTTGGGTTGCAAATGTTAAAATTACTGCACAAGAGGTACTATCCTCTGGTAGCTTGACCAAGAGGATGATGATGTTGGAGGAAGAGCAGATTTCCTTCCGTTCA---GCCTCTCTTATGTTTGATGGAGTTGAAGACTACTCACATCAAATTGCAGAAATGATTGGGCTGAGAAATGAATCCAACTTCATTCAAGCTGGGGTTCGGACCATCTTGGATATAGGATGTGGTTATGGTAGCTTTGGAGCACATCTCTTTTCAAAAGAGATCTTAACTATGTGCATTGCAAGCTATGAGGCT---------TCAGGCAGTCAAGTTCAACTAACTCTTGAGAGAGGTCTTCCTGCAATGATTGGTTCATTTACTTCAAAGCAGATGCCATATCCATATCTTTCCTTTGATATGGTGCATTGTGCTCGATGTGGCATTGACTGGGAC---CAAAAAGATGGCATTCTCTTGATTGAAGTTGATAGAGTTTTGAGGCCAGGAGGATACTTTGTTTGGACTTCACCTCTTACCAATGCTCAGAGGTTCCTTCGTAACAAAGAGATGCAGAAGAGGTGGAACTTCGTACGTAACTTT---GCAGAAAATCTCTGCTGGGAAATGTTATCACAGCAAGATGAAACTGCTGTATGGAAAAAGACCAGTAAAAAGAGTTGTTATGCTTCTCGGAAACCTGGTTCAGGCCCTTCAATTTGCAGTAAACGCCATGATGGTGAATCTCCATATTATCGGCCACTGGAAGCCTGCATAGGGGGGACTCAGAGCAGCCGA---------TGGATTCCTATAAAAGCAAGGACAACCTGGCCTTCTAGAGCTAAATTGAACTCGAGTGAACTTCAAATTTATGATCTACATTCGGAA---GAGTTTGCTGAAGATACCCAACATTGGAACTTAGCCATTCGCAATTATTGGTCACTTCTGTCACCACTAATATTCTCAGATCATCCAAAGAGACCTGGTGATGAGGATCCTTCTCCACCTTTTAACATGCTCAGGAATGTGCTAGACATGAATGCACATCTAGGCGGTTTCAATTCTGCTTTATTGGAAGCCGGGAAATCTGTGTGGGTTATGAACGTGGTCCCTACAATTGGGCACAATTACCTTCCCTTGATCCTGGATAGAGGATTTGTTGGCGTATTGCATGACTGG---------TGCGAA------------------GCATTTCCAACATACCCTAGAACTTATGATATGGTGCATGCTGCTGGACTTCTATCTCTTGAAACTAGTCAGCAGCGC------------------AGGTGCACCATGCTCGATCTATTCACAGAGATAGACCGGTTACTTCGTCCAGAGGGGTGGGTGATACTTCGGGATACCGTTTCTCTTATTGATTCAGCAAGAATGCTCATAACAAGGCTGAAATGGGATGCACGAGTTGTGGAGATTGAGAGTAACAGTAAT------GAGAGATTGCTGGTCTGCCAGAAACCTTTCTTTAAGCGACAAACAAAC---------
