# Supplementary material for: Phylogenetic analysis of pectin-related gene families in Physcomitrella patens and nine other plant species yields evolutionary insights into cell walls
Source: BMC Plant Biol. 2014 Mar 26;14:79. doi: 10.1186/1471-2229-14-79 (PMC4108027; doi:10.1186/1471-2229-14-79)
Supplement: Additional file 22 — pectatelyaselikefamilyalignment.phy. Phylip gene alignment, .phy. Raw pectate lyase-like alignment. Pectate lyase-like family alignment file. [file 1471-2229-14-79-S22.zip › pectatelyaselikefamilyalignment.phy]

 111 2823
AT3G09540.1|PACid:19662160 ---------------------------------------------------------------------------------------------------ATGGGAAACTTACATGGCATTCACAGATCCCATCACGGCGGTTCTAATTTTCCCGGCGAAGCTCCCAATTCACCTTTCCCA------------------------------------------------------------------------------------------------------------------------------------------------------------------------------------------------CCACCATATACAGCCGCT---CCAGCTCCA------------GCTCCAGCTCCGTCATCGCCATCCGATCACCACATG---------------------------------------------------------------------------------------------------------------------------------------------------------------------------------------------------------ACAGTGGGA------------------------CCTTATTGCCACGTAGACTCCAGCCTCCGCTCTCTCGCCGGAAAGGCCGAAGGTTTCGGCCGCGCCGCCGTTGGT------GGTCTAAATGGTCCGATTTGCCACGTCACTTCTTTAGCTGACGAGGGT---------------CCAGGATCGTTGCGAGAGGCTTGCAAGAGG---CCAGAACCTTTATGGATCGTGTTCGATGTATCGGGAACGATCAATCTGTCTTCGTTTGTCAACGTATCATCGCACACAACGGTGGACGGGAGAGGACAAAAAGTGAAGATAACG------GGAAAAGGGTTAAGGCTAAAAGAGTGTGAAAACGTTATAATCTGCAATCTTGAATTTGAAGGCGGTGTGGGACCA------------------------------------------------------------GACGCAGACGCTATTCAGATCAAACCAAAATCGCACAATATTTGGATTGATCGGTGTAGTCTCAAGAATTACTATGATGGTTTGATTGATATCACACGAGAAAGCACTGACATCACTGTCTCAAGATGCCATTTCATGAACCACAACAAAACTATGTTAATAGGAGCGGACACAAGTCACGTTACGGACCGATGCATAAGAGTTACGATACATCACTGCTTCTTC---GACGGTACACGTCAGCGACACCCTCGCGTTCGCTTCGCAAAAGTCCATCTCTTCAACAACTACACTCGTCATTGGGCCATTTACGCTGTTGGTGCTGGTGTCGAATCTCAGATACATTCTCAGTGCAACATATATGAAGCTGGT---------------------------GAAAAGAAAACTGTCTTTAAGTAC---ATCACTGAGAAGGCCGCT---------------------------------------------------GATAAAGAGAAACCCGGAGCTGGATTCGTAAGATCAGAAGGG---GATTTGTTGTTGAACGGAGCCAAATCGTGTCTTAGTCAGGGCGGAGAGCGCTAT---GTGTTCTCTCCAATCCAACACTATTCTGAATGGACCGTCGAATCTCCAACCGATATACTCAAGAACTATCTGAAACACTCG------------------------------------------------------------------------------------------ACCGGCTGGCAGAACCTTCCCCTCCCA---------------------------------------------------------------------------------------------------------------------------------------------------------------------------------------------------------------------------------------------------------------------CTAGAC------------------------------------------------------------------------------------------CGGCCTCCGACC---------------------------------ACCGCATAA---------------------------------------------------------------------------------------------------------------------------------------------------------------------------------------------------------------------------------------------------------------------------------------------------------------------------------------------------------------------------------------------------------------------------------------------------------------------------------------------------------------------
gnl|Vitvi1|GSVIVP00023108001 ---------------------------------------------------------------------------------------------------------------------------------------------------------------------------------------------------------------------------------------------------------------------------------------------------------------------------------------------------------------------------------------------------------------------------------------------------------------------------------------------------------------------------------------------------------------------------------------------------------------------------------ATGTCT---------------------------------------------------------------TGTCTGCCTTACGCTCATGTTGATTCCAACTTAAGAGCTCTGGCTGGGCAGGCCGAGGGTTTCGGCCGTCTTGCCATTGGT------GGTCTTCACGGACCTCTTTATCATGTCACCACTCTAGCAGATGATGGG---------------CCAGGATCACTTCGTGATGGATGTCGTAAG---AAAGAACCACTTTGGATTGTCTTTGAAGTTTCAGGCATCATTCATCTCTCATCTTACCTGAATGTATCATCTTATAAAACTATTGATGGGCGGGGCCAGAGGATAAAACTCACA------GGAAAGGGTTTAAGGCTGAAGGAATGTGAGCATGTAATTATATGCAATCTAGAGTTTGAAGGTGGTAGAGGACCT------------------------------------------------------------GATGTTGATGGCATTCAAATAAAACCTAATTCAAAGCACATATGGATTGATCGTTGCAGCCTCCGTGATTTTGATGATGGACTGATTGATATCACTCGTGCAAGCACGGATATTACCATTTCCAGATGTCACTTCTCACAGCATGACAAGACGATGCTCATTGGAGCAGACCCATCTCACACTGGTGATAGATGTATTCGGGTGACCATTCATCATTGCTTTTTC---GATGGCACTCGACAGCGGCACCCTCGTGTTAGATATGGGAAAGTACATCTATATAATAATTACACCAGAAACTGGGGCATTTATGCTGTTTGTGCCAGTGTAGAATCACAGATATACTCCCAATGCAATATATACGAAGCAGGA---------------------------CATAAGAAGGTGGCATTTAAATAT---CTTACAGAGAAGGCAGCT---------------------------------------------------GACAAAGAAGAGGAAAGAACTGGCTGTCTAAGGTCAGAAGGG---GACTTGTTCATAAACGGAACTCAAGCAGGCTTAATGACTGTGGCCAGTGAA------ATGTTTCACCCTCGGGAATTCTATCCCACATGGACAGTTGAGGCTCCTTCTGATGCTCTTAAGCAGGTTCTCCATCATTGT------------------------------------------------------------------------------------------ACAGGATGGCAG------------------------------------------------------------------------------------------------------------------------------------------------------------------------------------------------------------------------------------------------------------------------------------------------------------------------------------------TGT---------------------------------GTTCCCCGGCCAGCAGAT---------------------------------GAAGCAGCAATTGCT---------------------------------------------------------------------------------------------------------------------------------------------------------------------------------------------------------------------------------------------------------------------------------------------------------------------------------------------------------------------------------------------------------------------------------------------------------------------------------------------------------------
gnl|Poptr1|777442 ---------------------------------------------------------------------------------------------------------------------------------------------------------------------------------------------------------------------------------------------------------------------------------------------------------------------------------------------------------------------------------------------------------------------------------------------------------------------------------------------------------------------------------------------------------------------------------------------------------------------------------ATGGCTACC------------------------------------------------------------GCTTTGCCTTACCCTCATGTCGACTCTTCCTTACGTGCTCTTGCTGCCCAAGCCGAGGGCTTTGGTCGCTCTGCCAATGGT------GGCCTCCATGGCCCCATTTATTACGTCACTACCTTAGCAGATGATGGG---------------CCTGGATCACTTAGGGATGGATGTCGTAAA---AAGGAGCCACTTTGGATTGTCTTTGAAGTATCAGGCACTATTCAACTTAGATCTTACTTGAATGTTTCGTCTTATAAAACCATTGATGGCCGGGGCCAAAGAATAAAACTTACA------GGCAAGGGTTTGAGGCTGAAGGAATGTGAACATGTTATTATATGCAATTTAGAGTTTGAAGGTGGTAGAGGACCT------------------------------------------------------------GATGTTGATGGCATTCAGATAAAGCCCAAGTCAAAGCACATATGGATAGATCGTTGCAGCCTTCGTGATTATGATGATGGGTTGATAGATATCACACGAGAAAGCACAGATATTACTATTTCTAGGTGTTACTTTGGGCAACATGACAAAACAATGCTAATTGGAGCAGATCCTACTCATGTTGGTGACAGATGTATTCGAGTAACCATCCATCATTGCTTTTTT---GATGGAACAAGACAGCGCCATCCTCGTGTTAGATTTGGAAAAGTACATTTATACAATAACTATACCAGAAACTGGGGCATTTATGCTGTTTGTGCCAGTGTAGAGTCACAGATCTACTCCCAAAGCAACATATATGAAGCAGGG---------------------------CAGAAGAAGATTGCATTTAAATAT---CTTTCTGAGAAGGCAGCT---------------------------------------------------GACAAGGAGAAAGCAAGGAGTGGCAGCATAAGGTCTGAAGGA---GACTTATTTGTTACTGGGACTCAAGCAGGGTTAATGACTGAGGATGGTGAGTGCTGTATGTTTCATCCCAGTGAATATTACCCTACATGGACAGTAGAACCTCCTACAGATAGCCTTAAACAGGTTCTCCAGCATTGT------------------------------------------------------------------------------------------ACTGGATGGCAG------------------------------------------------------------------------------------------------------------------------------------------------------------------------------------------------------------------------------------------------------------------------------------------------------------------------------------------TGT---------------------------------GTTCCACGGCCAGCCGAT---------------------------------CAGCCACTAGCTGCACAG------------------------------------------------------------------------------------------------------------------------------------------------------------------------------------------------------------------------------------------------------------------------------------------------------------------------------------------------------------------------------------------------------------------------------------------------------------------------------------------------------------
gnl|Poptr1|832050 ---------------------------------------------------------------------------------------------------------------------------------------------------------------------------------------------------------------------------------------------------------------------------------------------------------------------------------------------------------------------------------------------------------------------------------------------------------------------------------------------------------------------------------------------------------------------------------------------------------------------------------ATGGCTACC------------------------------------------------------------TCTTTGCCTTACTCTCATGTCGACTCTGCCTTGCGTGCTCTTGCTGCCCAGGCCGAGGGGTTCGGTCGCTGTGCCATTGGT------GGCCTCCATGGGCCCATTTATTATGTCACCACTTTATTGGATGATGGC---------------CCTGGATCACTTAGAGACGGATGTCGGAAA---AAAGAGCCACTTTGGATTGTCTTTGAAGTATCAGGCACCATTCAGCTTGGATCTTACTTGAATGTCTCGTCTTATAAAACCATTGATGGCCGGGGTCAAAGAATAAAACTTACA------GGCAAGGGTTTGAGACTGAAGGAATGCGAGCATGTTATTATATGCAATCTAGAGTTTGAAGGTGGTAGAGGACCT------------------------------------------------------------GATGTTGATGGCATTCAGATAAAACCCAAGTCAAAGCATATATGGATAGACCGTTGCAGCCTTCGTGACTATGATGATGGGCTGATAGATATCAACCGAGAAAGCACAGATATTACTGTTTCTAGGTGTCACTTTGCACAACATGATAAAACGATACTCATTGGAGCAGATCCTACTCATGTTGGTGACAGATGTATTCGAGTAACCATTCACCATTGCTTTTTT---GATGGAACACGGCAACGCCATCCTCGTGTTAGATTTGGAAAAGTACATTTATACAATAACTACATCAGAAACTGGGGCATTTATGCTGTTTGCGCCAGTGTTGAGTCACAGATATACTCCCAATGCAACATATATGAAGCAGGA---------------------------CAGAAGAAGATTGCATTTAAGTAT---CTCTCTGAGAAGGCAGCT---------------------------------------------------GACAAGGAGGAAGCAAGTAGTGGCTGCATAAGGTCTGAAGGA---GACTTATTTGTTATTGGAGCTCAAGCAGGGTTAATGACTGAGGATGGTGAAGTCTGTATGTTTCATCCCAGTGAATATTACCCCACATGGACAGTAGAACCTCCTACAGATAGTCTTAAACAGGTTCTCCAGCATTGT------------------------------------------------------------------------------------------ACAGGATGGCAG------------------------------------------------------------------------------------------------------------------------------------------------------------------------------------------------------------------------------------------------------------------------------------------------------------------------------------------TGT---------------------------------GTTCCACGGCCAGCTGAT---------------------------------CATCCATTAGCTGCACAG------------------------------------------------------------------------------------------------------------------------------------------------------------------------------------------------------------------------------------------------------------------------------------------------------------------------------------------------------------------------------------------------------------------------------------------------------------------------------------------------------------
gnl|Arath7|AT3G55140 ---------------------------------------------------------------------------------------------------------------------------------------------------------------------------------------------------------------------------------------------------------------------------------------------------------------------------------------------------------------------------------------------------------------------------------------------------------------------------------------------------------------------------------------------------------------------------------------------------------------------------------ATGACG---------------------------------------------------------------TCGCTACCGTACGCCGATGCCGATTGTAGCCTCAGGGCTTTAGCTGGCCGTGCAGAGGGATTCGGACGCTTCGCCGTCGGT------GGTCTCCACGGCGATCTCTATGTCGTCACTTCTCTTGCAGATGATGGA---------------CCTGGGACTCTTCGTGAAGGAGGTAGGAGG---AAAGAGCCGTTATGGATTGTTTTTGCAGTTTCTGGAACTATAAATCTCAATTCATACTTGAGTGTATCGTCTTACAAGACGATTGATGGACGAGGACAACGAATTAAGCTCACA------GGGAAAGGAATAAGATTGAAGGAATGTGAACATATCATCATTTGCAATTTGGAGTTTGAAGGTGGTAGAGGTCAT------------------------------------------------------------GATGTTGATGGTATTCAGATTAAACCAAAGTCTAGACACATTTGGATTGATCGGTGTAGTCTCCGCGATTACGATGATGGGCTTATTGATATTACTAGACAAAGCACGGATATTACTGTTTCTAGATGTTATTTTGCACAGCATGACAAGACGATGCTGATTGGAGCAGATCCTTCTCATGTTGAGGATAGATGTATCCGAGTGACCATTCACCATTGTTTCTTT---GATGGAACTAGGCAGAGACAACCTCGTCTCAGATTTGGAAAAGTTCATTTGTACAACAACTACACAAGAAACTGGGGAATATATGCTGTTTGTGCTAGTGTAGAAGCGCAGGTGTTCTCTCAATGCAATATATACGAAGCAGGA---------------------------GTGAAGAAGAAAACTTTTGAATAC---TACTCAGAAAAGGCTGCT---------------------------------------------------GACAAGGAAGAAGCGAGAACTGGGTTAGTACGATCTGAAAAT---GACTTGTTCTTGAATGGAGCTCAACCTTCCTTGATGACAGGAGCCAGTGAAGAATGTGTATTCCATCCAAGTGAACACTACCCAACATGGACTGTGGAGCCACCATCAGAAACTCTCAAGCAAATCATGCAAATTTGT------------------------------------------------------------------------------------------ACCGGTTGGCAA---TCT------------------------------------------------------------------------------------------------------------------------------------------------------------------------------------------------------------------------------------------------------------------------------TTGTCC------------------------------------------------------------------------------------------CGTCCTTCTGAT---------------------------------CATGGAGTTCCTAAG---------------------------------------------------------------------------------------------------------------------------------------------------------------------------------------------------------------------------------------------------------------------------------------------------------------------------------------------------------------------------------------------------------------------------------------------------------------------------------------------------------------
gnl|Poptr1|720641 ---------------------------------------------------------------------------------------------------------------------------------------------------------------------------------------------------------------------------------------------------------------------------------------------------------------------------------------------------------------------------------------------------------------------------------------------------------------------------------------------------------------------------------------------------------------------------------------------------------------------------------ATGGCC---------------------------------------------------------------ACGCTGCCTTACGCTGACGTGGATTCCAGCTTGAGAGCCATGGCCGGTCGAGCAGAAGGGTTTGGCCGGTTCTCCATCGGT------GGCCTCCACGGTCCTCTCTACTCTGTCACCACCTTGGCTGATGATGGG---------------CCAGGATCACTACGTGAGGGTTGCAGGAGA---CAAGAACCATTGTGGATTGTTTTCGAGGTTTCTGGTACAATTAATCTTGTGTCACAATTAAGCGTGTCATCTTATAAAACAATAGATGGCAGAGGTCAAAGAATTAAGGTTGCA------GGAAAAGGATTAAGATTGAAAGAATGTGAACACGTAATTGTCTGTAACCTTGAATTTGAAGGTGGTAGAGGACAT------------------------------------------------------------GATATTGATGGCATCCAAATAAAGCCTAATTCTAGACATATTTGGATTGATCGATGTAGTCTTCGTGATTATGATGATGGTCTTATTGATATTACCAGACAAAGCACTGATATCACTGTTTCAAGGTGTTATTTTGCACAACATGACAAGACAATGCTGATTGGAGCAGATGCATCTCATGTTGGTGATAGATGCATAAGAGTGACAATTCATCATTGTTTTTTT---AATGGAACAAGGCAAAGACATCCGCGTCTTAGATACGGGAAAGTTCATTTGTACAACAACTATACAAGGAATTGGGGAATTTATGCTGTTTGTGCAAGTGTAGAAGCCCAGATATATTCTCAATGCAATATATATGAAGCAGGA---------------------------CAGAAGAAAAAGACTTTTGAATTT---TACACAGAAAAGGCAGCA---------------------------------------------------GACAGACAAGGGGCTAGTTCTGGTTTAATAAGATCTGAAGGA---GATGTATTGCTGAATGGAGCTCAATCATGCTTATTACAAGGTGTTGGAGAAAACTGTGTGTTCCATCCAGGTGAATATTATCCAACTTGGACCCTGGAGTCCCCCTTGGATTCTCTGAAAGATGTCCTCCAAATCTGC------------------------------------------------------------------------------------------ACTGGTTGGCAA------------------------------------------------------------------------------------------------------------------------------------------------------------------------------------------------------------------------------------------------------------------------------------------------------------------------------------------------------------------------------------TCTATTCCTCGA---------------------------------CCAGCAGGGATG------------------------------------------------------------------------------------------------------------------------------------------------------------------------------------------------------------------------------------------------------------------------------------------------------------------------------------------------------------------------------------------------------------------------------------------------------------------------------------------------------------------
gnl|Vitvi1|GSVIVP00029520001 ---------------------------------------------------------------------------------------------------------------------------------------------------------------------------------------------------------------------------------------------------------------------------------------------------------------------------------------------------------------------------------------------------------------------------------------------------------------------------------------------------------------------------------------------------------------------------------------------------------------------------------ATGGCT---------------------------------------------------------------TCGCTGCCCTACGCTGATGTCGATTCCAACCTCAGAGATCTCGCCGGAAAGGCCGAGGGATTCGGCAGATTGGCCGTCGGC------GGCCTCCATGGCCCCATCTATTCCGTTACTACATTGGCCGATGATGGA---------------CCAGGATCACTTCGTGAGGGCTGCCGTAGA---CAAGAACCACTTTGGATTGTTTTTGAAATTTCAGGCACCATTAATCTTTCATCCTACTTGAGTGTATCATCTTATAAGACGATTGATGGCCGGGGCCAAAGGATAAAGTTCACA------GGCAAGGGCCTGAGACTCAAAGAATGTGAGCACATAATCATATGCAACCTGGAATTTGAAGGTGGTAGAGGACAT------------------------------------------------------------GATGTTGATGGCATTCAAATAAAACCAAATTCTAGACACATATGGATAGACCGATGCAGCCTGCATGATTATGATGATGGACTTATAGATATCACCCGCCAAAGCACAGATATTACAGTTTCTAGATGTTACTTCTCACAACATGACAAGACAATGCTTATTGGAGCAGACCCTTCTCACATTGGGGACAGATGCATCCGGGTGACCATTCACCATTGTTTTTTT---GATGGAACGCGGCAAAGGCAGCCTCGTGTTAGGTTTGGAAAAGTTCATCTGTATAACAATTACACCAGAAATTGGAGTGTGTATGCTGTTTGTGCTAGTGTTGAATCACAGATATACTCCCAAAACAACATCTATGAAGCGGGA---------------------------GAGAAGAAAGTGGCTTTTAAATAT---TATACAGAGATGGCAGCA---------------------------------------------------GACATGGAGGAGGCAAAGTCTGGATTAATAAGGTCTGAAGGG---GACTTGTTCCTGAGTGGAGCTCAATCATGCTTATTAACAGGAATTGGTGAAGAATGCATATTCCATCCAAGTGAATATTACCCGACATGGACGATAGAACTGGCCTCAGATTCTCTGAAAAATGTGCTCCAAGTTTGT------------------------------------------------------------------------------------------ACCGGTTGGCAA---GCC------------------------------------------------------------------------------------------------------------------------------------------------------------------------------------------------------------------------------------------------------------------------------ATTCCC------------------------------------------------------------------------------------------AGGCCAGCAGAG---------------------------------CTAATGACAAGTGCA---------------------------------------------------------------------------------------------------------------------------------------------------------------------------------------------------------------------------------------------------------------------------------------------------------------------------------------------------------------------------------------------------------------------------------------------------------------------------------------------------------------
gnl|Orysa5|Os01g36620 ---------------------------------------------------------------------------------------------------------------------------------ATGGGCGCCTCCTGCTCCTCCCCCTTCCCCCCT---------------------------------------------------------------------------------------------------------------------------------------------------------------------------------------------------------------------------------CCT---CCTTCACCTGCCGAATCCAACGCCCCCTCCGCCTCCGCGATGCACCACCCGCCTCAC---------------------------------------------------------------------------------------------------------------------------------------------------------------------------------------------CCCGCGGCCGGAGGAGGAGGACCCGTCATG---------------CCGTACGCCGACGCCGACCGCACCCTCCGCGCGCTGGCCGGCGCGGCGGAGGGCTTCGGCCGCCGCGCCATCGGC------GGGCTCCACGGCCCGCTCTACCGCGTCACCTCCCTCGACGACGACGGC---------------CACGGCACCCTCCGCCAGGCGTGCCGCGCC---CACGGCCCGCTCTGGATCGTCTTCGACGTCTCCGGCGACATCCACCTCCGCACCTACCTCCGCGTCACCTCCCACAAGACCATCGACGGGCGCGGCCAGCGCGTGCGCCTCCTG------GGCAAGGGGCTCCAGCTCAAGGAGTGCCGCCACGTGATCGTCTGCAACCTCCAGATCGAGGGCGGGCGCGGCCAC------------------------------------------------------------GACGTGGACGCCATCCAGATCAAGCCCTCCTCCGCCGACATCTGGATCGACCGCTGCAGCCTCGCCGACTGCGACGACGGCCTCGTGGACATCACCCGCGGGAGCACCGACGTCACCGTCTCCCGGTGCCGCTTCTCCCGCCACGACAAGACCATGCTGGTGGGCGCCGACCCGTCCCACACCGGCGACCGCGGCATCCGCGTCACCGTCCACCACTGCTTCTTC---GACGGCACGCGGCAGCGCCACCCGCGGGTGCGGTTCGGGAGGGCGCACCTGTACAACAACTACACGAGGGGGTGGGGCATCTACGCGGTGGCCGCCGGGGTGGAGGCGCAGGTGGCGTCGCAGTGCAACGTGTACGAGGCCGGG------------------------GCGGAGAGGAAGGCGGTGTTCAGGTAC---GTGCCGGAGAGGGCGGCG---------------------------------------------------GACCGGGAGGAGGCGGAGGCCGGGTGGGTGAGGTCGGAGGGG---GACGCCTTCCTCAACGGGGCGCGGCCGTGCCTGGTGGACGGCGGCGACGCGGCG---GTGTTCAGGCCGGAGGAGTACTACGAGAGGTGGACCATGGAGGCGGCGTCGCCGGCGCTCAAGGAGGTGGTGCAGCTGTGC------------------------------------------------------------------------------------------GCCGGGTGGCAG---CCC------------------------------------------------------------------------------------------------------------------------------------------------------------------------------------------------------------------------------------------------------------------------------GTGCCG------------------------------------------------AGG---------------------------------------CCACCGGGCGAG---------------------------------------------------------------------------------------------------------------------------------------------------------------------------------------------------------------------------------------------------------------------------------------------------------------------------------------------------------------------------------------------------------------------------------------------------------------------------------------------------------------------------------------------------------------
gnl|Sorbi1|Sb08g004905.1 ------------------------------------------------------------------------------------------------------------------------------------ATGGGTTCACGAGTTTCGGGGCCCCACCACATGGATCCTCCTCCTCCG---------------------------------------------------------------------------------------------------------------------------------------------------------------------------------------------------------------CCG---CCGCCGCCG------------CCGCAGCAGCAGCACCCTCCTCATCCTCAGGGTGAG---------------------------------------------------------------------------------------------------------------------------------------------------------------------------------------------CGTCACGGC---GGCGGAGAGACGATG------------------CCGTACCAGGACGCGGACCATAGGCTCCGCGCGCTGGCCGGGCGCGCGGAGGGCTTCGGCCGCCACGCCATCGGC------GGCCTCCACGGATCCATCTACCGCGTCACGTCGCTCCAAGACGACGGG---------------TGCGGGAGCCTGAGGGAGGCGTGCCGCGGG---GAGGAGCCGCGGTGGATCGTCTTCGAGGTGTCCGGCACCATCCACCTCCGCACCTACCTCCGTGTCTCCTCGTACAAGACCATCGACGGCCGCGGGCAGCGCGTGGTGCTCGCC------GGCAAGGGGCTCCAGCTCAAGTCCTGCCACCACGTCATCGTCTGCAACCTGGTGTTCGAAGGAGGACGCGGCCAC------------------------------------------------------------GACGTCGACGGCATCCAGATCAAGCCCGACTCCACCAACATCTGGATCGACCGCTGCACCCTCGCCGACTACGACGACGGCCTCATCGACATCACGCGGCAGAGCACCGACATCACGGTCTCAAGATGCCACTTCATGCGGCACGACAAGACGATGCTGATCGGCGCCGACCCGACGCACGTCGGCGACCGCTGCATCAGGGTGACCATCCACCACTGTTTCTTC---GACGGCACGCGGCAGAGGCACCCCCGCCTCCGTTTCGGCAAGGTGCACCTCTACAACAACTACACGCGGAGCTGGGGCATCTACGCGGTCTGCGCAGGCGTCGAGGCCCAGATCGTGTCGCAGTGCAACATCTACGAGGCGGGT------------GGA---GGGCCTCCGAAGAAGACGACTGTGTTCAAGTAC---ATGCCGGAGAAGGCCGGC---------------------------------------------------GACCGAGAGGATGTGGTGGCGGGGTTGGTCAGCTCGGAAGGG---GACGCCTTCCTCAACGGCGCGCTGCCCTGCCTGATCGGTGGCCCTGGACCT------GTCTTCAGGCCAGAGGATTACTACCAGCAGTGGACTATGGAGCCAGCGTCGCCGGCGCTCAAGGACATAATACAGCTCTGT------------------------------------------------------------------------------------------GCAGGATGGCAG---CCG------------------------------------------------------------------------------------------------------------------------------------------------------------------------------------------------------------------------------------------------------------------------------GTGCCC------------------------------------------------------------------------------------------AGGCCCTCTGAC---------------------------------------------------------------------------------------------------------------------------------------------------------------------------------------------------------------------------------------------------------------------------------------------------------------------------------------------------------------------------------------------------------------------------------------------------------------------------------------------------------------------------------------------------------------
gnl|Selmo1|93746 ------------------------------------------------------------------------------------------------------------------------------------------ATGAATCGGCTGCGCAAATGCTGCTGCCCGGGAATCGAAATC---------------------------------------------------------------------------------------------------------------------------------------------------------------------------------------------------------------------------------------------------------------------------------------------------------------------------------------------------------------------------------------------------------------------------------------------------------------------------CATCACGGC---ACGCCCGATCCAGCTCCATCGGTGCCTGGT---CCCTACGCGAATGTGGATTCCAGGCTGCGAGCGCTCGCTAGGGCCGCGCAGGGATTTGGGAGCGCATCCATCGGC------GGTCTGGAAGGAGCGGTCTACCATGTCACGACCCTTGCCGACGATGGG---------------CCTGGGAGCCTCCGCTATGGCTGCCGCCAA---GAACAGCCGCTCTGGATCGTGTTTGATCTGTCTGGAAATATTTCGGTGTCGTCGGCGATCCGCGTAGCGTCGCGCAAGACTCTCGATGGCCGAGGCCAGAGGATCAAGATCACC------GGGCACGGCATCCAGCTCAAGAAATGCGAGCACATCATCATCTGTAACTTGGAGTTCCAGGGGGGCCGCGGCCAC------------------------------------------------------------GATGTGGATGGAATCCAGATCAAGCCAAACACCGAGAAGGTGTGGATCGATCGATGCTCGCTCTCCGACTACGACGATGGGCTGATTGACATCACAAGGCAGAGCACCGACATCACGGTCTCCAGGTGCCACTTCCACCACCACGACAAGACGATGCTCATCAGCGCCGACGCAAAGCACATAGAAGATCGAAACATGCGAATCACGATCCACCATTGCTTCTTT---GACGGCACAAGGCAGAGGCATCCCCGGGTAAGGTTCGCCAAAGTCCACCTTTACAACAATTACACGAGGAACTGGGGTATCTACGCTGTGTGCGCTAGCGTTGAGTCTCAGATATGCTCGCAGGGCAATGTATACCAAGCAGGA---------------------------TCAAAGAAAAAAGTATTTGAGTAC---TACACAGAGAAGGCAAGCATTTACCGCAAGGAATTCACAGCGTTTACAACAGTTTCTTTGCAGGCTCTCGACAAAAACGAAGCTGAGTGTGGCTGCGTCTGCTCAAGCGGG---GATGTCTTTCTAGGTGGAGCGCAGTGGGAGGCCAGA---------AATCCACACCAAGTCTTTCGTCCCGAGAGCTGCTACTCCAATTGCACGATAGAAGCTGCAGGGCCAGAGCTCGTGGACAAAGTATGCAAGATT------------------------------------------------------------------------------------------GCGGGATGGCAA---AAC------------------------------------------------------------------------------------------------------------------------------------------------------------------------------------------------------------------------------------------------------------------------------GTAGCA------------------------------------------------------------------------------------------CTTCCTCCAGAT---------------------------------TGG---------------------------------------------------------------------------------------------------------------------------------------------------------------------------------------------------------------------------------------------------------------------------------------------------------------------------------------------------------------------------------------------------------------------------------------------------------------------------------------------------------------------------
Pp1s37_38V6.1|PACid:18040199 ------------------------------------------------------------------------------------------------------------------------------------------------ATGTGCAGGCTTTGTGGGCTGGGACGGCGCCGGCCA------------------------------------------------------------------------------------------------------------------------------------------------------------------------------------------------TCTAATCCT------TTT---CCCGCTCCT------------CCCTCGAAGCCGCAGGACCAGAACGCATCCGGTGCT---------------------------------------------------------------------------------------------------------------------------------------------------------------------------------------------GCGACGATG---GAAGTTGGG------------------------CCATACACGAAGGTGGACACCCATCTTCGTGGTTTAGCACATGCAGCTGAAGGTTTTGGCCACAGTGCGAAGGGC------GGTTTGGATGGAGAAATCTACCACGTTACCTCTTTGGCTGATGATGGA---------------CCAGGCACACTACGTAATGGATGCCGTAGT---GAACAACCCCTTTGGATTGTGTTCGACGTGTCTGGCACAATTACTCTATCGTCTTACTGCCGAGTTCGGTCATGGAAGACTATCGATGGCCGAGGCCAATGCATAAGAATCACT------GGAAAGGGTCTACAACTGAAGGATTGCGAGCACGTAATCATCTGCAATTTGATTTTAGACGGTGGTCGAGGTCAC------------------------------------------------------------GACATTGATGGCATACAAATGAAGCCAAATGTGAAGCATGTCTGGGTGGACCGATGCTCAATATCTGACTTCGACGATGGTTGCATTGACATCACTCGGGCGTCTACTGACATAACTGTGTCGAGATGTCATTTCAGTAATCACGACAAGACGATGCTGATTGGGGCTGATCCAAAACACGTGGATGACCGCTGCATTCGAGTGACAATTCATCACTGCTTCTTC---GATGGAACGAAACAACGCCATCCACGCTTGCGCTTTGGAAAAGTGCACCTCTACAATAATTACACTCGAGGGTGGACAGTTTATGCCATCTGTGCTAGCGTTGAGGCTCAGATTCTATCGCAATGTTGTATATATGAAGCTGGT---------------------------AGCAAGTTAAAAGCTTTTGAGTAC---TACCCTGAGAAGGCTGGT---------------------------------------------------GACACGGGTTACGAGTCAGCAGGTAGTATCCGGTCGGAAGGG---GATGTGTTTTTAAAAGGTGCCCAAGGGCGAGTAGATAATCCAGATCAAGTCTTCCAG---------CCTCAGAAATTCTATTCATCGTGGACACTTGAGGGCGCCAACGATGCTCTAATGAAGAAAGTAAAGAGTATT------------------------------------------------------------------------------------------GCTGGCTGGCAGAAAATC------------------------------------------------------------------------------------------------------------------------------------------------------------------------------------------------------------------------------------------------------------------------------TTGAGA------------------------------------------------CCT---------------------------------------CCTGATGTGACG---------------------------------CCCGCCCACTCAAGCTCTTGA---------------------------------------------------------------------------------------------------------------------------------------------------------------------------------------------------------------------------------------------------------------------------------------------------------------------------------------------------------------------------------------------------------------------------------------------------------------------------------------------------------
gnl|Orysa5|Os08g18970 ------------------------------------------------------------------------------------------------------------------------ATGGCCAACCGCAATGTACCAATGCTTCTGCCCCTCGCCGTCCTCTTCCTCCTCGGCAGC------------------------------------------------------------------------------------------------------------------------------------------------------------------------------------------------------------------------------------------------------------------------------------------------------------------------------------------------------------------------------------------------------------------------------------------------------------------------GGCGGCGTCGCCACCGCCGCGAACGTGATCGACCGGTGCTGGCGCGGC---CAGCGCAACTGGGCCGCCGACCGGCAGCGTCTGGCCGTGTGCTCGGTGGGCTTCGCCGGCAAGATGCGGCAGAACCGCGGCGCCGGCGTGGTCGCCTACACGGTCACCGACCCGAGC---GACGACCCCGTCCGGCCGCGGCCCGGCACGCTCCGGTACGGCGCGACGGTGCTGCCGGCGAAGGTGTGGATCACCTTCGCGCGCGACATGCGCATCAGGCTGGCCCAGCCGCTGTACGTCAAGAACTTCACCACCATCGACGGCCGCGGCGCCGACGTGCACGTCGCC---GGCGGGGCCGGCATCGTGCTGTACCACGCGAGGGACGTGATCGTCCACGGCCTCCACGTGCACGACTGCCGCGCGCAG------CCGCCGGGACGGGTGGTCGTCCCGGGTGGCGCCGTGCAGCCCTCCGGCAGCGGCGACGGCGACGCCATCCGCCTG---GTGGCGAGCTCCAAGGTGTGGATCGACCACAACACGCTGTCCCGCTGCGAGGACGGCCTGCTCGACGTCACGGTCGGCTCCACCGACGTCACCGTCTCCAACAACTGGTTCCACGACCACGACAAGGTGATGCTCCTCGGCCACGACGACGGCTTCACCACCGACCGCCGCATGCGCGTCACCGTCGCCTTCAACCGCTTCGGCCCAAACGTCAACCAGCGCATGCCAAGGATAAGGCACGGGTACGCGCACGTGGTGAACAACCTGTACGATGGGTGGAGGGACTACGCCATTGGAGGGAGCATGGGGCCGAGCGTGAAGAGCCAGGGCAACCTGTTCGCGGCGTCG------------GGCGGCGCCGGCGACAACAAGAAGGTGACGAGGAGGATGCCGGCCGTGGCGCGCGGCGGC---------------------------------------------------GGCGGCGGCGGGAAGGATCAGTGGCACTTGCACTCGGTCGGC---GACGCCTTCGAGAACGGCGCGTTCTTCCGGCAGGTGGGCAACAGGGTG------------------CGGCCCAACTACAATCGGCACCAGGCCTTCTCGGCGGCGAGCGCCGGCGACGAAAGGGTGAGTGTGACAGAGTTTGGATGGGCTCTGCGACAGTCTTTGTGGCTTCCAGATTCACCTGGGCAGAAGAGGGGGCTGCTTACCTTGGTTTTAAGGGTGCTGCCTGCCGGA---------ATCAACATGTCGAGTTTCCTTAAGTTCAGCCTCTCTTTAATCTCCATTGCTCTCAGTAGCTGCTCTAGGTGGCAGCAGGAGCTCGGGCCGGCGTATCTTAGTACAAAGGCTCTGAGAGGCAGTGGCCGTGGGCACATCTGGGCTTTTTATCGAGGGCGCCAGCGCCGCCTCGGACCGCCGCCTCCGTTGCCGGCGCGTCGGAGGCTCGGACCCCCGCCTCCGGTGCTGGTGCCTCACACCCCTGCCTCCGCTGCCGCCGCCTCGCACCCCCGCCTTCGC------------------------------------------------TGCCGCTGCGAGCCACGCGGTTGCTCGTCTGGGCGCATCGAGGGCGCCGGCGCC---------------------------------GCCTCGGACCGCCGCCTCCGGTGCCGGCGCCTCGGACCCCCGCCTCCGCTGCCGCTGCGAGCCGCGCGGTTGCTCGTGACAGCGGGGATGGACAGAAGTTGGATCAATAGTAGGCTATTTAGCAAGCCGCATCTTGATGGGGTCAATGAGTTCATGAAATTTGTTTTAGAAAGATTTGATGAGAATGCAGAGATACTTTGTCCATGTCGATGGTGTTTGAATCGGATTCATCGACAGAAAGGACATGTGGAGGATCACTTATATATTTATGGGATAGCCAGCACTTACACTAGATGGATATACCATGGAGAACAATCCGATGCCGGAATTAATGAAAATGAAGACCATCTGGATGAACATACTAGTTTTAGTGAGGATGTTGGTATAAATGAGGATGAAGAAGAGAACCCTCCCGACAGAATTCCTGACATGGTAGATGAGTTGTACATAGCAGAAGGTCAAGATGGAGGGAAGTCTATGTTTGCAGCTATATTAGATGAGATGAAGCAG
gnl|Sorbi1|Sb03g036930.1 ------------------------------------------------------------------------------------------------------------------ATGGCCTCCAAAGAATTCATCGTCGTCTTCCTTTTAATCCTCCATGCCGCACTGACGACGGTCCAC---------------------------------------------------------------------------------------------------------------------------------------------------------------------------------------------------------------------------------------------------------------------------------------------------------------------------------------------------------------------------------------------------------------------------------------------------------------------------------------GGCCAAAACATCATCGACCGGTGCTGGCGCCGC---CAGCGCAACTGGGCCGCGAACCGGCAGCGGCTGGCCGTGTGCTCGGTGGGCTTCGCCGGGAAGATGCGGCAGAACCGCGGGGCCGGTGTCATCCGCTACACGGTCACCGACCCCGGC---GACGACCCGGTGCGGCCGCGCCCGGGCACGCTGCGGTACGGCGCGACGGTGCTGGCCGGGAAGGTGTGGATCACCTTCGCGAGGAGCATGCACATCAGGCTGGCGCAGCCGCTGTTCGTGAAGAGCTTCACGGCCATCGACGGGCGCGGCGCCGACGTGCACATCGCG---GGCGGCGCGGGCATCGTGCTGTACCAGGTGCGCAGCGTCATCGTGCACGGGCTGCACATCCACGACTGCCGCGCGCAG------CCCGAGGGCCCGGCGGTCAGGCCCGGCGGCGCCGTGCAGCCGGCCGGCGGCATGGACGGCGACGCCATCCGGCTG---GTGTCGAGCACCAAGGTGTGGATCGACCACAACTCCCTGTCGCAGTGCGAGGACGGGCTGGTGGACGTGACGGTCGGCTCCACCGACGTGACCATCTCCAACAACTGGTTCTTCAACCACGACAAGGTCATGCTGCTCGGCCACGACGACGGCCACGCCGCCGACAGCCGGATGCGCGTCACCGTCGCGTTCAACCGGTTCGGACCAAACGTCAACCAGCGGATGCCAAGGATTAGGCATGGCTACGCTCACGTCGTGAACAATTTGTACATGGGATGGAAAGACTACGCCATCGGAGGGAGCATGGGACCAAGCGTCAAGAGCCAGGGCAACCTGTTCATGGCCTCC------------GGC---CCAGCAGATAACAAGAAGGTGACGAGAAGGATGCCGGTGGCGGGGAGGGATGGA---------------------------------------------------GGG---------------------GACTGGGCCTCCATTGGG---GACTCCTTCGAGAACGGCGCTTTCTTCAAGCAGACGGGCAGCAGGGTG------------------CGCCCGAATTACAACAAGCATCAGGCCTTCGCGGCAGCCAGCTCCAACGAAGTAAGGTCGCTGACCAAGGAC------------------------------------------------------------------------------------------GCCGGC---------GTT------------------------------------------------------------------------------------------------------------------------------------------------------------------------------------------------------------------------------------------------------------------------------CTCAGG------------------------------------------------TGC---------------------------------------TCTGTCGGCGCC---------------------------------GCGTGC------------------------------------------------------------------------------------------------------------------------------------------------------------------------------------------------------------------------------------------------------------------------------------------------------------------------------------------------------------------------------------------------------------------------------------------------------------------------------------------------------------------------
gnl|Arath7|AT5G09280 ------------------------------------------------------------------------------------------------------------------------------------------------------------------------------------------------------------------------------------------------------------------------------------------------------------------------------------------------------------------------------------------------------------------------------------------------------------------------------------------------------------------------------------------------------------------------------------------------------------------------------------------------------------------------------------------------------------------------------------------------------------------------------ATGACGGGAAATATCGGTAAAGGAGTCACACAATACAAAGTAACCGACCCGTCT---GATGATCCTCTGAACCCTAAACCTGGAACCCTAAGATACGGAGCAACACTCGTCAAAGGTAAAAAATGGATCACATTCAAAAGAAACATGAAGATCAAGCTTCATAAACCGCTTCTAATCAGCAGCTTCACGGCACTCGATGGTCGAGGTGCTAGTGTTCACATCTCG---GGTCCCGCTTGCCTCATAGTCTATAGAGCCACCGATGTGATCATTCATGGGCTTAAGATCCATGATTGTAAAGCTCAT------CCACCAAGCTCAGTGATGGGACCTGACTCAAAGATCATCCAACTTGGACACATGGATGGCGACGCTATCAGGCTA---GTCACGGCTAAGAAAGTATGGATCGACCACAACACTCTCTATGATTGCGAAGACGGTCTTCTAGATGTCACACTAGGGAGTACTGACGTCACAGTGTCGAACAATTGGTTTAGGAACCAGGACAAGGTCATGCTTCTTGGACATGATGATGGCTATGTAAAAGACAAAGATATGAGGGTAACTGTTGTGTTTAACCACTTTGGTCCTAATTGCAACCAGAGAATGCCAAGAGTGAGACATGGATATGCTCATGTTGCCAATAACTATTACCAAGGATGGACTCAATATGCAATTGGAGGAAGCATGAGCCCTCGTGTAAAGAGTGAATCAAACTATTTCGTGGCACCA------------------AAATCCGGAAGCAAAGAGGTGTTGGAAAAGCAC------------GGCCCAATT------------------------------------------------------------------------------------------------ACGGCCCAGATCAAAGGT---TCACAGTCGCAAACGCTAAACAGGTTA------------------AAGTACTCACTTCTTCAGCCGGAGCGTTACACTGCACCAGAAACTCCGTCTGTTAGTACAACAACGCTTAAC------------------------------------------------------------------------------------------------------------------------------------------------------------------------------------------------------------------------------------------------------------------------------------------------------------------------------------------------------------------------------------------ATGACT------------------------------------------------TTT------------------------------------------------------------------------------------------------------------------------------------------------------------------------------------------------------------------------------------------------------------------------------------------------------------------------------------------------------------------------------------------------------------------------------------------------------------------------------------------------------------------------------------------------------------------------------------------------------------------
gnl|Carpa1|supercontig_42.185 ------------------------------------------------------------------------------------------------------------------------------------------------------------------------------------------------------------------------------------------------------------------------------------------------------------------------------------------------------------------------------------------------------------------------------------------------------------------------------------------------------------------------------------------------------------------------------------------------------------------------------------------------------------------------------ATGAATGTCATTGACAAATGTTGGAGATGG---AATCCTCATTGGCGAAATGACAGGCAACAACTCGCCTTGTGTTCAGTAGGATTTGCAGGGAAGATGATCAACAACACGGGCCATGATTTGGTGTATTATGAGGTAATAGATTCTTCT---GATGACCCATTAAACCCTAAGCCAGGAACTCTTAGATATGGAGCCACCATCATCAAAGGCAAAGTATGGATTACATTTCAAAGTGATATGAGGATTTATCTACAAAAACCCATTCTCATTAGCAGTTTCACTGTCATTGATGGTCGTGGTGCTAGTGTTCACGTTATA---GGCCCTGCTTGCCTTATTATCTACAAGGCGACAGATGTCATCATCCATGGGATAAGAATTCATCATTGTCGTCCTAGA------CCAGTAGCTTCGGTGGTGGGACCAGATTCACAAATAATCCAAATGGGTCAAGTGGATGGGGATGCAATCAGGTTG---GTCACGGCGAAAAAGGTTTGGATAGACCATAACACTTTGTATGAATGTCACGATGGCCTCCTTGATGTCACTCGTGGAACGAAAGATGTTACTATCTCAAATAATTGGTTTAGAAACCAGGATAAAGTTATGCTTCTTGGTCATGATGATGGATACTTGAGAGATAAAAATATGAAGGTCACTGTTGCCTTTAATCATTTTGGACCCAATTGCAACCAACGCATGCCCAAGGTCCGTCATGGATATGCACATGTTGCGAATAACCTCTACCTAGGATGGACACAATATGCTATTGGTGGAAGCATGAATCCCACAGTTAAAAGTGAAGCAAACTTCTTTATTGCAGTA------------------CCACAAGGAAATAAAGAAGTGACATGGAGGAAGCACAACAAAAAGGACAAAGGT---------------------------------------------------------------------GGATGGAATCTTTATTCAGTGCGA---GATTACTTCAAGAATGGAGCTTCTTTTACTCAATCAGGATTAGGTGGTGTA---------------AGGCCCAACTACGATGCTCAACAAACCTTTCAGGTATCTGACGTTAAATCTGTTAGAGTTTCTACAGAATCA------------------------------------------------------------------------------------------GCTGGC---------GCT------------------------------------------------------------------------------------------------------------------------------------------------------------------------------------------------------------------------------------------------------------------------------TTACGA------------------------------------------------TGT---------------------------------------ACCAAAACCTCT---------------------------------ATATGT------------------------------------------------------------------------------------------------------------------------------------------------------------------------------------------------------------------------------------------------------------------------------------------------------------------------------------------------------------------------------------------------------------------------------------------------------------------------------------------------------------------------
gnl|Carpa1|supercontig_51.17 ------------------------------------------------------------------------------------------------------------------------------------------------------------------------------------------------------------------------------------------------------------------------------------------------------------------------------------------------------------------------------------------------------------------------------------------------------------------------------------------------------------------------------------------------------------------------------------------------------------------------------------------------------------------------------ATGAATGTCATTGACAAATGTTGGAGAGGG---AACACTCATTGGAGAAATAATAGGCAACAACTTGGCTCTTGTTCTGTGGGATTTGCAGGGAAGATGATCAACAACATGGACCCAAAGATGGTGTATTATGAGGTTACAGATTCTTCA---GATGACCCATTAAATCCCAAATCGGGATCCCTTAGATATGGAGCTACTGTCATTAAAGGAAAAGTTTGGATTAGCTTCCAAAGAGACATGAGAATTTCTTTGCAAGCACCCCTTCTCATCAGCAGTTTCACCGCTATAGATGGCCGGGGTGCAAGTGTTCACATAATA---GGACCTGCTTGTCTCCTCGTCTACAAGTCAACAGACATAATCATCCATGGACTTAGAATACATCATTGTCGACCTCAA------CCAGCAATGTCAGTAATTGGGCCAGATTCACAAATAATGCAGATGGGTCAAGTAGATGGAGATGCAATAAGGCTA---GTGACGGCAAGAAAGATTTGGATAGACCACAACACATTATATGAATGTCATGATGGTCTCCTCGATGTCACTCGTGGGACAACAGATGTTACCATTTCTAACAATTGGTTTAGGAACCAAGATAAGGTCATGCTTCTAGGCCATGATGATGGGTACTTGAGAGATAAGAACATGAAGGTTACCGTTGCCTTTAATCATTTTGGACCGAATTGTAACCAAAGAATGCCCAGGGTCCGCCATGGATATGCCCATGTTGTAAACAATCTATACCTAGGATGGACACAGTATGCAATTGGAGGAAGTATGAATCCAAGCGTTAAGAGTGAAGCCAATTTCTTTATTGCAGTA------------CAC---GCACAAGGAAACAAAGAGGTGACATGGAGGAAG---CATAAT------AAGAAG---------------------------------------------------GAC---------AAAGCTGGATGGAGTCTTTATTCAGTAAGG---GATTACTTTAAGAATGGAGCTTCATTCACTCAATCAGGATTTGGTGGTGCA---------------AGGCCTAACTATGACCCTCAGCAAGTCTTCCAAGTCTCTGATGCCAAATCTGTTAGGGTTTCTACAGAATCA------------------------------------------------------------------------------------------GCTGGT---------GCT------------------------------------------------------------------------------------------------------------------------------------------------------------------------------------------------------------------------------------------------------------------------------TTACGC------------------------------------------------TGC---------------------------------------ACCAAAACCTCA---------------------------------ATATGC------------------------------------------------------------------------------------------------------------------------------------------------------------------------------------------------------------------------------------------------------------------------------------------------------------------------------------------------------------------------------------------------------------------------------------------------------------------------------------------------------------------------
gnl|Poptr1|750465 ------------------------------------------------------------------------------------------------------------------------------------------------------------------------------------------------------------------------------------------------------------------------------------------------------------------------------------------------------------------------------------------------------------------------------------------------------------------------------------------------------------------------------------------------------------------------------------------------------------------------------------------------------------------------------ATGAATGTCATTGATCAATGCTGGAGAATG---AATCCGAATTGGCAGAGAAGCCGACAACATCTGGCTACTTGCTCTGTGGGGTTTGCAGGGAAAATGACCAACAATGTTGGGAAAAATGTTTTATGGTATAAGGTCACCGATCCTAGT---GACGACCCTGTGAATCCCAAACAAGGGACATTAAGATATGGAGCTACCATGATCACAGGAAAAGTCTGGATCACTTTTGAGAAGAACATGGACATTAAACTTGAGAAACCTCTTCTTATTAGCAGCCATACTGCCATTGATGGTCGTGGCGTTGATGTCAGCATTGAA---GGCATCGGATGCCTCGTGGTGTACAAGGCAACCGACGTGATCATCCATGGCCTCAAGATTCACCATTGCAAGGCACAG------GGACCTAGCTCAGTCATGGGACCGGATGGGAAACTAATGCCGTTAGGTCAGATGGATGGGGATGCCATAAGGCTG---GTCACTGCATCTAAGGTTTGGATAGACCACAATACATTATACTCGTGCCAGGATGGTCTTCTTGATGTCACTCGTGGATCTACGTTTGTTACTGTTTCTAACAATTGGTTTAGAGACCAAGACAAGGTTATGCTTCTTGGACATGATGATGGGTATTTGAGAGACAAGAACATGAAGGTCACGGTTGCCTTCAATCATTTTGGTCCTAATTGCAACCAAAGAATGCCTAGGGTTCGCCATGGATATGCACATGTAGCTAACAATCTTTACCTGGGATGGGAACAATATGCAATTGGAGGAAGCATGAATCCTAGCATCAAGAGTGAATCCAACCATTTTATTGCACCT------------GCA---CAATCCGGAAAGAAGGAGGTAACTTGGAGAAATACGGAGATAGGTGCAAAAGGC------------------------------------------------------------------AAGCCCTGGAACTTCTACTCTGTAGGG---GATATGTTTACAAATGGAGCTTCTTTTGTCCAAACCGGCCGCAGAGGTACGGCA------------AAGCCTAACTACAATAAGGAGCAAACGTTCAAAGTTGGAAGTGCAAACTCTGTTCAGTCAATGACTAGCTCA------------------------------------------------------------------------------------------GCAGGT---------GCT------------------------------------------------------------------------------------------------------------------------------------------------------------------------------------------------------------------------------------------------------------------------------TTAACA------------------------------------------------TGT---------------------------------------TCAAGAACATTG---------------------------------ACATGC------------------------------------------------------------------------------------------------------------------------------------------------------------------------------------------------------------------------------------------------------------------------------------------------------------------------------------------------------------------------------------------------------------------------------------------------------------------------------------------------------------------------
gnl|Poptr1|758314 ------------------------------------------------------------------------------------------------------------------------------------------------------------------------------------------------------------------------------------------------------------------------------------------------------------------------------------------------------------------------------------------------------------------------------------------------------------------------------------------------------------------------------------------------------------------------------------------------------------------------------------------------------------------------------ATGAATGCCATAGATCAATGTTGGAAACCG---AGTCCGAATTGGCGAAGAAGCCGGCAACAACTGGCATCTTGTTCTGTAGGGTTTGCAGGGAAAATGACTAACAATGTTGGGAGAGATGTTGTAATGTATAAAGTCACCGATCCTAGT---GATGACCCTGTGAACCCCAAACAAGGGACGTTAAGACATGGAGCCACCATGATCACAGGCAAAGTCTGGATCACTTTCGAAAGGAACATGGATATCAAACTTGAGAAACCTCTTCTTATTAGCAGCTATACTGCCATTGACGGTCGCGGTGTTGATGTTGGAATTGAA---GGCTTCGGATGCTTCTTGGTGTACAAGGCAACGGACGTGATCATCCATGGCCTAAGGATTCACCATTGCAATGCACAA------GGGCCTAGCACAGTCATGGGACCAGATGGGAAACAAATGCAATTAGGTCAGATGGATGGGGATGCAATAAGGCTG---GTCAGTGCATCTAAGATTTGGATAGATCACAACACACTGTATTCATGCCAGGATGGTCTTCTTGATGTCACTCGAGGATCTACATTTGTTACTGTCTCTAACAATTGGTTTAGAGACCAAGACAAGGTCATGCTACTTGGCCATGATGATGGGTTCTTGAGGGACAAGAACATGAAGGTCACTGTTGCCTTCAATCGTTTCGGACCTAATTGTAACCAGAGAATGCCAAGGATTCGCCATGGATATGCACATGTAGCCAACAATCTGTACCGAGGATGGGAACAGTATGCGATTGGGGGAAGCATGAGTCCTAGCATCAAGAGCGAATCCAACTATTTTATTGCACCA------------------ACATCAGGAAAGAAGGAGGTAACATGGAGAAAT---GGGATC------GGTGGG---------------------------------------------------AAA---------AGCAAGCCCTGGAACTTCTACTCCATAGGG---GATCTGTTTACAAATGGAGCTTCATTTTTCCAAACAGGTCGCAGAGGTATGGCA------------AAGCCTAACTACAATAAGGAGCAAAGCTTCAAGGTTGGAGATGCCAAGTATGTGAAGGCATTGACAAGCTCT------------------------------------------------------------------------------------------GCAGGT---------GCT------------------------------------------------------------------------------------------------------------------------------------------------------------------------------------------------------------------------------------------------------------------------------TTGAAG------------------------------------------------TGC---------------------------------------TCAAGGACATCT---------------------------------AGATGC------------------------------------------------------------------------------------------------------------------------------------------------------------------------------------------------------------------------------------------------------------------------------------------------------------------------------------------------------------------------------------------------------------------------------------------------------------------------------------------------------------------------
gnl|Medtr1|CR931811_13.3 ---------------------------------------------------------------------------------------------------------------------------ATGGTATACAAGAGTCCCAATATCATCAGATGGAATTTTGTTTTGGCCATTGTGATT------------------------------------------------------------------------------------------------------------------------------------------------------------------------------------------------ACCATATTT------TTC---ACTTCAAAA------------TTTAGTTTTGCAAAACAATCCAAGTTAATGGGATTG---------------------------------------------------------------------------------------------------------------------------------------------------------------------------------------------------------AAAATGAACATGATTGATCGATGTTGGAGACCA---AATCCTGAATGGAGAAAACATAGACAACAATTAGTGACTTGCTCTATAGGTTATGCAGGAAAGATGACAAATAACATCGGTAAGGGTCTCACCCATTATAAAGTTACTAACCCAAAT---GATGATCCTATAAATCCGCAACGTGGTACGTTGAGATATGGAGCTTCTGTAATTCAAGGTAAAGTGTGGATCACATTCAAAAAAGACATGGACATTAAACTCATGAAGCCCCTTCTCATTAGCAGTTTCACAACCATTGATGGTCGTGGAGTCAATGTGCACGTTGCT---GATAATGCGTGCTTAATGATATCAAAGGTCACTAACATAATAATTCATAACATTCGAATTCATCATTGCAAAGCTCAA------ACCCCTGGGATGGTGATGGGGCCAAATGGGAAGGTAATTCATTTGGGCCAAGTAGATGGAGATGCCATTAGACTG---GTTACCGCTTCAAAAATTTGGATCGACCATAATACACTTTATGATTGCGAAGATGGTCTTCTTGATGTCACACGAGGTTCTACAAATGTGACCGTTTCCAATAATTGGTTTAGAGAACAAGATAAAGTTATGCTTCTTGGACATGATGATGGGTATGTGAGGGACATAAACATGAAAGTTACCGTTGTGTACAATCATTTTGGACCTAACTGCAACCAACGAATGCCAAGGATTCGTCACGGATATGCACATGTAGCCAACAATCTTTACTTAGGATGGATGCAATATGCCATTGGCGGAAGCATGGGGCCTAGCCTCAAAAGTGAATCTAACCTCTTCATAGCACCT------------------AAAGTTGGGAGTAAAGAGGTAACATGGAGAAAA---ATTGGTCATACAAATGGC---------------------------------------------------GAC---------------AAATGGGAGTTTCATTCGGTAAGA---GATTCTTTTGAAAATGGAGCCTCCTTTGCAGTTACAAAAGGAAGTCGTGTGCAA------------AAGCCAAATTATAACAAAGAACAAATTTTTCAAGTTGCTGATGTTAAATCTGTAAGATTTTTAACAAGATCA------------------------------------------------------------------------------------------TCTGGC---------GCA------------------------------------------------------------------------------------------------------------------------------------------------------------------------------------------------------------------------------------------------------------------------------ATTCAA------------------------------------------------TGT---------------------------------------AGTAAAACCTCC---------------------------------GGATGTTGA---------------------------------------------------------------------------------------------------------------------------------------------------------------------------------------------------------------------------------------------------------------------------------------------------------------------------------------------------------------------------------------------------------------------------------------------------------------------------------------------------------------------
gnl|Medtr1|CR931811_7.3 ---------------------------------------------------------------------------------------------------------------------------ATGGTATCGAAGGGTCCCACTTTCATCCTATGGCATTTTGTTCTGGCCGTTGTGATT------------------------------------------------------------------------------------------------------------------------------------------------------------------------------------------------ACCATATTT------TTC---ACTTCAAAA------------TTTAGTTTTGCCAAACAAACCAAGTTAATGGGATTG---------------------------------------------------------------------------------------------------------------------------------------------------------------------------------------------------------AAAATGAACATGATTGATCGATGTTGGAGACCA---AATCCTGAATGGAGAAAACATAGACAACAACTAGCGACTTGCTCGGTAGGCTATGCTGGAAAGATGACAAACAACATTGGTAAGGGTATCATCCAATATAAAGTTACTGACCCAAAT---GATGATCCTATAAATCCTCAACCTGGTACGTTGAGATATGGAGCTTCTGTAATTCAAGGTAAAGTGTGGATCACATTCAAAAAAGACATGAACATTAAACTCATCAAGTCCCTTCTCATCAGCAGTTTCACAACAATTGATGGTCGCGGAGTCAATGTGCACATTGCT---GATAATGCATGCTTAATGATATTCAAGGCCACCAACATTATCATTCATAGCATTCGAATTCATCATTGCAAAGCTCAA------ACACCGGGGATGGTGATGGGGCCAAATGGGAAGGTGATTTCTTTGGGGCAAGTAGATGGAGATGCAATTAGACTG---GTCACCGCTTCTAAAATTTGGATTGATCATAATACACTTTATGATTGTGAAGATGGTCTTCTTGATGTCACACGAGGTTCTACTAATGTGACTGTTTCCAATAACTGGTTTAGAGAACAAGATAAGGTTATGCTTCTTGGACATGATGATGGGTATGTGAGGGACATAAACATGAAGGTTACTGTCGTGTACAATCATTTTGGACCAAACTGCAACCAAAGAATGCCAAGAATTCGTCATGGATATGCACATGTAGCCAACAATCTTTACTTAGGGTGGATGCAATATGCCATCGGTGGAAGCATGGGGCCTAGCCTCAAAAGTGAATCTAACCTCTTCATAGCTCCT------------------AAAGTTGGGAGTAAAGAGGTAACATGGAGAAAA---ATTGGTCATGGAAATGGA---------------------------------------------------GAC---------------AAATGGGAATTTCATTCGGTAAGA---GACGCTTTTGAAAATGGAGCCTCCTTTGCAATATCAAAAGGAAGTCGTGTGCCA------------AAGCCAAATTATAGCAAAGAACAGGGTTTTAAAGTTGTTGATGTTAAATCTGTAAGAACATTAACAAGATCT------------------------------------------------------------------------------------------TCAGGT---------GCA------------------------------------------------------------------------------------------------------------------------------------------------------------------------------------------------------------------------------------------------------------------------------TTTCAA------------------------------------------------TGT---------------------------------------AGTAGAACCTCT---------------------------------ATATGTTGA---------------------------------------------------------------------------------------------------------------------------------------------------------------------------------------------------------------------------------------------------------------------------------------------------------------------------------------------------------------------------------------------------------------------------------------------------------------------------------------------------------------------
gnl|Medtr1|AC126779_1.5 ---------------------------------------------------------------------------------------------------------------------------ATGGTATCTAAGGGTCCCAATTTCCTCAGATGGCATTTTGTTTTGGCCATTGTGATT------------------------------------------------------------------------------------------------------------------------------------------------------------------------------------------------ACCATATTT------TTC---ACTTCAAAA------------TTTAGTTTTGCAAAACAATCCAAGTTAATGGGATTA---------------------------------------------------------------------------------------------------------------------------------------------------------------------------------------------------------AAAATGAACATGATTGATCGATGTTGGAGACCA---AATCCTGAATGGAGAAAACATAGACAACAACTAGCAACTTGCTCTGTAGGCTATGCTGGAAAGATGACAAAAAACATTGGTAAGGGTCTCAACCATTATAAAGTTATTGACCCAAAT---GATGATCCTATAAAACCTCAACCTGGTACGTTGAGATATGGAGCTTCTGTAATTCAAGGTAAAGTGTGGATCACATTTAAAAAAGACATGAACATTAAACTCATAAAGCCCCTTCTCATCAGCAGTTTCACAACCATTGATGGTCGCGGAGTCAATGTGCACATTGCT---GATAACGCGTGCTTAATGATATCCAAGGCCACCAACATAATCATTCATAGCATTCGAATTCATCACTGCAAAGCTCAA------ACCCCAGGGATGGTGATGGGGCCAAATGGGAAGGTAATTCATTTGGGCCAAGTAGATGGAGATGCAATTAGATTA---GTCACCGCTTCAAAAATTTGGATTGATCATAATACACTTTATGATTGCGAAGATGGTCTTCTTGATGTCACACGAGGTTCTACTAATGTGACTGTTTCAAATAATTGGTTTAGAGAACAAGATAAAGTTATGCTTCTTGGGCATGATGATGGGTATGTGAGGGACATAAACATGAAAGTTACTGTTGTGTACAATCATTTTGGACCTAACTGCAACCAACGAATGCCAAGGATTCGTCACGGATATGCACATGTAGCCAACAATCTTTACTTAGGATGGATGCAATATGCCATCGGCGGGAGCATGGGGCCTAGCCTCAAAAGTGAATCTAATCTCTTCATAGCGCCG------------------AAAGTTGGGAGTAAAGAGGTAACATGGAGAAAA---ATTGGTCATACAAATGAA---------------------------------------------------GAT---------------AAATGGGAATTTCATTCGGTAAAA---GATACTTTTGAAAACGGAGCCGCCTTCGCAGTTACAAAAGGAAGTCGTGTGCCA------------AAACCAAACTATAGCAAAGAACAAATATTTCAAGTTGTTGATGTTAAATCTATAAGATCTTTAACAAGATCA------------------------------------------------------------------------------------------TCAGGC---------GCA------------------------------------------------------------------------------------------------------------------------------------------------------------------------------------------------------------------------------------------------------------------------------TTTCAA------------------------------------------------TGT---------------------------------------AGTAAAACCTCC---------------------------------ATCTGTTGA---------------------------------------------------------------------------------------------------------------------------------------------------------------------------------------------------------------------------------------------------------------------------------------------------------------------------------------------------------------------------------------------------------------------------------------------------------------------------------------------------------------------
gnl|Medtr1|CT033767_14.3 ---------------------------------------------------------------------------------------------------------------------------ATGGTATTTAAGGGTCCCAATTTCCTCAGATGGCATTTTGTTTTGGCCATTGTAATT------------------------------------------------------------------------------------------------------------------------------------------------------------------------------------------------ACGATATTT------TTC---ACTTCAAAA------------TTTAGTTTTGCAAAACAATCCAAGTTAATGGGATTA---------------------------------------------------------------------------------------------------------------------------------------------------------------------------------------------------------AAAATGAACATGATTGATCGATGTTGGAGACCA---AATCCTGAATGGAGAAAACATAGACAACAACTAGCAACTTGCTCTGTAGGCTATGCTGGAAAGATGACAAACAACATTGGTAAGGGTCTCACCCATTATAAAGTTACTGACCCTAAT---GATGATCCTATAAAACCTCAACCTGGTACGTTGAGATATGGAGCTTCTGTAATTCAAGGTAAAGTGTGGATCACATTCAAAAAAGACATGAACATTAAACTCATAAAGCCCCTTCTCATCAGCAGTTTCACAACCATTGATGGTCGCGGAGTCAATGTGCACATTGCT---GATAATGCATGCTTAATGATATCCAAGGCCACCGACATAATCATTCATAGCATTCGAATTCATCACTGCAAAGCTCAA------ACCCCAGGGATGGTGATGGGGCCAAATGGGAAGGTAATTCATTTGGGCCAAGTAGATGGAGATGCAATTAGATTA---GTCACCGCTTCAAAAATTTGGATTGATCATAATACACTTTATGATTGCGAAGATGGTCTTCTTGATGTCACACGAGGTTCTACTAATGTGACTGTTTCAAATAATTGGTTTAGAGAACAAGATAAAGTTATGCTTCTTGGGCATGATGATGGGTATCTGAGGGACATAAACATGAAAGTTACTGTTGTGTACAATCATTTTGGACCTAACTGCAACCAACGAATGCCAAGGATTCGTCACGGATATGCACATGTAGCCAACAATCTTTACTTAGGATGGATGCAATATGCCATCGGCGGAAGCATGGGGCCTAGCCTCAAAAGTGAATCTAATCTCTTCATAGCGCCT------------------AAAGTTGGGAGTAAAGAGGTAACATGGAGAAAA---ATTGATCATACAAATGAA---------------------------------------------------GAC---------------AAATGGGAATTTCATTCGGTAAAA---GATGCTTTTGAAAACGGAGCCGCCTTCGCAGTTACAAAAGGAAGTCGTGTGCCA------------AAGCCAAATTATAGCAAAGAACAAATATTTCAAGTTGTTGATGTTAAATCTATAAGATCTTTAACAAGATCA------------------------------------------------------------------------------------------TCAGGC---------GCA------------------------------------------------------------------------------------------------------------------------------------------------------------------------------------------------------------------------------------------------------------------------------TTTCAA------------------------------------------------TGT---------------------------------------AGTAAAACCTCC---------------------------------ATCTGTTGA---------------------------------------------------------------------------------------------------------------------------------------------------------------------------------------------------------------------------------------------------------------------------------------------------------------------------------------------------------------------------------------------------------------------------------------------------------------------------------------------------------------------
gnl|Medtr1|AC148241_8.4 ------------------------------------------------------------------------------------------------------------------------ATGGTTTGTCACCGAGTAATAAACTCTGTCTTTTGGTGCTTTATTTTCCTTGTAGTTTTG------------------------------------------------------------------------------------------------------------------------------------------------------------------------------------------------GTCACATTT------TTT---ACTACAAAA------------GTTAGTTCTTCCAAGCAATCTGAGATAGAAGGCATG---------------------------------------------------------------------------------------------------------------------------------------------------------------------------------------------------------GAAATGAATGTGATTGATCAATGTTGGAGATTC---AATCCTGAATGGAGGAAATATCGACAACAACTTGCTCTTTGCTCAGTGGGATATGCAGGGAAAATGACAAACAACATTGGTAAAGACCTAATCCATTATAAAGTTACCGATCATAGT---GACGACCCTTTAAATCCAAGACCTGGAACATTGAGATATGGAGCTTCTAAGATTCAAGGTAAAGTTTGGATCACATTCCAAAAGGATATGAACATTAAACTTGTGAGACCGCTTCTCATTAGCAGTTTTACTACCATTGACGGTCGAGGTGTCGATGTCCACATTGTA---GATAATGCATGTTTGATGATATATAAGGCAACCAATATAATCATCCACGGAATTAGGGTTCATCATTGTCGACCTCAA------GCTCCTGGAATGGTGATGGGTCCTGATGGAAACATAATGCCATTAGGTCAAGTTGATGGAGATGCAATCAGATTG---GTTTCTGCTTCAAAAATTTGGATTGATCATAGCACACTTTCGGATTGTCAAGATGGTCTTCTAGATGTTACACGAGGTTCCACGAATATAACAATATCCAATAATTGGTTTAGAGAGCAAAATAAAGTTATGCTTCTTGGTCACGATGATGGATTTGTGAGAGACAAAAACATGAAAGTCACAGTTGTATACAACTATTTTGGACCTAATTGCCACCAACGCATGCCGAGAATTCGTCATGGATATGCACATGTTGTGAATAATCTGTATATGGGATGGGTGCAATATGCAATAGGTGGAAGTATGGAACCAAGCCTTAAAAGTCAATCAAACCTTTTCATAGCACCA------------------ACCGTAGGGAAAAAAGAGGTTACATGGAGAAAA---AGTAGTAACGAAGTTGGA---------------------------------------------------GAT---------------ACATGGGAATTTTATTCAGTTGGC---GACGCTTTTGAAAATGGAGCATCCTTCATGGAAACAAAAGGTGGACAAGTGACA------------AAACCAAATTATAACCCTGAGCAAAATTTTGAAGTTGCTGATGCCAAATCTGTAAGATCGTTAACAAGATCA------------------------------------------------------------------------------------------TCCGGT---------GTA------------------------------------------------------------------------------------------------------------------------------------------------------------------------------------------------------------------------------------------------------------------------------TTACAA------------------------------------------------TGT---------------------------------------AGTAAAACCTCA---------------------------------ATATGTTGA---------------------------------------------------------------------------------------------------------------------------------------------------------------------------------------------------------------------------------------------------------------------------------------------------------------------------------------------------------------------------------------------------------------------------------------------------------------------------------------------------------------------
gnl|Medtr1|AC148241_12.4 ------------------------------------------------------------------------------------------------------------------------ATGGCTTTTCATCATGTAACCAACTCCGTCTATTGGTACTTTATTTTACCTGTCGTTATG------------------------------------------------------------------------------------------------------------------------------------------------------------------------------------------------GTAACATTT------TTT---ACTACAAAT------------GTTAGTTCAGCAAAGAAATCTGAGATAGAAGGAATG---------------------------------------------------------------------------------------------------------------------------------------------------------------------------------------------------------GAAATGAATGTAATTGATCAATGTTGGAGATTT---AATCCTGAATGGAGGAAACATCGACAACAACTTGCTAATTGCTCGGTGGGATATGCGGGAAAAATGACAAACAACATTGGTAAAGACTTAATCCATTATAAAGTTACCGATCACAGT---GACCACCCTTTAAATCCAAGACCTGGAACCTTGAGATATGGTGCTTCTAAGATTCAAGGTAAAGTTTGGATCACATTCCAAAGGGATATGGACATTAAGCTTGTGAAACCCCTTCTCATCAGTAGTTTCACCACCATTGATGGTCGAGGTGTCAATGTCCACATTGCA---GATAATGCTTGTTTGATGATTTATAAGGCAACCAACATAATCATCCACGGAATCAGGATTCATCATTGTCAACCTCAA------GCTCCTGGAATGGTGATGGGTGCCGATGGAAAGATAATATCATTAGGTCAAGTCGATGGAGATGCAATCAGATTG---GTTTCTGCTTCAAAAATTTGGATTGATCATAGCACACTTTTTGATTGTCAAGATGGTCTTTTAGATGTTACACGAGGTTCCACAGATATAACAATCTCCAACAACTGGTTTAGAGAGCAAAATAAAGTTATGCTACTTGGTCATGATGATGGATTTGTGAGAGACAAAAACATGAAAGTCACCGTTATATACAACTATTTTGGACCTAATTGCCATCAACGCATGCCTAGAATTCGTCATGGATATGCACATGTTGTGAATAATTTGTACATGGGATGGGTGCAATATGCAATAGGTGGAAGTATGGAACCAAGCCTTAAAAGTCAATCAAACCTCTTCATAGCACCC------------------GCCACAGGGAAAAAGGAGGTTACATGGAGAAAA---AGTAGCAATGAAATTGGA---------------------------------------------------GAT---------------ACGTGGGAATTTTATTCAGTTGGG---GACGCTTTTGAAAATGGAGCATCCTTCGTTGAAACAAAAGGTGGACAAGTGATA------------AAACCAAATTATAACCCTGAACAAAATTTTAAAGTTGTTGATGCCAAATTTGTAAGATCATTAACAAGATCA------------------------------------------------------------------------------------------TCTGGG---------GTA------------------------------------------------------------------------------------------------------------------------------------------------------------------------------------------------------------------------------------------------------------------------------TTGCAA------------------------------------------------TGT---------------------------------------AGTAAAACATCA---------------------------------ATATGTTGA---------------------------------------------------------------------------------------------------------------------------------------------------------------------------------------------------------------------------------------------------------------------------------------------------------------------------------------------------------------------------------------------------------------------------------------------------------------------------------------------------------------------
gnl|Medtr1|AC148241_14.4 ------------------------------------------------------------------------------------------------------------------------ATGGCTTTTCATCATGTAACCAACTCCGTCTATTGGTACTTTATTTTACCTGTCGTTATG------------------------------------------------------------------------------------------------------------------------------------------------------------------------------------------------GTAACATTT------TTT---ACTACAAAT------------GTTAGTTCAGCAAAGAAATCTGAGATAGAAGGCATG---------------------------------------------------------------------------------------------------------------------------------------------------------------------------------------------------------GAAATGAATGTGATCGATCAATGTTGGAGATTT---AATCCTGAATGGAGGAAACATCGACAACAACTTGCTAATTGCTCGGTGGGATATGCGGGAAAAATGACAAACAACATTGGTAAAGACTTAATCCATTATAAAGTTACCGATCACAGT---GATCACCCTTTAAATCCAACACCTGGAACCTTGAGATATGGAGCTTCTAAGATTCAAGGTAAAGTTTGGATCACATTCCAAAGGGATATGGACATTAAGCTTGTGAAACCCCTTCTCATCAGTAGTTTCACCACCATTGATGGTCGAGGCGTCGATATCCACATTGCA---GATAATGCGTGTTTGATGATATATAAGGAAACCAACATAATCATCCACGGAATAAGGGTTCATCATTGTCGACCTCAA------GCTCCTGGAATGGTGATGGGTTCCGATGGAAAGATAATTGCATTAGGTCAAGTTGATGGAGATGCAATTAGATTG---GTTTCTGCTTCAAAAATTTGGATTGATCATAGCACACTTTATGATTGTCAAGATGGTCTTTTAGATGTTACACGAGGTTCCACTGATATAACAATCTCCAACAATTGGTTTAGAGAGCAAAATAAAGTTATGCTTCTTGGTCACGATGATGGATTTGTGAGAGACAAAAACATGAAAGTCACCGTTATATACAACTATTTTGGACCTAATTGCCACCAGCGCATGCCTAGAATTCGTCATGGATATGCACATGTTGCAAATAATCTGTACATGGGATGGGTGCAATATGCAATAGGTGGAAGTATGGAACCAAGCCTTAAAAGCCAATCAAACCTCTTCATAGCACCA------------------ACCACAGGAAAAAAGGAGGTTACATGGAGGAAA---AGTAGTAACGGAATTGGA---------------------------------------------------GAT---------------ACATGGGAATTTTATTCGGTTGGA---GACGCTTTTGAAAATGGAGCATCCTTCATTGAAACAAAAGGTGGACAAGTGATA------------AAACCAAATTATAAACTTGAACAAAATTTTAAAGTTGTTGATGCCAAATTTGTAAGATCATTGACAAGATCA------------------------------------------------------------------------------------------TCTGGT---------GTA------------------------------------------------------------------------------------------------------------------------------------------------------------------------------------------------------------------------------------------------------------------------------TTGCAA------------------------------------------------TGT---------------------------------------AGTAAAACCTCA---------------------------------ATATGTTGA---------------------------------------------------------------------------------------------------------------------------------------------------------------------------------------------------------------------------------------------------------------------------------------------------------------------------------------------------------------------------------------------------------------------------------------------------------------------------------------------------------------------
gnl|Medtr1|AC148241_29.4 ------------------------------------------------------------------------------------------------------------------------ATGGTTTGTCATCAAGTAATCAACTCCGTCTTTTGGTGTTTTATTTTACTTGTTGTTATG------------------------------------------------------------------------------------------------------------------------------------------------------------------------------------------------CTCACATTT------TTT---ACAACAAAT------------GCTAGTTCTACCGAGAAAACTAAGATAGAAGACAAG---------------------------------------------------------------------------------------------------------------------------------------------------------------------------------------------------------GAAATGAATGTGATTGATCAATGTTGGAGATTC---AATCCTAAATGGAGGAAACATCGACAACAACTTACCGTTTGCTCAGTGGGATATGTAGGGAAAATGACAAACAACATAGGCAAGGACTTAATCCATTATACAGTTACCGATCCTAGG---GACCACCCTTTAAATCCAGCACCTGGAACCTTGAGATATGAAGCATCTAGGATTCAAGGCAAAGTTTGGATCACACTTAAACGGAACATGAACATTAAGCTTGTGAGACCCCTTCTCATCAGTAGTTTCACCACCATTGACGGTCGAGGCGTCGATGTCCACATTGCA---GATAATGCGTGCCTGATGATATATAAGGCAACCAACATAATCATCCACAGAATTAGGGTTCATCATTGTCGACCTCAA------GCTCCTGGAATGATGATGGGTCCCGATGGAAAGATAATTTCATTAGGTCAAGTTGATGGAGGTGCAATCAGATTG---GTTTCTGCTTCAGAAATTTGGATCGATCATAACACACTTTATAATTGTCAAGATGGTCTTCTAGATGTTACACGAGGTTCCACTGATATAACGATATCCAACAATTGGTTTAGAGAGCAAAATAAAGTTATGCTTCTTGGTCACGATGATGAATTTGTGAGAGACAAAAACATGAAAGTCACCGTTGTATACAACTATTTTGGACCTAATTGCCACCAGCGCATGCCTAGAATTCGTCATGGATACGCACATGTTGCAAATAATCTGTACATGGGATGGGTGCAATATGCAATAGGTGGAAGTATGGAATCAAGCCTTAAAAGTCAATCAAACCTCTTCATAGCACAT------------------GCAACCGGGAAAAAGGAGGTGACATGGAGAAAA---AGTAGTAATGGAATTGGA---------------------------------------------------GAT---------------ACATGGAAATTTTATTCAGTTGGG---GACGCTTTTGAAAATGGAGCATCCTTCGTGGAAACAAAAGGTGGACAAGTGACT------------AAACCAAATTATAGCCATGAACAGAATTTTAAAGTTGTTGATGCCAAATATGTAAGATCATTGACAAGTTCA------------------------------------------------------------------------------------------TCCGGC---------GTG------------------------------------------------------------------------------------------------------------------------------------------------------------------------------------------------------------------------------------------------------------------------------TTACAA------------------------------------------------TGC---------------------------------------AGTAAAACCTCA---------------------------------ATATGCTGA---------------------------------------------------------------------------------------------------------------------------------------------------------------------------------------------------------------------------------------------------------------------------------------------------------------------------------------------------------------------------------------------------------------------------------------------------------------------------------------------------------------------
gnl|Medtr1|AC135467_32.5 ------------------------------------------------------------------------------------------------------------------------ATGGCTTGTCATCAAGTAAACAACTCCGTCTTTTGGTGTTTTATTTTACTTGTTGGTATC------------------------------------------------------------------------------------------------------------------------------------------------------------------------------------------------CTCACATTT------TTT---ACAACGAAT------------GCTAGTTCTACCGAGAAAACAAAGATAGAAGACAAG---------------------------------------------------------------------------------------------------------------------------------------------------------------------------------------------------------GAAATGAATGTGATTGATCAATGTTGGAGATTC---AATCCTGAATGGAGGAAACATCGACAACAACTTGCCGTTTGCTCAGTGGGATATGTAGGGAAAATGACAAAC---------------------------------------------------------------------------------------------------ATTCAAGGCAAAGTTTGGATCACATTCAAAAGGAACATGAACATTAAGCTTGTGAGACCCCTTCTCATCAGTAGTTTCACCACCATTGACGGTCGAGGCGTCGATGTCCACATTGCA---GATAATGCGTGCTTGATGATATATAAGGCAACCAACATAATCATCCACGGAATTAGGGTTCATCATTGTCGACCTCAA------GCTCCTGGAATGGTGATGGGTCCCGATGGAAAGATAATTTCATTAGGTCAAGTTGATGGAGATGCAATCAGATTG---GTTTCTGCTTCAAAAATTTGGATCGATCATAACACACTTTATGATTGTCAAGATGGTCTTTTAGACGTTACACGAGGTTCAACTGATATAACGATCTCCAACAATTGGTTTAGAGAGCAAAATAAAGTTATGCTTCTTGGTCACGACGATGGATTTGTGAGAGACAAAAACATGAAAGTCACTGTTGTATACAACTATTTTGGACCTAATTGCCACCAGCGCATGCCTAGAATTCGTCATGGATATGCACATGTTGCAAATAATATGTACATGGGATGGGTTCAATATGCAATAGGTGGAAGTATGGAACCAAGCCTTAAAAGCCAATCAAACCTCTTCATAGCACCT------------------GTAACAGGGAAAAAGGAGGTGACATGGAGAAAA---AGTAGTAATAGAATTGGA---------------------------------------------------GAT---------------ACGTGGGAATTTTATTCAGTTGGG---GACGCTTTTGAAAATGGAGCATCCTTCATGGAAACAAAAGGTGGACAAGTGACA------------AAATCGAATTATAGCCCTAAACAAAATTTTAAAGTTGTCGATGCCAAATATATAAGATCATTGACAAGTTCA------------------------------------------------------------------------------------------TCCGGC---------GTG------------------------------------------------------------------------------------------------------------------------------------------------------------------------------------------------------------------------------------------------------------------------------TTACAA------------------------------------------------TGC---------------------------------------AGTAAAACCTCAGCTCAATATGCTGAGTTAAAATTCGTAAAGAAAATTTGTTTCACTCTCGTGATTTTAATATCTGAGAGATTAATTTTTACTATCTACTTATGA------------------------------------------------------------------------------------------------------------------------------------------------------------------------------------------------------------------------------------------------------------------------------------------------------------------------------------------------------------------------------------------------------------------------------------------------------------------
gnl|Medtr1|CT573354_23.3 ---------------------------------------------------------------------------------------------------------------------------------------------------------------------------------ATG------------------------------------------------------------------------------------------------------------------------------------------------------------------------------------------------CTCACATTT------TTT---AAAACGAAT------------GCTAGTTCTTTCCAGAAAACTAAGATAGAAGACAAG---------------------------------------------------------------------------------------------------------------------------------------------------------------------------------------------------------GAAATGAATGTGATTGATCAATGTTGGAGATTC---AATCCTGAATGGAGGAAACATCGACAACAACTTGCTGTTTGCTCAGTGGGATATGTAGGGAAAATGACAAACAACATAGGTAAGGACTTAATCCATTATAAAGTTACCGATCCTAGT---GACCACCCTTTAAATCCAGCACCTGGAACCTTGAGATATGGAGCATCTAGGATTCAAGGAAAAGTTTGGATCACATTCAAAAGGAACATGAACATTAAGCTTGTGAGACCCCTTCTCATCAGTAGTTTCACCACCATTGATGGTCGAGGCGTCGATGTCCACATTGCA---GATAATGCATGTCTGATGATATATAAGACAACCAATATAATCATCCACGGAATTAGGGTTCATCATTGTCAACCTCAA------GCTCCTGGAATGGTGATGGGTCCCGATGGAAAGATAATTTCATTAGGTCAAGTTGATGGAGATGCAATCAGATTG---GTTTCTGCTTCAAAAATTTGGATCGATCATAACACACTTTATGATTGTCAAGATGGTCTTCTAGACGTTACACGAGGTTCCACTGATATAACGATCTCCAACAATTGGTTTAGAGAGCAAAATAAAGTTATGCTTCTTGGTCATGATGATGGATTTGTGAGAGACAAAAACATGAAAGTCACCGTTGTATACAACTATTTTGGACCTAATTGCCACCAACACATGCCTAGAATTCGTCATGGATATGCACATGTTGCAAATAATTTGTACATGGGATGGGTGCAATATGCAATAGGTGGAAGTATGGAACCAAGCCTTAAAAGTCAATCAAACCTCTTCATAGCACCT------------------TCAAGAGGGAAGAAGGAGGTCACGTGGAGAAAA---AGTAGTAATGAAATTGGA---------------------------------------------------GAT---------------ACGTGGGAATTTTATTCGGTTGGG---GACGCTTTTGAAAATGGAGCATCCTTTGTGGAAACAAAAGGTGGACAAGTGACA------------AAACCGAATTATAGCCCTGAACAAAATTTTAAAGTTGTTGATGCCAAATATGTAAGATCATTGACAAGTTCA------------------------------------------------------------------------------------------TCCGGC---------GTG------------------------------------------------------------------------------------------------------------------------------------------------------------------------------------------------------------------------------------------------------------------------------TTACAA------------------------------------------------TGC---------------------------------------AGTAAAACCTCA---------------------------------ATATGTTGA---------------------------------------------------------------------------------------------------------------------------------------------------------------------------------------------------------------------------------------------------------------------------------------------------------------------------------------------------------------------------------------------------------------------------------------------------------------------------------------------------------------------
gnl|Carpa1|supercontig_152.39 ---------------------------------------------------------------------------------------------------------------------------ATGGCTTCCCAAACTTCTCTTCTACTGATCCTTTCATGTCTTTTTCCATGTTTCGCT------------------------------------------------------------------------------------------------------------------------------------------------------------------------------------------------TTGACTTTTCAAGCTAAT---TATTCACCA------------AAGACATACATCAACAAACCCTTGTCAAGTTATCTT------------------------------------------------------------------------------------------------------------------CCTAGCACCACTAAAAAG---------------------------------------------------------------------GTGATGAATGTCATCGATTCATGCTGGCGCACC---AAGTCTAATTGGATCACAAATCGTCAAGCACTCGCTGATTGCGCAGTAGGGTTTGGAAAATCTGCAATGGGA------GGGAAGAATGGAGCAATTTATATAGTTACCAGTCCGGCT---GATGATCCAGCAAACCCTAAACCGGGAACTCTTCGGTATGGTGTTATCCAA---ACAAAACCTTTGTGGATCATTTTCAGCAGGGATATGGTGATCACGCTCAAGAATGAACTTATTGTGAATAGTTATAAGACTATTGATGGAAGGGGAGCTAGAGTTGAGATTTCT---AATGGACCTTGTATTACAATTCAATATGTTAGTCATGTGATTATTCATGGGATTAGCATTCATCATTGTAAACCCGGG------AAGGCGGGCATGGTTAGGAGCAGCACTAGCCATGTCGGACGTCGACGAGGCTCTGATGGAGATGGGATTAGCATT---TTTGGTTCTTCAAACATTTGGATCGATCATTGCTTCATTTCTCATTGCACTGATGGTTTGATCGATATAATTCATGCTTCGACCGCCATTACTATCTCGAATAATTACATGACCGATCACGATAAAGTAATGTTGCTCGGACACAGTGATGGATATAGTGCAGACAAGGCAATGAAAGTTACAATTGTGTTCAACCATTTTGGTTTGGGACTTATTGAAAGGATGCCAAGGGTGAGATTTGGGTATGCTCATGTTGCAAACAATAGATATGATGAATGGCAAATGTATGCAATTGGTGGTAGTGCTAACCCTACCATCTTCAGTGAAGGAAATCACTTCATAGCTCCT------------AAT---AATCCTGATTCCAAAGAGAGGCTGGAGGTTGGA---AGAAAT---GGAAATGGA------------------------------------------------------------------------------------GAACATCAA---AGGATGTGTTTAGATGGTGCTTTCTTTGTTCCATCTGATTGTAAGACTGTT------------------CCAAGTTTGTCCTTTATATTCGGATTGAGTTTAAGTTTTAGTACAATTCACCCTAAATTCACCTCGTTT------------------------------------------------------------------------------------------ATATAC---------ATA------------------------------------------------------------------------------------------------------------------------------------------------------------------------------------------------------------------------------------------------------------------------------TATATA------------------------------------------------CTT---------------------------------------TTT------------------------------------------------------------------------------------------------------------------------------------------------------------------------------------------------------------------------------------------------------------------------------------------------------------------------------------------------------------------------------------------------------------------------------------------------------------------------------------------------------------------------------------------------------------------------
AT1G30350.1|PACid:19654543 ---------------------------------------------------------------------------------------------------------------------------ATGGCTTCTCTCGTGGTAATAGTTTCACTTCTCTTGGCAGCTTTCGCTTCTCCTCTT------------------------------------------------------------------------------------------------------------------------------------------------------------------------------------------------------------------------------------------TTAGAGACTGCTCATAGTTATAATGTAACCGCCCCC---------------------------------------------------------------------------------------------------------------------------------------------------------------------------------------------------AGGGTATCACTAAATCCAATTGATGCTTGCTGGCGAAGA---AACCCTAAATGGGCGACTAATCGTCAAGCCCTAGCACATTGCGCGGTAGGGTACGGGAAAGCAGCAATAGGG------GGAAAAAACGGTCCGATCTACGTGGTTACAAACCCATCA---GACAACCCTACACGCCCTAGCCCCGGAACCTTAAGATATGCGGTGAGCCAA---CCTAAACCGCTGTGGATCACATTTGCACGTGACATGGTGATAGTGTTGAAAAGCCAGCTCATGATTAACAGCTACAAGACAATCGACGGAAGAGGGGCAAAGGTTGAAATTGCC---AACGGACCATGCTTAAGGATCAGACAAGTGAAGCATGTCATTATACATGGGATAAGTATCCATGATTGTAAAGCAGAT------CCCAATGGAATG------------------------------------------GATGGTGATGGAATACGCGTT---TTTCAATCTACACATGTTTGGATCGATCATTGTTTCCTTTCTCGGTGCCATGATGGTTTGATCGATGTGATTGTTTCTTCTACGGCTGTCACGATTTCAAATAACTACTTCACGCAGCATGATAAAGTGATGTTACTCGGACATGATGACAGTTATATGGGAGATAAGGACATGAGAGTTACAATTGCATTCAATACTTTTGGACCGGGTCTCATTGAGAGAATGCCTAGGGTGAGGAGAGGGTATGCACATGTAGCAAACAATAGGTACGAGAAATGGCAAATGTACGCGATCGGAGGAAGTGCTAATCCAATTATCTTTAGTGAAGGCAACTACTTCGTTGCTCCC------------GAA---AAACGTAGCAGCAAACAGGTGACGAAGAGAATG---ATGGCT------GGACCT---------------------------------------------------GAT---------TCTAAAAGATGGAAATGGGGTACGTCTAGA---GATGTTTTCATGAACGGAGCTTTCTTCGGACCGCCAGGAGTAATAGTC------------------AGGCCGTTGTACAAAGGAGGAGAGGGGTTTCGGGTGGCACATGGCTCTCTCGTCCCTTCTCTTACTTCCTCT------------------------------------------------------------------------------------------GCCGGT---------CCT------------------------------------------------------------------------------------------------------------------------------------------------------------------------------------------------------------------------------------------------------------------------------CTCCGT------------------------------------------------TGC---------------------------------------TACGTCGGCAGG---------------------------------ATTTGCTAA---------------------------------------------------------------------------------------------------------------------------------------------------------------------------------------------------------------------------------------------------------------------------------------------------------------------------------------------------------------------------------------------------------------------------------------------------------------------------------------------------------------------
gnl|Arath7|AT1G11920 ---------------------------------------------------------------------------------------------------------------------------------ATGGCTTCTCTTTTCTTAACAATTATTTCACTTCTCTTTGCAGCTTTCTCT------------------------------------------------------------------------------------------------------------------------------------------------------------------------------------------------------------------------------------------TCTTCTGTTGTAGAGGCTGCTTACAGTAAT---------------------------------------------------------------------------------------------------------------------------------------------------------------------------------------GGTTATACCATTCCCAAACTA---TTACCAAACCCTATCGATTCTTGCTGGCGAAGA---AACCCTTATTGGGCGTCTAACCGTCGTGCACTAGCCGATTGCGCGGTAGGGTTTGGAAAATCTGCGGTTGGG------GGGAAATACGGGTCGATCTACGTGGTTACAAACCCATCA---GACGACCCTGAAAACCCTAGACCCGGAACACTGAGATACGCAGTGATCCAA---TCTAAACCATTATGGATCACATTTGCACGTGACATGGTCATAGTGTTGCGTAACGAGCTCATCATGAACAGCTACAAGACGATTGATGGAAGAGGGGCTAAAGTGGAAATTGCC---TATGGACCATGCATAACGATCCAACATGTGAGCCATGTCATTATACATGGGATAAGTATCCATGATTGTAAACCGGGT------AAGTCGGGGCGGGTACGGAGCAGCCCGACCCATGTTGGTAGCCGGAAAGGATCGGACGGTGATGCAATAGCCATT---TTTGATTCGTCACATATTTGGATTGATCATTGTTTCTTTTCTCGGTGTCAAGATGGTTTGATCGATGTACTTCATGCTTCTACGGCTGTCACTATTTCTAATAACTACTTCACGCAGCATGATAAAGTGATGTTACTCGGACATAATGACAATAATGTGGAAGATAAGATCATGAGAGTTACAATTGCGTTCAACCATTTCGGACCGGGTCTTATTGAGAGAATGCCTAGAGTGCGAAGAGGATATGCGCATGTAGCAAACAATAGGTACGAGAAATGGCAAATGTATGCGATCGGAGGAAGTGCTGATCCAACCATTTTTAGTGAAGGCAACTACTTCGTTGCTTCT------------GAT---GACCCTAGCAAAAAACAGGTGACAAAAAGAATA---GATAGT------GGATAT---------------------------------------------------GAT---------TGGAAGAGATGGAAATGGAGAACGTCCAAA---GACGTTTTTAAGAACGGAGCTTACTTCGTGCCTTCTGGCTACGGAACCGTC---------------ACGCCGTTGTACGGAAGAGCAGAGCGGTTTCCGGTGTCTCACGGCTCTCTCGTCCCTTTGCTTACTTCATCC------------------------------------------------------------------------------------------GCCGGT---------CCT------------------------------------------------------------------------------------------------------------------------------------------------------------------------------------------------------------------------------------------------------------------------------CTCCAT------------------------------------------------TGC---------------------------------------TATTCCGGCAGA---------------------------------ATTTGC------------------------------------------------------------------------------------------------------------------------------------------------------------------------------------------------------------------------------------------------------------------------------------------------------------------------------------------------------------------------------------------------------------------------------------------------------------------------------------------------------------------------
gnl|Arath7|AT4G22080 ------------------------------------------------------------------------------------------------------------------------ATGACTCTTTTCACCGTTTCGTGCCTCCTCGTGGTACTATTCTTATGTCATTCCTTGGTC---------------------------------------------------------------------------------------------------------------------------------------------------------------------------------------CATGCCGAAAATAATGGTTATTACGGG---TATACCCCC------------ACGGTTGCCAACTACCTCCCCGAGAAACCGCAGAAC---------------------------------------------------------------------------------------------------------------------------------------------------------------------------------------------------------ATCATGAATCCGGTGGACTCCTGTTGGCGGCTC---AAGTCTGACTGGGCTGCCAATCGTAAAGACCTAGCGGATTGCGTGGTTGGATTCGGTTCATCTACCTTGGGC------GGAAAGAAAGGTAATTTATACGTTGTCACAAACCCTTAC---GACAATGCACAGAATCCTCAACCAGGTTCTTTGCGGTACGGCGTGATCCAA---GCCAAACCATTGTGGATCACTTTCGCTAAGGATATGGTCATAACCCTAGAAAATGAGCTCATGGTCAATAGCTATAAAACCATTGATGGGAGAGGGGCAAAAGTAGAAATCGCA---TACGGACCATGCATCACGATACAAGACGTGACGAACGTAATCGTGCACGGGATCAGCATCCACGACTGCAAACCGGGG------AAGTACGGTATGGTGAGGAGTAGCCCGACGCATGTTGGTCACCGTAAGGGATCGGACGGTGATGCGATCGCTATT---TTCGGTTCATCGAATATTTGGATCGATCATTGTTACCTAGCGAGTTGTACGGACGGGCTCATCGATGTGATCCATGCTTCCACGGGAATCACTATTTCCAACAACTATTTCACTCAGCATGACAAAGTGATGTTACTTGGGCACAACGATGATTTTGTGCAAGATGTGAAAATGAAAGTGACCGTGGCATTCAATCATTTTGGACCAGGACTTGTGGAGAGAATGCCAAGAGTAAGACGAGGGTACGCTCATGTGGCAAACAATAGATACGATAAATGGATAATGTATGCAATTGGTGGTAGCGCCGATCCAACCATTTTTAGTGAAGGCAACTATTTCATTGCTTCT------------GAT---AAATCTAACAGCAAAGAGGTGACGAAGAGAGAA------------GTAAAAGGA---------------------------------------------------GGA---------TGGAACAATTGGAGATGGAGAACCTCAAAA---GATGTTTTCAAGAACGGAGCTTACTTCGTACCTTCTGGTTATGGCAGCATT---------------TCGCTACCTTACAGTTCTGCTCAGCGATTCACAGTAGCTCCGGGAAACTTGGTTCCTTCTTTAACTGCAGAC------------------------------------------------------------------------------------------GCTGGC---------CCT------------------------------------------------------------------------------------------------------------------------------------------------------------------------------------------------------------------------------------------------------------------------------CTAAAC------------------------------------------------TGC---------------------------------------AACCGCAACGGC---------------------------------CCTTGTTAT---------------------------------------------------------------------------------------------------------------------------------------------------------------------------------------------------------------------------------------------------------------------------------------------------------------------------------------------------------------------------------------------------------------------------------------------------------------------------------------------------------------------
gnl|Arath7|AT4G22090 ------------------------------------------------------------------------------------------------------------------------ATGACTCATTTCACCGTTTCGTGCCTCCTCGTGGCACTATTCTTATGTCAGTCCTTGGTC---------------------------------------------------------------------------------------------------------------------------------------------------------------------------------------CATGCCGCATATAACGGTTATTACGGG---TATAGCCCC------------GCGGCTGCACCCTACCCCGCCGAAGAACCTCAGAAC---------------------------------------------------------------------------------------------------------------------------------------------------------------------------------------------------------ATCATGAATCCGGTGGACTCCTGTTGGCGGCTC---AAGTCTGACTGGGATGTCAATCGTGAAGACCTAGCAGATTGCGCGGTTGGGTTTGGTTCATCTACCTTGGGT------GGCAAGAAAGGTAATATATATGTTGTCACAAACCCTTAC---GACAATGCACAAAACCCCCACCCAGGTTCTTTGCGGTACGGCGTGATCCAA---GCCAAGCCATTGTGGATTACTTTCGCTAAGGATATGGTCATAACCCTAGCGAATGAGCTCATGGTCAATAGCTATAAGACCATAGATGGGCGAGGGGCAAAAGTAGAAATTGCA---TACGGACCATGCATCACGATACAAGACGTGACGAACGTCATTGTGCATGGGATCAGTATCCACGACTGCAAACCAGGG------AAATCTGGAAAGGTGAGGAGCAGCCCGACGCATGTCGGTCACCGTAAGGGATCGGACGGTGATGCCATCACTATT---TTTGGTTCGTCGAATGTTTGGATCGATCATTGTTACCTAGCGAGTTGTACGGACGGACTCATCGATGTAATCCATGCTTCCACGGCAATCACTATTTCCAACAACTATTTCACTCAGCATGACAAAGTGATGTTGCTCGGACACAACGATAATTTTGTGAAAGATGTGAAAATGAAAGTGACCGTGGCATTCAATCATTTTGGACCAGGACTTGTGGAGAGAATGCCAAGGGTAAGACGAGGCTACGCTCATGTGGCAAACAATAGATACGATAAATGGATAATGTATGCAATTGGTGGTAGCGCCGATCCCACCATTTTCAGTGAAGGCAACTATTTCATTGCTTCT------------GAT---AAATCTTACAGCAAAGAGGTGACGAAGAGAGAA------------GTAAAAGGA---------------------------------------------------GGA---------TGGAACAATTGGAGATGGAGAACCTCAAAC---GATGTTTTCAAGAACGGAGCTTTCTTCGTACCTTCTGGTTATGGCAGCATT---------------CCGCTACCGTACAGTTCTGCTCAGCGATTCACAGTCGCTCCCGGAAACTTGGTTCCTTCTTTAACCGCAGAC------------------------------------------------------------------------------------------GCTGGC---------CCT------------------------------------------------------------------------------------------------------------------------------------------------------------------------------------------------------------------------------------------------------------------------------CTAAAC------------------------------------------------TGC---------------------------------------AACCGCAACGGT---------------------------------CCTTGTTAT---------------------------------------------------------------------------------------------------------------------------------------------------------------------------------------------------------------------------------------------------------------------------------------------------------------------------------------------------------------------------------------------------------------------------------------------------------------------------------------------------------------------
gnl|Medtr1|AC159536_17.3 ---------------------------------------------------------------------------------------------------------------------------ATGGCCATTTCAACTTCACTCCTCTTACTTTCATGCTTCTTACTACCAATTGTTCTA------------------------------------------------------------------------------------------------------------------------------------------------------------------------------------------------------------AGCTTT---GTTAATGCC------------TATTCCAAAGAGAACTACTATAACACTAACAAACCA---------------------------------------------------------------------------------------------------------------------------------------------------------------------------------------------------------TACCTCAACAAGATAGATTCTTGTTGGCGCGCC---AAACCGAATTGGGCGTTGAATCGAAAAGCCTTAGCTGATTGTGCTATTGGTTTTGGCAAAGATTCAATTGGA------GGCAAATATGGTGCAATATATATTGTTACAGATTCCTCC---GATGACCCTGCAAATCCAAAACCAGGTACACTTCGTTATGGCGCGATACAA---ACGAAGCCGCTTTGGATCATTTTCGAAAGGAACATGGTTCTTACTCTAAAGAATGAACTTATTATGAATAGTTACAAGACTATTGATGGTAGAGGAGTTAAAGTTGAGATTGGA---AATGGACCTTGTATTACAATACAAGGTGTTAGTCATGTTATTATACATGGAATTAGCATTCATGATTGTAAACCAAGT------AAAGCTGGACTTGTTAGAAGTACTCCTGATCATGTCGGCCGTCGTCGAGGTGCCGATGGCGATGCTATTAGTATA---TTTGCTTCCTCAAATATTTGGATTGATCATTGCTTTTTGGCTCGTTCAACTGATGGACTAATTGATATTATTCATGCCTCAACTGCTATTACCATTTCTAACAATTACTTCACCCAGCATGACAAAGTTATGTTGCTAGGACACAATGATGAATACACTGCAGATAAGATAATGAAAGTAACAATAGTCTTCAATCGGTTTGGCAGTGGGCTAATTGAAAGGATGCCAAGGGTAAGATTTGGTTATGCTCATGTGGTGAACAACAAATATGATCAGTGGCAAATGTATGCTATAGGAGGAAGTGCTAACCCAACCATTTTAAGTGAAGGCAACTTTTATAATGCACCA------------AAT---GACCATACTAAAAAACAGATTACCAAGAGGGAA------------TCAAAGGGA---------------------------------------------------AAT---------TGGAAGAGTTGGAAATGGAGATCTTCAAAG---GATTATTTTTCAAATGGTGCTTATTTTATACCATCTGGATATGGAAGTTGT---------------GCACCAAATTATACACCTGCTCAATCTTTTGTGGCTGTTCCAGGTTATATGGTACCTGCTATAACTCTCAAT------------------------------------------------------------------------------------------GCAGGT---------CCA------------------------------------------------------------------------------------------------------------------------------------------------------------------------------------------------------------------------------------------------------------------------------TTGAGT------------------------------------------------TGT---------------------------------------TTTGTTGGGAGG---------------------------------TCATGTTAA---------------------------------------------------------------------------------------------------------------------------------------------------------------------------------------------------------------------------------------------------------------------------------------------------------------------------------------------------------------------------------------------------------------------------------------------------------------------------------------------------------------------
gnl|Vitvi1|GSVIVP00006874001 ------------------------------------------------------------------------------------------------------------ATGGCCTACACAGCACTTTTCCTAGTGCTTTCCTGCACTCTAGCCTACTACGCTTCAACTTTACAGGCTTAC------------------------------------------------------------------------------------------------------------------------------------------------------------------------------------------------TCATCACTA------GAC---TACACCCCT------------CAAACGTTCACAAGCTATATGCCTAGCAGTTCTAAG------------------------------------------------------------------------------------------------------------------------------------------------------------------------------------------TCGTCCACTAAAAAAGTCATGAACCCAATAGACTCTTGCTGGCGCAGA---AAGGCCAATTGGGCCTCTAATCGCCGCGCCTTGGCTGACTGCGCTGTAGGCTTTGGTAAAGGCGCAATGGGA------GGAAAGTATGGCGCCATGTATGTAGTCACTACCCCTTCT---GATGATCCGGTGAATCCCAAACCAGGCACACTTCGTTATGGTGTAATTCAG---ACTAAGCCGCTTTGGATCGTTTTTGCTAAGGACATGGTGATTACGCTGAAAAATGAGTTGATTATGAATAGTTTCAAGACTATTGATGGGAGGGGAGCGAAGGTGGAGATTGCT---TACGGGCCGTGCATCACTATACAAGGTGTGAGCCATGTTATTATACATGGGATTAGTATTCATGACTGTAAGCCTGGG------AAGTCTGGCCTTGTTAGGAGTACTACGATGCACGTTGGTCATCGCCTCGGCTCTGATGGCGATGCGATCAGTATA---TTCACTTCTTCGCATGTTTGGATTGACCATTGCTATCTCGCTAGCTGCACCGATGGCCTTATCGATGTTATTCATGCGTCTACTGCTATCACCATTTCTAACAACTACTTCTCTCACCATGATAAAGTAATGCTGTTTGGGCACGATGATCACTTCACTGCAGATAAAGTCATGAGTGTTACAGTCGCCTTCAACCATTTTGGCACTGGTCTAGTTCAAAGGATGCCAAGGGTTAGATTTGGCTATGCCCACCTTGCCAACAACAAGTATGATGAATGGGAGATGTATGCCATTGGTGGGAGTGCTAATCCAACCATCTTAAGCGAAGGGAACCACTTTACTGCTCCT------------GAC---AATGCCAACACCAAAGAGGTTACCAAGAGAGAG------------GTTAAAAGT---------------------------------------------------GGT---------TGGAAGAATTGGAAATGGAGGTCCTCTAAG---GATAAATTTGTGAATGGTGCATACTTTGTTCAATCTGGATGGGGAAGCTGT---------------GCCCCGCTTTACTCTCGATCCCAAGCATTTTCTGTTGCTGATGGTTCAATGGTTCCTGCTTTAACATCTGAT------------------------------------------------------------------------------------------GCGGGT---------CCT------------------------------------------------------------------------------------------------------------------------------------------------------------------------------------------------------------------------------------------------------------------------------TTGGGT------------------------------------------------TGT---------------------------------------TCTGCTGGCAAA---------------------------------CCATGT------------------------------------------------------------------------------------------------------------------------------------------------------------------------------------------------------------------------------------------------------------------------------------------------------------------------------------------------------------------------------------------------------------------------------------------------------------------------------------------------------------------------
gnl|Poptr1|233394 ---------------------------------------------------------------------------------------------------------------------------------------------------------------------------------------------------------------------------------------------------------------------------------------------------------------------------------------------------------------------------------------------------------------------------------------------------------------------------------------------------------------------------------------------------------------------------------------------------------------------------------------------------------------------------------AACACCATAGACTCATGCTGGCGCACG---GAGTCCAACTGGGCTACCGATCGTCGTGCATTGGCTGATTGTGCTGTGGGATTTGGCCAAGCTGCAATCGGA------GGGAAATATGGGAAAACATACGTTGTCACCACCCCA---GATGACGATCCTACCGATCCGAAACCAGGCACACTTCGGTATGGTGCTATCCAA---ACTGAGCCTCTTTGGATCATTTTTGACAAAGACATGGTGATTAAACTTGAAAATGAGCTTATGATAAATAGTTTCAAGACTATAGATGGAAGAGGGTCTAATGTAGAGATTACA---GATGGACCATGCCTAAAAATTGAAGGTGTTAGTCATGTTATCATACATGGGATTAGCATTCATGACTGTAAGCCAGGG------AAACGGGGGCTTGTCAGGAGTAGTCCGACGCATGTTGGCCAACGCCGCGGTGCTGACGGAGATGCCATTTCCATT---TTTGCATCTTCTCATATTTGGATTGACCATTGCTATCTTGCTCGTTGCATCGATGGCCTAATTGATGTAATCCATGCTTCTACTGCGGTCACCATATCCAACAACTATTTCGCTCAGCATGATAAGGTGATGTTGCTTGGACATAATGATGAATATACTGCTGATAAAGTTATGAAAGTAACAGTTGCCTTCAATCATTTTGGCCCTGGACTCATTGAAAGAATGCCAAGAGTAAGGTTTGGCTATGCTCATGTTGCCAACAATAGATATGATGAATGGCAAATGTATGCCATTGGCGGTAGTGCTGGTTCAACCATATTTAGTGAAGGGAACTACTTTATAGCTCCT------------GAT---ATTTCCTACGCCAAGGAGGTTACAAAAAGAGAG------------GCTGATGGT---------------------------------------------------GGC---------TGGAAGAATTGGAAATGGAGGTCATCATCCAAGGATGTATTTATGAATGGTGCTTACTTTGTTCCATCTGGATATGGAAGTTGT---------------GCTCCACTCTATTCCGAAGCTCAGTCCTTTGTAGTTTTCCCAGGAACTATGGTTCCTTCTTTAACATCTGAT------------------------------------------------------------------------------------------GCAGGC---------CCC------------------------------------------------------------------------------------------------------------------------------------------------------------------------------------------------------------------------------------------------------------------------------TTAACC------------------------------------------------TGT---------------------------------------GTTGTTGGACAT---------------------------------GCTTGT------------------------------------------------------------------------------------------------------------------------------------------------------------------------------------------------------------------------------------------------------------------------------------------------------------------------------------------------------------------------------------------------------------------------------------------------------------------------------------------------------------------------
gnl|Poptr1|274542 ---------------------------------------------------------------------------------------------------------------------------------------------------------------------------------TTA------------------------------------------------------------------------------------------------------------------------------------------------------------------------------------------------TCAAGCTAT------CTT---CCAAGAAAT------------TATAAGAAA------------------------------------------------------------------------------------------------------------------------------------------------------------------------------------------------------------------------------------GTCCTGAATACCATAGACTCATGTTGGCGGACG---GAGTCCGATTGGGCTACCAATCGTCGTGCTTTGGCCGATTGTGCTGTGGGATTTGGCCAGGCTGCAATCGGA------GGGAAATGTGGGAAAACATACGTTGTCACTACTCCG---GATGATGATCCGACAAATCCGAAACCAGGCACGCTTCGGTATGGTGCTATCCGG---ACTGAGCCTCTTTGGATCATTTTTGCCAGAGACATGGTTATTACACTCGAAAATGAGCTTATGATAAATAGTTACAAGACTATAGATGGGAGAGGTGCTAACGTCGAGATTACA---GGCGGGCCGTGCCTAAAAATTGAATATGTTAGCCATGTTATCATACATGGGATTAGCATTCATGACTGTAAGCCAGGT------AAAAGGGGGCTTGTTAGGAGTAGTCCGACGCACGTTGGTGAACGCCGAGGTGCTGACGGAGATGCCATTGCCATT---TCTGCATCGTCTAATATTTGGATTGACCATTGCTATCTCGCTCGCTGCATGGATGGCCTAATTGATGTGATTCATGCTACCACTGCTGTCACTATCTCTAACAACTATTTCACCGAGCATGATAAGGTGATGCTGCTAGGACACAACGATAAATACACTGAGGATCAAGTTATGAAAGTAACAGTCGTCTTCAATCATTTTGGCCCTAAACTCAATCAAAGAATGCCAAGAGTAAGGTTTGGTTATGCCCACGTTGCCAACAACAGATATGATAAATGGCAAATGTATGCCATTGGCGGCAGTGCTGGTTCAACCATATTCAGTGAAGGGAACTACTTCATTGCTCCT------------GAC---ATTTCCTATGCCAAAGAGGTTACCAAGAGAGAG------------GTTTATGGT---------------------------------------------------GGT---------TGGAAGAATTGGAAGTGGAGGTCCTCCAAG---GATGTATTTATGAACGATGCTTATTTTGTCCAATCTGGATATGGAAGGTGT---------------GCACCACGTTATTCCAAAGCTCAGTCCTTCACAGTTTCTCCAGGAGCTATGGCTCCTGCTTTGACATCTGAT------------------------------------------------------------------------------------------GCAGGC---------CCT------------------------------------------------------------------------------------------------------------------------------------------------------------------------------------------------------------------------------------------------------------------------------TTAAGC------------------------------------------------TGT------------------------------------------------------------------------------------------------------------------------------------------------------------------------------------------------------------------------------------------------------------------------------------------------------------------------------------------------------------------------------------------------------------------------------------------------------------------------------------------------------------------------------------------------------------------------------------------------------------------
AT5G55720.1|PACid:19666372 ------------------------------------------------------------------------------------------------------------------------------------ATGTCAATTGTATGTACGTTTTTCTTGTTTCTCTTAAACACTTCTTTT------------------------------------------------------------------------------------------------------------------------------------------------------------------------------------------------GCGTTTGCATTTGCGATT---CCTAAACCG---------------CCAATAGTAAGGAGACTATCAACGACAGTGACA---------------------------------------------------------------------------------------------------------------------------------------------------------------------------TCAAATTCAACAGCGTCTTCTTGCTCAGCCAATGGAAATCCAATCGATGAGTGTTGGAGATGC---GACGAAAACTGGAAGGACAACCGCAAAAACCTCGCGGATTGCGCGGTTGGATTCGGACGCGACTCAATTGGC------GGTAGAGCCGGGGAGTTCTACACGGTGACTGATTCAGGAGACGACAATCCTCTAAATCCAACTCCAGGTACATTACGGTACGCTGCGACACAA---GATCAACCTCTATGGATCATTTTTGATCGAGACATGGTAATACAACTAAAACAAGATCTTCAAGTAGCTTCATACAAAACCATTGATGGTAGAGGAAATAACGTACAAATAGCT---TATGGACCGTGTTTAACTTTATATAAAGTTAGTAACATTATTATAAACAATCTTTATATTCACGATTGTGTTCCCGTG------------------AAACGGAATGCTTTATCGTCGTTGGGA------GGATACTCGGATGGAGATGGAATATCGATA---TTCGAGTCTCGAGATATTTGGATTGATCATTGTACGTTAGAGAAATGTTACGATGGGCTTATTGATGCGGTGAATGGATCCACGGATATAACGATTTCGAATAGTTACATGTTGAATCATAATGAAGTCATGCTTTTGGGCCATAGTGATGAGTATTCCGGTGATCGGGATATGCGAGTTACGATCGCGTTTAACTATTTTGGTGAAGGACTTGTCCAAAGAATGCCAAGGTGTAGGCATGGATATTTTCACATAGTGAATAACATTTATAGAGACTGGAAGATGTATGCTATTGGTGGAAGTGCTAATCCAACGATCTTTAGCCAAGGAAATGTTTTCATAGCTTCC------------AAT---AATCAGTTCACCAAGGAGGTTACAAAGCGAGAG---AGTGCAGATGGAGACGAA---------------------------------------------------GAA---------TGGAAGGAATGGAACTGGAAATCAGAAGGA---GACGAAATGGTTAACGGAGCTTTCTTTACACCGTCAGGGAAAGAGGAT------------------TCTCCGAGCTACGCGAAATTTTCGAGTATGGTAGCTCGACCAGCTTCACTTCTCAAGACCACACATCCATCA------------------------------------------------------------------------------------------GTAGGT---------GTT------------------------------------------------------------------------------------------------------------------------------------------------------------------------------------------------------------------------------------------------------------------------------CTTAGT------------------------------------------------TGC---------------------------------------GAAATTGACCAA---------------------------------GCTTGTTAA---------------------------------------------------------------------------------------------------------------------------------------------------------------------------------------------------------------------------------------------------------------------------------------------------------------------------------------------------------------------------------------------------------------------------------------------------------------------------------------------------------------------
gnl|Phypa1|134426 ------------------------------------------------------------------------------------------------------------------------------------------------------------------------------------------------------------------------------------------------------------------------------------------------------------------------------------------------------------------------------------------------------------------------------------------------------------------------------------------------------------------------------------------------------------------------------------------------------------------------------------------------------------------TGCGGA---TCCGGCAACCCCATTGACGACTGCTGGAGATGC---GACCCACTTTGGAGGGAAAACCGACAAGGGCTCGCAAATTGCGCAATTGGGTTCGGCAGAAGTGCAGTCGGA------GGGAGGAATGGTGAAATCTACGTTGTCACAGACGAGAGTGACGATGATGTGGTCAATCCTGCACCGGGCACACTCCGCTGGGGCGTGGTTCAA---AGTGAGCCCCTATGGATTGTGTTCTCCCGCAACATGAACATCAAGCTGAAGGAGGAGCTGCTAATGAACAGCTACAAGACCCTGGATGGACGAGGTGCCAATGTGCACATTGCT---GGAGGAGCTTGCATCACTGCCCAGTATGTGAGCAACATCATAATTCACGGCATTCACATCCACGACTGCAAGTCCACC------GGCCCTGCGGACATCCGAAGTTCTCCCGACCACTTCGGATACAGGGGCAGGGCGGACGGAGACGCAGTGTCGATC---TTTGGGTCCCACGACATCTGGGTGGATCACAATTACCTCTCTAATGGAGCCGATGGCCTGGTGGACGTGATCGAAGGCTCCACGGGCATCACAATCTCCAACAACTACTTCAGCAATCACGACAAGGTGATGCTACTGGGAGCTCACCCAGATGACAGCTTCGACACCGCGATGCTGGTCACGGTTGCGTTCAATCACTTTGGAGAGGGCCTAGTTGAGCGCATTCCGAGGTGCCGATACGGGTATTTTCATGTGGTCAACAACTATTACACCAGCTGGGCGATGTATGCCATTGGAGGAAGTGAAAACCCCACCATCAACAGCGAGGGCAACCATTTCGTAGCGGGA------------------------AACGCCAAGGAGATCACCAAGCGCATCAACGATGATGGCAGCAAGATT---------------------------------------------------GAC------GGCTGGGAGAACTGGAACTGGCGAAGCGCAGGG---GACTTGTTCGAAAACGGCGCTTTCTTCATTGACTCGGGGTCAAGAGGCTCA---------------GGCAGCTTCTATGCCAAAGCCACCAGCTTCTCTGCTCGACCGGCTGTCCTGGTTGCCAGCATGACCAATGAT------------------------------------------------------------------------------------------GCAGGT---------CCG------------------------------------------------------------------------------------------------------------------------------------------------------------------------------------------------------------------------------------------------------------------------------CTCATG------------------------------------------------GTA------------------------------------------------------------------------------------------------------------------------------------------------------------------------------------------------------------------------------------------------------------------------------------------------------------------------------------------------------------------------------------------------------------------------------------------------------------------------------------------------------------------------------------------------------------------------------------------------------------------
gnl|Phypa1|183643 ---------------------------------------------------------------------------------------------------------------------------------ATGGTTGAGCTGCTCTGCAAGTACCTACATACGACTGAAATATGCGAGGTT------------------------------------------------------------------------------------------------------------------------------------------------------------------------------------------------TTCCTTCGC------AGT---GATATTCCT------------TCTTCCGCCCACAATTACACCCGAAGACTGCTGAAG---------------------------------------------------------------------------------------------------------------------------------------------------------------------------------------------GGGTGTGGC---ACGGGGAATCCAATCGATGACTGCTGGAGATGT---GATCCGCATTGGAGAGCCAACCGGCAGAGCTTAGCAAACTGTGCCATCGGATTCGGTAAGAATGCCATAGGC------GGCAAGACTGGCAGAATCTATGTTGTGACGGACGACAGCGACGACGACGTTATCGACCCTGCGCCAGGCACACTTCGCTATGGCGCAATGCAA---ACCGAGCCACTGTGGATCATCTTCGACCGAAACATGAACATCAAGCTTAAGAACGAACTCATCGTGCAAAGCTACAAGACCATAGACGGGCGTGGTGCCAATGTGCACATCGCC---GGAGGAGGCTCCATAACCATTCAGTACGTGCACAACGTGATCATTCACGGTGTGCATATTCATGACATCAAGCAGACA------GGCCCCGCAGTAATTAGGGGAAGTCCCAGTCACTTCGGGGACAGGGGCAAGGCTGACGGTGACGCGATCTCCATT---TATGGGTCTCACGATATATGGATTGATCACAACTATCTCTCCCATTGCACCGATGGCCTCGTTGATGTAACTGAAGCTTCCACCGCGGTGACTATCTCCAACAACTACTTCACGGACCACGACAAGGTGATGCTTTTAGGGGGCCACCCGAAGGACAGCTTCGACAAGGTCATGCAAGTGACGGTGGCATTCAACCACTTCGGCGAAGGCTTGGTGGAGCGCATTCCAAGATGTCGATTCGGTTACTTCCACATTGTGAACAACTTCTATAGCCCATGGCTGATGTACGCCATCGGGGGGAGCGAGAGTCCGACCATCAACAGCGAGGGCAACTTCTTCATGGCTGGG------------------------TCCTTCAAGGAGGTGACGAAACGCATCGAGGACGATGGCAGCAGCATC---------------------------------------------------GAT------GGCTGGGAGAAGTGGAACTGGCGGAGCTCCGGC---GACATCTTCCAGGACGGCGCCTTCTTCACCGATTCTGGCTCTGCAGGCGGC---------------GGCAGTTTCTATGCCAAGGCCACTAGTTTCTCCGCTCGTCCTGCCGCTTTAGTTGCCTCCATGACCAACGAC------------------------------------------------------------------------------------------GCCGGG---------CCT------------------------------------------------------------------------------------------------------------------------------------------------------------------------------------------------------------------------------------------------------------------------------CTGATG------------------------------------------------CTA------------------------------------------------------------------------------------------------------------------------------------------------------------------------------------------------------------------------------------------------------------------------------------------------------------------------------------------------------------------------------------------------------------------------------------------------------------------------------------------------------------------------------------------------------------------------------------------------------------------
Pp1s563_1V6.2|PACid:18060922 ------------------------------------------------------------------------------------------------------------------ATGGCTAAGGAGAACTCGGCATGGCTGCAGCTAGTCCTAGGATTTCTCCTACTTGCGTCGGTGGCT---------------------------------------------------------------------CTGCGAGAATGCGCGGCCCTCCGGCCTTTGACCTCATTCTCGGCGTCTCAGGTG---------------------------------------------------------------------CCGGAAGAG------CAT---CAGACCCCC------------GTCGGAGTTGCAGAAAGCAAGGACGAAGAGCCTGCT---------------------------------------------------------------------------------------GAACTCGGAGAGGTGCAATGCAGCAGCTCCAACAGTACCCGCCGCTCTCTG------------------------------------------------GGAGGCTGTGGA---ACAGGCAACCCTGTGGACGACTGCTGGAGGTGT---AGCAGCAATTGGGAAAGCAATCGTCAGGGCCTGGCAAACTGCGCCATTGGATTCGGCAGGAATGCTGTTGGT------GGCAGAAACGGGAAGATCTACGTCGTCACCGATAGCTCTGACGACGATGTAGTAAACCCGGAGCCGGGTACTCTGCGCTGGGGTGTGATCCAG---GAGGAGCCGCTCTGGATCGTTTTCAGTCGCAATATGAACATCAAGCTCAAGAAGGAGCTTATTATGAACAGTTACAAGACCATCGACGGGCGTGGTCAGAATGTTCACATCGCC---GGCGGCGCTTGCATCACCATGCAGTTCGTGAACAACATAATCATCCACGGCGTTCACATTCACGACTGTAAGTCTGTG------GGATCCGGAGACGTTCGTAGTTCCCCGACCCACGCTGGAAGCAGGGGAAAGACCGATGGAGACGGAATCAACATC---TTCGGCTCTCGCGACATCTGGGTGGATCATTGCTACTTCTCGAACTGTGCTGATGGCCTGGTGGATGTCATTGAGGGCTCAACGGCTATTACCATCACCAACAGCTACTTTGAGAATCACGACAAGGTGATGTTGCTTGGCGCTCACGACAGCGACAAGCAGGACAGGAATATGCAAGTCACCGTGGCTTTCAACCATTTCGGCAAAAATCTAGTTGAGCGGATGCCAAGATGTCGAAACGGGGTCTTTCACGTTGTGAACAACAACTACGAAGGGTGGGGAATGTACGCCATCGGAGGGAGTGCGTTTCCAACAATCAATAGCGAGGGCAATCGCTTCTTCGCTCCC------------GAT---GGCAGCAACATGAAGGAAGTGACAAAGCGGCTT---GACGACGGAGGG---------------------------------------------------------GAC---------------------AACTGGCGATCAGCTGGT---GACATTTTCCTGAACGGTGCTTTCTTTACCGCATCAGGAGTCTCTGGTCAA---------------TCCCACTTCTACGCCAAGGCTACCAGCCTTTCTGCTCGCCCTGCCGCTATGGTGCCCTCGATGACTAACGAT------------------------------------------------------------------------------------------GCAGGC---------CCT------------------------------------------------------------------------------------------------------------------------------------------------------------------------------------------------------------------------------------------------------------------------------CTCGCT------------------------------------------------TTGTGA---------------------------------------------------------------------------------------------------------------------------------------------------------------------------------------------------------------------------------------------------------------------------------------------------------------------------------------------------------------------------------------------------------------------------------------------------------------------------------------------------------------------------------------------------------------------------------------------------------------
gnl|Phypa1|98441 ---------------------------------------------------------------------------------------------------------------------------------------------------------------------------------------------------------------------------------------------------------------------------------------------------------------------------------------------------------------------------------------------------------------------------ATGTTGGCGGGGGATCGGCGTGCTGATCGTGCTCTTAGC---------------------------------------------------------------------------------------------------------------------------------------------------------------------------------------------GGTTGTGGA---AACGGAAACCCAGTCGACGATTGCTGGAGATGC---AATCCAAACTGGTCTAAGAATCGGCAGCAGCTAGCAGATTGCGCCCTTGGCTTCGGCAGGAATGCAGTCGGT------GGTAAGAACGGAGGAATTTACGTCGTTACGGATGACAGTGATGATGATGTTGTTAACCCAAAGGAAGGGACACTTCGCTACGGTGTCATTCAG---GTCGAGCCTCTGTGGATTATTTTCAGCCGCAACATGAATATAAAACTCAAGCAAGAGCTCATCATGAACAGCTACAAGACCCTCGACGGACGTGGCAACAATGTCCACATTGCT---GGAGGAGCGTGCCTCACCCTGCAATACATTAACAACGTTATAATTCACGGCATTCACATCCACGACTGTCAGGTCACG------GGACCTGCCGACGTCAGGAGTTCTCCGTCGCACTATGGTAGAAGAGGTAAATCTGATGGGGATGCTGTTAACATC---TTCGGCTCTCGCGACATCTGGGTGGATCACTGTTACTTCTCCAACAGCGCTGATGGCCTTGTTGATGTCATTCAAGGATCCACCGACGTTACCATCTCCAACAACTACTTTGAGAATCACGACAAGGTGATGTTACTTGGCGCTCACCCGAATGACTCAATTGACAAGGGCATGAGAGTCACCGTCGCCTTCAACCACTTCGGAGCAAACCTTATTGAGCGCATGCCAAGATGCCGACAGGGTACATTTCACGTAGTCAACAATAACTACCAAGGATGGGGAATGTATGCGATTGGAGGAAGTGAGAATCCAATCATAAATAGTGAGGGCAACCGTTTCTACGCTCCC------------GAT---GCAAGGTTTAAGAAACAGGTCACGAAGCAGATC---GACGACGGACATAAGGAG---------------------------------------------------AAC---------GAAAACAGTTGGAACTGGAGATCCTCCGGT---GACATGTTCCTCAACGGTGCCATCTTCGGCGAACCAGGAGCGCAGTCTGCAAGT------------ACTCAGTTCTTTGCCAAGGCCACCAGTTTCAGCGCTCGCCCTGCCGTCATGGTTCAATCCATGACCAATGAC------------------------------------------------------------------------------------------GCAGGT---------CCC------------------------------------------------------------------------------------------------------------------------------------------------------------------------------------------------------------------------------------------------------------------------------CTCGCA------------------------------------------------CTG------------------------------------------------------------------------------------------------------------------------------------------------------------------------------------------------------------------------------------------------------------------------------------------------------------------------------------------------------------------------------------------------------------------------------------------------------------------------------------------------------------------------------------------------------------------------------------------------------------------
Pp1s84_82V6.1|PACid:18054520 ------------------------------------------------------------------------------------------------ATGGCGGCCTCGGTGTGGCAACAATCCATGGCCTGGGGTGTCGTTGCTTTTCTTTGTCAGTGGGAGTGGCTAGGTTGCGAGGCT---------------------------------------------------------------GTGAGGACCCTTGCCTCTGGTGGGTCTATGAAGCTTGAGGAGGCGCATCTGCCT---------------------------------------------------------------------------GGTGCTTTTCACTCCGTT---TCTGCTCAC------------GAGACTCTTAGGAGTGCTGCGGACTCAGAGTTTAGG------------------------------------------------------------------------------------------------------------------TCCACTTCGAACCGG------------------------------------------------GGTGATCTTAGAGGGTGTGGC---AATGGCAACCCTGTCGATGATTGCTGGAGGTGC---AATCCAAACTGGACTAAGGACCGACAGCAGCTTGCAGATTGCGCCCTTGGCTTCGGCAAGAATGCCATCGGT------GGTAAGAATGGAAGAGTTTATGTTGTCACAGATGACGGCGACGACGACGTTGTAAACCCCAAAGAGGGAACACTTCGCTACGGTGTCATTCAA---GTCGAGCCTCTTTGGATTGTTTTCAGCCGCAACATGAATATTAAACTCAAGCAGGAGCTTATCATGAACAGCTACAAGAGCCTAGATGGTCGTGGGTACAATGTCCACATTGCA---GGAGGAGCGTGTCTGACGCTGCAACATGTCAGTAACATCATTATCCACAATATTCACATTCACGATTGTAAAGTCACC------GGACCTGCTCATGTAAGGAGCTCTCCATCCCACTACGGAAGCAGAGGCAAAACTGATGGGGATGGCATCAATATT---TTCGGCTCACACGACATCTGGGTAGATCACTGCTACTTCTCAAACTGCGCTGACGGCCTTGTTGATGTCATTCAAGGATCCACTGATGTTACCATCTCTAACAATTACTTTGAGAACCACGACAAGGTGATGTTGCTTGGGGCTCACCCGAAAGACTCAATAGACAAGGGCATGAGAGTCACTGTCGCCTTTAACCACTTCGGAGCAAATCTCATTGAGCGCATGCCAAGGTGCCGACAGGGTACATTTCATATAGTCAACAACAATTATCAAGGATGGGGAATGTATGCTATTGGAGGAAGTGAAAATCCTATCATAAACAGTGAGGGAAACCGTTTCTTCGCTCCC------------GAT---TCAAAGGTCAAGAAACAGGTCACCAAGCGCATC---GAAGACGGAGGCAACAAG---------------------------------------------------AAC---------GAAGACAGTTGGAACTGGAGATCCTCAGGT---GACATGTTCCTGAATGGTGCTTTCTTCACCGAGTCAGGAGATGAATCTACAAGT------------ACTCGATTCTTTGCGAAGGCTACCAGTTTCAGCGCTCGCCCTGCTGCCATGGTGCAATCCATGACCAATGAC------------------------------------------------------------------------------------------GCAGGA---------CCT------------------------------------------------------------------------------------------------------------------------------------------------------------------------------------------------------------------------------------------------------------------------------CTTGCT------------------------------------------------TTGTGA---------------------------------------------------------------------------------------------------------------------------------------------------------------------------------------------------------------------------------------------------------------------------------------------------------------------------------------------------------------------------------------------------------------------------------------------------------------------------------------------------------------------------------------------------------------------------------------------------------------
Pp1s173_162V6.1|PACid:18050914 ------------------------------------------------------------------------------------------------ATGGGGTGGTGGATCTGGCAACGGGCGCTCTGTGCCGCCGTGTTCTTGTTTATCTTGTCGGAGTGGCGTTTCTGTGGAGCCTTG---------------------------------------------------------------------------------------AGGCTGTTACCACCTAGCAGCTCTGCACAAAAAGTG---------------------------------------------------------------------CAGATGCTT------GGC---GCAAGTCCC------------GGCTTGAAAGCTGAGGAAGCTCGTCATGAAGCTCCT---------------------------------------------------------------------------------------------------------------GTTGATACACATCTGAGGTCCAATTTG---------------------------------ACAAAGAGATCTCTTGCTGGTTGTGGA---AATGGTAACCCCGTCGACGACTGCTGGAGGTGC---AATTCTAACTGGGATCAAAACCGACAACAGCTTGCAAGTTGCTCCCTCGGTTTCGGCAAGAATGCTATTGGT------GGGAAAAATGGACAAATATATGTTGTCACTGATGACAGCGACGAGGATGTTGTTAATCCCAAGGAAGGGACACTTCGCTACGGTGTCATTCAG---TCCGAGCCTCTCTGGATTGTGTTCAGCCGCAACATGAACATTAAACTCAAGCAAGAACTTATTATGAACAGCTACAAGACCCTCGATGGTCGTGGACACAATGTCCATATTGCT---GGAGGAGCATGTCTCACAGTTCAATATGTGAACAACATCATCATTCACAACATTCATATTCATGATTGCAAGTCTACG------GGACCTGCAGATGTAAGGAGCTCTCCTTCACATTACGGACAGAGAGGGAAAAGTGACGGAGATGCAATTAATATC---TTCGGTTCGCACGACATTTGGGTGGACCATTGTTATTTCTCGAGATGTGCGGACGGCCTCGTTGATGTCATTCAAGGATCCACGGATGTTACCATCTCCAACAACTACTTCGAAGATCACGATAAGGTGATGTTACTTGGCGCTCACCCGAAGGACTCGATGGACAAAGGAATGAGGGTCACGATCGCCTTCAATCACTTTGGAGAAAACCTCATAGAGCGCATGCCAAGGTGCAGACAAGGTACGTTCCATATTGTCAATAACAACTATCAAGGGTGGGGAATGTATGCAATTGGAGGAAGTGAAGATCCAGTTATCAACAGTGAAGGGAATCGGTTCTTCGCCCCT------------GAC---GCCAGATTTAAGAAAGAGGTAACCAAGCGCATC---GACGACGGAGGAAACTAT---------------------------------------------------GAT---------GAAGACAGTTGGAACTGGAGATCCTCTGGT---GACATGTTTCTCAATGGCGCTTTCTTCACCAAATCGGGAGCTCCTTCCGCAAAT------------ACCCAGATCTATGGCAAGGCCACTAGTTTTAGCGCTCGTCCTGCCGTCATGGTGGAAGGCATGACCAATGAC------------------------------------------------------------------------------------------GCTGGC---------CCT------------------------------------------------------------------------------------------------------------------------------------------------------------------------------------------------------------------------------------------------------------------------------CTGGCA------------------------------------------------TTATGA---------------------------------------------------------------------------------------------------------------------------------------------------------------------------------------------------------------------------------------------------------------------------------------------------------------------------------------------------------------------------------------------------------------------------------------------------------------------------------------------------------------------------------------------------------------------------------------------------------------
gnl|Orysa5|Os10g31910 ------------------------------------------------------------------------------------------ATGGCCGGGCCCGTCGAATCCACCCGCATTACCCTCCTCCTCGTCGCCGCCACCCTCCTCCTCCTCCCGCCGCCGCTCGCCGCCTCCCTC------------------------------------------------------------------------------------------------------------------------------------------------------------------------------------------------AACTCCTCC------CTC---CCCGACCCC------------GCCGCCGTCGTCGCCGACTTCCACAGCAAGGTGGCG------------------------------------------------------------------------------------------------------------------------ACGTCGCGGCGGCGGATGCAGAAGGCCGACGGCGGCGGCGGC---------------GGTGGCGGCGGGGGGTGTTTG---ACGGGGAACCCCATCGACCACTGCTGGCGGTGCGCCGGGACGGACTGGAGGCAGGACCGGCAGCGGCTGGCGGACTGCGGCATCGGGTTCGGGCGCAACGCCATGGGC------GGCAAGGGCGGGCCGGTGTACGTCGTCACCGACCCCTCCGACGGCGACCCGGTGAACCCCGCGCCGGGGACGCTCCGGTACGGCGCCATCCAG---GAGGGCCCCCTCTGGATCGTGTTCGCCGGCGACATGACCATCCGCCTCAACGAGGAGCTCCTCGTGAACAGCTACAAGACCATCGACGGCCGCGGCGCCAACGTCCACGTCGGCGCCGGCGGCGCGTGCATCACGCTCCAGTACGTCTCCAACGTCATCATCCACAACATCCACGTCCACGACTGCGTCCCCGCC------GGCAACGCCAACGTGCGCGCCTCGCCGACGCACTACGGGTGGCGCACCCGCTCCGACGGCGACGGCATCTCGCTC---TACTCGGCGCGCGACGTGTGGGTGGACCACTGCGCGCTGTCGCGCTGCGCCGACGGCCTCATCGACGCCATCATGGGGTCCACGGCGATCACCGTGTCGAACAGCTACTTCTCGCACCACAACGAGGTGATGCTGCTGGGGCACAGCGACGGGTACCTGCCGGACTCGGCGATGCAGGTGACCATCGCGTTCAACCACTTCGGGATCCAGCTCGTGCAGCGGATGCCTCGGTGCAGGAGGGGGTACTTCCACATCGTCAACAACGACTACACGGCGTGGGAGATGTACGCCATTGGAGGGAGCGCGAGCCCCACCATCAACAGCCAGGGCAACCGCTACATCGCCCCC------------GCC---GATCCCAACGCCAAGGAGGTGACGAAGCGGGTG---GACACG---GAGGAGGGG---------------------------------------------------CAG---------TGGGCGGGGTGGAACTGGAGGACGGAGGGG---GACATGATGGTCAACGGCGCCTTCTTCGTCCCCTCCGGCGAGGGCCTC------------------GAGGCCATCTACGACAAGGCCTCCAGCACCGACCCCAAGTCGTCGGCGCTCGTCGACCAGCTCACCGCCGGC------------------------------------------------------------------------------------------GCCGGC---------GTC------------------------------------------------------------------------------------------------------------------------------------------------------------------------------------------------------------------------------------------------------------------------------CTCGGCGGCCCCAGGGACAACGGCGAGGCGGCGGCGTACGCCGGCGTCAACTACGCC---------------------------------------GGAGTTGGAACC---------------------------------GGCGGCGGAGGCGGTGGCGGCGCCGGTGCCGGCGGGATGGGGTATGGTTATCTCGGGATGGTCTATGGCAGCGGCGGCAATTGGAGCTGCCGAGCTGACCTGACACTGCAATTGACTTCATTGTTTCTTGCACTCTTTGCTCTCATATGCTTGCACCCATTG------------------------------------------------------------------------------------------------------------------------------------------------------------------------------------------------------------------------------------------------------------------------------------------------------------------------------------------------------------
gnl|Sorbi1|Sb01g020180.1 ------------------------------------------------------------------------------------ATGGCCCGGCCCCCCAAAACCACCGGGATTGCCTTCTCCCCCCCCCTGGGGGGAACCGCCGCCGCCCCCTCGGAACTCCTTTTCCTCAAATCCACG---------------------------------------------------------------------------------------------------------------------------------------------------------------------------------------------------------------CTC---CCCGAACCC------------GCCGCCGTTGTCGCCGAATTGGACAGCAAGGTGGCG------------------------------------------------------------------------------------------------------------------------ATGTCGCGGCGGCGGATGCAGGAGGCCGGCGGGGCC---------------------AGCGGCGGCGGCGGGTGCCTG---ACGGGCAACCCAATCGACGACTGCTGGCGGTGCTCTGGGACGGACTGGCGGCAGGACCGGCAGCGGCTTGCGGACTGCGGCATCGGGTTCGGGCGCAACGCGCTGGGC------GGCAAGGGCGGTCCGGTGTACGTGGTGACGGACTCGTCGGACGGCGACCCCGTGAACCCGGTCCCCGGCACGCTCCGGCACGCCGCCATCCAG---GAAGGCCCGCTGTGGATCGTGTTCGCGTCGGACATGGCCATCCGCCTGAACGAGGAGCTGCTGGTGAACAGCTACAAGACCATCGACGGGCGGGGCGCGCGCGTGCACATCGGCGGCGGCGGCGCGTGCATCACGCTGCAGTACGTGTCCAACGTGATCATCCACAACGTGCACGTCCACGACTGCGTCCCCGCC------GGCAACGCCAACGTGCGGTCCTCGCCGACGCACTACGGGTGGCGCACCAGGTCGGACGGCGACGGCATCTCGCTG---TTCGGGGCACGGGACGTGTGGGTGGACCACTGCGCGCTGTGGCGGTGCGCCGACGGGCTGGTGGACGCCATCATGGGGTCGACGGCCATCACCGTGTCCAACAGCTACTTCGCGCACCACGACGAGGTGATGCTGCTGGGCGCCAGCGACGCGTACCTGCCGGACTCCGGGATGCAGGTCACCATCGCGTTCAACCGGTTCGGCCCCGGGCTGGTGCAGCGGATGCCGCGATGCCGGCGAGGGTACTTCCACATCGTCAACAACGACTACACGTCGTGGGAGATGTACGCCATCGGCGGCAGCGCAAACCCCACCATCAACAGCCAGGGCAACCGCTACATCGCGCCC------------GGC---GACCCAAACGCCAAGGAGGTGACGAAGCGGGTG---GACACG---GCGGAGGGT---------------------------------------------------CAG---------TGGAACGGGTGGAACTGGCGGACGGAGGGC---GACATGATGGTGAACGGCGCCTTCTTCGTGCCGTCCGGAGAGGGCCTG------------------GAGGAGATCTACGACAAGGCGTCCAGCACCGACCCAAAGTCGTCGGCGCTCGTCGACGTGCTCACGCAGAAC------------------------------------------------------------------------------------------GCCGGC---------GTC------------------------------------------------------------------------------------------------------------------------------------------------------------------------------------------------------------------------------------------------------------------------------CTCGGCGATCCCAGGAACGAT------------------------------------------------------------------------------------GCC---------------------------------GAAGAAACCGGGTACAGGGGTGTCAACTACGCCGGCGTGGGAACTGGCGGCGGTGGCGGC---------------AAC---------------------GGCTACGGCTACCTCGGGATGGTCTATGCCAACGGTGGCGGCGATCGGAGAAGCAGATCACAGTCGGCGCTGTCATTGATTTCTTCAGTTACCACCCTCATTGCGCTCGGATGCTTGCGCTTGTTG---------------------------------------------------------------------------------------------------------------------------------------------------------------------------------------------------------------------------------------------------------------------------------------------
gnl|Arath7|AT5G04310 ---------------------------------------------------------------------------------------------ATGGTGGCTCATGAGAGGAGGATCCATAATCTTCAAAAACCAACGTGCATTTGCATTATCTGGTTTTGCCTCTTGGTTTCTCTCTCT------------------------------------------------------------------------------CACCATGGAAGAGCATCATCAACCTCAGCATCTATCTTCAATCTT---------------------------------------------------------------------TCTCTCCCACACCAACAC---CCATTCCCT------------GAACATGTTGTTCTTAATGTTCAAAGAAAACTCAAC------------------------------------------------------------------------------------------------------------------GATTCTCTCTCAAGAAGACAACTTCTCACTTACCAACAAGACGACGGCACCACGGCGTCG---TCACCAATACCTTCTTGCATC---ACCGGAAACCCAATCGACGATTGTTGGCGCTGC---GACCCAAACTGGTCGGCAAACCGCCAAAGACTCGCCGATTGCTCAATTGGTTTCGGACAAGGAACACTCGGA------GGAAAAGGCGGTCAGTTTTACCTCGTCACCGATTCCTCCGACAACGACGCAGCGAATCCAATTCCCGGAACTCTTCGACACGCCGTGATTCAG---CCAGAACCACTATGGATCATCTTCTCCAGCGACATGGGAATCAAACTCAAACACGAGCTCATCATCGGAAGCTACAAGACAATCGATGGAAGAGGCACGAATATCCAAATCACC---GGCCATGGTTGCCTCACGATTCAGCAGGTTAGCCACGTCATCATCCACAACGTTCACATTCACCACTGTAAACCCTCC------GGCAACACTTTGGTCGCTTCGTCGCCTACACATGTTGGATTTCGAGGAGTCTCCGACGGAGACGGAATCTCAGTA---TCAGCTTCTCATCACATTTGGGTCGATCACTGTTCTCTCGGTTACTGTGCGGACGGACTCATCGACGTCATCCTCGCTTCCACCGCCGTCACAATCTCCAACAACTATTTCTCTCATCACGACGAGGTTATGCTCCTAGGTCACGACGACCGGTACACGGCTGATAAGGGGATGCAAGTAACAATTGCATTCAACCATTTCGGAGAAGGGCTTGTTCAGAGGATGCCGCGGTGTAGGCACGGTTATATCCACGTGGTGAACAACGACTTCACGGCATGGGAAATGTATGCAATCGGCGGAAGTGCTAGCCCTACAATTAATAGTCAGGGTAACCGTTACACCGCACCT------------ATT---GATCCCAATGCCAAAGAGGTAACGAAGCGCGTG---GACTCAAACGAGAAACAT---------------------------------------------------------------TGGTCGGGATGGAACTGGAGAACGGAAGGT---GACGTTATGGTTAACGGAGCTTTTTTCGTGCCGTCAGGTGACGGAGTG------------------AGCCCAGCGTATGCCAGAGCCACCAGTGTTCAGCCTAAAGCCGCCGCGATCATTGACCAGCTCACGGTCAAT------------------------------------------------------------------------------------------GCCGGC---------GTT------------------------------------------------------------------------------------------------------------------------------------------------------------------------------------------------------------------------------------------------------------------------------TTCGGCGATCCA------AGTGGGAGAAACGGCCAAGGAGGAAGCTTTCCCGGAATT---------------------------------------ACGAACGGTGGTGGGACCATCACGCGCGGTTACAGTAAAAGTGGACCTGCCGGCGGTGGCAGCGGCAGTGACAGTGATGATGGGCTTTTCACATTGATATTCGGTAACAATAGCGGTGCGGTGGCTCTAAGGCCGGGACAGGTCTGGTCGATTCTATTGATTATCATTTTATATTGGTATATTCCACACCATACGAGATCA------------------------------------------------------------------------------------------------------------------------------------------------------------------------------------------------------------------------------------------------------------------------------------------------------------------------------------------------------------------
AT3G54920.1|PACid:19658995 ---------------------------------------------------------------------------------------------------------------ATGCTTCTTCAAAACTTCTCCAACACCATTTTCCTTCTCTGCCTCTTCTTCACACTCCTCTCCGCCACT---------------------------------------------------------------------------------------------------------------------------------------------------------------------------------AAACCCCTAAATCTCACTCTCCCTCACCAACAC---CCTTCCCCT------------GATTCCGTCGCTCTCCATGTCATCAGGAGTGTAAAT------------------------------------------------------------------------------------------------------------------GAATCTCTTGCAAGAAGACAACTAAGCTCACCATCATCATCCTCATCATCATCATCCTCCTCATCATCATCC---TCTTGCCGT---ACCGGAAACCCAATCGACGATTGCTGGAGATGCAGCGACGCAGACTGGTCAACAAACCGACAAAGACTAGCAGACTGTTCAATCGGCTTCGGACACGGCACACTCGGA------GGCAAAAACGGCAAGATCTACGTCGTAACTGACTCATCCGACAACAACCCAACAAACCCAACACCAGGAACACTCCGTTACGGCGTAATCCAA---GAAGAGCCACTCTGGATCGTCTTCTCTTCAAACATGCTCATCAGACTAAAACAAGAACTCATCATCAACAGCTACAAAACCTTAGATGGTCGTGGCTCAGCCGTTCACATTACC---GGAAACGGTTGCTTAACTCTCCAATACGTTCAACACATCATCATCCACAACCTCCATATCTATGACTGTAAACCTTCA---------------------------------GCTGGATTCGAGAAACGTGGTAGATCCGATGGAGATGGGATCTCGATC---TTCGGATCTCAGAAGATCTGGGTTGATCATTGTTCAATGAGTCATTGCACCGACGGGCTAATTGATGCTGTGATGGGTTCTACAGCTATAACTATATCTAACAATTACTTCACCCACCACGACGAGGTTATGTTGTTGGGTCATGATGATAACTATGCTCCTGATACGGGGATGCAAGTGACGATAGCGTTTAATCATTTCGGACAAGGGCTTGTTCAGAGGATGCCTAGGTGTCGGAGAGGTTACATTCATGTAGTGAATAATGATTTCACTGAGTGGAAAATGTATGCTATTGGTGGTAGTGGTAATCCCACCATTAACAGTCAAGGAAATCGTTACTCTGCTCCT------------TCT---GATCCTAGCGCCAAAGAGGTGACGAAGCGAGTG---GACTCGAAGGACGATGGT---------------------------------------------------GAA---------TGGTCGAATTGGAATTGGAGAACAGAAGGG---GATTTGATGGAGAATGGAGCTTTCTTTGTGGCCTCTGGTGAAGGAATG------------------AGCTCAATGTACTCTAAAGCTTCTAGTGTTGACCCTAAAGCTGCTTCTCTCGTAGACCAGCTCACTCGAAAC------------------------------------------------------------------------------------------GCTGGC---------GTT------------------------------------------------------------------------------------------------------------------------------------------------------------------------------------------------------------------------------------------------------------------------------TTTGGCGGTCCCAGGGATGATCAAGGTCAGAGTGGCAATTCTTACTCTCCTTATGGA---------------------------------------GGCGACGGCGGT---------------------------------GGCGGTGGGAGCAGCGGTGGGAGCAGCGGTGGAGGGATGGACGTTATGGGAGGTACGACGAGAGGAAGCAGCAGCAGCAGCGGCGATGACAGCAATGTCTTCCAGATGATATTTGGAAGCGATGCACCGTCTCGGCCGCGTTTAACGTTATTGTTTTCTTTGTTAATGATTTCGGTTTTGTCGTTATCAACTCTATTATTGTGA------------------------------------------------------------------------------------------------------------------------------------------------------------------------------------------------------------------------------------------------------------------------------------------------------------------
gnl|Arath7|AT3G53190 ---------------------------------------------------------------------------------------------------------------------ATGATGCTTCAAAGAAGCTGCATTGTACTTTTCTTCTCTCTTTTTCTGTTGGTTCCACAAATG------------------------------------------------------------GTTTTCTCGATGCTCAACAGAACT------------------------------------------------------------------------------------------------------------CTTCTTCTCATACCACAT---CCTGACCCG------------GAACTAGTCGCTTATCAAGTTCAGTGGAAAGTAAAT------------------------------------------------------------------------------------------------------------------GCATCTATAACAAGGCGTCAAGCTCTAGACACGACGGACCAG---------------------GCCGGTTCGACCCCGTGTATC---ACCGGTAACCCAATCGATGACTGTTGGAAATGT---GACCCAAACTGGCCCAATAACAGACAAGGTCTAGCAGATTGTGGTATCGGGTTCGGACAGTACGCGTTGGGA------GGCAAAGGTGGTCAGTTTTACTTTGTCACTGATTCTTCCGACGATGATGCCGTCAACCCTAAACCGGGCACTCTCAGATATGGGGTGATACAA---GAAGAGCCATTGTGGATAGTGTTCCCAAGCAACATGATGATTAAACTAAAGCAAGAGCTAATATTCAATAGTTACAAGACACTTGATGGGAGAGGAGCTAATGTTCACATTGTT---GGTGGTGGCTGCATCACTCTTCAATATGTCTCCAATATCATCATTCACAACATCCATATCCACCATTGTTACCAATCC------GGGAATACTAACGTGCGGTCAAGTCCAACGCACTATGGGTTCAGAACGAAATCGGACGGTGATGGTATCTCTATA---TTCGGATCAAAGGACATTTGGATCGACCATTGTTCTCTATCGAGATGCAAGGACGGTCTGATAGATGCGGTAATGGGTTCCACAGGAATAACTATATCGAACAACTTCTTCTCTCACCATAATGAAGTCATGCTTCTTGGTCACAGCGACCACTATGAACCAGACAGTGGCATGCAGGTAACAATTGCGTTTAATCACTTTGGAGAGAAATTGATACAAAGGATGCCGAGGTGTCGACGTGGATATATCCATGTGGTTAATAACGATTTTACTCAATGGGAAATGTATGCCATTGGCGGTAGCGGTAACCCGACTATTAACAGTCAGGGTAACCGCTACACCGCCCCA------------ACC---AACCCGTTTGCCAAGGAGGTGACAAAGAGAGTG---GAAACA---CCGGATGGT---------------------------------------------------GAT---------TGGAAAGGGTGGAATTGGAGATCGGAGGGG---GACATTTTGGTGAATGGAGCCTTCTTCGTGGCATCCGGGGAAGGTGCG------------------GAAATGAGGTATGAGAAGGCATATAGCGTCGAGCCTAAATCCGCCTCATTCATCACCCAAATCACATTTCAC------------------------------------------------------------------------------------------TCTGGT---------GTT------------------------------------------------------------------------------------------------------------------------------------------------------------------------------------------------------------------------------------------------------------------------------CTTGGC------------------------------------------------------------------------------------------GTTGGTGGCAGG---------------------------------AATAACAATCTGGGGATGTGGACTACTACTGGATCGGAAGGTACTAGCGGTTTAGATTCTTATAATGACTATACCGATGAAATGTCTGGCGCTGGTTCAACCAACCGGTTATCTTTTTCAGTTCTTGTTTTCTTGCTAAGTTCGATATCATATTTGGTCGTGTTCACTTCTTCAACCCAAATGTTTATGTTG------------------------------------------------------------------------------------------------------------------------------------------------------------------------------------------------------------------------------------------------------------------------------------------------------------------------------
gnl|Vitvi1|GSVIVP00000608001 ---------------------------------------------------------------------------------------------------------ATGGCCATGAAGAAGAAGAGATTAGTAATCTCATTGCTTTTGCTACTCGTGATGGCAAACTTCGCCTGTGCCATG------------------------------------------------------------AATAGGAGGATGCTGATGATTGAAGGCAACATCAACACCGAGACCGCCACTGAGCAGCCGAGAAACGAAACGGAGAATTCAGAGACAGGTGACCAGCCTGATGTAAATAACCACCATAGCATTCCCAGGCAGAAGTTTAGCGGTTGGGAA---AATAATCCTGGACCATCCAACAACGCTCAAACTAAGGATGAACCTCACCCTCCTCGG---------------------------------------------------------------------------------------------------TCAACATCCAGACCCCGAAGCTGTTGTCCAAGAAGTTCAAAGAAGAGTAAATGTGTCGGTGTCAAGAAGACAAACACTAGAAGTTCCTCCTCATGCGTC---ACGGGAAACCCCATAGACGACTGCTGGAGGTGC---GACCCCAACTGGGAAGCCGACCGCCAACGCCTCGCCGACTGCGCCATTGGATTCGGCCAGTACGCCCTCGGC------GGCAAAGGCGGTCAGATCTACGTCGTCACCGACTCCTCCGACCACGACGCCGTCACCCCTCGCCCCGGCACACTCCGCTACGCCGTCATCCAG---TCCGACCCTCTCTGGATCGTCTTTGCCACCAACATGCTCATCAAACTCTCCCAGGAGCTCATCTTCAACAGCTACAAAACCCTAGACGGCCGTGGCGCCAACGTCCACATCGTC---GGAGGCGGTTGCATCACTCTCCAGTACATCAGTAACGTCATCATCCACAACATCCACATCCACCATTGCGTGCACCCC---------------------------------ACACACTACGGGTGGCGCACACTGTCGGACGGTGATGGAATATCGATA---TTCGGATCACGAGACATATGGATCGACCACTGTTCGTTGTCCCATTGTAAAGACGGTTTGATCGATGCAGTGATGGGTTCCACAGGCATAACAATATCCAACAACTTTTTCTCGCATCACGATGAGGTGATGCTGTTAGGTCACAGCGATTCGTATGTGCCCGATTCAGGGATGCAGGTCACTATAGCATTTAATCACTTTGGTGAGCAGCTGGTGCAGCGGATGCCTAGGTGCAGACGCGGCTATATACACGTGGTCAACAATGATTTTACTCGTTGGGAGATGTATGCTATTGGGGGTAGCGGTAGCCCCACCATCAACAGCCAGGGGAATCGCTATACCGCGCCT------------TCC---AATCGCAACGCCAAGGAGGTGACGAAGCGCGTG---GATACG---GATGAGAAG---------------------------------------------------AAG---------TGGAGGGACTGGAATTGGAGGAGCGAGGGG---GACATATTGGTGAACGGAGCCTTCTTCATTGCATCAGGTGAAACCGTT------------------GAGGTTCTCTACGAAAAAGCCTACAGCGTGGAGCCCAAATCTGCTGCCCTCATTGATCAACTTACCACTAAC------------------------------------------------------------------------------------------GCCGGT---------GTC------------------------------------------------------------------------------------------------------------------------------------------------------------------------------------------------------------------------------------------------------------------------------CTCGGT------------------------------------------------------------------------------------------GGCAGGTCTCTT---------------------------------TTCCTCTTTCTTTTACTTTCCAGTTTCCAC------------------------------------------------------------------------------------------------------------------------------------------------------------------------------------------------------------------------------------------------------------------------------------------------------------------------------------------------------------------------------------------------------------------------------------------------------------------------------------------------
gnl|Carpa1|supercontig_92.98 ------------------------------------------------------------------------------------------------------------------------------ATGTTTCAGACAACCTGCATTGTCTTCTTCTTCTCTCTTCTTTGCTCATTTTCT------------------------------------------------------------------------------------------CAAACTGCCTCAGCAATCTTCAATATCTCTCTT---------------------------------------------------------------------CCCACTCCG------CAT---CCTAATCCT------------GAACAAGTTGTTCAAGATGTTCACAGGAGAGTAAAT------------------------------------------------------------------------------------------------------------------GCTTCACTGACAAGAAGGCAAATGCTACAATACACCCAAGAG---------------------GACCAACAGTCGTCGTGCTTG---ACCGGCAACCCCATAGACGACTGCTGGAAATGC---GACCCAAACTGGCCCAACGACCGCCAGAGACTAGCAGACTGCGCCATAGGTTTCGGGCAGTACGCAATGGGT------GGCAAAGGTGGAGAATACTACATCGTGACTGATTCATCAGACGACGATGCAGTGAACCCAAAGCCAGGGACACTGAGATACGCAGTGATACAA---CCTCAGCCTCTGTGGATCGTGTTTCCCAGTAACATGCTCATCAGGCTGAAGCAAGAGCTGATTTTCAATAGCTACAAGACTCTGGATGGGCGGGGAGCTAACGTTCACATTGTG---GGTGGTGGGTGCATTACGTTGCAGTATATAACCAATGTGATTATCCACAACATTCACATTCACCATTGCGTGGAGTCG------GGGAATGCTAACGTGCGTTCGAGTCCATCGCATTACGGGTGGCGGACGAAATCAGACGGCGATGGGATATCGATA---TTCGGGTCCAAGGACATTTGGATAGACCATTGCTCGCTTTCGAGATGCAAGGACGGGTTGATAGACGCAGTGATGGGGTCGACGGGGATCACCATATCCAACAACTACTTCTCGCACCACAACGAGGTGATGCTGCTGGGTCACAGCGACGACTACCTACCGGACTCGGGGATGCAGGTGACAATCGCTTTCAACCATTTTGGGGAGAAGCTGGTGCAGAGGATGCCAAGGTGCCGGCTTGGGTACATCCATGTGGTGAACAATGATTTTACTCAGTGGGAGATGTATGCCATCGGCGGAAGCGGTAACCCCACCATTAATAGCCAGGGCAATCGCTATACCGCTCCT------------TCT---AATCCGTATGCCAAGGAGGTGACGAAGAGAGTG---GAGACA---GGAGAAGGA---------------------------------------------------GAA---------TGGAAAGATTGGAACTGGAGATCCGAAGGA---GACATAATGGTGAACGGGGCGTTCTTTGTGGCATCGGGACAGGGTGTT------------------GAGGTGAAGTACGAGAAAGCCTACAGTGTGGAGCCCAAATCTGCCGTCCTGATTGATCTCCTCATCATGCAC------------------------------------------------------------------------------------------TCCGGT---------GTT------------------------------------------------------------------------------------------------------------------------------------------------------------------------------------------------------------------------------------------------------------------------------CTTGGC------------------------------------------------------------------------------------------GTCGGAGGCAGG---------------------------------GGCAACAACCTTGGGATGTGGAGCACCGGACCTAACGACGGACACCATGGCTTACCGGCGGACGACGACTACACCGATGACATGGCCGCTTCCACTCACTCCTCAATCCCTAGTCCCATTTTTCTCGTATCCGCATTCGCATGCTTTATCTTATTCTTG---------------------------------------------------------------------------------------------------------------------------------------------------------------------------------------------------------------------------------------------------------------------------------------------------------------------------------------------------------------
gnl|Poptr1|282224 ------------------------------------------------------------------------------------------------------------------------------------------------------------------------------------------------------------------------------------------------------------------------------------------------------------------------------------------------------------------------------------------------------------------------------------------------------------------------------------------------------------------------------------------------------------------------------------------------------------------------------------------------------------------TGCCTA---ACAGGTAACCCCATAGATGATTGCTGGAAGTGT---GACCCAGACTGGCCCAACAATCGCCAGAGGCTGGCGGATTGCGCTATTGGGTTCGGGCAGTACGCAATGGGT------GGCAAGAACGGTGAATATTATATAGTGACCGACTCCTCGGATGATGATGCTGTCAATCCAAGGCCAGGAACTCTCAGATATGCTGTGATACAA---CCTCAGCCCCTTTGGATTGTGTTTCCCACTAACATGCTCATTAAATTGTCCCAAGAACTCATTTTTAATAGCTATAAAACCCTTGATGGACGTGGGGCTAATGTTCACATTTCG---GGTGGTGGCTGCATTACTCTGCAGTATATAAGCAATGTTATTATTCACAACATACACATTCATCATTGTGTTCAGTCA------GGTAATACTAATGTGCGTTCAAGCCCGACCCACTTTGGGTACCGGACCAAGTCGGATGGTGATGGCATTTCCATC---TTCGGCTCCAAAGACATTTGGATTGATCACTGCTCACTTTCTCATTGTAAGGACGGTCTGATTGATGCTGTGATGGGGTCCACAGGGATCACAATATCAAACAACTTTTTCTCCCATCACAATGAGGTTATGCTGCTAGGTCATAGTGATGATTACTCGCCTGACTCTGGGATGCAGGTGACCATAGCCTTCAACCATTTTGGTGAGCAGTTGGTGCAGAGAATGCCTAGATGTAGAAGAGGGTATATTCATGTGGTGAACAATGATTTTACACAGTGGGAAATGTACGCTATTGGTGGTAGTGGTAACCCTACCATTAACAGCCAAGGGAATCGTTACACAGCTCCT------------TCC---AATCGCAATGCTAAAGAGGTTACAAAGCGGGTG---GACACG---GCGGAAGAT---------------------------------------------------GAT---------TGGAGAGGTTGGAATTGGAGATCGGAGGGA---GACATATTGGTTAATGGAGCATTTTTTGTGGCCTCAGGTGCGGAACTA------------------GAGGTGAAGTATGAGAAGGCCTACAGTGTGGAGCCCAAGTCAGCTGTTCTCATTGACCTCCTCACCATGCAC------------------------------------------------------------------------------------------TCTGGC---------GTC------------------------------------------------------------------------------------------------------------------------------------------------------------------------------------------------------------------------------------------------------------------------------CTCGGT---------------------------------------------------------------------------------------------------------------------------------------------------------------------------------------------------------------------------------------------------------------------------------------------------------------------------------------------------------------------------------------------------------------------------------------------------------------------------------------------------------------------------------------------------------------------------------------------------------------------------------------------------------------------
gnl|Carpa1|supercontig_53.152 ---------------------------------------------------------------------------------------------------------------------------------ATGTTTCTTCCCACCTGCATTTTCTTATTGTTCCTTTTCAGCTCTCTTTCT------------------------------------------------------------TACACAACCAGAGCTGCTGCTCTCAATCTC------------------------------------------------------------------------------------------------------ACCCTTCCTCACCAGCAT---CCTTACCCA------------GAAGCTGTTGTTCAAGATGTTCAAAGGAAAGTCAAT------------------------------------------------------------------------------------------------------------------ACCTCCGTCTCAAGAAGGCAACTTTTTACAGTTCAACAG------------------------CACGACCAATCTTCATGCCTC---ACCGGAAACCCCATTGACGACTGCTGGCGGTGC---GACCCGAACTGGGCCAATAACCGGCAACGCCTAGCCGACTGCTCCATCGGCTTCGGCCATGGAACCCTCGGC------GGAAAAGGCGGCAAGATCTACATAGTCACCGACTCCTCCGACAGAAACCCGGCCAACCCAACCCCAGGCACCCTCCGTCACGCCGTCATCCAA---ACCGAACCTCTCTGGATCATCTTCTCCTCCAACATGCTCATCAACCTCAGGCACGAACTAATCATCAACAGTTACAAAACCATCGACGGCCGTGGCGCTAACATCGAGATCACC---GGCCACGGTTGTCTCACCATTCAAGACGTCTCCCATGTAATCATCCACAACATCCAAATCCACCATTGCAAACCCTCG------GGTAAAACAATGATCGCCTCGTCACCAACACACGTCGGCTTTCGTGGAGTATCGGACGGCGACGGAATCTCCATC---TCCGGCTCGCAGAAGATCTGGATAGACCACTGTTCACTCAGTTACTGTACGGACGGGTTAATCGACGCCATAATGGGCTCGACGGGAATCACCATCTCCAACAGTTATTTCTCGCATCACGACGAGGTGATGTTGCTGGGTCATGACGATAAATTCTTGCCGGATTCAGGGATGCAGGTGACGATAGCGTTTAACCATTTCGGAGTGGCGCTGGTGCAGCGGATGCCGCGGTGTAGACGAGGGTATATACACGTGGTGAATAATGATTTCACGGCGTGGGAGATGTATGCTATCGGAGGTAGTGCTAATCCCACCATTAACAGCCAAGGAAACCGGTACACAGCTCCG------------GCG---AATCCCGACGCCAAGGAGGTGACGAAGCGCGTG---GAGACA---GACGAGAAC---------------------------------------------------GAC---------TGGGCGGATTGGAACTGGAGGACGGACGGC---GACTTGATGGTAAACGGTGCGTTTTTTGTGCCGTCGGGAGCCGGACTC------------------AGCGCGCAGTACGCAAAAGCGTCGAGTGTGGAGCCCAAGGCTGCGGCGCTCATTAACCAACTCACTATGAAC------------------------------------------------------------------------------------------GCTGGT---------GTC------------------------------------------------------------------------------------------------------------------------------------------------------------------------------------------------------------------------------------------------------------------------------TGGGGTGGG---------------------------------------------ACC---------------------------------------AGGGACAAGAGT---------------------------------GAGGGTGGCTCCTATCCTGGATTTATAGGTGGTGGGACAGGCGGCGGTGGCACCATGAACACCGGTGGGTCCACGAACGGGGATCGTGATGGTGACCTGTTTGGTATGATATTCGGGAGCGGTGCTCCGCCTCCACCAGCTCCACCGGCCGCCACCACAATGGTGTTATCTGTTTTGATTATTTTGGTTTTGTACACTATCATCACCAACCAAGGTGCACAACACTTGTCCTTACCATTATTA---------------------------------------------------------------------------------------------------------------------------------------------------------------------------------------------------------------------------------------------------------------------------
gnl|Vitvi1|GSVIVP00018131001 ---------------------------------------------------------------------------------------------------------------------------------------------------------------------------------------------------------------------------------------------------------------------------------------------------------------------------------------------------------------------------------------------------------------------------------------------------------------------------------------------------------------------------------------------------------------------------------------------------------------------------------------------------------------------------------------------------------------------------------------------------------------------------------ATGGGC------GGCAAGGGCGGTCAGTTCTATGTGGTCACCGACTCCTCCGACGAGGACCCCATCAACCCCGCTCCGGGCACTCTCCGGCACGCTGTGATCCAG---ACTCAACCCCTGTGGATTACCTTCTCCACCAACATGCTCATCAAACTCAAGTACGAGCTCATCGTCAACAGCTTCAAGACCATAGACGGGCGCGGAGCCAATGTGCACATCACC---GGCAGGGGCTGCATGACCCTGCAGTACGTGAGCAACGTCATCATCCACGGCGTCCACGTTCACCACTGTGTGCCCTCT------GGGAACGCCGACATCCGATCATCCCCCACACACGTGGGATGGCGTGGGAAATCGGACGGCGACGGAATCTCCATA---TTTGGGTCGAGGAAGATCTGGATCGACCATTGCTCGCTGTCATACTGTAGGGATGGATTGATTGATGCAATAATGGGTTCGACCGGGATCACCATATCGAACAACTACTTCTCCCATCATGACGAGGTGATGCTTTTAGGGCACGACGACAAGTACTCGCCGGACTCCGGGATGCAGGTGACAATAGCCTTCAACCACTTCGGTGAGGGGCTGGTGCAGCGTATGCCTCGCTGCCGGCGTGGCTACATCCACGTGGTCAACAACGACTTCACCCAGTGGGAGATGTATGCCATTGGCGGCAGCGCCAACCCCACCATCAACAGCCAGGGTAATCGCTATACTGCGCCT------------GGG---GACATCAACGCCAAGGAGGTGACAAAGCGCGTG---GAGACA---GACGAGGAG---------------------------------------------------GAT---------TGGGCAGAATGGAACTGGAGGACAGAAGGG---GACGTAATGGTAAATGGAGCTTTCTTTGTGCCATCAGGGGTAGGGCTG------------------AGCACTCAGTACGCCAAGGCTTCCAGTGTGGAGCCCAAGTCCGCCGCTCTCATTCAGCAGCTCACCATGAAC------------------------------------------------------------------------------------------GCCGGC---------GCC------------------------------------------------------------------------------------------------------------------------------------------------------------------------------------------------------------------------------------------------------------------------------CTCAGTGGCTCCAGGTACCCACCCTACTTCCCCCCCTTAACCCCCCTCTTCTCTATC---------------------------------------TCTCTCTTTTCTTCTCTATTTTATAACCGAATTACCTGTCACTTTAATTGTCTCTCCAAGTTC------------------------------------------------------------------------------------------------------------------------------------------------------------------------------------------------------------------------------------------------------------------------------------------------------------------------------------------------------------------------------------------------------------------------------------------------------------------------------------------------------------
gnl|Poptr1|228166 ---------------------------------------------------------------------------------------------------------------------------------------------------------------------------------------------------------------------------------------------------------------------------------------------------------------------------------------------------------------------------------------------------CAT---CCAGACCCT------------GAGGCTGTTGCTGAAGATGTAAAACGGAGAGTCAAT------------------------------------------------------------------------------------------------------------------GCATCTCTATCAAGAAGGCACCTTTTGTCCATT------------------------------CAAGAGAAGGACCAATGCCAA---ACTGGAAACCCCATCGACGATTGCTGGAGATGC---AACTCTAATTGGGCTAACAACCGCCAACGTTTAGCTGACTGCGCCATTGGATTTGGTCAAGGCTCGTTAGGT------GGAAGAGGTGGTCAGATCTATGTGGTCACTGACTCCTCTGACTATGATCCAGCCAACCCAAAACCAGGCACCTTACGTTACGGTGTCATCCAA---GACCAACCCCTGTGGATCATCTTCTCTTCAAATATGGTCATTAAGCTCAAACATGAGCTTATTTTCAATAGTTACAAAACTATTGATGGCCGTGGCGCAAATGTTCACATTACA---GGAAATGGGTGCATAACACTTCAATACGTATCACACATTATTATCCACAACATCCACGTTCACCACTGCAAGCCTTCT------GGAAATACTAACATAGCAGCATCACCAACACATGTTGGATGGAGAGGGAGATCAGACGGTGATGGCATTTCCATT---TTTGGGGCCCAGAAGATTTGGATCGATCACTGTTCTTTATCTTATTGCACTGATGGTTTGATTGATGCTATAATGGGGTCCACTGGGATTACCATATCAAACAACCATTTTACCCACCATGATGAAGTGATGCTATTGGGTCATGATGATAAGTATGCACTGGACACAGGTATGCAAGTTACCATAGCCTTTAATCACTTCGGCCAAGGGCTGGTGCAACGTATGCCAAGGTGTAGAAGAGGGTATATACATGTGGTGAACAATGATTTTACAGCCTGGGAGATGTATGCTATTGGTGGTAGTGCGAATCCTACCATAAATAGTCAAGGGAATCGATATACCGCACCA------------ACT---GATGATAATGCCAAAGAGGTAACAAAGAGGGTG---GACACA---AACGAGGGA---------------------------------------------------GAC---------TGGGCAGGTTGGAATTGGAGAACAGATGGG---GACATAATGGTAAACGGAGCGTTCTTTGTGCCCTCAGGAGCCGGTCTG------------------AGTGCACAGTATAGTAAAGCCTCCAGTGTGGAACCCAAGTCTGCTGGTTTAATTCAACAACTCACCTTGAAT------------------------------------------------------------------------------------------GCTGGT---------GTC------------------------------------------------------------------------------------------------------------------------------------------------------------------------------------------------------------------------------------------------------------------------------TTCGGT---------------------------------------------------------------------------------------------------------------------------------------------------------------------------------------------------------------------------------------------------------------------------------------------------------------------------------------------------------------------------------------------------------------------------------------------------------------------------------------------------------------------------------------------------------------------------------------------------------------------------------------------------------------------
gnl|Selmo1|407495 ------------------------------------------------------------------------------------------------------------ATGGATCGCCCGGCCAGAGTCTTGCTTCTTGTTCTTGCGTGCTGCTGCGCATCGCTCTTCTTCTCGCTCGCC------------------------------------------------------------------------------------------------------------------------------------------------------------------------------------------------GCCGCCTCGAGAGCGCTC---AAGGATCATCGACACCAGGGATTCAACGCTAGCGCCAGCGCCAGCGGAGCCATCGAT------------------------------------------------------------------------------------------------------AATCCCAGAGGGAATGGCACACAAAGGAGGGAAGCG---------------------------------------TTCTCGCTACTGGGCTGTGGCAGCAGCGGCAATCCGATCGACGACTGCTGGCGCTGC---GACCCAAACTGGCACAACAACCGCAAGCGCCTGGCCGAATGCGCGATTGGATTCGGCCGCAACGCGATTGGG------GGTAAGAACGGGGAGATCTACGTCGTCACCGACTCGAGCGACGACGACCCAGTGAACCCCAAGCCCGGCACGCTGCGCTACGGCGTCATCCAG---TCGGAGCCGCTGTGGATCATCTTCGAGCGCGACATGAGCATCCGGCTGAGCCAGGAGTTGATCGTCAACAGCTACAAGACGATCGATGGGCGAGGCGCCAACGTGGAGATTGCT---CACGGCCCCTGCATCACGATCCAGTACGTGTCCCACGTCATCGTCCACGGCATCGCGGTCCACGATTGCAAGCCTGGG------GGACCGGCGATGGTGAGGAGCAGCACGACTCACTTCGGATGGAGGACGGTGTCGGACGGGGACGGGATTTCCATC---TTTGGATCCAACAACATCTGGGTGGATCACTGCACGCTCGCACGCTGCACTGATGGTCTCATCGACGCCATCATGGCTTCCACGGACATTACCATTTCAAACAACCATTTCAGCGACCACGACAAGGTGATGCTCCTGGGACACAACGACGATTACACTGCGGACCGGGCAATGCAAGTGACTGTAGCTTACAATCACTTTGGACAGGGTTTAGTCGAAAGAATGCCGAGATGCCGACACGGATACTTCCACGTCGTCAACAACGATTACACCGAGTGGAGGATGTACGCCATTGGAGGCAGCGCGAACCCCACGATTAACGCCGAAGGCAATAGATTCTTTGCGGGA------------TTC---AACGAAAACTCGAAAGAGATAACAAAGCGAGAG---TACACG---GAGCAATCC---------------------------------------------------ATA---------TGGAAGAGCTGGAACTGGAGATCCGAGGGG---AACTTGTTCATGAATGGAGCGTACTTCATCACGTCTGGAGCTGGATCC------------------GGGTCGGTCTACGGCAAGGCCTCGAGCCTCGCCGCCAAGCCCGCGGCCTACGTTGGTGAGCTAACTCTCTCG------------------------------------------------------------------------------------------GCAGGA---------GCA------------------------------------------------------------------------------------------------------------------------------------------------------------------------------------------------------------------------------------------------------------------------------CTTCTC------------------------------------------------TGC---------------------------------------GGCATAGGATTT---------------------------------CCATGC------------------------------------------------------------------------------------------------------------------------------------------------------------------------------------------------------------------------------------------------------------------------------------------------------------------------------------------------------------------------------------------------------------------------------------------------------------------------------------------------------------------------
gnl|Selmo1|81909 ---------------------------------------------------------------------------------------------------------------------------------------------------------------------------------------------------------------------------------------------------------------------------------------------------------------------------------------------------------------------------------------------------------------------------------------------------------------------------------------------------------------------------------------------------------------------------------------------------------------------------------------------------------------------------ACCGGGAACCCCATCGACGACTGCTGGCGCTGC---GATCCCCACTGGCACTCCCACCGCAAGCGCCTGGCCGATTGCGCCATCGGCTTCGGCAAGAACACCATCGGC------GGCCGCGACGGCGATTTCTACACGGTCACCGATTCCTCG---GACGATCCTGTGAATCCGAGGCCCGGATCGCTGCGCTACGGCGCCATCCAG---GACCGCCCACTGTGGATCATCTTCGCGCGCGACATGACCATCGTCCTCTCCCAAGAGCTCATCGTCAACAGCCACAAGACGATCGACGGCCGGGGGCACGCGGTACGGATTGCG---TACGGCGGGTGCCTGACCGTGCAGTACGTCCGCAACGTCATCGTGCACGGAATCGGCATCCACAGCTGCCGCCGTACG------GGGCCGGCCATGGTACGGAGCTCGCCCGGCCACGTCGGCTGGCGGACGGTGTCGGACGGCGACGGAATATCCATC---TTCGGCTCCCGGGACGTGTGGATCGACCACTGCTTCCTGGCCGACTGCGCGGACGGCCTCATCGACGCGATCATGGGATCCACGGGGATCACGATCTCAAACAATTACTTTCGCGACCACAACAAGGTGATGTTGCTCGGCCACAGCGATAGCTACACCCTCGACAAGATGATGCAAGTCACCATCGCTTTCAATCACTTCGGGGAGGGGCTTGTGCAGCGAATGCCCAGGTGCCGGTATGGATACTTCCACATTGTCAACAATCACTACACGCACTGGAGAATGTACGCGATCGGCGGCAGCGCAAACCCCACGATCAATAGCCAGGGCAACAGATTCGTGGCGCCA------------GCC---GACGTTAACTCCAAGCAGGTGACCAAGCGAGAG---TTTGCG---GGCGAGCGG---------------------------------------------------AGC---------TGGATGAAGTGGAACTGGCGATCCGAGGGT---GACAGTTACATCAACGGCGCGTATTTCAGGCCCTCGGGCGCGGGAAGC------------------GCCGCGGTATATGCCAAGGCATCGAGTCTCCCCGCGAGGCCTGCGGCGTTGGTGCCGGCCATGACGGCCTTC------------------------------------------------------------------------------------------GCGGGG---------CCC------------------------------------------------------------------------------------------------------------------------------------------------------------------------------------------------------------------------------------------------------------------------------CTGAAT------------------------------------------------TGC---------------------------------------CGCCACCATGTA---------------------------------TCTTGT------------------------------------------------------------------------------------------------------------------------------------------------------------------------------------------------------------------------------------------------------------------------------------------------------------------------------------------------------------------------------------------------------------------------------------------------------------------------------------------------------------------------
gnl|Arath7|AT3G27400 ------------------------------------------------------------------------------------------------------------ATGGTTTCGTATTCTAATAATCATTTTGCATACGCATTTCTACTTCTTCTAACAATCGGTAACACGCTTGCA---------------------------------------------------------------------------------------------------------------------------------------------------------------------------------------TTTTCTTCGAGTTTGCCGGATCATGTT---CAAGATCCA------------AATCTAGTCGTTGACGACGTTAACAGAAGTGTATTC---------------------------------------------------------------------------------------------------------------------AATGCGTCAAGGAGGAGCTTG---------------------------------------GCCTACCTA---TCTTGTAGA---ACCGGAAATCCTATTGACGATTGTTGGCGGTGT---GACCCTAATTGGGAAACAAACCGCCAACGGTTAGCAGATTGTGCCATTGGATTTGGCAAAAATGCTATCGGA------GGGCGCAAAGGTCGAATCTATGTAGTTACGGATCCTGCCAACGACGATCCCGTAAACCCTAGACCTGGGACTCTAAGATATGCAGTGACACAA---GAAGAACCATTATGGATCATTTTCAAGAGAGATATGGTCATTAGGCTCAAAAAAGAACTTATCATCACATCTTTCAAGACCATTGATGGTAGAGGCTCGAGTGTTCACATTACC---GATGGACCATGCTTAAAGATCCACTATGCAACTAACATCATAATTCATGGCATTAACATCCATGACTGTAAACCAGGA------TCAGGTGGCATGATTAAAGATGGTCCACATCACACCGGGTGGTGGATGCAGTCCGATGGAGACGCGGTGGCGATA---TTTGGAGGGAAACACGTGTGGATTGACCATTGCTCGTTGTCGAACTGCGATGATGGACTCATAGACGCTATACATGGTTCCACGGCTATAACCATATCGAACAATCATATGACGCACCATGATAAGGTCATGCTTTTAGGACATAGCGATAGTTACACGCAGGACAAGAACATGCAAGTCACAATTGCGTTTAACCATTTCGGAGAAGGACTCGTTCAAAGAATGCCACGGTGCAGGCATGGATATTTCCATGTAGTGAACAATGATTATACTCACTGGGAAATGTATGCAATCGGTGGAAGTGCTTCTCCAACTATATACAGCCAAGGGAATAGATTTCTTGCTCCT------------AAC---ACCCGCTTTAATAAAGAGGTTACAAAACATGAA---GATGCA---CCCGAAAGC---------------------------------------------------AAA---------TGGAGAGATTGGAATTGGAGATCGGAAGGC---GATATGTTGTTGAACGGAGCTTATTTCCGCGAGTCCGGTGCTGAAGCT------------------CCGTCTACTTATGCAAGAGCTTCAAGCCTGAGTGCGAGGCCATCGTCACTTGTGGGTTCCATCACCACGACA------------------------------------------------------------------------------------------GCAGGC---------ACT------------------------------------------------------------------------------------------------------------------------------------------------------------------------------------------------------------------------------------------------------------------------------TTGAGT------------------------------------------------TGT---------------------------------------CGGCGAGGCCGT---------------------------------CGCTGT------------------------------------------------------------------------------------------------------------------------------------------------------------------------------------------------------------------------------------------------------------------------------------------------------------------------------------------------------------------------------------------------------------------------------------------------------------------------------------------------------------------------
gnl|Medtr1|CT961057_14.3 ---------------------------------------------------------------------------------------------------------------------------ATGACTTTTCTTTCATACTTTCTCATTCTTTTTGCTCTTTTAATCCCAAATTTTGTT---------------------------------------------------------------------------------------------------------------------------------------------------------------------------------------------------TCATCCTCTTCAGTT---CAAGACCCT------------GAACTTGTTGTACAAGATGTACAAAGGAGCATCAAT------------------------------------------------------------------------------------------------------------------GTCTCTAGGTCTAGGAGAAACTTG---------------------------------------GGCTATTTA---TCATGTGGA---ACTGGCAACCCAATTGATGATTGTTGGAGATGT---GACCCAAATTGGGAGAACAACCGACAAAGACTAGCTGATTGTGCAATTGGATTTGGAAAAGATGCAATTGGT------GGTAAAAATGGTAAAATCTACATTGTAACTGATTCAGGTGATGATGATGCAGTAAACCCTAAACCAGGAACCCTAAGGTATGGTGCAATTCAA---GATGAACCATTATGGATCATATTCAAAAGAGATATGGTAATTCAGTTAAAACAAGAGCTTTTGGTAAATTCATACAAGACAATTGATGGAAGAGGTGCTAGTGTTCACATTGCA---AATGGTGGATGTATTACAATACATTATGTTAATAATGTTATAATACATGGTATTCATGTTCATGATTGTGTTCCAACA------GGGAATACAAATATAAGGGATTCACCAGAACATAGTGGTTTTTGGACCGTTTCTGATGGTGATGGAATTTCAGTG---TTTAATTCACAACATATTTGGATTGATCATTGTTCTTTGTCTAATTGTCGTGATGGTCTTATTGATGTTATACATGGATCTAATGCTATTACTATTTCAAATAACTATATGACTCATCATGACAAAGTTATGCTTTTGGGACATAGTGATTCTTATACACAAGACAAGGACATGCAAGTTACTATTGCTTTTAATCATTTTGGTGAAGGGCTTGTCCAAAGAATGCCAAGATGTAGACATGGCTATTTTCATGTGGTGAACAATGATTACACACATTGGGAAATGTATGCAATTGGAGGGAGTGCTAACCCTACAATCAATAGCCAAGGGAACAGATTTCTTGCACCA------------GAT---AATAGATTTAGCAAGGAAGTAACAAAGCATGAA---GATGCA---TCAGAAAGT---------------------------------------------------GAA---------TATAATAGTTGGAATTGGAGATCAGAGGGT---GATTTGTTCTTGAATGGAGCATTCTTTAGACAAACTGGTGCTGAATCT------------------TCTTCAATCTATGCTAGGGCTTCAAGTCTTAGTGCAAGACCAGCCTCTCTTGTTGGTTCCATCACTACTACT------------------------------------------------------------------------------------------TCTGGT---------GTG------------------------------------------------------------------------------------------------------------------------------------------------------------------------------------------------------------------------------------------------------------------------------CTCACT------------------------------------------------TGC---------------------------------------AAGAAGGGAAAC---------------------------------CGTTGCTAA---------------------------------------------------------------------------------------------------------------------------------------------------------------------------------------------------------------------------------------------------------------------------------------------------------------------------------------------------------------------------------------------------------------------------------------------------------------------------------------------------------------------
gnl|Medtr1|CT030174_5.3 ------------------------------------------------------------------------------------------------------------------------ATGGCAGTTCCACTCACATACATGCTACTACTCTCATTACTACTTTTTGTACCTTCCTTC------------------------------------------------------------------------------------------------------------------------------------------------------------------------------------------------ATTCAATCTTCCCCACTT---CAAGATCCT------------GAATTAGTAGTCCAAGATGTACAAAAGAGTATTAAT------------------------------------------------------------------------------------------------------------------------GATTCAAGGAGAAACTTA------------------------------------------GCATTCCTTTCTTGTGGA---AGTGGCAACCCTATTGATGATTGTTGGAGATGT---GACAAAAATTGGGAAAAGAATCGTCAACGTTTAGCAGATTGTGCCATTGGATTTGGCAAACATGCAATTGGA------GGAAGAGATGGTAAAATATATGTAGTAACTGATCCTGGT---GATCATGCTGTGAATCCAAAGCCAGGAACATTAAGATATGGTGTTATTCAA---GAAGAACCATTGTGGATAATCTTCAAGCGTGACATGGTTATTAAGCTTAAACAAGAGCTAATGATGAATTCTTTCAAAACAATTGATGGTAGAGGAACAAATGTGCACATTGCT---GGTGGACCTTGTATTACTGTACAATTTGTGACAAATATTATTATTCATGGGATTAATATACATGATTGTAAAAGAGGT------GGGAATACTTATGTGAGAGATACACCTACACATTATGGTTTTAGGACACTTTCTGATGGTGATGGAGTGTCTATT---TTTGGTGGGAGTCATGTTTGGGTTGATCATTGCTCTCTTTCTAATTGCCGTGATGGATTAATTGATGTTATTCATGGATCTACAGCTATTACTATTTCTAATAATTTCATGACTCATCATAATAAGGTTATGCTTTTGGGTCATAGTGATAGTTTCACTAGAGATAAGAATATGCAAGTTACCATTGCCTTTAACCATTTTGGAGAAGGACTAGTTCAAAGAATGCCAAGATGTAGGCATGGATATTTTCATGTGGTGAACAATGACTACACACATTGGAGAATGTATGCCATAGGAGGAAGTGCTAATCCAACCATCAATAGCCAAGGCAATAGATTTCTTGCTTCC------------AAT---GACAATACCTTCAAAGAGGTGACAAAGCGCGAG---AATGCA---GGACAAAGT---------------------------------------------------CAA---------TGGAAGAATTGGAATTGGAGATCCAGTGGT---GATTTGATGTTAAACGGTGCATTCTTTAGGCCATCAGGAGCAGGTTCA------------------TCTTCAAGCTATGCAAGAGCATCTAGTTTGGCAGCAAAACCATCTTCTCTAGTAGCATCTCTCACTGCATCA------------------------------------------------------------------------------------------GCAGGA---------TCA------------------------------------------------------------------------------------------------------------------------------------------------------------------------------------------------------------------------------------------------------------------------------CTAAAC------------------------------------------------TGC---------------------------------------AGAAAAGGATCT---------------------------------CGCTGCTGA---------------------------------------------------------------------------------------------------------------------------------------------------------------------------------------------------------------------------------------------------------------------------------------------------------------------------------------------------------------------------------------------------------------------------------------------------------------------------------------------------------------------
gnl|Arath7|AT5G63180 ------------------------------------------------ATGTTTCGTCCCAATTCTCTTTTAATACCTTCAAATTTATCAACAACAAAAAGCCAAAGAAACACAATGCTAAATTCTTCATATCTATCCTTCGCACTTATCTTTTTCTGCTGCATTTTGTTCTCCGCTCTC------------------------------------------------------------------------------------------------------------------------------------------------------------------------------------------------GCTTCGTCTTTGCCCGTT---TCCGACCCT------------GAGCTTGTTGTCGAGGAAGTACACAGAAAAATAAAC------------------------------------------------------------------------------------------------------------------GAGTCCATATCAAGAAGGAAGCTA---------------------------------------GGGTTCTTC---TCGTGCGGG---AGTGGTAATCCAATCGATGATTGTTGGCGATGC---GACAAGGATTGGGAGAAAAACCGAAAACGGTTAGCAGACTGTGGTATCGGTTTTGGCAAGAACGCTATTGGC------GGTCGTGATGGTGAAATCTATGTGGTCACGGATCCAGGAAACGATGATCCAGTAAACCCTAGACCGGGAACACTAAGATACGCAGTCATTCAA---GATGAACCGCTATGGATCATTTTTAAGCGAGACATGACGATCCAACTAAAAGAAGAACTCATCATGAATTCTTTCAAAACCCTAGACGGACGAGGAGCCTCCGTACACATCTCC---GGTGGGCCATGTATAACCATACAATATGTAACCAACATCATCATCCATGGTTTACACATACATGACTGCAAGCAAGGT------GGGAATACTTACGTACGTGACTCACCAGAGCATTACGGATATAGAACGGTATCCGACGGTGACGGTGTGTCAATA---TTCGGTGGAAGCCACGTGTGGGTTGATCATTGCTCGCTATCGAATTGCAACGACGGGTTAATTGATGCAATTCGTGGATCAACGGCTATAACGATCTCGAACAATTATTTGACGCATCATAATAAGGTTATGTTATTGGGACACAGTGATACGTACGAACAAGACAAGAACATGCAAGTCACTATCGCTTTTAACCATTTTGGAGAAGGCCTCGTCCAAAGAATGCCAAGGTGTAGACATGGATATTTCCATGTGGTGAACAATGACTATACACATTGGGAAATGTATGCAATTGGAGGAAGTGCTAATCCTACCATCAACTCTCAAGGCAACCGTTTTCTTGCTCCT------------GAT---GACTCATCTAGCAAAGAGGTAACAAAGCACGAG---GATGCG---CCGGAAGAC---------------------------------------------------GAA---------TGGAGAAATTGGAATTGGAGATCTGAAGGA---GATCTACTGCTTAATGGTGCATTCTTCACCTATTCTGGTGCTGGACCAGCTAAA------------TCATCAAGCTATTCAAAAGCTTCGAGTCTAGCCGCGAGACCGTCCTCTCATGTTGGTGAGATAACTATAGCC------------------------------------------------------------------------------------------TCGGGT---------GCA------------------------------------------------------------------------------------------------------------------------------------------------------------------------------------------------------------------------------------------------------------------------------CTCAGC------------------------------------------------TGC---------------------------------------AAAAGGGGTTCT---------------------------------CATTGT------------------------------------------------------------------------------------------------------------------------------------------------------------------------------------------------------------------------------------------------------------------------------------------------------------------------------------------------------------------------------------------------------------------------------------------------------------------------------------------------------------------------
gnl|Arath7|AT4G24780 ------------------------------------------------------------------------------------------------------ATGAAAATGCAGACGAAGAAGCTCTTTATCACCATTGTCTCCTTTCTTCTCTATGCTCCATTGTTCTTATCTTCACCA---------------------------------------------------------------------------------------------------------------------------------------------------------------------------------------------------------------GTT---CCTGACCCT------------GAATCTGTCGTTGAAGAAGTTCACAAGAGCATTAAT---------------------------------------------------------------------------------------------------------------GCGTCGGTTGCAGGAAGAAGGAAGTTA---------------------------------------GGTTACCTC---TCATGTACG---ACCGGTAACCCAATCGACGACTGTTGGCGTTGT---GACCCTCACTGGGAGCAACACCGTCAACGTCTCGCTGACTGCGCCATTGGATTCGGCAAAAACGCCATCGGT------GGCCGTGACGGTCGGATCTACGTGGTCACCGACTCAGGAAACGACAACCCAGTTAGCCCCAAGCCCGGAACTTTAAGACACGCCGTGGTCCAA---GACGAGCCACTCTGGATCATCTTCCAACGAGACATGACGATTCAGCTCAAAGAAGAGCTAATCATGAACTCATTCAAGACCATCGATGGCCGTGGTGCTTCCGTACACATCTCT---GGTGGGCCTTGTATAACGATCCAGTACGTGACCAACATTATCATCCATGGGATTCATATCCATGATTGCAAGCAAGGT------GGCAACGCTATGGTGCGGAGCTCTCCACGGCATTTCGGGTGGAGAACGATATCGGACGGTGATGGTGTCTCTATC---TTTGGAGGAAGTCATGTTTGGGTTGACCATTGTTCGTTCTCTAACTGTGAAGATGGACTTATTGATGCTATCATGGGCTCGACGGCTATCACTTTGTCTAACAATCATATGACACATCATGATAAGGTCATGTTGCTTGGTCATAGTGATACTTACAGTCGTGACAAGAATATGCAAGTTACCATTGCTTTTAACCATTTTGGTGAAGGCCTTGTCCAAAGAATGCCCAGGTGTAGACATGGATACTTCCATGTGGTGAACAATGACTACACACATTGGGAGATGTATGCGATTGGTGGAAGTGCTAATCCTACAATCAATAGTCAAGGGAACAGATTTTTGGCACCC------------AAT---ATCAGATTTAGCAAAGAAGTGACTAAGCATGAG---GACGCG---CCTGAGAGC---------------------------------------------------GAG---------TGGAAGAGATGGAATTGGAGATCTTCCGGA---GATTTGTTGCTAAACGGTGCGTTTTTTACTCCGTCTGGTGGTGCAGCC------------------TCGTCTAGCTATGCAAAGGCTTCGAGCCTTGGGGCTAAACCGTCTTCTCTAGTTGGACCATTGACGTCTACT------------------------------------------------------------------------------------------TCTGGT---------GCA------------------------------------------------------------------------------------------------------------------------------------------------------------------------------------------------------------------------------------------------------------------------------CTGAAT------------------------------------------------TGC---------------------------------------CGTAAAGGTTCC---------------------------------CGTTGC------------------------------------------------------------------------------------------------------------------------------------------------------------------------------------------------------------------------------------------------------------------------------------------------------------------------------------------------------------------------------------------------------------------------------------------------------------------------------------------------------------------------
gnl|Poptr1|815540 ---------------------------------------------------------------------------------------------------------------------------ATGTCAAGACTTGCAATCCTTCTGATTTTCTTTTTCTCTGCTCCAGCACCACATTTT------------------------------------------------------------------------------------------------------------------------------------------------------------------------------------------------GTTTTCTCTTCATCAATT---CAGGACCCT------------GAGCTAGTGGTGCAGGAGGTGCATAGGAGCATCAAT------------------------------------------------------------------------------------------------------------------------GCTTCAAGAAGAAACCTT---------------------------------------GGCTATTTA---TCATGTGGA---ACTGGCAACCCTATAGATGATTGCTGGAGGTGT---GACCCCAATTGGGAGAGGAATCGCCAGCGGCTAGCTGATTGTGCTATTGGGTTTGGCAAGAACGCTATTGGG------GGTAGAAATGGTCGAATTTATGTTGTGACCGACTCTGGTAATGATGATGCGGTGAACCCTAAGCCAGGAACTCTTAGGCATGCTGTAATTCAG---GACGAGCCCTTGTGGATCATCTTCAAGAGAGACATGGTAATTCAGCTGAGGCAAGAGCTGGTCATGAATTCTTACAAGACTATTGATGGTAGGGGTGCTAGTGTTCACATTGCC---GGGGGACCATGCATTACTATTCATTATGCTACTAACATTATCATACATGGCATACATATACATGACTGTAAGCAAGGA------GGGAATGGTGATATACGAGACTCTCCTCGCCACTCCGGTTGGTGGACTCCCTCGGACGGTGATGGGGTTTCCATC---TTTGCTAGCAAGCATATATGGGTTGACCATTGCTCATTGTCTAACTGTCATGATGGACTTATTGATGCCATTCATGGATCGACAGCCATCACTATCTCCAACAACTTCATGACCCATCATGACAAGGTCATGCTGTTGGGCCATAGCGACTCGTATACACAAGACAAAGACATGCAAGTGACTATAGCCTTTAATCATTTTGGCGAAGGGCTGGTGCAAAGAATGCCAAGGTGCAGGCATGGGTACTTTCATGTTGTGAACAATGACTACACCCACTGGGAAATGTATGCCATTGGCGGGAGCGCTTCTCCTACAATCAACAGTCAAGGAAATAGATTTCTTGCACCA------------AAT---AGAAGATTTAACAAGGAGGTGACTAAACATGAG---GATGCA---CCCGAGAGT---------------------------------------------------GAG---------TGGAGGCACTGGAACTGGAGGTCAGAAGGA---GACTTAATGTTGAATGGTGCCTATTTCCGGCAATCAGGCGCTGGTGCA------------------TCTTCAAGCTATGCAAGGGCTTATAGCCTGAGTGCAAGACCATCTTCTCTTGTGGGTTCAATGACCCTGACT------------------------------------------------------------------------------------------TCCGGT---------GTA------------------------------------------------------------------------------------------------------------------------------------------------------------------------------------------------------------------------------------------------------------------------------CTTAAC------------------------------------------------TGC---------------------------------------AGGAAGGGCTCT---------------------------------CGATGC------------------------------------------------------------------------------------------------------------------------------------------------------------------------------------------------------------------------------------------------------------------------------------------------------------------------------------------------------------------------------------------------------------------------------------------------------------------------------------------------------------------------
gnl|Vitvi1|GSVIVP00020601001 ---------------------------------------------------------------------------------------------------------------------------ATGGCCACCTTTGCAATGTCTCTTCTCTTCTTGTTCTCTCTTCTTCCTCCAATTCTT------------------------------------------------------------------------------------------------------------------------------------------------------------------------------------------------GGTTCCTCCGCACCAGTC---CAAGACCCT------------GAAGTAGTTGTGCAAGAGGTGCACAGGAGCATCAAT------------------------------------------------------------------------------------------------------------------------GCCTCTAGGAGGAACTTG---------------------------------------GGCTATTTC---TCTTGTGGA---ACAGGCAACCCTATCGACGATTGCTGGAGGTGC---GACGCCAACTGGGACAAGAACCGCCAGCGGTTAGCCGACTGCGCTATTGGGTTTGGCAAGGATGCAATGGGC------GGAAAGAATGGTAGAATTTACGTGGTCACCGACTCCGAGGACGATGACCCTGTCAATCCAAGGCCAGGGACTCTCCGGCATGCTGTGATCCAA---GATGAGCCATTGTGGATCATCTTCAAGCGTGACATGGTCATCAAGCTGAAGCAAGAGCTGGTGATGAACTCGTTCAAGACCATTGATGGTAGGGGTGCTAGCGTTCACATTGCT---GGAGGGCCATGCATTACCATCCATTACGCCAGTAACATCATCATACATGGTCTCCATATCCATGACTGTAAGCAAGGA------GGGAATGCCAACATCAGAAACTCTCCTCACCACTCCGGCTGGTGGACAGTATCTGATGGTGATGGGGTGTCCATC---TTCGGTGGGAGGCATATATGGGTTGACCATTGCTCTTTGTCCAACTGCCATGACGGCCTCATTGATGCCATCCATGGATCCACCGCCATAACCATCTCTAACAATTTCATGACTCACCATGACAAGGTCATGCTCCTGGGCCACAGCGATTCTTATACAGAAGACAAGAACATGCAAGTCACCATTGCCTTCAACCATTTCGGAGAGGGGCTCGTGCAGAGAATGCCCAGATGTAGGCATGGGTATTTTCATGTGGTGAACAACGACTACACCCACTGGGAAATGTATGCCATTGGTGGAAGTGCTGACCCTACCATCAACAGCCAGGGCAACAGATTCCTAGCACCC------------AAT---GATAGATTTAAGAAAGCTGTGACAAAGCATGAG---GATGCA---CCAGAAAGT---------------------------------------------------GAG---------TGGAGGCATTGGAACTGGAGATCTGAAGGG---GACCTGATGTTGAATGGTGCCTTCTTCCTGCAGTCGGCGGCAGGCGCT------------------TCTTCCAGCTACGCCAGAGCTTCCAGCTTGAGTGCCAGACCATCTTCTCTGGTGGGTTCAATCACCTTGGGT------------------------------------------------------------------------------------------TCTGGC---------GCA------------------------------------------------------------------------------------------------------------------------------------------------------------------------------------------------------------------------------------------------------------------------------CTCGGC------------------------------------------------TGC---------------------------------------AGGAAGGGGTCT---------------------------------CGTTGC------------------------------------------------------------------------------------------------------------------------------------------------------------------------------------------------------------------------------------------------------------------------------------------------------------------------------------------------------------------------------------------------------------------------------------------------------------------------------------------------------------------------
gnl|Arath7|AT1G67750 ------------------------------------------------------------------------------------------------------------ATGAGAATGACACTTGTTCACTTGTCTCTCTCCCTCTTCTCATGTCTCCTCCTTGTCCTTTCTCCGACCTTC------------------------------------------------------------------------------------------------------------------------------------------------------------------------------------------------ATTGCCTCCACTCCCGTC---TCCGAACCC------------GAACTCGTAGTTCAAGAAGTTAACGAAAAGATTAAT------------------------------------------------------------------------------------------------------------------------GCGTCTAGGAGGAATCTA---------------------------------------GGCGTGCTC---TCATGTGGG---ACCGGAAATCCAATTGACGACTGTTGGAGATGC---GACCCGAAATGGGAGAAAAACCGACAACGGTTAGCCGATTGCGCGATCGGGTTTGGCAAACACGCAATCGGT------GGTCGTGACGGTAAAATCTACGTGGTGACTGACTCGAGTGACAAAGACGTGGTTAACCCTAAACCCGGAACCCTTAGACACGCGGTGATCCAA---GACGAGCCACTATGGATCATCTTCGCGCGTGACATGGTCATAAAACTAAAAGAAGAGCTGATTATGAACTCTTTCAAGACTATAGACGGCCGTGGAGCGAGCGTCCACATTGCT---GGTGGCGCGTGTATCACCGTCCAGTACGTGACCAACATCATCATCCACGGTGTTAACATCCATGACTGTAAAAGAAAG------GGGAATGCTTACGTTAGAGACTCTCCGTCGCATTATGGGTGGAGGACAGCGTCTGACGGTGACGCCGTCTCGATT---TTTGGTGGCTCCCACGTGTGGGTAGACCATTGCTCGTTGTCCAACTGCGCTGACGGTCTGATAGACGCCATTCATGGATCAACGGCCATTACTATCTCTAATAACTATTTGAGTCACCACAATAAAGTCATGCTTTTGGGACACAGTGATTCGTACACGAGAGACAAGAACATGCAAGTCACCATTGCCTTTAATCACTTTGGAGAAGGTCTTGTTCAGAGAATGCCAAGATGTAGACATGGATATTTTCATGTGGTGAATAATGATTATACACATTGGCAAATGTATGCAATTGGTGGAAGTGCAGCTCCAACGATTAACAGTCAAGGCAATAGGTTTCTTGCTCCA------------AAC---GACCATGTCTTTAAAGAGGTGACTAAATACGAA---GATGCA---CCACGAAGC---------------------------------------------------AAA---------TGGAAGAAATGGAATTGGAGATCGGAAGGT---GATTTGTTCCTAAACGGTGCGTTTTTTACGCCTTCGGGTGGAGGAGCC------------------TCTTCAAGCTATGCTAAGGCTTCGAGTTTGTCGGCTAGACCGTCCTCATTGGTGGCTTCAGTCACGTCCAAT------------------------------------------------------------------------------------------GCTGGT---------GCA------------------------------------------------------------------------------------------------------------------------------------------------------------------------------------------------------------------------------------------------------------------------------CTCTTT------------------------------------------------TGT---------------------------------------AGAAAAGGATCA---------------------------------CGATGT------------------------------------------------------------------------------------------------------------------------------------------------------------------------------------------------------------------------------------------------------------------------------------------------------------------------------------------------------------------------------------------------------------------------------------------------------------------------------------------------------------------------
gnl|Carpa1|supercontig_33.89 ---------------------------------------------------------------------------------------------------------------------------ATGGAGATCCCATTCAATTTTCTCATTACCCTTCTTGTTTTAGCTCCAACTTTGGTT------------------------------------------------------------------------------------------------------------------------------------------------------------------------------------------------TCTTCATCTTCAGCCGTT---CAAGATCCG------------GAACTGGTAGTACAACAAGTACAAGAAAGCATCAAT------------------------------------------------------------------------------------------------------------------------GCATCGAGGAGGAATCTT---------------------------------------GGTTTTTTA---TCATGCGTA---ACCGGCAACCCGATTGACGATTGCTGGCGGTGC---GACACAAACTGGGAGAAGAACCGGAAGCGCTTGGCTGATTGCGGCATTGGGTTCGGGAAACACGCCATTGGA------GGACGAGATGGAAAGATTTATGTAGTGACTGACCCGAGTGACTCCGACCCGGTTAACCCAAAACCAGGGACTCTCCGTCACGCTGTCATCCAA---GACGAGCCGCTCTGGATCATCTTCAAACGCGACATGGTGATAAAGCTGAAGCAGGAGCTGCTAATGAACTCGTTTAAGACGATCGACGGGCGCGGAGCCAGTGTCCATATCGCC---GGCGGACCATGCATCACCATCCAGTACGTGACTAATATCATCATTCATGGGATAAACATACATGATTGTAAGCGAGGA------GGGAATGCTTACGTGCGGGACTCCCCATCGCATTACGGGTGGAGGACTATATCGGACGGTGATGGAGTGTCGATA---TTTGGAGGGAGTCATGTTTGGGTAGATCACTGTTCTCTGTCGAATTGTAACGACGGGTTGATTGATGCTATTCATGGATCAACGGCTATCACTATATCTAATAATTATATGACTCATCATAACAAGGTCATGCTTTTGGGTCATAGTGATTCATATACCCAAGATAAGAACATGCAGGTCACAATTGCTTTTAACCATTTCGGTGAAGGTCTTGTTCAAAGAATACCCAGATGCAGACATGGGTATTTCCATGTGGTGAACAATGACTATACGCATTGGTTAATGTACGCCATTGGAGGGAGTGCTGCTCCCACAATTAACAGCCAAGGGAATAGGTTTCTTGCTCCC------------AAT---AACCAGAACAGCAAAGAGGTGACAAAGAGGGAG---AATACG---TCACAGAGT---------------------------------------------------AAA---------TGGAAGAAGTGGAATTGGAGGTCAGAGGGA---GACTTGATGTTAAACGGTGCGTTTTTCACGCCATCTGGGGCAGGAGCA------------------TCTTCAAGCTATGCAAAAGCTTCGAGTCTCAGTGCCAGATCCTCTTCACTAGTCACCTCCATTACAGCAGGG------------------------------------------------------------------------------------------GCTGGT---------GCG------------------------------------------------------------------------------------------------------------------------------------------------------------------------------------------------------------------------------------------------------------------------------CTTAAA------------------------------------------------TGC---------------------------------------TGGAAAGGCTCG---------------------------------CGCTGT------------------------------------------------------------------------------------------------------------------------------------------------------------------------------------------------------------------------------------------------------------------------------------------------------------------------------------------------------------------------------------------------------------------------------------------------------------------------------------------------------------------------
gnl|Vitvi1|GSVIVP00030705001 ATGAAGGAGGTGGACCCAATTATCCCGGCTTTATTCCTTTATAATCCCACTCCCTTCTCTCAACTTTCTCACTACTTTTTCTTCTCTTCTCTGTTTTTCTTATTTTCAAGACGGGAGAAAGCTATGGCAATTCCTCTCTCTGTTCTTCTCTTCCTCCTGCCTCTTCTGTCTCCAACCTTC------------------------------------------------------------------------------------------------------------------------------------------------------------------------------------------------ATTTCCTCTTCGCCGGTT---CAAGATCCT------------GAGCTAGTAGTAGAAGAAGTGCACAAGAGGATCAAT------------------------------------------------------------------------------------------------------------------------GCTTCAAGGAGGAACTTG---------------------------------------GGGTTCCTG---TCTTGCGGA---ACCGGCAACCCCATCGACGACTGCTGGCGGTGC---GACCCAGATTGGGAAAAGAACCGCCAGGGTTTGGCTGACTGCTCAATCGGGTTTGGGAGGCATGCCATAGGC------GGAAGAGATGGGGAGATTTACGTGGTGACAGACTCAGGGGACTATGACCCTGTGAACCCTAAGCCTGGCACTCTGAGATATGCAGTGATCCAA---AAGGAGCCATTGTGGATCATTTTCCAGAGGGATATGGTGATCAAACTGAAGGAAGAGCTGATCATGAACTCGTTCAAGACCATCGACGGAAGAGGCGCCAGCGTCCACATTGCG---GGAGGGCCGTGCATTACTATCCAGTACGTGACCAACATTATCATTCATGGCCTCAACATACACGACTGCAAGCAAGGA------GGAAACGCCAATGTGAGGGACTCCCCCGACCATTACGGGTGGAGGACGATATCAGACGGGGATGGGGTGTCCATA---TTCGGGGGAAGCCATGTTTGGGTGGACCACTGCTCTCTCTCCAACTGCAATGACGGACTGGTGGATGCCATCCATGGATCCACGGCCATCACCATCTCCAACAACTACATGACCCATCATAACAAGGTCATGCTATTGGGCCACAGTGATTCCTATACTCAAGACAAGAACATGCAGGTTACCATTGCCTTCAACCATTTTGGAGAAGGTCTCGTCCAGAGAATGCCCAGATGTCGACACGGCTATTTTCATGTGGTGAATAACGACTACTCGCACTGGGAAATGTACGCTATTGGGGGAAGCGCGGAGCCTACAATTAACAGCCAAGGCAATAGATTTCTTGCTCCT------------GAT---GACAGATTCAGCAAGGAGGTAACCAAACATGAG---GATGCA---CCACAGAGC---------------------------------------------------CAA---------TGGAAGAATTGGAATTGGAGATCAGAAGGA---GATTTATTGTTAAATGGTGCCTTCTTCACAGCATCAGGGGCCGGAGCT------------------TCTTCTAGTTACGCCAAGGCTTCGAGTTTGGGGGCAAGACCCTCATCTCTTATCACCACTATCACAAATGGG------------------------------------------------------------------------------------------GCTGGT---------GCA------------------------------------------------------------------------------------------------------------------------------------------------------------------------------------------------------------------------------------------------------------------------------CTCAAC------------------------------------------------TGC---------------------------------------AAGAAAGGCAAG---------------------------------CGTTGC------------------------------------------------------------------------------------------------------------------------------------------------------------------------------------------------------------------------------------------------------------------------------------------------------------------------------------------------------------------------------------------------------------------------------------------------------------------------------------------------------------------------
gnl|Poptr1|565960 ---------------------------------------------------------------------------------------------------------------------------ATGGCAATTCCACTCTCTCTTTCAGTACTCCTGCTTATT---CTAGCTCCAAGTTTT------------------------------------------------------------------------------------------------------------------------------------------------------------------------------------------------ATTTCCTGTTTGCCAGTT---CAAGATCCT------------GAATTGGTAGTGGAAGAAGTACACAGGAGCATCAAT------------------------------------------------------------------------------------------------------------------------GCCTCTCGGAGAAACTTG------------------------------------------GCCTTCCTTTCTTGTGGA---ACCGGCAACCCCATAGACGACTGCTGGCGGTGT---GACCCCAATTGGGAGAAGAATCGGCAAAGATTAGCCAATTGTGCAATTGGGTTCGGTAAGAATGCTATCGGT------GGCAGGGATGGTAAGATATATGTAGTGACAGACTCCGGTCATGATGACCCAGTGAATCCCAAGCCAGGCACTCTTAGGCATGCTGTTATACAA---GATGAGCCTCTATGGATCACTTTCGCTCGTGACATGGTGATCAGGCTCAAGGAAGAATTGATCATGAACTCTTTCAAGACAATCGACGGAAGAGGAGCTAATGTGCACATTGCT---GGAGGTCCATGCATCACTATACAATATGTGACCAACATTATCATTCATGGTATAAATATTCATGATTGCAAGCAAGGA------GGGAATGCCTATGTGAGGGATTCTCCTAGCCATTACGGGTGGAGGACTATATCGGACGGCGACGGGGTATCGATA---TTCGGAGGTAGCCAGGTGTGGGTGGATCATTGCTCTTTATCCAATTGCAATGATGGGTTGATTGATGCAATTCATGGCTCCACAGCCATAACAATCTCCAACAGTTACTTCACTCGTCATAACAAGGTCATGCTCTTGGGCCACAGTGATAGCTATAAACAAGACAAGAATATGCAAGTCACCATTGCCTTCAACCACTTCGGAGAAGGGCTTGTGCAGAGAATGCCAAGATGTAGACATGGATATTTTCACGTGGTAAACAATGACTATACACACTGGAAAATGTATGCAATTGGTGGCAGTGCTGCCCCTACAATTAATAGCCAAGGCAATAGATTTCTTGCTCCC------------AAT---GATAGATTTAAAAAAGAGGTAACTAAACATGAG---GCTGCA---CCACAAAGC---------------------------------------------------CAA---------TGGAAGCGTTGGAATTGGAGGTCCGACGGG---GATTTGATGTTAAATGGAGCGTTCTTCACACCATCTGGTGCTGGAGCT------------------TCTTCTAGTTACGCCAGGGCATCCAGCTTAAGTGCAAGACCATCTTCCCTGGTGAGCTCCATCACAGCAGGA------------------------------------------------------------------------------------------GCAGGT---------GCA------------------------------------------------------------------------------------------------------------------------------------------------------------------------------------------------------------------------------------------------------------------------------CTTGTT------------------------------------------------TGC---------------------------------------AAGAAGGGTTCA---------------------------------CGCTGC------------------------------------------------------------------------------------------------------------------------------------------------------------------------------------------------------------------------------------------------------------------------------------------------------------------------------------------------------------------------------------------------------------------------------------------------------------------------------------------------------------------------
gnl|Poptr1|565107 ---------------------------------------------------------------------------------------------------------------------------ATGGCAATCCCACTCTCTCTTTCGATCCTCCTGCTTATT---CTAGCTCCAAATTTT------------------------------------------------------------------------------------------------------------------------------------------------------------------------------------------------ATTTCCTGTTCGCCAGTT---CAAGATCCT------------GAATTGGTAGTGGAGGAAGTACACAGGAGCATCAAC------------------------------------------------------------------------------------------------------------------------GCCTCTAGAAGAAAATTG---------------------------------------GGTTTCCTT---TCTTGTGGA---ACCGGCAATCCAATAGACGATTGCTGGAGGTGT---GACCCCAAATGGGAGAAGAATCGGCAGAGATTAGCAGATTGTGCAATTGGGTTCGGTAAGCATGCGATCGGT------GGCAGGGATGGTAAGATATATGTAGTGACAGACCCCGGGAATGATGACCCTGTGAATCCCAAGCCAGGCACTCTTAGGTATGCTGTTATACAA---GAAGAGCCTTTATGGATCATTTTCGCTCGAGACATGGTGATCAAGCTTAAGGAAGAGCTGATCATGAACTCTTTCAAGACGATCGATGGGAGAGGAGCCAGTGTGCACATTGCT---GGTGGTCCATGCATCACTGTACAGTATGTGACCAACATTATAATTCACGGTATAAATATTCATGATTGTAAGCAAGGA------GGGAATGCTTATGTGAGGGATTCCCCAGGTCATTATGGATGGAGGACTATATCGGACGGTGATGGAGTGTCTATA---TTCGGAGGCAGCCATGTGTGGGTGGATCATTGCTCTTTATCCAATTGCAATGATGGGTTGATTGATGCGATTCATGGATCCACAGCCATAACAATCTCAAACAATTACTTGACCCATCACAACAAGGTCATGCTCTTGGGCCATAGTGATAGCTATAAACAAGACAAGAACATGCAAGTCACCATTGCCTTCAACCACTTTGGAGAAGGGCTTGTGCAGAGAATGCCAAGGTGTAGACATGGATATTTCCACGTGGTAAACAACGACTACTCACATTGGAAAATGTACGCAATTGGAGGCAGTGCCGATCCTACAATTAACAGCCAAGGCAATAGGTTTCTTGCTCCC------------AAT---GACAGATTTAATAAAGAGGTAACTAAACATGAG---GATGCA---CCTCAAAGT---------------------------------------------------GAA---------TGGAAGGGTTGGAACTGGAGGTCTGAAGGG---GATTTGCTGTTAAACGGGGCATTCTTCACAGCATCTGGAGCTGGAGCT------------------TCCTCTAGTTACGCCAAGGCATCCAGCTTAGGTGCAAGACCATCTTCCTTGGTTAGCTCCATCACAGCAGGA------------------------------------------------------------------------------------------GCAGGT---------TCA------------------------------------------------------------------------------------------------------------------------------------------------------------------------------------------------------------------------------------------------------------------------------CTTGCT------------------------------------------------TGC---------------------------------------AAGAAGGGTTCC---------------------------------CGTTGC------------------------------------------------------------------------------------------------------------------------------------------------------------------------------------------------------------------------------------------------------------------------------------------------------------------------------------------------------------------------------------------------------------------------------------------------------------------------------------------------------------------------
gnl|Poptr1|570188 ---------------------------------------------------------------------------------------------------------------------------ATGGCAAACCCTTCTCTCTGTCTCCTCCTCCTCCTCTCTCTCCTGACCCCAGCCCTC------------------------------------------------------------------------------------------------------------------------------------------------------------------------------------------------GTCTCCTCTTCCCCGGTT---CAGGACCCA------------GAATTTGTAGTACAAGAAGTACATAGGGCCATCAAT------------------------------------------------------------------------------------------------------------------------GCCTCTAGGAGGAAGTTG---------------------------------------GGATATCTC---TCTTGTGGA---ACCGGCAACCCCATTGATGACTGCTGGAGATGC---GATCCCAATTGGGAGAAGAACCGCCAGAGGCTAGCTGATTGTGCAATTGGGTTTGGTAAGAATGCCATTGGT------GGAAGAAATGGTAAGATTTATGTGGTTACAGAATCTGGTAATGATGATCCCGTGAACCCTAAGCCAGGGACTCTCAGGCATGCTGTCATTCAA---GAAGAGCCTTTGTGGATCATTTTTGCTCGTGACATGACAATTCAATTGAAGGAAGAACTGATCATGAACTCGTTCAAGACTATCGATGGTAGAGGTGCAAGTGTCCATATTGCC---GGTGGCCCATGCATTACTATACAGTATGTGACCAACATTATTATACATGGACTAAACATACACGATTGCAAGAGAGGA------GGGAATGCTATGGTGAGGGACTCCCCAAACCACTTTGGATGGAGGACTGTATCAGATGGTGATGGTGTGTCCATC---TTTGGTGGTGCTCACATCTGGGTGGACCATAATTCATTGTCAAATTGTAACGATGGACTCGTTGATGCCATCCATGGGTCCTCAGCCATCACCATTTCGAACAATTACATGACCCACCATGATAAAGTCATGCTTCTGGGGCATAGTGATTCCTACACTCAAGACAAGAACATGCAAGTCACCATAGCCTTCAATCACTTTGGAGAAGGTCTTGTCCAGAGAATGCCAAGATGTAGACATGGATATTTCCATGTGGTCAACAATGACTACACCCATTGGGAAATGTACGCCATTGGAGGGAGTGCTAGCCCAACCATCAACAGCCAAGGCAACAGATTTGTAGCACCT------------GAC---ATCAGGTTCAGTAAAGAGGTAACAAAACATGAA---GATGCA---CCAGAGAGT---------------------------------------------------GAA---------TGGAAGAATTGGAATTGGAGGTCTGAAGGA---GATCTACTATTGAATGGAGCATTTTTCGTAGCATCTGGCGCAGGCGCT------------------TCATCAAGCTATGCTAGGGCATCAAGCTTGGGTGCAAGACCATCTTCACTTGTCGGTCCAATCACGATGGGG------------------------------------------------------------------------------------------GCAGGT---------GCA------------------------------------------------------------------------------------------------------------------------------------------------------------------------------------------------------------------------------------------------------------------------------CTTAAC------------------------------------------------TGC---------------------------------------AGGAAGGGGGGT---------------------------------CGTTGC------------------------------------------------------------------------------------------------------------------------------------------------------------------------------------------------------------------------------------------------------------------------------------------------------------------------------------------------------------------------------------------------------------------------------------------------------------------------------------------------------------------------
gnl|Poptr1|575272 ---------------------------------------------------------------------------------------------------------------------------ATGGCAAACCCTTCTCTCTGTCTCCTCTTCCTCCTCTCTCTCCTAACCCCAGCCCTC------------------------------------------------------------------------------------------------------------------------------------------------------------------------------------------------ATTTCCTCTTCCCCAGTT---CAGGACCCG------------GAACTTGTAGTACAAGAAGTGCATAGGGCCATCAAT------------------------------------------------------------------------------------------------------------------------GCTTCTAGGAGGAAGTTG---------------------------------------GGCTATCTC---TCTTGCGGG---ACTGGCAACCCCATTGATGACTGCTGGAGGTGT---GATCCCAATTGGGAGAAGAACCGTCAGAGGCTAGCGGATTGTGCAATTGGGTTCGGTAAGAATGCCATTGGG------GGAAGAGATGGTAAGATTTATGTGGTCACAGACTCTGGTAATGATGATCCCGTGAACCCTAGGCCAGGGACTCTCAGGCATGCTGTGATCCAG---GAGGAGCCATTGTGGATCATTTTCGCTCGAGACATGACAATTCAACTGAAGGAAGAATTGATCATGAACTCGTTCAAGACGATTGATGGTAGAGGTGCTAGTGTCCATATTGCT---GGCGGCCCGTGCATCACCATACAGTATGTGACCAACATTATTATACATGGACTACACATACACGATTGCAAGCAAGGA------GGGAATGCTATGGTGAGAGACTCCCCAAAGCACTTTGGCTGGAGGACTGTATCCGATGGTGACGGTGTGTCCATC---TTCGGCGGTACTCACGTATGGGTGGACCATAATTCGTTGTCAAATTGTAACGATGGACTTGTCGATGCCATTCATGGGTCCTCGGCCATCACCATTTCGAACAATTACATGACCCACCATGATAAAGTCATGCTTCTGGGGCACAGCGATTCCTACACTCAAGACAAGAACATGCAAGTCACCATAGCCTTTAATCACTTTGGAGAAGGGCTTGTCCAGAGAATGCCAAGATGCAGACACGGGTATTTCCATGTGGTCAACAATGACTACACCCATTGGGAAATGTACGCCATTGGAGGGAGTGCTAACCCGACCATCAACAGCCAAGGCAATAGATTTGTTGCGCCC------------GAC---ATCAGGTTCAGTAAGGAGGTAACAAAACATGAA---GACGCA---CCAGAGAGT---------------------------------------------------GAA---------TGGAAGCACTGGAATTGGAGATCCGAAGGA---GACCTACTAATGAATGGTGCGTTTTTCACAGCATCTGGTGCAGGTGCT------------------TCTTCAAGTTATGCCAGGGCATCAAGCTTGGGTGCAAGACCATCTTCGCTTGTCGGTACAATAACAGTGGGA------------------------------------------------------------------------------------------GCGGGT---------GCA------------------------------------------------------------------------------------------------------------------------------------------------------------------------------------------------------------------------------------------------------------------------------CTTGGT------------------------------------------------TGC---------------------------------------AGGAAAGGGGCT---------------------------------CGTTGC------------------------------------------------------------------------------------------------------------------------------------------------------------------------------------------------------------------------------------------------------------------------------------------------------------------------------------------------------------------------------------------------------------------------------------------------------------------------------------------------------------------------
gnl|Carpa1|supercontig_4.36 ---------------------------------------------------------------------------------------------------------------------ATGGCAATCTCTTCACTTTCCCTCTTCTTCTTCCTCACCTGTCTCCTAATCCCAACCCTAATT------------------------------------------------------------------------------------------------------------------------------------------------------------------------------------------------TCCTGCAACTCCCCTGTT---CAGGACCCA------------GAACTCGTAGTACAACAAGTACACAGGAGCATCAAC------------------------------------------------------------------------------------------------------------------------GAGTCGAGGAGGAACTTG---------------------------------------GGTTACCTC---TCTTGCGGG---ACCGGAAACCCAATCGACGATTGCTGGCGGTGC---GACGCGAACTGGGAGAAGAACCGTCAGCGGCTAGCTGATTGCGCCATTGGGTTCGGGAAAAACGCCATTGGT------GGACGAGATGGGAAGATCTACGTGGTGACAGATCCCGGTGATGATGACGTGGTGAACCCAAAACCAGGAACTCTTAGGTACGCTGTGATCCAA---GACGAGCCTCTCTGGATCATTTTTCAAAGAGACATGACGATCAATCTTAAGGAAGAGTTGATCATGAACTCGTTTAAGACAATTGACGGTCGAGGTGTTAGTGTTCATATCGCC---GGTGGTCCATGCATTACTATACAATATGTTACTAATATAATTATACATGGACTCAACATTCATGATTGTAAGCAAGGA------GGGAATACTTACGTGAGGGACAGCCCACATCATTATGGGTGGAGAACGATATCGGACGGTGATGGTGTTTCCATC---TTTGGTGGTAGTCACATCTGGGTTGACCATAACTCTTTGTCAAACTGCCATGATGGGCTGATAGATGCCATCCACGGCTCTAATTTCATCACCATATCCAACAACTATATGACCCACCATGACAAAGTGATGTTGCTAGGACACAGTGACTCTTACACGCAGGACAAGAACATGCAGGTCACTATAGCCTTCAATCACTTCGGAGAAGGTCTTGTCCAAAGAATGCCAAGGTGTAGACATGGGTATTTCCACGTGGTGAACAATGACTACACGCATTGGGAAATGTACGCCATTGGAGGCAGTGCGAACCCAACCATTAACAGTCAAGGCAACAGGTTTCTTGCACCA------------AAT---GACAGATTCAGCAAAGAGGTGACGAAGCATGAA---GATGCT---CCAGAGAGC---------------------------------------------------GAA---------TGGAAGAACTGGAACTGGAGATCGGAGGGA---GATTTGATGATGAACGGTGCGTTTTTCACTCCGTCAGGTGCAGGGGCT------------------TCGTCGAGCTATGCCAAGGCATCGAGCCTGGGTGCGAGACCATCGTCTCTGGTTGGTGCGATAACCACGAGC------------------------------------------------------------------------------------------GCAGGT---------GCA------------------------------------------------------------------------------------------------------------------------------------------------------------------------------------------------------------------------------------------------------------------------------CTCAGT------------------------------------------------TGC---------------------------------------AAAAAGGGTTCG---------------------------------CGTTGC------------------------------------------------------------------------------------------------------------------------------------------------------------------------------------------------------------------------------------------------------------------------------------------------------------------------------------------------------------------------------------------------------------------------------------------------------------------------------------------------------------------------
gnl|Vitvi1|GSVIVP00015920001 ---------------------------------------------------------------------------------------------------------------------------ATGGCTAGCTCTTCACTTTCCCTCTTCTTCCTCTTCTCTCTCCTGTCTCCAATTCTC------------------------------------------------------------------------------------------------------------------------------------------------------------------------------------------------ATTGCCTCCTCTCCGGTT---CAGGACCCT------------GAACTGGTGATACAAGAAGTACATAGGAGCATCAAT------------------------------------------------------------------------------------------------------------------------GAGTCAAGGAGGAACTTG---------------------------------------GGGTATCTG---TCTTGTGGG---AGTGGGAACCCCATTGATGACTGCTGGAGGTGT---AACGCCAATTGGGAGAAGAACCGGCAGAGCCTGGCTGATTGTGCAATTGGGTTTGGGAAGAATGCCATAGGT------GGCAAGAACGGAAAGATTTACGTGGTCACAGACTCCAGTGATGATGATGTGGTGAATCCTAAGCCGGGGACTCTTCGGTATGCAGTCATCCAA---GATGAGCCCTTGTGGATCATCTTTGCTCGGGACATGGTGATTAAGTTGAAGGAAGAGTTGATCATGAACTCCTTCAAGACCATTGATGGCAGGGGAGCTAGTGTTCACATTGCA---GGTGGACCATGCATTACTATACAGTTTGTGACCAACATTATCATACATGGACTCAACATCCATGACTGCAAGCAAGGA------GGGAATACTAATGTTAGAGACTCCCCAAGTCACTACGGGTTTAGGACGATATCAGACGGTGATGGGGTGTCCATC---TTTGGTGGGAGCCATATCTGGGTGGACCACTGCTCACTCTCAAACTGCCATGATGGACTCATTGATGCCATCCATGGCTCCACTGCCATCACTATCTCAAACAATTACATGACTCACCATGATAAAGTCATGCTTTTGGGCCACAGTGATTCCTACACTCAGGACAAGAACATGCAAGTCACTATAGCCTTCAATCACTTTGGAGAAGGGCTTGTCCAAAGAATGCCAAGATGTAGACATGGATACTTCCATGTGGTAAACAATGACTACACCCATTGGGAAATGTATGCCATTGGAGGGAGTGCTGACCCAACCATCAACAGCCAAGGCAATAGGTTTCTTGCACCC------------AAT---GATAGATTCAGCAAAGAGGTGACCAAACATGAG---GATGCA---CCAGAAAGT---------------------------------------------------CAA---------TGGAAGAACTGGAATTGGAGGTCAGAGGGA---GACTTGATGTTAAATGGTGCATATTTCACACCATCAGGGGCAGGAGCC------------------TCATCAAGTTATGCCAGGGCATCAAGCTTGGGGGCAAGACCATCTTCCTTGGTGGCTTCCATCACTGGGTCA------------------------------------------------------------------------------------------GCAGGT---------GCA------------------------------------------------------------------------------------------------------------------------------------------------------------------------------------------------------------------------------------------------------------------------------CTTAGC------------------------------------------------TGC---------------------------------------AAGAAAGGTTCT---------------------------------CGATGC------------------------------------------------------------------------------------------------------------------------------------------------------------------------------------------------------------------------------------------------------------------------------------------------------------------------------------------------------------------------------------------------------------------------------------------------------------------------------------------------------------------------
gnl|Arath7|AT3G24230 ------------------------------------------------------------------------------------------------------------ATGGCGACGTCATCTCTGAAACTGACCAGTGCTTGTTTCGTCTTGCTCTTCATCTTCGTTGGCTGCGTTCTC------------------------------------------------------------------------------ACAGCAACAAATCTCCGAAACAACGAAATCTCTCGATCGAGGAAGCTGAAAACAGAGGATTCAAAGAGCTTTAACAGTTCACCAATGACGACTAGGCTTGATGGTGTAGTAGAGTTGAATGAACACGCAGTT---ACTGATCCAGACAAAGTTGCCCATGAAGTCTCTAACCTTATTCACATGAGTGAACAG------------------------------------------------------------------------------------------------------------------AACATCACTGCAAGGAGGAAGCTT---------------------------------------GGCTTCTTT---TCATGTGGA---AATGGCAATCTAATAGATGATTGTTGGCGTTGC---GACCGCAACTGGAACAAGAACCGTAAACACCTAGCGGATTGTGGGATGGGTTTTGGAAGTAAAGCGTTTGGT------GGTCGTAATGGAAGTTACTATGTGGTCACTGACCATAGTGATGATGACGTTGTGAATCCAAAGCCAGGAACTTTACGTCATGCCGTGATCCAG---GTTGAACCATTATGGATCATCTTTAAAAGAGACATGGTGATAAAGTTGAAACAAGAACTGATCATGAACAGTTTCAAAACCATTGATGCTCGTGGTGCCAATGTCCACATTGCC---AATGGTGCTTGCATAACAATCCAAAATATAACCAATGTTATCGTTCATGGCTTGCACATTCACGATTGCAAGAGAACC------GGGAATGTAACTGTCAGAAGCTCGCCAAGTCAGGCCGGGTTTAGGGGAACGGCTGATGGTGATGCTATTAATATA---TTTGGGTCAAGTCATATTTGGATCGACCACAACTCGCTCTCTAACTGTACTGATGGTCTTGTTGATGTTGTAAACGGTTCCACTGCCATTACCATTTCCAATAACCATTTCACTCACCACGATGAGGTGATGTTGCTAGGGCACAATGATTCGTACACACGAGACAAGATGATGCAAGTGACAGTTGCGTATAACCATTTTGGAGAAGGGCTCATACAGAGAATGCCAAGGTGCAGGCATGGTTATTTCCATGTGGTTAACAACGATTACACACATTGGAAAATGTATGCTATTGGAGGAAGTGCAAACCCAACGATAAACAGTCAAGGCAATAGATTTGCTGCTCCC------------AAA---AACCACTCCGCCAAGGAGGTGACAAAAAGATTA---GACACA---AAAGGTAAT---------------------------------------------------GAG---------TGGATGGAGTGGAATTGGAGATCAGAAAAA---GACCTTCTAGTGAATGGAGCGTTTTTTACACCATCAGGTGAAGGAGCA------------------TCAGGAGAC---TCACAAACTTTAAGCTTACCGGCTAAACCAGCTTCAATGGTCGACGCAATCACTGCTAGT------------------------------------------------------------------------------------------GCAGGT---------GCA------------------------------------------------------------------------------------------------------------------------------------------------------------------------------------------------------------------------------------------------------------------------------CTTAGT------------------------------------------------TGC---------------------------------------CGTAGAGGCAAA---------------------------------CCTTGCTAC---------------------------------------------------------------------------------------------------------------------------------------------------------------------------------------------------------------------------------------------------------------------------------------------------------------------------------------------------------------------------------------------------------------------------------------------------------------------------------------------------------------------
gnl|Arath7|AT3G07010 ---------------------------------------------------------------------------------------------------------------ATGGCTGTCACAAAACTTATTCTCTTTGCTTCTGCATTACTTCTAACAGCTCTATTTATCGGCGTTAAT------------------------------------------------------------------------------------GCATCCAGGTCCAATGAAACATGGCAT---------------------------------------------------------------------------------------GAACATGCAGTT---GAGAACCCA------------GATGAAGTCGCTGCCATGGTGGACATGAGCATTCGA------------------------------------------------------------------------------------------------------------------AACAGCACAGAGCGGAGAAGATTA---------------------------------------GGTTACTTC---TCCTGCGCC---ACCGGCAACCCAATCGACGATTGCTGGCGTTGC---GACCGCAAATGGCAGCTCCGTCGCAAACGTTTAGCCGATTGCTCAATCGGATTTGGCCGCAACGCAATCGGA------GGCCGCGACGGTCGTTTCTACGTCGTAACCGACCCTGGAGACGACGATCCCGTTAATCCCATACCGGGAACACTCCGTCACGCCGTGATTCAA---GACGAACCACTCTGGATCATCTTCAAACGCGACATGGTTATAACCTTGAAGCAAGAGCTGATCATGAACAGCTTCAAAACCATCGATGGTCGTGGTGTCAATGTTCACATCGCT---AATGGAGCTTGTCTCACGATTCAATACGTTACGAACATTATTGTCCATGGGATTCATGTCCATGACTGTAAGCCTACG------GGTAACGCTATGGTTAGAAGCTCTCCGTCCCATTATGGGTTTAGATCAATGGCTGATGGTGACGCGATCTCGATT---TTTGGATCGAGTCATATCTGGATTGATCACAATTCGCTTTCTAATTGTGCTGATGGACTTGTTGACGCTGTTATGAGCTCCACCGCCATTACTGTCTCAAACAATTTCTTCACCCACCACAATGAGGTTATGTTGTTGGGGCATAGTGATTCATACACAAGAGACAAGGTGATGCAAGTTACAATTGCTTACAACCATTTTGGTGAAGGTTTAATCCAGAGAATGCCAAGATGTAGGCATGGATATTTCCATGTAGTTAACAATGACTACACTCATTGGGAAATGTATGCAATTGGTGGTAGTGCTGGTCCAACCATCAACAGTCAGGGCAATCGATTTCTTGCTCCA------------GTC---AACCCATTTGCTAAGGAGGTGACTAAGAGAGAG---TACACA---GGAGAATCG---------------------------------------------------AAA---------TGGAAGCACTGGAATTGGAGATCAGAAGGA---GATCTTTTCTTAAACGGAGCATTTTTCACACGTTCTGGAGCTGGAGCT------------------GGAGCCAACTATGCCAGAGCTTCGAGTTTATCAGCCAAATCATCCTCACTCGTCGGCACCATGACCTCTTAC------------------------------------------------------------------------------------------TCAGGT---------GCT------------------------------------------------------------------------------------------------------------------------------------------------------------------------------------------------------------------------------------------------------------------------------CTTAAC------------------------------------------------TGC---------------------------------------AGAGCCGGTCGT---------------------------------CGATGT------------------------------------------------------------------------------------------------------------------------------------------------------------------------------------------------------------------------------------------------------------------------------------------------------------------------------------------------------------------------------------------------------------------------------------------------------------------------------------------------------------------------
gnl|Arath7|AT5G48900 ---------------------------------------------------------------------------------------------------------------ATGGCTGTTACACAAATACTTGTCGTCTTTGCTTCTGCATTACTCCTATCAATGTTCTTCACTGGCGTC---------------------------------------------------------------------------------GATTCCACAAGGTCTAATGAAACATGGCAT---------------------------------------------------------------------------------------GAACATGCAGTT---GAGAATCCA------------GAGGAAGTAGCTGCCATGGTGGACATGAGCATTCGA------------------------------------------------------------------------------------------------------------------AACAGCACAGCGAGAAGAAGATTA---------------------------------------GGATACTTC---TCATGCTCA---ACCGGAAATCCAATCGATGATTGTTGGCGTTGT---GACCGGAGATGGCAATCCCGGCGAAAACATCTAGCCAATTGCGCAATCGGGTTCGGTCGCAATGCAATCGGC------GGTAGAGACGGTCGTTACTACGTAGTGAGTGATCCAAACGACGATAACCCGGTTAACCCTAAACCGGGAACATTACGTCACGCAGTAATTCAA---GAAGAACCATTATGGATCGTCTTTAAACGTGACATGGTCATAACATTAAAAGAAGAACTAATCATGAACAGTTTCAAAACAATCGATGGTCGTGGCGTCAACGTTCACATAGCT---AATGGTGCATGCATCACGATTCAGTTCGTGACTAACATTATCATTCATGGGATACATATTCATGATTGTAGACCAACT------GGTAACGCTATGGTTAGAAGCTCTCCTTCGCATTATGGTTGGAGAACTATGGCTGATGGAGATGGGATTTCGATT---TTCGGGTCGAGTCATATTTGGATTGATCATAATTCGCTTTCGAATTGTGCTGATGGGCTTATTGATGCTGTTATGGCTTCTACTGCTATTACTATCTCCAATAATTACTTCACACACCACAATGAGGTTATGTTATTGGGACATAGTGATACCTATACAAGGGATAAGGTTATGCAAGTTACAATAGCTTATAATCATTTTGGTGAAGGTCTTATTCAGAGAATGCCGAGGTGTAGGCATGGATATTTTCATGTAGTTAACAATGACTATACACATTGGGAAATGTATGCGATCGGTGGCAGTGCGAGTCCTACCATTAACAGCCAAGGAAATAGATATCTCGCCCCA------------AGA---AACCGGTTTGCTAAAGAGGTGACAAAGAGAGAC---TATGCA---GGGCAATGG---------------------------------------------------CAA---------TGGAGGCATTGGAATTGGAGATCAGAAGGA---GATCTTTTTTTAAACGGAGCTTTCTTCACACGTTCTGGATCAGGTCTT------------------GGAGCTAGCTACGCTAGAGCTTCAAGTTTAGCAGCCAAATCATCATCTCTTGTTGGCGTCATTACCTACAAT------------------------------------------------------------------------------------------GCCGGT---------GCT------------------------------------------------------------------------------------------------------------------------------------------------------------------------------------------------------------------------------------------------------------------------------CTTAAT------------------------------------------------TGC---------------------------------------AGAGGTGGTCGC---------------------------------CGGTGT------------------------------------------------------------------------------------------------------------------------------------------------------------------------------------------------------------------------------------------------------------------------------------------------------------------------------------------------------------------------------------------------------------------------------------------------------------------------------------------------------------------------
gnl|Sorbi1|Sb06g001410.1 ---------------------------------------------------------------------ATGGCAGCAGAGACGGGCTCTTCCGCGGCGAGGACCAGGACGGCGGGGCTCGCCGCGGCGGCGGCGGTGACGGCGCTCCTCGTCCTCGTCGTGGTCGTTGGCAGCGCGGCG------------------------------------------------CTCCCTGGCGGGCGGGTGACGGTCCTCGACGGCCTCCGGGGCAGCAGGGCCGACGGTGACGCCGACGGGTCAGCCAGCAGCACGCCC---------------------------------------------------------GTCGTCGCCGGCGCGGTG---GAGGATCCG------------GAAGCCGTGGCCAACGACGTGCACGTGTCCATCAGG------------------------------------------------------------------------------------------------------------------AACAGCACGGCCCGGCGAAATCTC---------------------------------------GGGTACCTG---TCGTGCGGG---ACAGGCAACCCCATCGATGACTGCTGGCGTTGC---GACTCGGACTGGCACAACAACCGCCAGCGCCTAGCTGACTGTGGCATCGGCTTCGGCCGCAACGCCATCGGT------GGCCGCGACGGCAAGATCTACGTGGTCACCGACCCGAGCGATGACGATCCTGTCAACCCGCGCAAGGGCACCCTCCGCTACGCCGTCATCCAG---GAAGAGCCGCTCTGGATCATCTTCAAGCGGGACATGGTCATCACGCTCAAGGAGGAGCTCATCATGAACAGCTTCAAGACCATCGACGGCCGCGGCGCCAACGTGCACATCGCC---AATGGTGCCTGCATCACCATCCAGTACATCACCAACGTCATCATCCACGGTCTCCACATCCACGACTGCAAGCCCACG------GGGAACGCCATGGTGCGCAGCTCGCCCAGCCACTATGGGTGGCGCACCATGGCCGACGGAGATGCTGTGTCCATC---TTCGGCTCCAGCCACGTCTGGGTGGACCACTGCTCACTCTCCAACTGCGCCGACGGCCTGATCGATGCCATCATGGGATCCACGGCCATTACTGTGTCCAACAACTACTTCACCCACCACAACGAGGTGATGCTTCTTGGCCACAGTGACTCCTATGTGAAGGACAAGGCAATGCAGGTGACAATAGCCTTCAACCATTTTGGTGAAGGTCTCATTCAGCGAATGCCAAGGTGCCGGCATGGCTACTTCCATGTTGTGAACAATGACTACACCCACTGGGAAATGTACGCCATTGGCGGGAGCGCTGAGCCTACCATCAACAGCCAGGGCAACCGCTACCTTGCTCCA------------ACA---AACCCATTCGCCAAGGAGGTACTG---------------------------------------------------------------------------------------------------------------------------------------------------------------------------------------------------------------------------------------------------------------------------------------------------------------------------------------------------------------------------------------------------------------------------------------------------------------------------------------------------------------------------------------------------------------------------------------------------------------------------------------------------------------------------------------------------------------------------------------------------------------------------------------------------------------------------------------------------------------------------------------------------------------------------------------------------------------------------------------------------------------------------------------------------------------------------------------------------------------------------------------------------------------------------------------------------------------------------------------------------------------------------------------------------------------------------------------------
gnl|Orysa5|Os04g05050 ---------------------------------------------------------------------------------------------------------ATGGCGGAGGCGGCGGCGAGGAGGTGGGCGGCGGCGCTGGTGCTGCTGGTGCTTCTCACCGGCACCGTCGAGCTCATCGGCGGCGGAGGCGGGAGCGGCGGGCGGCGGCTTCTCGCTGGCCTCCGGGCCGGGAGCACGGCGGCGGCGAGCGGCACGCGGCGGTGGCTGCGCGACTCGTCCTGGCCGGCGACGGCGGCGGCCGCGGCGGCGGCGAGCAGAGGAGATGACGGTGATGGCGATGAGGCGTCGTCGGCGGCGATGACGGTGCCCGGCGCG------GTG---GACGACCCG------------GAGGAGGTGGTCTCGCAAGTGCACATGTCGATCAGG------------------------------------------------------------------------------------------------------------------AACAGCACGGCGAGGAGGAAGCTG---------------------------------------GGCTACCTG---TCGTGCGGC---ACCGGCAATCCGATCGACGACTGCTGGAGGTGC---GACCCGGACTGGCACAAGAATCGCCAGCGGCTCGCCGACTGCGGCATCGGCTTCGGCCGCAACGCCATCGGC------GGCCGCGACGGCAAGATCTACGTGGTCACCGACCCCAGCGACGACGACGCGGTGAACCCCAAGAAGGGCACGCTCCGGTACGCCGTCATCCGC---GACGAGCCGCTGTGGATCGTCTTCAAGCGCGACATGGTGATCACGCTCAAGCAGGAGCTGATCATGAACAGCTTCAAGACCATCGACGGCCGTGGCGCCAACGTGCACATCGCC---AATGGCGCCTGCATCACCATCCAGTACGTCACCAACGTCATCATCCATGGCCTGCACATCCATGACTGCAGGCCCACC------GGCAATGCCATGGTCCGGAGCTCGCCCAGCCACTACGGGTGGCGCACCATGGCCGACGGCGACGCCGTCTCCATC---TTCGGCGCCAGCCACATCTGGGTTGACCATTGCTCGCTCTCCAACTGCGCCGACGGCCTCATCGACGCCATCATGGGTTCCACTGCAATCACAGTGTCCAACAACTACTTCACCCACCACAATGAGGTGATGCTCCTGGGTCACAGCGATTCCTATGTCAAGGACAAGGCAATGCAGGTCACGATAGCATTCAACCATTTCGGAGAAGGTCTTATTCAGAGAATGCCAAGGTGCAGGCATGGTTACTTCCATGTGGTGAACAATGACTACACCCACTGGGAGATGTACGCAATTGGTGGAAGTGCTGAGCCAACCATCAACAGCCAGGGCAACCGCTACCTTGCTCCG------------ACA---AATCCCTTTGCCAAGGAGGTTACAAAGAGGGTT---GAGACT---GCTCAGACC---------------------------------------------------ATC---------TGGAAGGGCTGGAACTGGAGATCAGAGGGG---GATCTCCTCCTGAACGGCGCCTTCTTCACCCCATCAGGTGCAGGCGCC------------------TCGGCCAGCTACTCGCGCGCCTCAAGCCTCGGTGCCAAGTCATCATCCATGGTTGGCACCATCACATCCGGT------------------------------------------------------------------------------------------GCGGGC---------GCC------------------------------------------------------------------------------------------------------------------------------------------------------------------------------------------------------------------------------------------------------------------------------TTGTCG------------------------------------------------TGC---------------------------------------CGCGGGGGCTCA---------------------------------GCCTGC------------------------------------------------------------------------------------------------------------------------------------------------------------------------------------------------------------------------------------------------------------------------------------------------------------------------------------------------------------------------------------------------------------------------------------------------------------------------------------------------------------------------
gnl|Arath7|AT4G13710 ---------------------------------------------------------------------------------------------------------ATGGCGTCGTCTTCTCAGAAACTGATCAGTGTTTGTGTCGCTGTGCTCGTCGTCTTAGCTCTCACGGCGATGATTTTCCGGAACAGTGAAATCTCTCTCTCTAGGAAGCTGAAAACAGAGGTGATTCAGAGCTCAAATAGCTCAACAATGGCGGCGATAAGGAAGCTGAAAACAGAGGAGTTTCAGAGCTTAAACAGCTCAACAATGGCGGCGACAAGGCTTGATGGTGAACCACAACAACAA------------------------------CAACACGCCGTTGCTGATGATCCAGATATGGTTGCTGATGAAGTCGCTAAGCTTGTTCAAATGAGTGAACAG------------------------------------------------------------------------------------------------------------------AACAGGACAGCAAGAAGGAAGCTA---------------------------------------GGATTCTTC---TCATGTGGA---ACTGGTAATCCAATTGATGACTGTTGGCGTTGT---GACCGTAACTGGCACAAGAACCGTAAACGCCTTGCGGATTGTGGCATTGGTTTTGGAAGAAACGCAATTGGT------GGTCGTGATGGACGCTTCTACATTGTTACTGACCCGACTGATGAAGACGTTGTTAATCCCAAACCTGGTACTCTACGCCATGCTGTCATCCAG---GAGGAGCCTCTGTGGATTGTGTTCAAAAGGGATATGGTGATAGAGCTGAAACAGGAGCTGATCATGAATAGTTTCAAGACCATTGATGCCCGTGGCTCCAACGTCCATATAGCC---AATGGTGCTTGCATCACCATCCAGTTTATCACCAATGTCATCATTCATGGTCTTCACATTCATGATTGCAAGCCTACT------GGAAATGCAATGGTTAGAAGCTCGCCATCTCACTTTGGTTGGAGGACAATGGCTGATGGTGATGCTGTCTCTATT---TTTGGATCATCTCATATCTGGATTGATCATAACTCTCTCTCTCACTGTGCTGATGGCCTTGTCGATGCTGTCATGGGTTCTACTGCTATTACCGTTTCCAATAACCACTTTACCCACCACAATGAGGTGATGTTGCTTGGGCATAGTGACTCGTACACAAAGGACAAGCTGATGCAAGTAACCATTGCTTACAACCATTTTGGAGAAGGACTGGTTCAGAGAATGCCAAGGTGCAGACATGGGTACTTCCATGTGGTTAACAACGACTACACACATTGGGAGATGTACGCCATTGGTGGGAGTGCAGAGCCAACCATCAACAGTCAAGGAAACAGATATGCTGCTCCC------------ATG---GACCGCTTCGCCAAAGAGGTGACAAAAAGAGTA---GAGACA---GATGCAAGC---------------------------------------------------GAG---------TGGAAGAAGTGGAATTGGAGATCGGAAGGA---GACCTTCTACTGAATGGAGCATTCTTCAGGCCATCAGGAGCAGGAGCA------------------TCTGCTAGCTATGGACGAGCCTCAAGCTTAGCAGCTAAACCATCATCTATGGTCGACACTATTACCTCTACT------------------------------------------------------------------------------------------GCAGGA---------GCA------------------------------------------------------------------------------------------------------------------------------------------------------------------------------------------------------------------------------------------------------------------------------CTAGGT------------------------------------------------TGC---------------------------------------CGTAAGGGAAGA---------------------------------CCTTGC------------------------------------------------------------------------------------------------------------------------------------------------------------------------------------------------------------------------------------------------------------------------------------------------------------------------------------------------------------------------------------------------------------------------------------------------------------------------------------------------------------------------
gnl|Carpa1|supercontig_8.183 ------------------------------------------------------------------------------------------------------------------ATGGCGGCTTCACCGAGATCATTCTCTCTGTTCGCGTTTCTAATAATAGTATTCTTCGTGAGTGTATATTCCTCAGCTGCTGAGAGTAACGAGTTTAAGTCAAGGTTCCATGAAATTGAGCAGTCACTGAGCTCGAAGAACTCATCAACAGCGGACAGGTCTGATGATGCATGGCAT---------------------------------------------------------------------------------------GAGCACGCGGTG---GAGGATCCA------------GAGGAAGTTGCTTCTATGGTTGACATGAGCATACGT------------------------------------------------------------------------------------------------------------------AATAGTACGGAAAGGCGAAAGTTG---------------------------------------GGATTCTTC---TCTTGTGTA---ACGGGCAATCCAATTGATGATTGCTGGCGCTGT---GACCGCAAGTGGCACCTGCGCAGGAAGCGCCTAGCCAACTGTGGCATTGGTTTTGGACGCAGCGCCATTGGT------GGTCGGGACGGCAAGTACTATGTTGTCAGTGACCCTGGCGATGATGACCCCGTAAATCCTAAACCAGGCACTCTCCGCCATGCGGTCATCCAG---GATGAACCTCTGTGGATTGTGTTTAAGCGTGACATGGTGATCAAGCTCAAGGAAGAGCTTATAATGAACAGTTTCAAGACCATTGATGGACGTGGTGTCAATGTGCACATTGCT---AACGGTGCCTGTATAACTATACAGTTTGTCACAAATATCATTATCCACGGTATTCATATCCATGATTGTAAGCCCACA------GGGAATGCAATGGTTAGGAGCTCCCCATCTCATTATGGGTGGAGAACAATGGCAGATGGAGACGGTATTTCAATC---TTTGGATCAAGCCATATCTGGATTGACCACAATTCTTTGTCAAACTGTGCTGATGGCCTCATCGATGCTGTAATGGGCTCTACTGCCATCACCGTATCTAACAACTATTTCACTCACCATAACGAGGTCATGTTACTGGGACACAGTGATTCCTACACAAGAGACAAGGTAATGCAGGTCACCATTGCTTACAACCATTTTGGTGAGGGTCTTATCCAGAGAATGCCAAGGTGTAGACATGGGTATTTCCATGTTGTAAACAATGACTATACACATTGGGTGATGTACGCAATCGGTGGAAGTGCCAACCCCACCATTAACAGCCAGGGCAACAGATACCTTGCTCCT------------GCC---AACCCTTTCGCTAAAGAGGTAACAAAGAGGGTT---GTGACG---CCAAATAGT---------------------------------------------------GCA---------TGGAGGCACTGGAATTGGAGATCAGAGGGA---GACCTTTTGCTGAATGGAGCCTTCTTCACTCCATCAGGAGCTGGAGCT------------------GCAGCAAGTTATGCCAGGGCCTCAAGCTTAGCAGCCAAGTCATCTTCCATGGTTGGTGCTATTACTACTAGC------------------------------------------------------------------------------------------GCCGGT---------GCT------------------------------------------------------------------------------------------------------------------------------------------------------------------------------------------------------------------------------------------------------------------------------CTTTCT------------------------------------------------TGC---------------------------------------CGCTATGGTTCC---------------------------------CAATGT------------------------------------------------------------------------------------------------------------------------------------------------------------------------------------------------------------------------------------------------------------------------------------------------------------------------------------------------------------------------------------------------------------------------------------------------------------------------------------------------------------------------
gnl|Vitvi1|GSVIVP00001248001 ---------------------------------------------------------------------------------------------------------------ATGGCTGTCTCTCTGAGGTGGTTCTCGCTTTGCTCGTTGTTGGTGTTGGTGCTGTTCCTCCGCGTCAAC------------------------------------------------------------------------------------GCCGACGAGCTTCAGAAATTGAGGGTTGAAGAAAAGCCGGACCAGTTGCAGAGCTTGGAGAACTCCACAATGGCGGAGAGGTTGGATAAAAGTGAAGGGTGGAATGAGCGGAATGAGCACGCCGTG---GAAAATCCA------------GAGGAGGTTGCTTCCATGGTTGATATGAGCATCCGT------------------------------------------------------------------------------------------------------------------AATAGTACGGAAAGGAGGAACCTG---------------------------------------GGTTATTTC---TCATGTGGA---ACTGGAAATCCCATTGATGACTGCTGGCGCTGT---GACCCACATTGGCAACTTCACCGCAAGCGCCTTGCTGACTGTGGCATTGGCTTTGGACGCAATGCCATTGGT------GGCCGGGATGGACGGTACTATGTGGTGACAGACCCTGGTGATTACGACGCTGTCAATCCCCGACCTGGCACTCTTCGCCATGCTGTCATCCAG---GACAAGCCTTTATGGATCGTGTTCAAGCGGGACATGGTGATTAAACTGAAGCAAGAGCTGATCATGAACAGTTTCAAGACAATTGATGCTCGTGGAGTGAATGTCCACATCGCC---AATGGGGCGTGCATCACCATCCAGTTTATCACCAATGTCATTATCCATGGTCTCAATATTCATGATTGCAAGCCCACT------GGCAACGCCATGGTCCGAAGCTCACCTAGCCATTATGGATGGAGGACAATGGCCGATGGTGATGGCATTTCAATT---TTTGGCTCCAGCCACATCTGGATTGATCACAACTCCCTCTCCAACTGCGCCGATGGCCTTATTGACGCTGTGATGGGATCCACTGCCATTACCATCTCCAACAACTACTTCACCCACCACAATGAGGTGATGCTATTGGGTCACAGTGACTCTTACACAAGAGACAAGCAGATGCAAGTGACCATTGCTTACAACCATTTCGGCGAGGGACTTATCCAGAGAATGCCAAGGTGTAGGCATGGTTATTTCCATGTGGTAAACAACGACTATACCCACTGGGAAATGTATGCTATTGGTGGAAGTGCTGAGCCCACCATTAACAGCCAGGGCAACAGATATCTTGCCCCT------------GCC---AACCCCTTTGCTAAAGAGGTGACAAAGAGGGTG---ATCACC---TCTAACAGT---------------------------------------------------GTG---------TGGAAGCACTGGAATTGGAGATCAGAGGGA---GACCTTTTGCTAAATGGGGCCTACTTCACTCCATCCGGAGCTGGGGCT------------------GCAGCCAGCTACGCCAGAGCTTCAAGCTTAGGAGCCAAGTCCTCTTCCATGGTGGGCACCATCACATCCGGT------------------------------------------------------------------------------------------GCCGGT---------GCT------------------------------------------------------------------------------------------------------------------------------------------------------------------------------------------------------------------------------------------------------------------------------CTCTCC------------------------------------------------TGC---------------------------------------CGCAGAGGCCGC---------------------------------CAATGC------------------------------------------------------------------------------------------------------------------------------------------------------------------------------------------------------------------------------------------------------------------------------------------------------------------------------------------------------------------------------------------------------------------------------------------------------------------------------------------------------------------------
gnl|Poptr1|247369 ---------------------------------------------------------------------------------------------------------------------------------------------------------------------------------------------------------------------------------------------------------------------------------------------------------------------------------------------------------------------AGGTCTGATGATGCATGGAACGAGCATACTGTA---GAGGATTCA------------GAGGAGGTGGCTGCAATGGTTGATGAGAGCATACGC------------------------------------------------------------------------------------------------------------------AACAGCACTGAAAGGAGGAAATTG---------------------------------------GGATTTTTC---TCATGCGTA---ACTGGCAATCCTATTGATGATTGTTGGCGATGT---GATCCCCATTGGCAACTCCACAGAAAGCGCCTTGCTAACTGTGGCATTGGTTTTGGACGCAATGCTGTCGGA------GGTCGCGATGGAAAATACTATGTTGTTAGCAACCCTGGCGATGATGACCCTGTTAACCCAAGACCAGGGACTCTACGCCATGCTGTCATTCAA---GACCAGCCTTTGTGGATTGTGTTCAAGAGGGACATGGTGATTACCCTCAAGCAAGAGCTTATCATGAACAGCTTCAAGACCATAGATGCTCGTGGAACCAATGTCCACATTGCC---AACGGGGCTTGCATCACCATCCAGTTTGTCTCGAATGTCATAATTCATGGTCTCCATATACATGATTGTAAGAGTACA------GGCAATGCGATGGTTCGTAGCTCGCCTAGCCATTACGGGTGGAGAACTATGGCTGACGGAGATGGTATCTCCATT---TTTGGAGCAAGCCACATATGGATCGATCACAATTCTCTTTCAAATTGCGCAGATGGCCTTATTGATGCTATAATGGGGTCCACCGCCATTACCATCTCGAACAACTATTTCACTCACCATAACGAGGTTATGCTATTAGGCCACAGTGACTCCTATAAAAGAGATAAGCAGATGCAAGTGACCATTGCCTATAACCATTTTGGTGAAGGTCTTATCCAGAGAATGCCCAGGTGCAGGCATGGGTATTTCCACGTAGTGAACAATGACTACACGCACTGGGAAATGTATGCCATTGGAGGGAGTGCTAATCCCACGATTAATAGCCAGGGCAACAGATATCTTGCCCCT------------GCC---AACGCTTTTGCCAAAGAGGTGACAAAAAGGGTA---GACACG---GAAACTGGA---------------------------------------------------GTC---------TGGAGTCATTGGAATTGGAGATCAGAAGGC---GACCTCCTGCTAAACGGAGCCTACTTCATTCCATCAGGAGCTGGAGCT------------------GCAGCCAGCTATGCCAGGGCCTCAAGCTTAGGGGCCAAGTCCTCATCGATGGTCGGGGTCATCACTTCAAAT------------------------------------------------------------------------------------------GCTGGA---------GCC------------------------------------------------------------------------------------------------------------------------------------------------------------------------------------------------------------------------------------------------------------------------------CTAGTC------------------------------------------------TGC---------------------------------------CGCAGGGGCCGC---------------------------------CGATGT------------------------------------------------------------------------------------------------------------------------------------------------------------------------------------------------------------------------------------------------------------------------------------------------------------------------------------------------------------------------------------------------------------------------------------------------------------------------------------------------------------------------
gnl|Poptr1|409041 ------------------------------------------------------------------------------------------------------------------------------------------------------------------------------------------------------------------------------------------------------------------------------------------------------------------------------------------------------------------TCCAGGTATGATGATGCATGGAACGAGCATACTATG---GAGGATCCG------------GAGGAAGTTGCGGCAATGGTTGACGAGAGCATACGC------------------------------------------------------------------------------------------------------------------AACAGCACAGAAAGGAGGAAATTG---------------------------------------GGATTTTTC---TCATGCGTA---ACTGGCAATCCTATTGATGATTGTTGGCGATGT---GATCCCCATTGGCAACTCCACAGAAAGCGCCTTGCTAACTGTGGCATTGGTTTTGGACGCAATGCCGTAGGT------GGTCGCGATGGAAGATTCTATGTTGTTAGTAACCCTGGCGATGATGATCCTGTTAACCCAAAACCAGGGACACTACGCCATGCTGTCATTCAA---GACGAGCCTTTGTGGATTGTGTTCAAGAGGGACATGGTGATTACCCTCAAGCAAGAGCTCATCATGAACAGCTTCAAGACCATCGATGCTCGTGGAACCAATGTTCACATTGCC---AATGGGGCTTGCATCACCATCCAGTTTATCACAAATGTCATAATTCATGGTCTCCACGTACATGATTGTAAGCCTACA------GGGAACGCAATGGTTCGTAGCTCGCCTAGCCATTATGGGTGGAGAACAATAGCTGACGGAGATGGTATTTCCATT---TTTGGATCAAGCCACATTTGGATTGATCACAATTCTCTTTCAAACTGCGCTGATGGCCTCATTGATGCTATAATAGGGTCAACAGCCATTACCATTTCGAACAACTATTTCACTCACCATAACGAGGTTATGCTATTGGGCCATAGTGACTCCTACCAAAGAGATAAGCAGATGCAAGTGACCATTGCCTACAACCATTTTGGTGAGGGTCTTATCCAGAGGATGCCAAGGTGCAGGCATGGGTATTTCCATGTAGTGAACAATGACTACACCCACTGGGAAATGTATGCCATTGGAGGAAGTGCTGATCCCACCATTAACAGCCAGGGCAACAGATATCTTGCCCCT------------GCC---AACGCTTTTGCCAAAGAGGTGACAAAAAGGGTG---GAGACG---AATGCTGGA---------------------------------------------------GTA---------TGGAAGCATTGGAATTGGAGATCAGAGGGA---GACCTGCTGCTAAATGGAGCCTACTTCACTGCATCAGGAGCCGGAGCT------------------GCAGCCAGCTATGCCAGGGCCTCAAGCTTAGGGGCAAAGTCCTCATCGATGGTCGGGGACATTACTTCAAAT------------------------------------------------------------------------------------------GCCGGT---------GCC------------------------------------------------------------------------------------------------------------------------------------------------------------------------------------------------------------------------------------------------------------------------------CTTTCC------------------------------------------------TGC---------------------------------------CGCAGGGGCCGC---------------------------------CGATGT------------------------------------------------------------------------------------------------------------------------------------------------------------------------------------------------------------------------------------------------------------------------------------------------------------------------------------------------------------------------------------------------------------------------------------------------------------------------------------------------------------------------
gnl|Arath7|AT1G04680 ---------------------------------------------------------------------------------------------------------ATGGCGGTTCTTCCGACATGGCTTTTAGCAATGATGTGTTTACTCTTCTTCGTCGGAGCTATGGAGAACACTACA---------------------------------------------------------------CACGACAACATCTCTTCTCTCCCTAGATCCGACGAAACC---------------------------------------------------------------------------------------GAATGGAACCAACACGCAGTG---ACGAATCCAGATGAAGTAGCGGACGAAGTTCTCGCCTTGACAGAAATGAGTGTGAGA------------------------------------------------------------------------------------------------------------------AACCATACCGAGAGGAGGAAACTA---------------------------------------GGTTACTTT---ACTTGCGGA---ACAGGAAACCCTATCGACGATTGTTGGCGATGT---GACCCCAATTGGCACAAGAACCGTAAACGCCTAGCGGATTGCGGTATCGGATTTGGAAGAAACGCGATCGGT------GGTCGTGATGGACGATTCTACGTAGTCACTGACCCAAGAGACGACAATCCGGTTAACCCTAGACCGGGGACTTTACGTCACGCCGTGATCCAA---GACCGACCACTATGGATCGTTTTCAAACGTGACATGGTGATTCAGCTAAAACAAGAGCTTATCGTTAACAGTTTCAAAACGATCGATGGACGTGGCGCAAACGTTCACATTGCT---AACGGTGGTTGCATCACGATTCAGTTTGTGACGAATGTGATCGTTCACGGATTGCATATTCATGACTGTAAACCAACT------GGTAACGCTATGGTGAGAAGCTCAGAGACGCATTTTGGGTGGAGGACAATGGCAGATGGTGACGCGATTTCGATC---TTTGGATCGAGTCATGTATGGATTGATCATAACTCGTTGTCCCATTGCGCTGATGGGCTTGTGGACGCAGTCATGGGCTCAACCGCGATTACCATCTCTAACAACCACTTAACTCACCATAACGAGGTTATGTTGCTAGGACATAGTGACTCGTACATGAGGGACAAAGCTATGCAAGTGACCATTGCTTACAATCATTTTGGAGTCGGACTTATTCAAAGAATGCCGAGGTGTCGACACGGGTACTTCCATGTTGTTAACAACGACTACACTCACTGGGAAATGTACGCAATAGGTGGTAGCGCAAACCCGACAATCAACAGTCAAGGAAACCGCTATGCCGCCCCA------------AAA---AACCCCTTTGCTAAAGAGGTGACGAAGAGAGTG---GACACA---CCGGCTAGT---------------------------------------------------CAT---------TGGAAAGGATGGAATTGGAGATCGGAAGGA---GATTTGCTTCAGAACGGTGCTTACTTCACTTCTTCAGGAGCCGCCGCG------------------TCTGGCAGCTACGCACGTGCCTCCAGCCTTTCCGCGAAATCTTCGTCATTGGTCGGACACATTACTTCCGAC------------------------------------------------------------------------------------------GCTGGA---------GCT------------------------------------------------------------------------------------------------------------------------------------------------------------------------------------------------------------------------------------------------------------------------------CTACCT------------------------------------------------TGT---------------------------------------CGCAGAGGACGT---------------------------------CAATGTTCCTCA------------------------------------------------------------------------------------------------------------------------------------------------------------------------------------------------------------------------------------------------------------------------------------------------------------------------------------------------------------------------------------------------------------------------------------------------------------------------------------------------------------------
gnl|Vitvi1|GSVIVP00020459001 ---------------------------------------------------------------------------------------------------------ATGGAGGAACAGAGCAGTTGCAGAGCTCAAACAACTCATCAATGGCTGCCAGTGAAAGACTTTCAG------------------------------------------------------------------------------------------------------------------------------------------------------------------------------------------------------------AATGAGCATGCAGTT---GATGACCCA------------GATGCAGTGGCTTCAATGGTGGACATGAGCATTCGG------------------------------------------------------------------------------------------------------------------AACAGCACAGAGAGAAGGAAATTA---------------------------------------GGTTATTTC---TCGTGTGGA---ACTGGTAATCCCATTGATGACTGCTGGCGATGT---GACCACAATTGGCAAAAGAACCGTAAGCGCCTTGCAGACTGCGGCATTGGCTTTGGGCGAAATGCAATTGGG------GGCCGTGATGGACGCTTCTATGTGGTCACTGACCCTGGTGATGATGATCCTGTCAACCCCAAGCCTGGCACTCTGCGCCATGCTGTCATCCAG---GATGCTCCTCTCTGGATTGTGTTCAAGCGAGACATGGTGATCACACTGAAGCAGGAGCTCATCATGAACAGCTTCAAAACAATAGATGGGCGTGGGGTCAATGTCCACATTGCT---AATGGAGCATGCATCACCGTCCAATTTGTCACGAATGTTATAATTCATGGTCTTCACATCCATGACTGCAAGCCCACT------GGGAATGCCATGGTGAGGAGCTCACCAAGTCACTTTGGGTGGAGGACAATGGCCGATGGCGATGCCATTTCGATT---TTTGGTTCAAGCCATATATGGGTCGATCACAATTCACTCTCTAGCTGTGCTGATGGCCTCGTTGATGCTGTCATGGGCTCGACTGCCATTACCATTTCCAACAACCACTTTGCCCACCACAATGAGGTGATGCTGTTGGGCCACAGTGATTCTTATGAAAGAGACAAGCAAATGCAAGTGACAATTGCCTATAACCATTTTGGAGAGGGTCTGATCCAGAGGATGCCAAGGTGCAGACATGGATATTTCCATGTGGTCAACAATGACTACACTCACTGGGAAATGTATGCTATTGGTGGAAGTGCAAGCCCCACCATCAACAGCCAGGGCAACAGATATCTTGCACCA------------GTC---AATCCTTTTGCAAAAGAGGTGACAAAAAGGGTA---GACACG---CCTTCAGGC---------------------------------------------------CAG---------TGGAAGGGTTGGAATTGGAGGTCAGAAGGA---GACCTGCTGTTGAATGGAGCCTACTTCACCCCATCTGGTGCCGGTGCC------------------TCAGCCAGCTATGCTAGAGCTTCAAGCTTGGGAGCCAAGTCCTCTTCCATGGTTGGCTCCATTACTTCCAAT------------------------------------------------------------------------------------------GCTGGT---------GCT------------------------------------------------------------------------------------------------------------------------------------------------------------------------------------------------------------------------------------------------------------------------------CTCTCC------------------------------------------------TGC---------------------------------------CGCAGGGGTTCC---------------------------------CAGTGC------------------------------------------------------------------------------------------------------------------------------------------------------------------------------------------------------------------------------------------------------------------------------------------------------------------------------------------------------------------------------------------------------------------------------------------------------------------------------------------------------------------------
gnl|Carpa1|supercontig_59.92 ------------------------------------------------------------------------------------------------------------------------------------------------------------------------------------------------------------------------------------------------------------------------------------------------------------------------------------------------------------------------------------------ATGGATCTGTTT---CCTGATCCG---------------------------------------AGCGCGCGC------------------------------------------------------------------------------------------------------------------AACCACACTGAGAGGAGAAAACTG---------------------------------------GGCTACTTC---TCTTGTGGA---ACTGGCAATCCAATTGATGACTGCTGGCGGTGT---GACGCCAACTGGCAAAAGAACCGCAAGCGCCTTGCTGATTGTGGAATTGGTTTTGGCCGGAATGCCGTTGGC------GGACGTGATGGCCGCTTCTATGTCGTCACTGACCCACGCGATGATGATCCTGTTAACCCAAAACCTGGCACTTTGCGCCACGCTGTTATCCAG---GACAAGCCTCTCTGGATTGTCTTCAAAAGAGACATGGTCATTCAATTGAAACAGGAATTGATCATGAACAGCTTCAAGACCATTGATGGTCGTGGCGCCAATGTCCACATTGCC---AACGGAGCGTGTATCACGATTCAATTTGTTACTAATGTCATCATTCATGGTCTCCACATCCATGATTGCAAGCCAACT------GGAAATGCTATGGTGCGAAGTTCCCCCACTCACTTTGGGTGGAGGACAATGGCCGATGGTGATGCCATCTCAATT---TTTGGATCAAGTCACATCTGGGTCGATCACAATTCGCTCTCTAATTGTGCCGATGGCCTCGTTGATGCTGTCATGGGTTCTACTGCGATTACCATTTCCAACAATCACTTCACCCACCACAATGAGGTTATGTTGCTGGGTCATAGCGATTCGTACACGAGAGACAAGCAGATGCAAGTGACCATTGCCTACAACCATTTCGGAGAGGGACTTATTCAGAGGATGCCCAGGTGCAGACACGGTTATTTCCATGTGGTGAACAATGACTACACGCACTGGGAAATGTATGCAATTGGTGGAAGTGCAAACCCCACCATCAACAGCCAGGGGAACAGATACAACGCTCCA------------GCT---AACCCGTTTGCCAAGGAGGTGACTAAGAGGGTG---GAAACT---GCTGCAAGC---------------------------------------------------CAG---------TGGAAGAGCTGGAACTGGCGGTCAGAGGGA---GACCTTTTGCTCAACGGAGCATATTTCACTCCTTCTGGTGCAGGAGCC------------------TCGGCCAGCTATGCCAGAGCCTCAAGTTTGGGTGCCAAGTCCTCCTCCATGGTTGGTACCATTACTTCTAAT------------------------------------------------------------------------------------------GCCGGT---------GCT------------------------------------------------------------------------------------------------------------------------------------------------------------------------------------------------------------------------------------------------------------------------------CTACCC------------------------------------------------TGC---------------------------------------CGAAGAGGAAGG---------------------------------CAGTGC------------------------------------------------------------------------------------------------------------------------------------------------------------------------------------------------------------------------------------------------------------------------------------------------------------------------------------------------------------------------------------------------------------------------------------------------------------------------------------------------------------------------
gnl|Poptr1|712008 ---------------------------------------------------------------------------------------------------------ATGACAATGGCGGTGCCTCAGAAATGGGTTTGTGTGTTTTCTGCTGTGATTGTATTGTTGTTCGTTGGTGTCGTG---------------------------------------------GCTACTTCAAGACCCGATGTTGTTGGGATCTCTGCTCTTACCAGGAATGTAGAAGCAGAGAAGGAACAGAGCTCAAGCAACTCAACAATGGCGGCCAGGTCTCAAGAAGAGGCTGATGCATTTAATGAGAAAGCA------------------GTT------GCT---GCTGATCCT------------GAAGAGGTGGTTTCAATGGTTGAGATGAACATCCGC------------------------------------------------------------------------------------------------------------------AACAGTACTGAAAGGAGGAGGTTA---------------------------------------GGCTACTTC---TCTTGTGGA---ACAGGCAATCCTATTGATGATTGCTGGCGTTGT---GACCCCAACTGGCACAAGAACCGCAAGCGCCTTGCTGACTGTGGCATTGGTTTTGGCAGAAATGCCATCGGT------GGCCGTGATGGTCGCTTCTATGTTGTTACTGATTCTAGTGACCATGACCCTGTGAACCCAAGGCCTGGAACTTTGCGCCATGCCGTGATCCAG---GACGCTCCTCTATGGATCGTGTTCAAAAGGGACATGGTGATTCAATTGAAGCAGGAACTTATCATGAACAGCTTTAAGACCATAGATGGCCGTGGGGTCAATGTTCACATTGCT---AATGGTGGGTGCATCACTATCCAATTTGTTACCAATGTGATCATTCATGGTCTACACATCCATGACTGCAAACCCACT------GGCAATGCTATGGTGCGTAGCTCACCATCTCATTACGGATGGAGGACAATGGCTGATGGTGATGCCATCTCTATT---TTTGGATCAAGTCACATTTGGGTGGATCACAATTCCCTTTCTAACTGTGCTGATGGCCTGGTTGATGCTGTTATGGGTTCGACTGCCATCACCGTCTCCAACAATCACTTCACCCACCATAATGAGGTAATGCTCCTGGGCCACAGTGACTCTTATACCAGAGACAAGCAAATGCAAGTGACCATTGCGTACAACCATTTTGGAGAGGGACTGATCCAGAGAATGCCAAGGTGTAGACATGGGTACTTCCACGTGGTAAACAATGACTACACTCACTGGGAAATGTATGCCATCGGTGGCAGTGCAGAACCCACCATCAACAGCCAGGGCAACAGATATAATGCTCCA------------GCC---AACCCTTTTGCAAAGGAGGTGACAAAGAGGGTG---GATACA---GCTCCAGGC---------------------------------------------------AAA---------TGGAAAAGCTGGAATTGGAGGTCAGAAGGA---GACCTGTTGGCGAATGGAGCTTACTTCACTCCATCCGGGGCTGGAGCT------------------TCAGCTAGCTATGCTCGCGCTTCAAGCTTGGGTGCCAAGTCTTCTTCCATGGTCGGAGCAATGACTGCTAAT------------------------------------------------------------------------------------------TCCGGT---------GTT------------------------------------------------------------------------------------------------------------------------------------------------------------------------------------------------------------------------------------------------------------------------------CTTGGC------------------------------------------------TGC---------------------------------------CGCAGGGGCCAT---------------------------------CAGTGC------------------------------------------------------------------------------------------------------------------------------------------------------------------------------------------------------------------------------------------------------------------------------------------------------------------------------------------------------------------------------------------------------------------------------------------------------------------------------------------------------------------------
gnl|Poptr1|547984 ---------------------------------------------------------------------------------------------------------------ATGGCGGTGTCTAGGAAATGGGCTTGTATGTTTTCTGCTGTGCTTCTGTTGTTGTTCGTTGGTGTAATG---------------------------------------------CCTACTACTTCAGGAACCAATGGTGGGATCTCTGCTCTTACCAGGAGTGTGGAAACAGAGAAGGTACAGAGCTCAAGCAACACAACTATGGCGGCCAGGTCTCAAGAAGAGGCGGATGCATTAAATGAGAAAGCA------------------GTT------GCC---GATAACCCT------------GAAGAGGTTGTTTCAATGGTTGAGATGAGCATCCGC------------------------------------------------------------------------------------------------------------------AACAGTACTGAAAGGAGGAGACTT---------------------------------------GGTTACTTC---TCTTGTGGA---ACAGGCAATCCTATTGATGATTGCTGGCGTTGT---GACCCCAACTGGCAGAAGAACCGCAAGCGCCTTGCTGACTGTGGCATTGGTTTTGGAAGAAATGCTATTGGT------GGCCGTGATGGTCGCTTCTATGTTGTTACTGATCCTAGTGATAATGACCCTGTGAACCCAAGGCCTGGTACTTTGCGCCATGCTGTGATCCAG---GACGCTCCTCTATGGATTGTGTTCAAAAGGGACATGGTGATTCAATTGAAGCAGGAACTTATCATGAACAGCTTTAAGACAATTGACGGCCGTGGGGTCAATGTTCACATCGCT---AATGGAGGGTGCATTACCATCCAATTTGTTACCAATGTGATCATTCATGGATTACACATTCATGATTGCAAGCCCACT------GGCAATGCTATGGTGCGGAGCTCGCCTTCTCACTACGGATGGAGGACAATGGCTGATGGTGATGCCGTATCTATT---TTTGGATCAAGCCACATTTGGGTTGATCACAATTCGCTTTCTAATTGCGCTGATGGTCTGGTTGATGCTGTCATGGGTTCTACTGCCATTACCGTCTCCAACAACCACTTCACCCACCATAATGAGGTAATGCTATTGGGCCATAGTGACTCTTACACCAGAGACAAGCAAATGCAAGTGACCATTGCGTACAACCATTTTGGAGAGGGACTGATCCAGAGAATGCCAAGGTGTAGACACGGGTACTTCCATGTGGTGAACAATGATTACACTCACTGGGAAATGTATGCCATCGGTGGCAGTGCAGAACCCACCATCAACAGCCAGGGCAACAGATATAATGCTCCA------------GTC---AACCCTTTTGCAAAGGAGGTGACAAAGAGGGTA---GATACA---GCCGCGGGC---------------------------------------------------TAT---------TGGAAAAACTGGAATTGGAGGTCAGAGGGA---GACCTGCTGCTGAATGGTGCTTACTTCACTCCATCTGGAGCTGGAGCT------------------TCGTCTAGCTATGCTCGCGCTTCAAGCTTGGGTGCCAAGTCTTCTTCCATGGTCGGGGCAATGACTGCTAAT------------------------------------------------------------------------------------------GCTGGT---------GCT------------------------------------------------------------------------------------------------------------------------------------------------------------------------------------------------------------------------------------------------------------------------------CTTGGC------------------------------------------------TGC---------------------------------------CGCAGGGCCCGC---------------------------------CAGTGC------------------------------------------------------------------------------------------------------------------------------------------------------------------------------------------------------------------------------------------------------------------------------------------------------------------------------------------------------------------------------------------------------------------------------------------------------------------------------------------------------------------------
gnl|Arath7|AT4G13210 ---------------------------------------------------------------------------------------------------------ATGGTGGTCGCTAGAACATTGTTCTCAATCTCAGCAACTCTAATCATTTTTCTAGCACTCTTTCTCCATGTAAAT---------------------------------------------------------------------------------------GCTTTATCAGACGGT---------------------------------------------------------------------------------------GAATGGCATGAACACGCCGTT---AAAGACCCA------------GAAGAAATAGCAGCAATGGTCGATATGAGCATACGT------------------------------------------------------------------------------------------------------------------AACAGTACGTATCGTAGAAAGCTA---------------------------------------GGGTTCTTCTCCTCATGCTCA---ACAGGAAACCCAATAGATGATTGTTGGCGATGC---GATAAAAAATGGCATCGCCGAAGAAAGCGATTAGCGGATTGCGCGATCGGTTTCGGACGTAACGCAGTCGGA------GGCCGTGATGGACGTTACTACATTGTTACTGATCCATCTGATCATGATCCGGTTACACCAAAACCCGGTACACTCCGGTACGCTGTTATACAA---GACGAACCGCTATGGATCGTCTTTAAACGTGACATGGTCATTACTTTAAGCCAAGAACTAATCATGAATAGCTTCAAAACTATCGATGGTCGTGGTGTCAACGTGCATATAGCT---GGTGGTGCATGTCTCACGGTTCAGTACGTTACGAATATTATCATCCATGGGATAAATATTCATGATTGTAAGCGAACT------GGTAACGCTATGGTTAGGAGTTCGGAGAGTCATTATGGTTGGAGAACGATGGCGGATGGTGATGGTATTTCGATT---TTTGGATCTAGTCATATTTGGATTGATCATAATTCTCTTTCGAGTTGTGCTGATGGATTGATAGACGCAATTATGGGATCTACTGCTATTACCATCTCTAATAATTATCTCACTCACCACAACGAGGCTATTTTGTTGGGGCATACCGATTCATACACCAGAGACAAAATGATGCAAGTAACCATTGCATACAACCATTTTGGAGAAGGTCTTATACAGAGAATGCCAAGGTGCAGGCATGGATACTTTCACGTAGTAAACAATGATTACACTCACTGGGAAATGTATGCAATTGGTGGAAGTGCTAACCCTACCATCAATAGTCAAGGAAACCGGTTCCTTGCCCCG------------GGA---AACCGTTTCGCCAAGGAGGTGACGAAACGGGTA---GGTGCA---GGGAAAGGA---------------------------------------------------GAA---------TGGAACAATTGGAATTGGAGATCCCAAGGA---GACTTAATGCTAAATGGTGCCTACTTTACTTCATCTGGAGCTGGAGCT------------------TCTGCAAATTACGCCAGAGCCTCTAGTTTGGCTGCTAAATCATCTTCCCTTGTAGGTATGCTTACCTCTAGC------------------------------------------------------------------------------------------TCGGGT---------GCT------------------------------------------------------------------------------------------------------------------------------------------------------------------------------------------------------------------------------------------------------------------------------TTGAAA------------------------------------------------TGC---------------------------------------AGGATCGGTACA---------------------------------CTTTGT------------------------------------------------------------------------------------------------------------------------------------------------------------------------------------------------------------------------------------------------------------------------------------------------------------------------------------------------------------------------------------------------------------------------------------------------------------------------------------------------------------------------
gnl|Arath7|AT3G24670 ------------------------------------------------------------------------------------------------------ATGGTGATCTTTAGCAGAAGCTTCTTAGCTCTCTCAACGACTCTAATCATT---CTAGCATTATGTATAAAT------------------------------------------------------------TCATCAACAATGGCTCAAGAAACAGAGGACCTAAACTCTCATAGCTCGAGTAATTCATCAACGGCTAATAAGTTACCTAACGACGACGGT---------------------------------------------GCATGGAATGAACACGCAGTT---AAAAACCCA------------GAAGAAGTAGCTGCAATGGTCGATATGAAAATAAAG------------------------------------------------------------------------------------------------------------------AACAGTACAGAGCGGAGGAGGTTA---------------------------------------GGATTCTTC---TCATGCGCC---ACCGGAAACCCAATAGACGACTGTTGGAGATGT---GATCGGAATTGGCATCTCCGACGAAAGCGTCTCGCGAATTGCGCGATCGGATTCGGTCGTAACGCTATCGGA------GGACGAGATGGTCGTTACTACGTAGTCACAGATCCATCTGACCACGACGCGGTTAATCCACGACCAGGAACACTCCGTCACGCTGTGATACAA---GACCGTCCGTTATGGATCGTCTTCAAGCGAGACATGGTGATTACTCTAACTCAAGAGCTAATCATGAACAGCTTCAAAACAATCGATGGAAGAGGCGTGAACGTTGCAATCGCA---GGCGGTGCTTGTATTACGATTCAGTATGTGACGAATATTATCATCCATGGGATTAATGTACATGATTGTAGAAGAACT------GGTAATGCTATGGTTCGAAGCTCGCCGTCGCATTATGGGTGGAGGACTATGGCGGATGGTGATGCTATATCGATA---TTTGGATCGAGTCATATTTGGATTGATCATAACTCTTTGTCTAATTGTGCTGATGGTTTGATTGATGCTATTATGGGATCTACTGCTATTACTATCTCCAATAACTACATGACTCACCACAACGAGGTTATGTTGATGGGGCATAGTGATTCGTACACTAGAGACAAGTTGATGCAAGTGACAATAGCATATAACCATTTTGGGGAAGGGCTTATACAGAGAATGCCGAGGTGTAGACATGGTTATTTCCATGTTGTAAACAATGATTATACTCATTGGGTAATGTATGCAATTGGTGGAAGTGCTAACCCTACTATCAATAGTCAAGGCAATCGTTTCCTTGCCCCG------------GGC---AACCCTTTCGCCAAAGAGGTGACAAAGAGGGTA---GGTTCA---TGGCAAGGG---------------------------------------------------GAA---------TGGAAGCAATGGAACTGGAGATCTCAAGGA---GACCTAATGCTCAACGGTGCCTACTTCACTAAATCTGGAGCTGCTGCT------------------CCTGCAAGCTATGCCAGAGCCTCTAGCTTGGGAGCTAAACCAGCTTCTGTAGTAAGTATGCTTACCTACAGC------------------------------------------------------------------------------------------TCCGGT---------GCC------------------------------------------------------------------------------------------------------------------------------------------------------------------------------------------------------------------------------------------------------------------------------CTTAAA------------------------------------------------TGC---------------------------------------AGGATCGGTATG---------------------------------CGGTGT------------------------------------------------------------------------------------------------------------------------------------------------------------------------------------------------------------------------------------------------------------------------------------------------------------------------------------------------------------------------------------------------------------------------------------------------------------------------------------------------------------------------
gnl|Arath7|AT1G14420 ------------------------------------------------------------------------------------------------------------ATGGCAGCAGCTTTCTTGAATCTTGGCGGCTATGTTTTCGTTTTCTTCTCTTCGTTCTTAGCTATAGTGGCC---------------------------------------------CCACAGGTTCGAGGCAATGTTGCTGTCTTTGATAGCTACTGGACGCAACGACAAAGTGATGCATTGAAACAAACCATC---------------------------------------------------------------------GGCTCTTAC------GAT---CCTCATCCA------------CTTAACGTCACCAACCATTTTAATTACCATGTCAAT------------------------------------------------------------------------------------------ATAGCAGTGGATGCATCGGAATCAAGGAACGATACAAGGAGAGAGCTTACTCAGGTGAGAAGTGGTCGTAAAACGCAC---------AAAAGCAGCGGAAAATGCCTA---GCTTATAACCCGATAGACAACTGCTGGCGATGC---GATCGTAACTGGGCTAATAACCGGAAGAAACTAGCCGACTGTGTGCTCGGATTCGGCCGGAGAACCACCGGA------GGAAAAGACGGACCGATATACGTCGTCAAAGACGCGTCTGACAACGATCTTATCAACCCTAAACCAGGAACGTTAAGGCATGCAGTGACTCGA---GACGGACCGCTTTGGATCATATTCGCAAGAAGCATGATCATAAAACTGCAACAAGAACTGATGATAACGAGCGACAAAACAATCGATGGAAGAGGAGCTAGGGTTTACATCATG---GAAGGTGCTGGATTAACGTTGCAATTTGTGAATAATGTGATCATTCACAATATTTATGTCAAGCACATTGTTCCTGGG------AACGGTGGGTTGATCAGAGACTCTGAGGCTCACATAGGGCTTAGGACAAAAAGTGATGGTGATGGAATCAGTTTG---TTTGGAGCAACCAATATTTGGATCGACCATGTCTCAATGACAAGATGTGCAGATGGTATGATCGATGCTATTGACGGCTCCACTGCTGTAACTATTTCCAACAGTCATTTCACCGACCACCAAGAGGTGATGTTGTTTGGGGCGAGGGACGAACACGTGATCGACAAGAAAATGCAGATAACGGTTGCGTTTAACCACTTCGGTAAGCGATTGGAACAGAGAATGCCTCGTTGCAGATACGGAACGATACATGTGGTGAACAATGACTACACACATTGGGAAATGTATGCAATTGGTGGGAACATGAACCCTACAATTATTAGTCAAGGCAATCGTTTCATTGCTCCT------------CCT---AATGAAGAAGCCAAACAGATTACAAAAAGAGAG---TACACA---CCATACGGT---------------------------------------------------GAA---------TGGAAATCTTGGAATTGGCAATCAGAAGGA---GATTACTTTCTCAACGGAGCTTATTTTGTGCAATCCGGAAAAGCAAATGCGTGGAGCTCTAAACCGAAAACCCCGCTCCCAAACAAGTTTACAATTCGACCTAAACCGGGAACGATGGTCCGGAAACTTACCATGGAT------------------------------------------------------------------------------------------GCAGGA---------GTA------------------------------------------------------------------------------------------------------------------------------------------------------------------------------------------------------------------------------------------------------------------------------CTTGGC------------------------------------------------TGC---------------------------------------AAACTTGGTGAA---------------------------------GCTTGC------------------------------------------------------------------------------------------------------------------------------------------------------------------------------------------------------------------------------------------------------------------------------------------------------------------------------------------------------------------------------------------------------------------------------------------------------------------------------------------------------------------------
gnl|Arath7|AT2G02720 ------------------------------------------------------------------------------------------------------------------------ATGGTGAATCTTGGGAGCTACGTTTTCGTCTTTGTCGCGTTGTCTCTCACCGTGGTGGTT---------------------------------------------CCATCGGTTCAAGCCCACATCGCCGAATATGATGAATACTGGACGCAGCGTCAAACCAACGCATTGCGAGAAACTTTG---------------------------------------------------------------------GAATCTTAT------GAC---CCGAACCCA------------GAGAACGTCACGGACCACTTTAACTACCATGCCGCC------------------------------------------------------------------------------------------TTAGCTATGGAGACGACAGGGATAGTAAACGAAACAAGGAGGGATCTCCGTCAGGTCGGACGCGGTAAGAAAACAACTAGACGTGGAGGAAGGTTTGAA------------TCCCTAAACGCGATCGATAAATGCTGGCGAGGC---GACAAAAACTGGGACAAAAACAGGAAAAAACTAGCAGATTGTGTCCTCGGATTTGGCCGGAAAACAACCGGA------GGCAAAAACGGACCGATCTATGTAGTCACTGACCCATCCGACAACGATCTACTAAAACCAAAACCAGGGACTATAAGGCACGCCGTGACAAGG---GACCGACCACTCTGGATCATCTTTGCGAGAAGCATGATCATAAAACTGCAACAAGAACTGATCATAACGAATGATAAAACAATCGACGGTCGGGGAGCGAAAATTTATATCACT---GGGGGTGCAGGTTTAACGTTGCAGTTCGTCAGGAATGTGATAATACATAATATTCATATCAAACAGATTAAAAGGGGA------GCTGGTGGGTTGATTATAGACTCCGAGCAACATTTTGGGCTTCGGACAGTGAGTGATGGCGATGGGATTAATATT---TTTGGAGCAACGAATGTTTGGATCGATCATGTCTCAATGACGGATTGTTCTGATGGGATGATTGATGCGATCATGGGATCGACTGCAATTACTATCTCCAATTCCCATTTTACCGACCACGACGAGGTGATGCTATTTGGGGGTACAAACAAGGATGTGATCGACAAGAAAATGCAGATAACAGTTGCGTTTAACCATTTTGGTAAGAGATTGAAGCAAAGAATGCCTAGAGTCAGATTTGGTTTGGTCCATGTTGTGAACAATGACTACACTCACTGGGAAATGTATGCAATTGGTGGAAACATGAACCCTACCATTATAAGTCAAGGCAATCGTTTCATTGCTCCT------------CCT---ATTGAAGATTCCAAGCAGGTTACAAAGAGAGAG---TACACA---CCTTATCCT---------------------------------------------------GAA---------TGGAAATCATGGAACTGGCAATCAGAGAAA---GATTATTTCTTGAATGGAGCTTACTTTGTGCAATCAGGAAAGGCGAACGCGTGGAGCGCAACCCCAAAAAATCCAATCCCTAGAAAGTTTGCAATCCGGCCACAGCCAGGAACAAAGGTCAGAAGACTTACCAAGGAT------------------------------------------------------------------------------------------GCTGGT---------ACG------------------------------------------------------------------------------------------------------------------------------------------------------------------------------------------------------------------------------------------------------------------------------CTTGGC------------------------------------------------TGC---------------------------------------AAACCTGGCAAG---------------------------------TCCTGC------------------------------------------------------------------------------------------------------------------------------------------------------------------------------------------------------------------------------------------------------------------------------------------------------------------------------------------------------------------------------------------------------------------------------------------------------------------------------------------------------------------------
gnl|Orysa5|Os06g38510 ------------------------------------------------------------------------------------------------ATGGAGGTGCTGATCCGGTGGAGCAAGCTGCCGGCGGCCGGCTCCTTGGTGCTGTACGCCGTCTTCTTATTGCTGTCGGCGGCA---------------------------------------------GCCACATCGGAGGCCAACATCGGGGAGTACGATGAGTACTGGCAGAAGCGCAAGCTCATGGCTGATGCCGCCGCCGAG---------------------------------------------------------------------GCTACCTAC------AAG---CGTGACCCC------------TTCGAGGTCACCAACAGCTTCAACCGCGCCGTCCAC---------------------------------------------------------------------------------------------------------AGATCGGAGGAGGAGAGCGGGAGGAGGGAGCTGGCGATGACGAAGAGGAAG---------------------AAGTTCGCGGGGCCGTGCAAG---GCGACGAACCCGATCGACCGGTGCTGGAGGTGC---CGCGCCGACTGGGTGACGGACAGGAAGCGGCTGGCGCGGTGCGCGCAGGGGTTCGGCCGGAACACCACCGGA------GGGCTGGCCGGGAAGTTCTACCTGGTGACGGACGGCACCGACGACGACGTGGAGAACCCGCGCCCGGGGACGCTCCGGTGGGGTGTCATCCAG---GACGAGCCACTGTGGATCATCTTCGCCAAGGACATGATCATCAACCTCAAGGAGGAGATGATGATCAACAGCGACAAGACGATCGACGGGCGGGGAGCGCAGGTGCGGATCACC---AATGGCGCGCAGGTGACGGTGCAGAACTCCAACAACGTGATCATCCACAACATCCACATCCACGACATCTTGCAAGGC------AAGGGCGGGATGATCCGCGACTCGCCGGAGCACTTCGGCTTCCGCACCCAGTCCGACGGCGACGGCATCAGCATC---TTCGGCTCCACCAACGTCTGGCTCGACCACCTCTCCCTCTCCAACTGCCAGGACGGCCTCATCGACGTCATCGCCAAGTCCACCGGAGTCACCATCTCCAACTGCCACCTCACCAACCACAACGACGTCATGCTCTTCGGCTCCAGCGACTCCTTCAGCGAGGACCAGATCATGCAGATCACCGTCGCTTTCAACCACTTCGGCCGCGGCCTCGTCCAAAGAATGCCCAGATGCCGATGGGGATTTTTCCACGTGGTGAACAACGACTACACGCACTGGCTCATGTATGCCATCGGAGGGAGCAAGAACCCGACGATCATCAGCCAGGGGAACAGGTACATCGCGCCG------------CCA---AACCTAGCGGCGAAGCGGATCACGAAGCAGCTC---GGGGCG---ACGGAGGAG---------------------------------------------------GAG---------TGGAAGAACTGGGTGTGGCACTCTGAGGAG---GACCTGTTCATGGAGGGGGCCTACTTCACCACGTCCGGTGGCCCGATC------------------CAGAAGCAGTTCAGCAACAAGGATCTGATCAAGCCCAAGCCCGGATCCTACGTCACGAGGCTCACCCGCTTC------------------------------------------------------------------------------------------GCTGGC---------TCC------------------------------------------------------------------------------------------------------------------------------------------------------------------------------------------------------------------------------------------------------------------------------ATCCCA------------------------------------------------TGC---------------------------------------GTGGCCGGCAAG---------------------------------CCGTGC------------------------------------------------------------------------------------------------------------------------------------------------------------------------------------------------------------------------------------------------------------------------------------------------------------------------------------------------------------------------------------------------------------------------------------------------------------------------------------------------------------------------
gnl|Sorbi1|Sb10g022830.1 ------------------------------------------------------------------------------------------------------ATGGAGGAGGAGGGGTTCCGATGGAGCAGAGCGGGCTCTTTCGTCCTGTTCTACTTGGTCTTGTTCCTGTCCGCGGCC---------------------------------------------GTGTCGTCGGAGGCCAACATCGGCGACTTCGACGACTACTGGCGGCAGCGCAAGCTCATGGCCGACGCCGCGGCAGAG---------------------------------------------------------------------GCCACGTAC------AAG---CATGACCCGCTCGAGGTCACCAACCAACTCAACCGCGCAGTGCACAGATCCGTCGAG---------------------------------------------------------------------------------------------------------AAGGAGGACATGAGCACGCGGCGGCGGGCGATGATGGGGCACAAGAAGGGTAAG------------------CTCAACAACGGGCCGTGCGAG---GCGACGAACCCGATCGACCGTTGCTGGCGGTGC---CGGCAGGACTGGGCGACGGACCGGAAGCGGCTGGCTCGGTGCGCCCAGGGCTTCGGTCGCAACACCACCGGC------GGTCTGGCCGGCAAGTTCTACGTGGTGACGGACGGCACCGACGACGACGTGGTGAACCCTCGCCCCGGCACGCTCCGGTGGGCCGTCATCCAG---ATCGAGCCGCTGTGGATCACCTTCGCCAGGACGATGATCATCACGCTCAAGGAGGAGCTCATCATCCAGGGCGACAAGACCATCGACGGCCGGGGCGCGCAGGTGCGGATCGCC---AACGGCGCGCAGCTGACGGTGCAGTTCGCCAACAACGTCATCATCCACAACGTGCACATCAACGACATCATGTCCTCCAACAAGAACGGCGGCAACATCCGGGACTCGCCGGACCACTTCGGCTGGCGCACCGTCTCCGACGGCGACGGCATCACCCTC---TTCGGCTCCACCAACGTGTGGCTCGACCACCTCTCCCTCTCCAACTGCCAGGACGGCCTCATCGACGTCATCGTCAAGTCCACGGGCGTCACCATCTCCAACTGCCACATGACCAACCACAACGACGTCATGCTCTTCAGCTCCAGCGACAAGCACCCCGAGGACCAGATCATGCAGATCACCGTCGCCTTCAACCACTTCGGCAGAGGCCTCGTGCAGAGGATGCCGAGGTGCCGCTGGGGGTTCTTCCACGTCGTCAACAACGACTACACGCACTGGCTCATGTACGCCATCGGCGGCAGCAAGGCGCCGACCATCATCAGCCAGGGGAACCGCTACATCGCGCCG------------CCC---AACCTGGCGGCGAAGCTGGTCACAAAGCACCAT---GACGCG---CCGGAGTCG---------------------------------------------------GAG---------TGGAAGAACTGGGTGTGGCACTCGGAGAAC---GACCTCTTCATGGAGGGAGCCAACTTCACCGTCAGCGGCGGCCAGAAGATC---------------AACAGGAATTTCCACAAGAAGGACCTCATCAAGCCCAAGAACGGGTCCTACGTCACCAGGCTCACGCGATAC------------------------------------------------------------------------------------------GCCGGC---------GCG------------------------------------------------------------------------------------------------------------------------------------------------------------------------------------------------------------------------------------------------------------------------------CTCGCC------------------------------------------------TGC---------------------------------------AGGCCCGGCAAG---------------------------------CCCTGC------------------------------------------------------------------------------------------------------------------------------------------------------------------------------------------------------------------------------------------------------------------------------------------------------------------------------------------------------------------------------------------------------------------------------------------------------------------------------------------------------------------------
gnl|Orysa5|Os02g12300 ------------------------------------------------------------------------------------------------------ATGGATGACCAGAGGCTCCAGTGGAGGAAGCCCGGCTCCTTCCTCCTCGTCGCCGGCGTGTTCCTGGCGGCGGCGGCC---------------------------------------------GCTGTGTCGAACGCCGGCATAGGCGAGTTCGACGAGCATTGGGAGAAGCGCAGGGCGGCGGCGGAGGCGGCGGCGGAG---------------------------------------------------------------------GAGGTGTAC------AAA---CCGGACCCC------------TTCAATGTCACCAACGAGTTCAACCACGCTGTCATC------------------------------------------------------------------------------------------------------AGATCGACGGAGCGCGGCGTTCTCCGGCGAGAGTTGAGTGGGAAGAACAGC------------------------AAGTACAAGGGGCCGTGCCTG---GCGACGAACCCGATCGACCGGTGCTGGCGCTGC---CGCAAGGACTGGGCCACCGACCGGAAGCGGCTCGCCCGGTGCGCCATGGGCTTCGGCCGCGGCGCCACCGGC------GGCGTCCGCGGCAAGATCTACGTCGTCACCGACCCCGGCGACGGCGACGCCGCCAACCCGCGCTACGGCACGCTCCGGTGGGGCGCCATGCAG---GCGGCGCCGCTGTGGATCACCTTCGCCAAGTCCATGGTGATCCGCCTCACGCAGGAGCTCCTCGTCGCCAGCGACAAGACCATCGACGGCCGCGGCGCGCAGGTGCACATCGCGCGCGGCGGCGCCGGGATCACCGTCCAGTTCGCCCGCAACGTGATCATCACCAGCCTCCACGTCCACGACGTGAAGCACAGC------GACGGCGGCGCGGTCCGCGACTCGCCGACGCACATCGGCCCCCGCACGCGGGCCGACGGCGACGGCATCTCGCTC---TTCGCCGCCACCGACGTGTGGGTGGACCACGTCTCCATGTCCATGTGCGAGGACGGGCTCATCGACGTCGTGCAGGGCTCGACGGGGGTGACCATCTCCAACAGCCACTTCACCAACCACAACGACGTCATGCTGTTCGGCGCCAGCGACTCGTACCCGCAGGATAAGGTGATGCAGATCACCGTGGCGTTCAACCACTTCGGCCGTGGGCTCGTGCAGCGGATGCCGCGATGCCGGTGGGGGTTCTTCCACGTCGTCAACAACGACTACACGCACTGGCTCATGTACGCCATCGGCGGCGGCATGAGCCCTACCATCCTCAGCCAGGGCAACCGATACATCGCCCCT------------CCC---AACATCGCCGCCAAACTGATCACGAGGCACTAT---------GCGCCGGAGTGG---------------------------------------------------GAG---------TGGAAGAACTGGGCGTGGCGCTCGGACGGA---GACCTGTTCATGAACGGCGCCTACTTCCAGGCGTCCAACGGCGCCATC------------------AACAGGAAGGTGAAGGGCTCCGACATGGTTAAGCCCAAGCCAGGCTCCTACGTCAGGAGGCTCACACGCTTC------------------------------------------------------------------------------------------GCCGGC---------GCG------------------------------------------------------------------------------------------------------------------------------------------------------------------------------------------------------------------------------------------------------------------------------CTCTCC------------------------------------------------TGC---------------------------------------CGGCCCGGCGAG---------------------------------CCGTGC------------------------------------------------------------------------------------------------------------------------------------------------------------------------------------------------------------------------------------------------------------------------------------------------------------------------------------------------------------------------------------------------------------------------------------------------------------------------------------------------------------------------
gnl|Sorbi1|Sb04g007450.1 ------------------------------------------------------------------------------------------------------ATGGAGACGACGACGAAGCAGCTCCGGTGGAGCCGGCCCGGCTCCCTCCTCCTCGTCGCCGCCGCGTTCCTGGCTTCC------------------------------------------GCCGCCCTGTCCACCGCCAACATCGCCGACTTCGACGAGCACTGGCAGAAGCGCAAGGAGCTCGCCGAGGCCTCGGTGAGG---------------------------------------------------------------------GAGACGTAC------AGG---CCCGACCCC------------TACAACGTTACCAACAGCTTCAACGTCGCCGTGCAC---------------------------------------------------------------------------------------------------------------AGAGCAACCAGCCTCCGGCGTACGATGCGGGAGATGCCACGGAAGCAC------------------AAGAAGAAAGGGCCGTGCCGT---GCGACGAACCCGATCGACAAGTGCTGGCGCTGC---AAGAACGACTGGGCGACGGACCGTTTCCGTCTGGCCCGGTGCGCCAGGGGTTTCGGGCAGGCGACCACCGGC------GGCCTCGGCGGTCCGATCTACATCGTGACGGATCCCAGCGACGGCGACGTGGTGAACCCTCGGCCGGGGACGCTCCGGTGGGGCGTGATCCAG---CCAGGCCCGCTGTGGATCATCTTCGCCAAGTCGATGATCATCCAGCTCTCGCAGGAGCTGCTGGTGAGCAGCGACAAGACCATCGACGGGCGCGGCGCGCAGGTGCACATCGCC---AACGGCGCCGGCATCACGGTGCAGCTGGCCCGGAACGTGATCATCCACAACCTGCACGTCCACGACGTGCTGCACTCC------ATGGGGGGCCTGATGCGCGACTCGCCGACGCACGTCGGGTCCCGGACCAAGGCCGACGGCGACGGCATCTCGCTG---TTCCAGGCCACCAACGTGTGGATCGACCACATCTCCATGTCCAACTGCGAGGACGGGCTCATCGACGTGGTGCAGAGCTCCACGGGGATCACCATCTCCAACTGCCACTTCACCAACCACAACGACGTGATGCTGTTCGGCGCCAGCGACTCGTACCCGCAGGACCAGATGATGCAGATCACCGTCGCCTTCAACCACTTCGGCAGGGGGCTCGTGCAGAGGATGCCCAGGTGCCGATGGGGATTCTTCCACGTCGTCAACAACGACTACACGCACTGGCTCATGTACGCCATTGGCGGCGGCAAAGCTCCCACCATCATCAGCCAGGGAAACCGATACATTGCACCA------------CCA---AACATCGCCGCCAAAGTGATCACCAAGCACTAC---GCGGAA------GAGGGG---------------------------------------------------GAG---------TGGAAGAACTGGGTGTGGCACACGGAGGAC---GACCTGTTCATGAACGGAGCCATCTTCGAGCCGTCGGGAGGGGCGGTG------------------CAGAGGCAGATCAACAGCAACGAGTGGGTGAAGCCCAAGCCAGGGACGTACGTGACAAGGCTCACGCGCTTC------------------------------------------------------------------------------------------TCGGGC---------ACA------------------------------------------------------------------------------------------------------------------------------------------------------------------------------------------------------------------------------------------------------------------------------TTGTCC------------------------------------------------TGC---------------------------------------TGCATGAGCAAG---------------------------------CCGTGC------------------------------------------------------------------------------------------------------------------------------------------------------------------------------------------------------------------------------------------------------------------------------------------------------------------------------------------------------------------------------------------------------------------------------------------------------------------------------------------------------------------------
gnl|Medtr1|AC137994_32.4 ---------------------------------------------------------------------------------------------------------------ATGGCTGCAATTGCAATGAAGATTAGCTTTATTTTGTTGGTTTTGGCCATAACTATTCCATGCCTTGAG---------------------------------------------------------GGTCGTATTGGTGAGTTTGATGATTACCTCAAAGCACAAGCTGAGATGGCTCGTCAAATTGCTTTC---------------------------------------------------------------------AAGTCCTAT------GTA---CCCAATCCT------------GAAAACATCACAACCGAGATCAATATTCACGTTCAT------------------------------------------------------------------------------------TTGGCAATGGAAGCGGCAATGAAAGCAGAAGCAAATGACACAAGGAGGGAACTAATGAGCCAAAAATCACGTGGTGGTAAAGGA---------CGTCGTAGAGCAAGATGTATG---GCCACCAATCCAATTGACAGTTGTTGGAGGTGT---AGAAATGATTGGGCCAAAAACCGTCAACTGTTAGCCACATGTGCAAAAGGATTCGGTAGAAGGACTACAGGA------GGACTTGGTGGAAGGATCTATGTTGTCACAGATCCTTCCGACAACGATTTGGTGAACCCAAGACCTGGAACTCTCCGATTTGGTGCCGTTCAA---AAGGGACCACTTTGGATTATTTTCCAACGTAACATGGTCATTACATTGACTCAAGAGTTAATGGTTTCATCCGACAAGACCATCGACGGTCGTGGAGCCAATGTGCAAATTAGG---GAAGGTGCTGGAATTACCATGCAATTCGTCAACAATGTCATCATTCACGGTCTTCGCATCAAGAACATTAAAGCTAAG------AATGGTGGTTTGATTAGAGACTCTTTCGATCATCTCGGAGTAAGAACAAGGAGTGATGGTGATGCTATCTCTGTC---TTTGGTTCATCAAACATCTGGATTGATCATATTTCCTTATCTAATTGCGAGGATGGTCTTGTTGATGTCATTCAAGGCTCTACTGCAGTCACCATCTCAAATTGCCACATGACCAAACATAACGATGTGATGTTGTTTGGAGCTAGTGATACATATCAAGATGACAAGATTATGCAAGTCACAGTTGCATTCAACCATTTCGGACAAGGATTGATTCAAAGAATGCCAAGATGCAGATGGGGATTTTTCCATGTTTTGAACAATGATTACACACATTGGATCATGTATGCCATTGGTGGAAGCTCAGCCCCAACAATTCTTAGTCAAGGAAACCGTTTCATTGCTCCT------------CAT---AACAATGCTGCAAAAACAATTACACATAGAGAT---TATGCA---CCAGAAGCT---------------------------------------------------GTT---------TGGTCAAAATGGCAATGGAGATCAGAAGGT---GATCATTTCATGAATGGTGCTAACTTTATTCAATCTGGTCCTCCCATCAAG---------------AGTCTTCCATTCAAGAAAGGGTTCCTAATGAAACCAAGGCATGGATCTCAGGCTAATAGGCTTACCCGCTTT------------------------------------------------------------------------------------------TCTGGG---------GCA------------------------------------------------------------------------------------------------------------------------------------------------------------------------------------------------------------------------------------------------------------------------------CTCAAT------------------------------------------------TGT---------------------------------------GTTGTGGGTAGA---------------------------------CCATGCTAG---------------------------------------------------------------------------------------------------------------------------------------------------------------------------------------------------------------------------------------------------------------------------------------------------------------------------------------------------------------------------------------------------------------------------------------------------------------------------------------------------------------------
gnl|Arath7|AT3G01270 ---------------------------------------------------------------------------------------------------------------ATGGAGACGGCTAGGCTTTTCAAATTAGTGTGTGTGATATGTATTGCCAGTTTGATTCCGACCATACGA------------------------------------------------------GCCAATGTTGCTGATGAGACCGATGAGTATTGGGTAAACAAGGCCAATGAAGCTCGTAAACATACCCTT---------------------------------------------------------------------ATGGCTTAT------CAT---CCCGACCCT------------TATGAGATCGTCGACCACTTCCACGAGCGTCATTAC---------------------GACAACTCGACTGACGTC------GAGGGGACCGAGGAAGAGAAGGCGGTCGCTTCCGAGGAAGAGGACGTCATTGAGATGATTTCTAGTCCGACAAACAGCACAAGGCGGAGCCTAACCGGTAGGGGCAAGGGAAAAGGAAAAGGAAAATGGAGCAAGCTAACGGGACCTTGCACC---GCAAGCAACCCCATCGATAAATGCTGGCGTTGC---CAGCCTGATTGGGCCAGACGTCGCAAGAAGCTCGTTCACTGTGTCCGTGGGTTTGGTTACAGGACCACCGGA------GGCAAACGCGGCCGCATCTATGTAGTCACGAGCCCCAGAGACGATGATATGGTGAACCCTAGACCTGGAACACTACGTCACGCTGTGATCCAG---AAAGAACCTCTATGGATCGTTTTTAAGCACGATATGAGCATTCGGTTAAGCCAAGAGCTGATGATTACTAGTGACAAGACAATCGATGCTCGTGGCGCTAACGTGCACATCGCA---TATGGTGCTGGTATCACGATGCAGTACGTGCACAATATCATCATCCATGGGCTTCACGTCCACCACATCGTGAAAAGC------AGTGGTGGTTTGATAAGAGATTCGATTAACCACTTTGGGCATAGAGGAGAGGCTGATGGAGATGGTATCTCTATC---TTTGGGGCAACAAACATTTGGCTTGACCACATTTCTATGTCTAAATGCCAAGATGGACTTATCGACGCTATAATGGGTTCCACCGCAATCACCATCTCTAACTCTCATTTCACCCACCACAACGATGTGATGTTGCTTGGTGCACAAAACAACAACATGGATGACAAGAAGATGCAAGTCACAGTGGCTTACAACCATTTCGGAAAAGGACTTGTGCAGAGGATGCCTAGGGTCCGATGGGGTTTCGTCCACGTTGTCAACAATGACTACACTCATTGGGAGCTTTACGCGATCGGTGGTAGCCAAGGTCCTACCATTCTCAGCCATGGAAACCGTTTCATCGCTCCT------------CCTCACAAACAACACTACAGAGAGGTGACAAAGAGGGAT---TATGCTTCAGAAAGCGAA---------------------------------------------------------------TGGAAAAACTGGAACTGGAGATCCGAGAAA---GATGTTTTCATGAACAATGCATATTTCAGACAATCTGGAAATCCTCATTTC---------------AAGTGTTCGCATTCTAGGCAACAGATGATAAAGCCCAAAAATGGTATGGCCGTTTCTAAGCTTACCAAATAC------------------------------------------------------------------------------------------GCCGGA---------GCA------------------------------------------------------------------------------------------------------------------------------------------------------------------------------------------------------------------------------------------------------------------------------TTGGAT------------------------------------------------TGC---------------------------------------CGGGTCGGAAAA---------------------------------GCATGC------------------------------------------------------------------------------------------------------------------------------------------------------------------------------------------------------------------------------------------------------------------------------------------------------------------------------------------------------------------------------------------------------------------------------------------------------------------------------------------------------------------------
gnl|Arath7|AT5G15110 ------------------------------------------------------------------------------------------------------------------ATGGAGATGGTTAGGCTGTCAAAGTTGATGTTTACGTTTTGTATTGCCGTTCTAATTCCGACCATT------------------------------------------------------CGAGGTAACATTTCTGAGCTGGACGAGTATTGGTCGCAACGAGCCGACGAAGCCAGAGAATTCACTCTT---------------------------------------------------------------------CAAGCTTAC------CAT---TCTGATCCT------------TACGAAATCGTCGATCACTTTCACGAGCGTCACTAC---------------------GACAACTCTACTGATGTTACAACGCCTGAGGAAGATGGTGATGCGAAGCCCGAAGAGGAGGAAAAAGAGTTCATTGAAATGCTCGGAAGCTCGACGAACAGCACCAGACGAAGCCTAAGAGGTAAAGGCAAGGGAAAATGGAGT------------AAGCTAAAGGGACCTTGTACC---GCAAGTAACCCCATAGATAAATGTTGGCGTTGC---CGATCGGATTGGGCTAAGCGTCGGAAGAAGCTTACACGTTGTGTCCGAGGGTTTGGTCACAGGACGACCGGA------GGAAAACGAGGACGCATCTATGTGGTTACAAGCAACCTCGACGAAGACATGGTGAACCCTAAACCGGGGACATTGCGTCATGCCGTGATTCAG---AAGGAACCTCTGTGGATCATTTTCAAGAACGATATGAGCATTCGGTTAAACCAAGAGCTTCTGATTAATAGCCACAAGACTATCGATGCACGAGGAGCTAATGTCCATGTAGCC---CATGGCGCAGGGATCACAATGCAGTTTGTGAAAAATGTCATCATCCATGGACTGCATATTCACCACATTTCTGAGAGT------AGCGGTGGTATGATCCGAGACTCTGTAGACCATTTCGGAATGAGGACTAGAGCTGATGGAGATGGTCTATCGATT---TATGGTTCGTCTAACATTTGGCTTGACCATATCTCGATGTCGAAATGTCAAGATGGACTCATCGATGCCATTGTTGGATCCACTGGCATTACAATCTCCAACTCCCACTTCACTCACCACAACGATGTGATGTTGCTTGGTGCTCAAAACACGAATGAAGCGGACAAACATATGCAAGTCACAGTGGCTTATAACCATTTTGGTAAAGGACTTGTACAGAGAATGCCTAGGATCCGATGGGGATTTGTTCATGTTGTGAACAACGACTACACTCATTGGGAGCTTTACGCGATCGGAGGTAGTCAAGGTCCTACGATTCTCAGCCATGGAAACCGATTCATAGCTCCT------------CCACACAAACCGCATTACAGAGAGGTGACAAAGAGAGAT---TATGCT---TCGGAGGAC---------------------------------------------------GAG---------TGGAAACACTGGAACTGGAGATCTGATAAA---GATGTATTCATGAACGGTGCTTATTTCAGACAATCTGGTAATCCTCAATAC---------------AAATGTGCACACACAAGACAACAAATGATCAAACCGAAAAATGGATTGGCTGTTTCAAAGCTGACCAAATAT------------------------------------------------------------------------------------------GCCGGA---------GCA------------------------------------------------------------------------------------------------------------------------------------------------------------------------------------------------------------------------------------------------------------------------------CTTGAT------------------------------------------------TGC---------------------------------------AGAGTCGGGAGA---------------------------------CGCTGT------------------------------------------------------------------------------------------------------------------------------------------------------------------------------------------------------------------------------------------------------------------------------------------------------------------------------------------------------------------------------------------------------------------------------------------------------------------------------------------------------------------------
gnl|Medtr1|AC136286_21.4 ------------------------------------------------------------------------------------------------------------ATGGCAAAATTGTACCATCTCTTCCTTTTGACATGTTTGGTGGTAACAATATCTACATTAGTGCATGCTAAT---------------------------GTCAAAGAGGACAAAGCATACTGGGATAGGATATTACCGACGCTTAATACTACATATTGGCAGAAAAAAGCATCAATTGCTGCGAAGGCAAACGAC---------------------------------------------------------------------AAAGCTTAT------ACT---CCTGACCCA------------TATGCAGTCTCCGGAAATCTGTCTTCTACTGTTAGC---------------------------------------------------------------------------------------------------GAAATGATAATTGGTGGCATTAACGGAAGAAGGAATTTGGTGGGG---------------------------------TTGGGCAATAGTTCATGCATG---GCCACAAACCCCATTGATAGGTGTTGGAGGTGT---GATCCTAACTGGGCAAACAACCGCAAGAAGCTTGCAGATTGTGTGCAAGGTTTTGGAAGGAAGACTACTGGT------GGAAAAGACGGTCCTATCTATGTGGTAACTGACCCCTCAGATAGTGACTTGGTGAATCCACGTCCTGGTACCCTTAGGCATGCAGTTACAAGA---AATGGGCCTTTGTGGATCATCTTCGCTCGTAGCATGAAGATTAGGCTCAACCAGGAGCTCATAATGGCAGGTAACAAGACCATTGATGGACGAGGAGCTGATGTTACCATTGCT---AATGGTGCTGGTATTACTATCCAGTTCATCGAGAATGTGATCATCCATGGGATCAAAATTTATGACATTATGGTTGGA------AGTGGTGGACTTGTTAGAGATAGTGAGGACCATTATGGTCTAAGGACTATTAGTGATGGTGATGGAATTTCAATT---TTTGGCTCAAGCCATATTTGGATTGACCATGTTTCCATGAGAAACTGCAGAGATGGACTCATTGATGCCATTATGGGATCCACTGCTATTACCATCTCCAATAGCCATTTCACAGATCACAACGAGGTAATGTTGTTTGGTGCAAGTGATACTTATGACGGTGATCAGAAAATGCAGATCACGGTTGTATTCAATCGCTTTGGTAAGAAATTAATTCAAAGGATGCCAAGGTGTAGATTTGGTTTTATCCATGTGCTTAACAATTTCTACAATCGCTGGGAAATGTATGCCATTGGTGGCACCATGCATCCTACCATTATTAGTGAGGGTAACAAATTCATAGCCCCT------------AAC---AATGGCCATGCTAAAGAGATAACAAAGAGGACG---TTAGTA---CCAGAGGCA---------------------------------------------------GAG---------TGGAAAACCTGGCAATGGAGATCAATCAAC---GACTTGTACCTGAACGGAGCATTTTTCAGACAAAGCGGAGCTGAGCTGATT---------------AACAGACCATTCTCAAATAAGGACATGATCAAAGCTAAGCCTGGATCTTATGTTGGAAGGCTTACTCGTTAT------------------------------------------------------------------------------------------TCTCGC---------AGC------------------------------------------------------------------------------------------------------------------------------------------------------------------------------------------------------------------------------------------------------------------------------CTTAGA------------------------------------------------TGC---------------------------------------AGGGTGGGGAAG---------------------------------CCTTGTTAG---------------------------------------------------------------------------------------------------------------------------------------------------------------------------------------------------------------------------------------------------------------------------------------------------------------------------------------------------------------------------------------------------------------------------------------------------------------------------------------------------------------------
gnl|Medtr1|AC136286_5.4 ------------------------------------------------------------------------------------------------------------ATGGCAAAATTGTACCCTATCTTCCTTTTGACATGTTTGGTGGTAACAATATCTACATTAGTACATGCTAAT---------------------------GTCAAAGAGGACAAAGCATACTGGGATAGGATAGCACCGGTCCTTAATACGACATATTGGCAGCAAAAAGCTTCAGCTGCTGCAATGAAAAACGAC---------------------------------------------------------------------AAAGCTTAT------ACT---CCTGACCCA------------TATGCAGTCTCTGGAAACCTGAGTCATAGTGTTAGC---------------------------------------------------------------------------------------------------GAAATGATAATTGGC---AACCAAGGAAGAAGGAATTTGGCCGGGGGT------------------------------AAAGCACGTGGTCCATGCATG---GCTACAAACCCCATTGACAGGTGTTGGAGGTGT---GATCCTAACTGGGCAAACAACCGCCAGAAGCTTGCAGATTGTGTGAAAGGTTTCGGAAGGAAGACTACTGGT------GGAAAAGGCGGTCCTATCTATGTGGTAACAGACCCCTCAGATAGTGACATGGTGAATCCACGTCCTGGTACCCTTAGATTCGGAGTTACAAGA---AATGGGCCTTTGTGGATCACCTTCGCTCGTAGCATGACCATTAGGCTCAACCAGGAGCTCATAATGACAAGTCACAAGACCATTGATGGAAGAGGAGCTGATGTTACCATTGCT---AGTGGTGCTGGTATTACTATCCAGTTCATCGAGAATGTGATCATCCATGGAATCAAAATTTTTGACATCGTGGTTGGA------AGTGGTGGACTTATTAGAGATGGTCAGGACCATTTTGGTCAAAGGACTATGAGTGATGGTGATGGAATTTCAATT---TTTGGCTCTAGCAATATTTGGATTGACCATGTTTCCATGAGAAACTGTAGAGATGGACTAGTTGATGCCATTATGGGATCCACTGCTATTACCATCTCCAATAGCCATTTCACAGATCACAACGAGGTGATGTTGTTTGGTGCAAGTGATGGCTATGGCGGTGATGAGAAAATGCAGATCACAGTTGCATTCAACCACTTTGGTAAGAGATTAATCCAAAGGATGCCAAGGTGTAGATTTGGTTTTATCCATGTGCTTAACAATGACTACACTCACTGGGAGATGTATGCCATTGGTGGCAGCATGCATCCTACCATTATCAGTGAGGGTAACCGATTCATAGCCCCT------------AAC---AATGGCCATGCTAAAGAGATAACAAAGAGGGAG---TACGTAGACGAGTCAGTG---------------------------------------------------------------TGGAAATCCTGGCAATGGAGATCAATCAAC---GACGTGTACCTGAACGGAGCATTTTTCAGACAAGGAGGACCTGAGTTGAAA---------------GACAGACCATTCTCAAGAAAGGACATGATCAAATCTAGGCCCGGAACTTATGTTGGAAGGCTTACTCGTTAT------------------------------------------------------------------------------------------TCTGGA---------AGC------------------------------------------------------------------------------------------------------------------------------------------------------------------------------------------------------------------------------------------------------------------------------CTTAGA------------------------------------------------TGC---------------------------------------ATAGTGGGGAAA---------------------------------CCTTGTTAG---------------------------------------------------------------------------------------------------------------------------------------------------------------------------------------------------------------------------------------------------------------------------------------------------------------------------------------------------------------------------------------------------------------------------------------------------------------------------------------------------------------------
gnl|Carpa1|supercontig_14.39 ------------------------------------------------------------------------------------------------------------------ATGGAGAAA---------GTGAGGCTATGTTTGCTTTTTCTCTTTTCT---TTTGCGAGCTTGATC------CAAAGCCTGTTGGCTGACACTGAA---ATG------------------------------------TTCGATGATTATTGGGAGAAAAGAGCAGAGGAATCCAGGAAAGATGCCCTT---------------------------------------------------------------------GAAGCTTAT------CAT---CCGAATCCC------------TATGACATCGTGGATCACTTTCACCTTCCTACTAACATGAGCTCTGAGATTGAGATGGAGGAGGAGGAGGAAAGCGACAGAGGAAGCTTGGAGGGAAAGAGCAGAGGGAATAAGTTTTCCATTTCTGCTAACATGAGCTCTGATATGGAGCAAGAAAGCTTAAGAAGGAGCTTAGCGGGAAGGGGGAGAGGAAAG------------------AAGCACTTGGGTCCATGCAGA---GTCACGAACCCAATCGATAAATGCTGGCGTTGC---AGACGCAACTGGGCTAGAAACCGCAAAAAGCTTGCGACTTGTGTTCGAGGTTTCGCTCACAGAACCAGAGGA------GGAATGAGAGGAAGAATCTATGTTGTGACAAGCAACAAAGACGACAACGTTGTGAACCCAAAACCAGGTACTCTCCGCTACGGTGTGATCCAA---ACAGAACCTCTCTGGATCATCTTCAAGCGCGACATGCACATCAGGTTGTCCCAGGAGCTGATGATCAACAGTCACAAGACAATCGATGCTCGTGGAACCAATATCCATATTGCT---TATGGAGCCGGCATAACCATCCATAGTGTCAAGAATGTTATCATCCATGGACTTCATATTCATCACATTGTGGGTAGC------CCTGGTGGGTTGATCAGAGACTCTGTCGCACACTTTGGAATCCGTACAGCAAGTGATGGTGATGGGATTAACATT---TATGCGTCCTCTAACGTTTGGCTCGACCATCTTTCCATGTCAAGATGCCAAGATGGACTCATTGATGCCATCCAGGGATCCACTGCCATCACCATTTCTAATTGCCATTTCACCCATCACAACGACGTGATATTGTTGGGTGCCAGCGATTCATACAAGGGTGACAAGATCATGCAGGTGACAGTTGCATACAATCATTTCGGGAAGGGATTGGTGCAGAGAATGCCAAGATGTAGATGGGGTTTCTTCCATGTTGTCAACAATGATTACACTCATTGGGAAATGTACGCCATTGGTGGTAGCATGAACCCCACCATCTTAAGCCAGGGAAACAGGTTCATTGCTCCT------------CCACACAAGCCCTTCTCCAAAGAGGTGACAAAGAGAGAC---TATGCTACGCCAGATAAG---------------------------------------------------------------TGGAAGAAGTGGATATGGAAATCAGAAAAA---GATGTAATGATGAATGGAGCTTTCTTTGTTCAATCCGGGAATCCAAAATAC---------------AAACCTCCATACTCAAGGAAGGACATCATCAGGGCCAAGCATGGAGTAGCTGCTTCTCTACTCACACGCTAT------------------------------------------------------------------------------------------GCTGGT---------TCA------------------------------------------------------------------------------------------------------------------------------------------------------------------------------------------------------------------------------------------------------------------------------CTTGAC------------------------------------------------TGC---------------------------------------TACCGAGGCAAA---------------------------------CCATGC------------------------------------------------------------------------------------------------------------------------------------------------------------------------------------------------------------------------------------------------------------------------------------------------------------------------------------------------------------------------------------------------------------------------------------------------------------------------------------------------------------------------
gnl|Poptr1|258946 ------------------------------------------------------------------------------------------------------------------------------CTGATCTTTGCTATTACTCTTGCGACATTGATT------------------------------------------------------------------CCTGGGCTGTTGGCAGACATTGCCTTCTTCGACGAAGTGTGGCAAAAACGAGCAGAGGAAGCAAAGAAAGTGACCTTG---------------------------------------------------------------------AACTCCTAC------ATA---CCCAACCCG------------GAAGATGCAACCGATGATTTTAACTTTGAAGTTAAC------------------------------------------------------------AACACTCTTGTGGACTTCGATGATGATCGTAATGATGCTGGCTTTGAACTGCACGCAAATAGCACTAGAAGGAACCTGAAGCAAGGAAAGAAA------------------------AAATACCTAGGTCCATGCAAG---GTGACGAACCCAATTGACAAGTGCTGGAGGTGC---AGGAGGAACTGGGCAAGAAACCGTAAGCGTCTGGCAAAATGTGCACTTGGTTTTGGGCGTAGGGCAACTGGA------GGATTGAAAGGAAGGGTATATGTGGTTACTGAAAATTCGGACGACGATGTCATGAACCCAAAACCAGGGACTTTGCGACATGCTGTGATCCAA---AAGGGGCCATTGTGGATCATATTTTCAAAGAACATGAACATTAGGTTGTCGAAAGAGCTGATTATGACTAGCCATAAGACGATTGATGGGCGTGGACACCATATACACATTGCT---TATGGTGCTGGAATCACAATACAATTCATCCAGAACGTAATCATTCATGGAATTCGGATCCATCACATTGTTGCTACT------AGCGGTGGCAATATTAGGGATTCTGTGGAGCACTATGGGATCAGGACCAACAGTGATGGGGATGGAATTTCCATC---TTCGGATCCAGCAATATTTGGATCGATCACGTTTCCATGTCTCGCTGCACCGATGGTCTCATTGATGCAATTATGGGATCCACAGCAATAACCATTTCAAATTCCCACTTCACCCACCACAACGATGCCATCTTGTTGGGTGCAAGTGACAGCTTCTCAGGCGATGAGCTTATGCAAGTCACGGTTGCGTTCAACCATTTTGGTCAGGGACTGGTACAGAGAATGCCAAGATGCCGATGGGGTTTCTTCCACGTTGTTAACAATGACTACACTCACTGGCGCATGTATGCTATTGGTGGTAGCAAACACCCTACCATTATCAGCCAGGGTAACCGCTTCATCGCACCA------------CCT---GAACTTCATCTGAAACAGGTGACGAAGAGGGAC---TATGCGACGGAATCTGAA---------------------------------------------------------------TGGAAAACATGGACATGGAGATCAGAGAAT---GATCTAATGATGAATGGAGCCTTCTTCATTGAATCAGGCAAACCTAGA------------------ACCAAGAGACCTCATAAGAAGTTCATGATCACAGCCAAACCCGGTTCCCTTGCTACAAGAATGACACTCTTT------------------------------------------------------------------------------------------GCTGGG---------GCA------------------------------------------------------------------------------------------------------------------------------------------------------------------------------------------------------------------------------------------------------------------------------CTTGAT------------------------------------------------TGC---------------------------------------AAATCGGGTAGA---------------------------------AAATGT------------------------------------------------------------------------------------------------------------------------------------------------------------------------------------------------------------------------------------------------------------------------------------------------------------------------------------------------------------------------------------------------------------------------------------------------------------------------------------------------------------------------
gnl|Poptr1|759513 ------------------------------------------------------------------------------------------------------------------------------ATGGCAGTGGGTAAGGCCATGCTGATCTTTGTTTTTACTCTTGCAACATTGATT---------------------------------------------CCAAGCCTGCTGGCAGACATTGGCATTTTCGACGATGTGTGGCAAAAACGAGCGCAGGATGCTAAGAAGATGACATTG---------------------------------------------------------------------GAAGCCTAC------GTA---CCCGACCCG------------GAAGAGGCAACCGATGCTTTCAACGTTGAAGTTAAC------------------------------------------------------------------------------------------------------------------------AACACTAGAAGGAACCTGAGGCAAGGGAGGAAA------------------------AAATACGCAGGTCCATGCCAG---GTGACCAACCCAATTGACAGGTGCTGGAGGTGC---CAAAGGAACTGGGCAAAAAACCGCAAGCAGTTAGCAAAATGTGCGCTTGGTTTTGGGCGTAGGACTACTGGA------GGAATGGCCGGAAGGATATATGTTGTGACAGATAGCTCGGACAACAATGTTATGAAGCCAAAACCAGGGACTTTGCGTCATGCTGTGATCCAA---AAGGAGCCATTGTGGATCATATTTTCAAAGAACATGAACATTAAGTTGTCGAAAGAGTTGATAATGTCTAGCCATAAGACGATTGATGGGCGTGGGCACCATGTACACATCTCT---TATGGAGGTGGCATTACAATACAATTCATCCATAACGTAATCATTCATGGAATTCGCATTCATCACATTATTGCTACT------AGCGGTGGGAATATTAGGGACTCCGTGGACCATTATGGAATCAGGACCAACAGTGATGGAGATGGAATTTCCATC---TTCGGCTCCACCGATGTCTGGATCGATCACGTTTCCATGTCTCGCTGCACCGATGGACTCATAGATGCAATTATGGGATCCACTGCAATTACCATTTCCAATTGCCATTTCACCCACCACAATGATGCCATCTTGCTGGGAGCAAGTGATAGCTACTCAGGCGATCATCTTATGCAAGTCACAGTTGCATTCAATCATTTTGGCCAGGGGCTTGTACAGAGAATGCCAAGATGCAGATGGGGTTTCTTCCATGTTGTTAATAATGACTACACTCATTGGCGCCTGTATGCTATTGGTGGCAGCAAACATCCTACCATTATCAGCCAGGGTAACCGCTTCATCGCACCA------------CCT---GAGAGTCATCTAAAACAGGTGACCAAGAGGGAC---TATGCAACGAAGGGAGAA---------------------------------------------------------------TGGAGTAAATGGACATGGAGATCAGAGAAC---GATCTAATGATGAATGGAGCCTTCTTTGTTCAATCTGGCCAGCCGAGA------------------ACCAAGAAACCGAACAGGAAGTTCATGATCAAAGCCAAACCCGGTGCAGTTGCTACAAGGATGACTCGCTTT------------------------------------------------------------------------------------------GCTGGG---------GCA------------------------------------------------------------------------------------------------------------------------------------------------------------------------------------------------------------------------------------------------------------------------------CTTGAT------------------------------------------------TGC---------------------------------------AAACCAGGTAGA---------------------------------AAATGC------------------------------------------------------------------------------------------------------------------------------------------------------------------------------------------------------------------------------------------------------------------------------------------------------------------------------------------------------------------------------------------------------------------------------------------------------------------------------------------------------------------------
gnl|Medtr1|AC122726_2.5 ------------------------------------------------------------------------------------------------------------------------ATGGAAGTCAACAAGCGTAGATTGCTCTTTGGTTGTGTATTTTTTCTTGCTATAGTC------------------------------------------------CCAATCTTCGAGGCTAACATAGTTCATTTCGACCAATACTGGCAGAACCGATCTGATGATGCCAAAAAGGCTGCACAG---------------------------------------------------------------------CAAGCTTAT------AAG---CCAAACCCT------------CAGGAAATAACTTCTAATTTGAATATGCATGTCCAC---------------------------------------------------------------------------------------------------AAGGCTCTTAGTGGTTCCAATAGTACGAGGAGGGAATTAGCC------------------------------------AAATACAAAGGTCCATGCTCA---GCCACAAATCCCATCGATAGTTGCTGGAGATGT---GATCCAAATTGGGAAAAGAATCGCAAGAAGCTAGCAGATTGTGTTCTTGGTTTTGGTCACGGCACAACAGGA------GGCAAAGCTGGCAAAATATATGTTGTCACTGATTCATCTGACAATGATCTTGTCACACCAAAACCAGGGACATTGCGATTTGCAGCCATTCAA---AAAGAGCCATTATGGATCATTTTTAAACATAATATGAATATCAAACTAAAGGCGGAGCTTTTACTGACCAGTGACAAGACCATAGATGCACGTGGTGCAAACGTTCATATTAGT---GAGGGTGCTCAGATAACGTTGCAATACGTGAAAAACATAATCATCCATGGGTTACATATCCATGATACTAAAAAAACC------AGCGGTGGCCAAATCAGAGACTCGATGGATCACTATGGATCCCGTAGTGCGAGTGATGGTGATGCAATTTCAATG---TTTGGAGCTAGTCATGTTTGGATAGATCATATTTCAATGTGGAATTGTGCTGATGGATTGGTTGATGCCGTAGCGGGATCAACGGCTATTACCATTTCCAACTGCCATATGACGCGTCATAATGATGTTATGTTATTTGGAGCAAATGATGGGTTCTCAGGAGATCAAATCTCGCAAATAACTGTGGCTTTTAACCATTTTGGGAAAGGATTGATACAGAGGATGCCAAGGTGTAGATGGGGATTCTTTCATATTGTTAACAATGACTACACTCATTGGCTTATGTATGCCATTGGTGGTAGCACACATCCCACCATACTCAGCCAGGGTAACCGGTTTATTGCTCCT------------CCT---AACCCAAATGCAAAAGAGGTGACAAAGAGGGAT---TATGCA---CCTGAAAGT---------------------------------------------------GTA---------TGGAAGGCATGGAGTTGGAGATCAGAGAAT---GACTTGATGATGAATGGAGCCTTCTTTAAACAGTCTGGAACTAAG---------------------GCTGCAAATTTTCCCAAGTCAGAC---ATCAAGGCAAAGCCAGGGAGTTTTGCAGCAGCGCTTACTCGTTTT------------------------------------------------------------------------------------------TCGGGT---------TGT------------------------------------------------------------------------------------------------------------------------------------------------------------------------------------------------------------------------------------------------------------------------------CTAAAA------------------------------------------------TGT---------------------------------------GAAGTAGGCAAG---------------------------------CCATGTTAA---------------------------------------------------------------------------------------------------------------------------------------------------------------------------------------------------------------------------------------------------------------------------------------------------------------------------------------------------------------------------------------------------------------------------------------------------------------------------------------------------------------------
gnl|Carpa1|supercontig_17.208 ---------------------------------------------------------------------------------------------------------------------------------ATGGCTGGAAATGGATTTTTATTTTTATTTACAATAATATTTGGTGTAATC---------------------------------------------CCAAGCCTCAAGGGTCATATTGGTGAGTATGATGATGTATGGCAGAAACGTGCTGAAGAAGCAAAGAAAGCTTCCATG---------------------------------------------------------------------GATGCTTAC------CAT---CCCAATCCTGAGGAAATCACCTTCAAATTAAACGAACAAGTTCACTTGTCACTTGAA---------------------------------------------------------------------------------------------------------------GGAACAAATAGCACGAGAAGGAGCTTGAAGGGGAAGAAG---------------------------AAAAGAGGAGGAAGATGCGAA---GCCACGAACCCAATTGACCGATGTTGGAGGTGC---AACAGAAACTGGGCCAGGAACCGCAAGAAGCTAGCGGATTGTGCATTAGGATTCGGCCGAAGAACCATCGGA------GGCCGAGACGGACCATTCTACGAGGTGACCGATCCATCTGACTCCGACATGCTGAACCCTAAGCCTGGAACCCTACGTCACGCCGTGACTCGC---GACGGACCCCTATGGATCACCTTCGCTCATGACATGATCATCAAGCTAAGCCAAGAACTGCTAGTTACCAGCCACAAAACAATTGATGCTCGCGGTGCTAATATCCGTATTGCT---TATGGCGCTGGAATCACCGTCCAGTTTGTCCAGAATGTTATCATACATAACCTGCATATTCATGATGTTCAAGGGGCG------AGTGGAGGAATGATCAGAGATTCAGTAGGTCATTTTGGGCTTCGTACGAGAAGTGATGGTGATGGGATCTCCGTT---TATGGTTCTTCCCATGTCTGGATTGATCATATTTCCATGTCCAACTGCTTTGATGGATTGATTGATGTTATCATGGGGTCTACTGCCATTACCATCTCCAACAGCCATTTCACTCGCCATAACGATGTGATGCTGTTTGGAGCAAGTGATAGTTACCCAGAAGATAAAGTGATGCAAGTAACAGTCGCGTTCAACCATTTTGGACAAGGATTGATTCAAAGAATGCCCAGGTGTAGATGGGGGTTTGTTCATGTTGTTAATAATGATTATACTCATTGGCTCATGTACGCCATTGGTGGAAGCAGTAATCCCACCATTCTCAGCCAGGGTAATCGCTTCATAGCTCCT------------CCT---AACCAAGCCTGTAAAGAGGTGACGAAAAGAGAT---TATGCA---CCGGAGAGT---------------------------------------------------GAG---------TGGAAGAATTGGTCGTGGAGATCGGAAGGA---GATCTGATGATGAACGGTGCGTTCTTCGTTCAATCTGGGAGGCCA---------------------ATTATAAAGAAGAAGTCGAGGAATGTGATATCTGCAAAGCCTGGAACTTACGTTAGAAGGCTTACTCGTCAC------------------------------------------------------------------------------------------TCAGGT---------TCT------------------------------------------------------------------------------------------------------------------------------------------------------------------------------------------------------------------------------------------------------------------------------CTTGAT------------------------------------------------TGC---------------------------------------TTCTATGGAAAA---------------------------------CCTTGC------------------------------------------------------------------------------------------------------------------------------------------------------------------------------------------------------------------------------------------------------------------------------------------------------------------------------------------------------------------------------------------------------------------------------------------------------------------------------------------------------------------------
gnl|Poptr1|581348 ---------------------------------------------------------------------------------------------------------------------ATGGGAGCTGTTAAAAATTACATGTTGTTAGTTTTCTTTGCATTTGCCATGCAAACT---------------------------------------------------TCAACTCTAAAGGCCGGCATTGCCAATTTCGACGAGTACTGGAAAAAGCGAGCTGAAGAGGCCAAGGAGGCTTCCCGC---------------------------------------------------------------------GAGGCCTAC------GAA---CCAAATCCGGCGAAAGTCACTAAACATTTCAACGATGAAGTGCACAAGTCATTGGAA---------------------------------------------------------------------------------------------------------------GGTGGCAATAGCACAAGAAGGAATCTAGGA------------------------------------AAAAACAAAGGGCCATGCCTA---GCAACAAATCCTATCGACCGATGCTGGAGATGT---GATAAAAACTGGGCCAAAAACCGCAAGAAGCTGGGAGGTTGTGCTCTAGGGTTTGGACGCAAAACCATAGGA------GGCAAGCATGGAAAATACTACCGGGTAACAGACCCGTCAGACAATGACATGGTGAATCCTAAGGCAGGAACATTGCGCTATGGAGTGATTCAG---GACAAACCGCTTTGGATTATATTTGCTCATGATATGGTTATTAGGCTAAGTGAAGAGCTAATGGTGGCATCAAATAAGACTATTGATGGGCGCGGTGTTAATGTGCACATTTAC---AATGGTGCTCAAATTACTCTACAGTTTGTGAAAAATGTGATCATCCATGGGATCCACATCCATGATGCTAAAGCTGGA------AATGGTGGGATGATTAGAGACTCGGTGGATCATTATGGCTTTCGTTCTCGGAGCGATGGAGATGGGATTTCAATA---TTTGGGTCAACTGATATTTGGATTGATCATATCTCCTTGTCTAATTGCGAAGATGGCCTCATCGATGCCATCATGGGATCCAATGCCATCACCATATCTAATTGCCACTTCACCAAACATAATGATGTAATGTTGTTTGGTGCAAGCGATAGTTATTCTGGCGATTCAGTGATGCAAATAACTGTTGCTTTCAACCACTTTGGTCGTGGATTAGTGCAAAGAATGCCGAGGGTCCGATGGGGGTTTGTGCATGTTGTAAACAATGACTATACTCACTGGGAAATGTATGCTATTGGTGGTAGCCAACATCCTACTATCATTAGCCAGGGTAACCGGTTTGTTGCTCCT------------CCT---GATCCAGCATGCAAAGAGGTGACCAAGAGGGAC---TATGCA---GTTGAAAGT---------------------------------------------------GTG---------TGGAAGTCCTGGAATTGGAGATCAGAGGGG---GATTTGATGCTCAACGGAGCCTTCTTTGTTCAATCTGGTAATGCA---------------------ATCAAGACAATGAACAAACAGGCTGTGATCAGTGCAAAGCCTGGTAGATATGTGAGCAGGCTCACACGCTTC------------------------------------------------------------------------------------------TCCGGT---------GCT------------------------------------------------------------------------------------------------------------------------------------------------------------------------------------------------------------------------------------------------------------------------------CTCAAT------------------------------------------------TGC---------------------------------------GTTAGAGGTAGA---------------------------------CCTTGT------------------------------------------------------------------------------------------------------------------------------------------------------------------------------------------------------------------------------------------------------------------------------------------------------------------------------------------------------------------------------------------------------------------------------------------------------------------------------------------------------------------------
gnl|Vitvi1|GSVIVP00020887001 ---------------------------------------------------------------------------------------------------------------------ATGGGGGCATATAAGTTCAGTAGTCTTTTGTTGTTGTCTTTCTTTGCATTTGCTGTGTTGGCT---------------------------------------------CCGTCGATTCGAGCCCACATCGGAGAATTTGATGAGGTGTGGCAGAAGCGAGCTGAGGAGGCCCAGAAGGCTGCATTG---------------------------------------------------------------------GAGGCCTAT------CAA---CCGAACCCG------------GAAGAGGTCACCAACCAGTTCAACAAGAATGTCCGC---------------------------------------------------------------------------------------------------AAGTCCATGCAGGGAACCAACACAACGAGGAGGAACTTGAGG------------------------------------AGTAACAATGGTCCATGCATG---GCCACGAACCCTATCGACAGGTGCTGGAGATGC---AAGCAGGACTGGGCTAAAAACCGAAAGAAGCTAGCTGACTGTGTGCTGGGGTTCGGGCGCAGGACTACAGGA------GGAAAGGATGGAGAATTCTATGTGGTAACTGATGCCTCAGACAATGACATGATCGACCCAAAACCCGGTACTCTTCGCCATGCTGTGATCCAG---AAGGAGCCACTGTGGATCATATTTGCCCGCGACATGATAATAAGGTTGAAACAGGAGCTGATCATGGCTGGCAACAAGACCATCGATGGCCGTGGGGCTAATGTTCACATTGCA---TATGGTTGTGGCATTACTATACAGTTTGTGAAGAATATCATCATCCATAACCTCCATATACATGACATTGTTCCTGCT------CAAGGTGGGATGATTAGAGACTCTGTAGATCATTATGGCCTCAGAACTGCCAGTGATGGAGATGGGGTTTCGATA---TTCGGCTCATCCAACGTCTGGGTGGATCATCTCTCCATGTCCAACTGCAAGGATGGGCTTGTTGATGTGATCATGGCATCCACAGCCATCACCATTTCAAACTGCCATTTCACTAATCACAATGAGGTGATGCTGTTTGGTGGCAGCAATAATTTCCAGGGCGATAAGATCATGCAAGTGACAGTGGCATTCAACCATTATGGAAGAGGACTAGTCCAGAGAATGCCAAGATGCAGATATGGCTTCGTCCATGTTGTCAACAACGATTACACTCACTGGCTCATGTATGCCATTGGTGGTAGCCAGAACCCCACCATCATAAGCCAGGGGAACCGGTTCATCGCCCCT------------CCA---AATATGGCTTGCAAGGAGGTAACCAAGAGGGAC---TATGCAAGCCCAGATGAG---------------------------------------------------------------TGGAAATCTTGGACATGGATCTCACAAGGG---GATCTGCTACAAAACGGAGCATTCTTTGTTCAGTCTGGAGACCCTAAAAAG---------------AAGCATCCATTCACCAGGTACGACATGATAAAGGCGAAGCCTGGCACATTTGTTAACAGGCTCACTCGCTTT------------------------------------------------------------------------------------------TCGGGG---------TCG------------------------------------------------------------------------------------------------------------------------------------------------------------------------------------------------------------------------------------------------------------------------------CTGGGC------------------------------------------------TGC---------------------------------------AAGGTGAACCAA---------------------------------CCATGT------------------------------------------------------------------------------------------------------------------------------------------------------------------------------------------------------------------------------------------------------------------------------------------------------------------------------------------------------------------------------------------------------------------------------------------------------------------------------------------------------------------------
gnl|Vitvi1|GSVIVP00028997001 ---------------------------------------------------------------------------------------------------------------------ATGGCAGCAGTTAAATCCAGTTCCTTGCTTCTCCTTTTTTTCGTGTTATTCGCTGTTATAGCG---------------------------------------------CCAACAATACGAGCCCACATTGCAGAATATGATGATTATTGGAAGGAGCGAGAAGAGGAAGCCAAGAAAGCTGCCCTC---------------------------------------------------------------------GAAGCATTC------CAT---CCGACACCG------------CAGGAAGTCAACGACCATTTCAATCTGCATGTTGAG---------------------------------------------------------------------------------------------------GATGAGCTAACGGGGAGCAATGGAACAAGGAGGAGCCTGAGA------------------------------------GTTAACAAGGGACCATGCAAG---GCTACAAATCCTATTGATCGATGCTGGAGGTGC---CGTCCAAATTGGGCTTCACAACGCAAAAGGCTAGCTGACTGTGTCCTCGGTTTTGGGCGGAACACAGTGGGA------GGAAAGTATGGCAAATACTACTTCGTGACCGATCCCTCCGATAATGACATGGTGAACCCTAAGAAGGGAACATTACGCCATGCCGTGATCCAG---CCAAGGCCGCTGTGGATTGTGTTTGCTCGCAGTATGATAATTAGGTTGAATCAGGAGCTGATCATGACCAGTGACAAAACCATTGATGGAAGGGGAGTCAATGTCCATATCGCC---TATGGTGCCGGCATTACAATTCAGTTCGTCAAGAATGTGATCATCCATGGCCTCCACATTCACGACATTGTTTCAGGC------TCAGGAGGACTTATTAGGGATTCTGTCAATCACTTTGGCTATAGAAGCAGAAGTGATGGTGATGGAATCTCCATT---TATGGTTCATCCCACGTTTGGATTGACCATAATTCCATGTCCAATTGTAAGGATGGACTGATCGATGCCATCCAAGGATCCACCGCCATCACCATCTCCAACAACCATTTCACCAAACACAATGAGGTGATGTTGTTCGGCGCAAGTGATAGTAACTCCGCGGATGAAATAATGCAAATCACGGTTGCATTCAACCACTTCGGAAGGGGATTGATTCAGAGGATGCCGAGGTGCCGATGGGGCTTCTTCCATGTTGTGAACAACGACTACACCCACTGGAACATGTATGCCATTGGCGGTAGTGCACATCCTACCATCATCAGCCAGGGCAACCGATACACAGCTCCTCATTTAGTGGATCCA---AAACATGATGCTAAGCAGGTGACCAAGAGGGAC---TATGCG---ATGGAGTCG---------------------------------------------------GAG---------TGGAAGAAGTGGACATGGAGATCGGAGGGA---GATCTGATGAGGAATGGAGCCTTCTTCGTTCCATCTGGGAACCCC---TCCAAA------------AGGATGCCATACTCTAGGCTGGATATGATCAAAGCAAAGCCAGGGACCTATGTTTCAAGACTCACCCGTTTC------------------------------------------------------------------------------------------TCCGGT---------GCA------------------------------------------------------------------------------------------------------------------------------------------------------------------------------------------------------------------------------------------------------------------------------CTTACC------------------------------------------------TGC---------------------------------------AGGCGTGGTGGA---------------------------------CCTTGT------------------------------------------------------------------------------------------------------------------------------------------------------------------------------------------------------------------------------------------------------------------------------------------------------------------------------------------------------------------------------------------------------------------------------------------------------------------------------------------------------------------------
gnl|Poptr1|421334 ---------------------------------------------------------------------------------------------------------------------------------------------------------CTTTTTGTGTCACTTGCGGCATTCGTT---------------------------------------------CCAACTCTGCAAGGCCATATTGGTGAATTCGATGAATACTGGAAGAAGAAAGCCGATGAAGCCCTTAAAGCCGCCCAG---------------------------------------------------------------------GAGGCTTTC------TAC---CCGGATCCC------------ATGAACGTCACCAACCAGTTTAACTTCCAGGTTAAC---------------------------------------------------------------------------------------------------AAGGTCATGACGGAGACCAACAGCACTAGAAGGAGCCTAGTAAGC---------------------------------AAAAGAGGCGGAAGATGCATG---GCCACAAACCCAATTGATCGATGCTGGCGGTGT---GACCCGAATTGGGCAAGTCATCGACAAAAGCTAGCTGATTGCGTCCTTGGCTTTGGCCACAAAACTGTCGGG------GGAAAGTATGGAAAGATTTACGTTGTGACAGATGCCTCAGACAATGACATGCTTAACCCCAAACCTGGAACCCTACGCCATGCTGTGATTCAA---AAAGAACCCCTTTGGATAATCTTTTCAGGTAGTATGGTAATCAGACTCAACCAGGAGCTGATGGTAGCTAGTAACAAAACCATTGATTCCAGGGGAGCCAAAGTGCATATTGCT---TATGGTGCTGGTATTACTCTCCAATTTGTACAAAATGTGATCATTCATGGCCTTCGCATTCATGACATCGTTATCGGA------AGTGGTGGACTCGTCAGGGATTCTGTAGACCACTATGGATTCAGAACTAAAAGCGACGGAGATGGGATTTCTATC---TTTGGATCCTCTAACATTTGGATCGATCACGTTTCCATGTCCAACTGCCAAGACGGGCTTATCGATGTCATCATGGGATCAAATGCCATCACCATTTCGAACAGCCATTTCACTCGCCACAATGAGGTGATGTTGTTCGGTGCAAGTGATAGCTACTCGGGTGATTCTATAATGCAAATTACAGTTGCATTCAACCACTTTGGTAGGGGATTGGTTCAGAGGATGCCTAGGTGCAGATGGGGTTTCTTCCACGTGGTCAACAATGACTACACCCACTGGATGATGTATGCCATTGGTGGAAGCCACAACCCTACCATCGTCAGTCAGGGCAATCGATTTATTGCTCCT------------AAT---AACACTTTTGCTAAGGAGGTGACCAAGAGGGAT---TACGCA---GTGGAGAGC---------------------------------------------------GAG---------TGGAAGAATTGGAATTGGAGATCTGACAAT---GATCTCATGATGAACGGAGCATTCTTTGTTCAATCCGGGAGTCCTATCACTTCA------------AGCAGGCGGATCTCAAGGTTTCACGTGATGAAATCGAAACCAGGAACATTTGTGACCAGGCTAACTCGATTT------------------------------------------------------------------------------------------TCTGGT---------TCA------------------------------------------------------------------------------------------------------------------------------------------------------------------------------------------------------------------------------------------------------------------------------CTTGGC------------------------------------------------TGC---------------------------------------TTTAAGGGAAAG---------------------------------CCTTGT------------------------------------------------------------------------------------------------------------------------------------------------------------------------------------------------------------------------------------------------------------------------------------------------------------------------------------------------------------------------------------------------------------------------------------------------------------------------------------------------------------------------
gnl|Vitvi1|GSVIVP00000098001 ------------------------------------------------------------------------------------------------------------------------------ATGGAAGCAGTTAACATGAGATTAGTAATTTTAATACCATTTTTGGTTATAGTT---------------------------------------------CCAGCCGTGACTGCCAACATAGGCGACTTCGATGAGGTGTGGCAAACTCGAGCGGAGGAAGCCAGAAAGGCCGCCCTC---------------------------------------------------------------------CAGGCCTAT------AAC---CCCCATCCA------------GAGAAAGTGACAGATAATTTCAACAAGAAGGTCCAC---------------------------------------------------------------------------------------------------AAGAGCTTTGATAGTACAAACCACACAAGGAGGAATTTGAGT------------------------------------AAATTTTCAGGACTATGCATG---GCTACCAACCCAATCGACAGGTGCTGGAGATGC---CGAAGTGACTGGGCTAGCAACCGCATGAAACTAGCTGATTGTGTGCTTGGGTTTGGGCAGAAGACAACTGGA------GGCAAAGGTGGCAAAATTTATGTGGTGACGGATCCGTCTGACAATGACATGGTGAACCCCAAGCCCGGGACTTTACGTCATGCCGCGATCCAG---GAGGAGCCACTTTGGATCATATTTGCCCATAGCATGGCAATCAGGCTAAATGAGGAGCTGATCATGACCAGTAATAAAACCATTGATGCCCGTGGAGCCAATGTGCACATTGCC---AATGGTGCTGGCTTGACTCTGCAGTTTGTGCATAATATCATCATCCATGGCCTCCACATTCATGATATTAAGGTCGGC------AATGGTGGCCTGATCCGGGACTCGGCCAGCCACTATGGCTTCCGCACAAGAAGCGATGGGGATGGTATATCGATT---TTCGGGGCCACAAATATTTGGATTGATCATATTTCCATGTCGAATTGTGCTGATGGACTAATAGATGCCATCATGGCATCAACTGCTATTACCATCTCCAACTGCCATTTCACTCACCATAATGAGGTCATGTTGTTTGGTGCAAGCGACGGTTACTCCGGTGATGCAATCATGCAAATAACAATTACTTTCAACCACTTCGGCCAGGGGTTGACACAAAGGATGCCAAGATGCCGGTGGGGATTCTTCCATGTTGTCAACAATGACTACACACATTGGCTGATGTACGCCATAGGGGGTAGCCACCATCCTACCATACTCAGCCAGGGTAACCGATTCATCGCTCCT------------CCT---GACATTAACTGTAAAGAGGTGACAAAGAGGGAT---TACTCA---CCTGAGAGT---------------------------------------------------GTG---------TGGAAGAGTTGGACGTGGAGATCACAGGGG---GATCTGATGATGAATGGGGCCTTCTTCGTTGAATCTGGAGACCCT---------------------AATTTTGATTTCTCAAACAAATATGTGATCAGGGCAAAACCTGGGGCATTTGTCACCAGGCTAACACGCTTT------------------------------------------------------------------------------------------TCGGGT---------GCT------------------------------------------------------------------------------------------------------------------------------------------------------------------------------------------------------------------------------------------------------------------------------CTTAGC------------------------------------------------TGC---------------------------------------AGAGAAGGGATG---------------------------------CCATGT------------------------------------------------------------------------------------------------------------------------------------------------------------------------------------------------------------------------------------------------------------------------------------------------------------------------------------------------------------------------------------------------------------------------------------------------------------------------------------------------------------------------
