# Supplementary material for: Phylogenetic analysis of pectin-related gene families in Physcomitrella patens and nine other plant species yields evolutionary insights into cell walls
Source: BMC Plant Biol. 2014 Mar 26;14:79. doi: 10.1186/1471-2229-14-79 (PMC4108027; doi:10.1186/1471-2229-14-79)
Supplement: Additional file 23 — pectinacetylesterasefamilyalignment.phy. Phylip gene alignment, .phy. Raw pectin acetylesterase alignment. Pectin acetylesterase family alignment file. [file 1471-2229-14-79-S23.zip › pectinacetylesterasefamilyalignment.phy]

 46 1752
Pp1s136_39V6.1|PACid:18036807 ---------------------------------------------------------------------------ATGATGTGGCACCAGCAGGAAAAGAACAGCCGAAAGATTTCCAACATGGGAATCCCCACTCTGTCTTCCAGGAGGCATTCCAGCGGAGGTTTAATGACCTTCGTGACGCTTCTCCTCTTTGCCACCTTAGCCACCTTAGTATGGAACTACGAAGGAGTGCAGAGGCTTGTGAAATTGTTGCCAACCGATGGATTCTATAGTGGGGCCAAGCATCCTACGAATGTGCTTACCCCGATTTCTTCAGCACAGAGTGAGGTGATTCCTCGACAGGAGATACCGGCAGGTTCAGACGCTTCGAAGAATGATTCTGATGCAACCGTTCCGCATGAAACTCAATCTCTTCAGCCTTTAGTTGTGCCTTTGACTATTCTGGAGGGGGCTGTGGCGGAAGGTGCAGTATGCTTGGATGGCTCTCCACCGGGTTATCATCTACACGAAGGGAATGGGGGGAACGCCAGGAATTGGGTTTTGTTTTTGGAGGAAGGAGCGTGGTGTGAAAGTGAAGCAGCATGCAAGGTTCGAGCTCGAGCTCACTTGGGATCTTCCAAGTGGATGAATGATCGG---ACTTTTGAAGGAATTTTAAGCAACTCAGAGGAGGTCAATCCAGATTTTTACAACTGGAATCGTGTATTTGTGAGGTACTGCGATGGTGCTTCTTTTAGTGGCAATTCCAGCTTGCCCACTAAAACCGAGGGAAATGCCTTGCACTACAGAGGCGAAAGTATTTGGAACTTTGTTATTGATGACCTCTTGAAG---AAAGGCTTGAACAAAGTTGAGAAGGCTCTGCTTGGTGGTTGTTCAGCAGGCGGCTTATCCTCCATCCTTCATTGTGACAAATTGAGAACAGTTTTGCCGCGTGCCAAGGTCGTGAAATGCATGAGTGATGCAGGTTTCTTTGTTGACATGAAAACGTACAAGGGCGAGAACAAAATTCAAACATACTTCAAAAATGTAGTTGATTTGCATAATGTCAGTGGCACGCTGCCGGAATACTGTACGGAGACACGG------AAT---TCAGTTGAG---------------------------------TGTTTCTTTCCACAATATTTGATATCGGAAATGAAGACTCCACTTTTCGTCGTCAATGGTGCCTACGATTGGTGGCAGATGGACAACATTGTCGCTCCA---------GATCCACTCGGTGAATGGGATGACTGCAAAAATAATGCTATTAGCTGCACGAACGCGCAGCTGGAGATTATTCAAGGCTACAGGAAAGAGTTGCTAGAAGCTCTG---AAGCCAATA---CAGAACAGCAAGAAGCATGGAATGTTTGTTGACGGTTGCTTTCATCACTGTCAAGCTTCATATGATGCGTTTTGGAGTGGCCCGCATGCACCTCATGTGAAGGGAAAGACTGCATCGCAAGCTTTGGGTGACTGGTACTTCGAGCGTGATACAACAGCGAGCTCAGTTATCGATTGCGCGTATCCG---TGTAATCCA------------------ACTTGTCCTCCAAAAACCAGTGGCCGTCTAAGTGTGGGCAGGCCCAGCTTCCGAAACTGGAGTAAGCGCCAGTGA------------------------------------------------------------------------------------------
gnl|Orysa5|Os05g02120 ------------------------------------------------------------------------------------ATGGCGTCGCCGACGTCCTCCGCCTCCGCGCCGGCGAGCCACCACCTGCGCCTCTGGTGGCGCCGCCGCGGCCGCGGCGGCGCCGTCGGGGCCACCTTCACCGTCGCGCTCCTCGCCGCCGCGCTGCTCCTCGCCCTCTCCTTGTACGCCTCCTCCCTGCCCCGCGCGCCTACCACGCCCTCCTCC---------------------------------------------------------------------------------------------------------------------------------------------------TCCTCTAACCTCGTCGGCCTCACCCTCGTCCGCCGCGCCAAGGAGAAGGGCGCGGTGTGCTTGGATGGGAGCGCGCCGGGGTACCATCTGCAGAGAGGCTCCGGCACTGGATCTCAAAACTGGCTCCTTCACTTGGAGGGCGGAGGCTGGTGCCGGAATCTGAGGTCATGTGCTTCACGTCAAAAATCGGTGTTGGGTTCATCGCAATACATGGAATGCCAGATTGAGTTTGCTGGGATCTTGAGTAATGACAAATTTCAAAACCCAGATTTTTACAATTGGAATAAAGTTAAGATAAGGTATTGTGATGGGGCATCATTTTCTGGAAACGTCAAGAACGAATTGCAG---AATGGCACAAAATTCTTTTTCCGGGGCCAGCGTATCTGGGAGGCAGTAATGAGCGAACTTCTACTA---AAGGGACTCAGGCATGCCAAACAGGCTTTTCTAACAGGATGCTCTGCTGGTGGGCTAGCCACTTTCATTCACTGCGATAATTTCCGTACACTGCTACCAAAGGATTCTAGGGTTAAGTGTCTTGCGGATGGTGGATTTTTCCTCGATGTAGAGGACATTTCTGGGCAAAGGACCATGCGAGCATTCTACAACGATGTTGTCCGTCTTCAGGATCTGCGTGGAAGGTTTCCCCAT---TGTGGTCCAAACATG------GAT---CTGGGCCAG---------------------------------TGCTTCTTCCCAAGTGAAGTTGTAAAGGACATCATCACCCCAGTATTTGTTCTTAATCCAGCGTATGATGCTTGGCAGGTGCAACATGTGTTGAGTCCAGTAGCATCTGACCCTCAACATTCATGGCTAGAATGCAGACTGGATATTAGCAAGTGTGATTCGAACCAACTTGAAATTCTCCAAGGTTTTAGGAAAAAGTTACATGATACTATA---AGTGAACTT---AAGCACAAAAAGGACTGGGGCTTTTTTATCGACTCATGCTTTATACACTGTCAGTCGTTGAACTCCTTGACTTGGCATTCTCCATCTTCTCTTAGAGTCAACAACAAGACCATTGCAGAGGCGGTTGGAGATTGGTTCTTTGACAGAAGA---GAGGTGAAGGAAATTGAT---TGTGAATATCCC---TGCAACCCG------------------ACTTGCCACAACTTGGTTTTTGCCAAGCCTTTCAAGGCA------------------------------------------------------------------------------------------------------------------------------
gnl|Sorbi1|Sb09g001350.1 ------------------------------------------------------------------------------------------ATGCCGCCGCCGTCGCCGTCGGCCCCGGCCTCGCACCACGTGCGCCTGTGGTGGAGGCGCCGCGGCCGGGCCGGCGCAGTCGGGGCCACCTTCACCGTCGCGCTCCTCGCGGCCGCGCTGCTCCTCGCGCTCTCCAGCTACGCCTCCGTAGTATTCCCCGCGTCCGGTGGCCGCCGC------------------------------------------------------------------------------------------------------------------------------------------------------GGCCCCGCCCTCGTCGGGCTCACCCTCGTCCGCCGCGCCAGAGAGAAGGGCGCGCTGTGCTTGGATGGGAGCGCGCCCGGGTACCATCTGCAGAGAGGGTCTGGGAGTGGATCGCAGAGCTGGCTAATCCACTTGGAGGGTGGAGGCTGGTGCCGTAATCTCAAGTCATGTGCGTCACGTCAGAGATCAATGTTGGGCTCATCCCGGTACATGGAAGGCCAGGTTGAGTTTACAGGGATCTTGAGCGATGACAGATCTCAGAATCCCGACTTTTACAATTGGAATAAAGTGAAGATAAGGTATTGTGATGGGGCATCATTCTCTGGGAATGTAAAAGATGAATTGCAG---AATGGCACAAGATTCTTCTTCAGAGGCCAGCGTATCTGGGAAGCAGTTATGAACGAACTTGTAGTT---AAGGGGCTCCGAAATGCTAAACAGGCTTTCCTAACAGGATGCTCTGCTGGTGGGCTAGCCACTTACATTCACTGTGATTCTTTTCGTGCGCTGCTACCAAAGGATTCTAGGGTTAAGTGTCTTGCGGATGGCGGATTTTTCCTTGATGTAGAAGACATTTCTGGGAGAAGGACAATGCAGTCTTTCTACAGTGATGTTGTGCGCCTTCAGGGTCTAAGGGAAAGGTTTTCACAT---TGTAACTCAAACATG------GAG---GCGGGCCAG---------------------------------TGTTTATTTCCACGTGAAGTTGTGAAACACATTGTCAACCCAGTCTTTGTTCTTAATCCAGCATATGATGCTTGGCAGGTACAACATGCGTTGGCTCCAGAAGCATCTGACCCTCAACATTCATGGCTGGACTGCAGATTGGATATTAGCAAGTGCGGCTCTGAACAACTTGAAATTCTCCAAGGTTTCAGGAAAGAACTGCATGACGCTATA---AGTGAAGTG---AAGCAGAAAAGGGACTGGGGATTCTATATCAACTCGTGTTTTGTTCACTGCCAGTCGCTAAACTCGTTGACTTGGCACTCTCCAACTTCTCCCAGAGTCAACAATAAGAGCATTGCAGAAGCAGTTGGAGACTGGTTCTTTGACAGAAGA---GAGGTGAAGGAGATAGAT---TGCGAATACCCC---TGCAACCCG------------------ACGTGCCACAACTTGGTGTTCGCAAAGGCTTTCAAGATT------------------------------------------------------------------------------------------------------------------------------
gnl|Arath7|AT3G09410 ------------------------------------------------------------------------------------------------------------ATGGCGATTCCAAGGTTTAGCTCTCTGTTACGGTGTAGAAAATGGGCTAAAAGTGACTGGCTTGTCGCTTCTATAGGATGCGTATTGATCGTTTTTTTCCTCTCTTTCTTCTTCGATCCCACTTCAGACTCTGTCCCCTCCGTTGACCGATCTCGGCCAATCATATCT---------------------------------------------------------------------------------------------------------------------------------------------CCTAGCGATCTGGTCAAGCTGAAGTTGTCGAGTGTAGCTAAAGAGAGAGGAGCTTTTTGTTTGGATGGAAGCTTGCCTGGGTACCACTTTCATGAGGGTTCTGGATCTGGCTCCCAAAGCTGGCTTGTTCATTTGGAGGGTGGAGGCTGGTGCAACACAGTTGCGTCATGTTCTGCTCGAGCATTGACTAAATTAGGTTCTTCCAACTACTTTGAACAAGAAGTGGCCTTTCAAGGTGTTTTAAGTAGTGACCCATCTCAAAATCCTGAATTCTTTAACTGGAACAAGGTTGCGATAAGGTACTGTGATGGTGCTTCTTTTTCTGGACGCCCTGAAGCTGAATTCAAG---AATGGCACACGGCTTTTCTTCCGGGGCCAGCTTATTTGGGAGGCTATTATTGATGAACTTTTGTCA---ATGGGCATGTCAGATGCCAAACAGGCCATACTTACAGGATGTTCTGCCGGTGGCTTGGCAAGTCTTATACATTGTGACTACTTTCGAGATCATCTTCCAAAAGATGCAGCTGTCAAATGTGTTTCTGATGGAGGCTACTTTCTCAACGTGCCTGATGTCCTTGGAAACCCAACAATGAGGTCTTTCTATCATGATGTTGTTAATTTGCAGGGCGTAGAGAAGAGCTTGGATCAGAAATGTGTAGCCAAAACG------GAG---CCATCTAAG---------------------------------TGTATGTTTCCTCAAGAATTCCTGAAAAACATAAGAACTCCGGTATTTCTTGTCAATCCAGCCTACGATTTTTGGCAGATTCAACATGTCTTGGTACCAACTTCTGCGGATCCAGATAAAAGTTGGGCAAAGTGCAGACTCAATATTAAGGAATGTGATGCCGAACAGATTAAAGTTCTACACGGTTTTCGCAGTTCTATGATGACTGCAATT---GGGGAATTT---CATCAGAACAAAGATGGTGGGATGTTCATAGATTCCTGCTATGCTCATTGCCAGACAGTCATGTCCGTGACATGGCACTCCCTGACCTCACCAAGAATCGAAAATAAGACAATTGCAGAGTCTGTAGGTGACTGGTACTTCAACAGAAAA---CCGGTGAAGCTAATCGAT---TGTCCATACCCG---TGCAATCCT------------------TCTTGTTACAACATGAATTTCACA---------------------------------------------------------------------------------------------------------------------------------------------
AT3G09405.1|PACid:19659104 ---------------------------------------------------------------------------------------------------------------------ATGGTGATTCGCTCTCTGCTACAATGCAGAACATGGTCTAAGAGTGACTGGCTTCTCGCTTCAATCGGAATAGTCTTGATCGTTTATTCCTTTTCTTTGTCCTTCAATTCAACTTCAGACTCTATCCCCTCCGTTGAC------------------------------------------------------------------------------------------------------------------------------------------------------------------CGTAGCGATCTAGTTAAACTGAAGCTGTCGAGTAAAGCTAAAGAGAGAGGAGCTTTTTGCTTAGATGGAAGCTTACCTGGTTATCACTTTCATAAGGGTTCAGGATCTGGCTCCAATAGCTGGCTTCTTTATTTAGAGGGTGGAGGCGGGTGCCGTACAATTGAGTCATGTTCTGCTAGAGCAATGACTAGGTTAGGTTCTTCCAACTTCTTTGAACATGAAGTGCCTTTTTTTGGCGTTTTAAGCAGTGACCCATCTCAAAACCCTGACTTCTTTAACTGGAACAGAGTTATGATACGGTACTGTGATGGTGCTTGTTTTTCTGGACACCCTGAAGCTGAATTCAAG---AATGAAACACGGCTTTTCTTCCGCGGCCAGCTCATTTGGGAGGCTATCATGGATGAATTGTTGTCG---ATGGGCATGTCACATGCGAAACGTGCCATGCTCACAGGATGTTCTGCTGGTGGCTTGTCTACTCTAATACATTGTGACTACTTTCGAGACCATCTGCCTAAAGATGCAACTGTTAAATGTGTTTCCGATGGAGGCTATATTCTTAATGTGCTTGATGTCCTTGGAAACCCAACAATGGGATCTTTCTTTCATGATGTTGTTACCCTGCAGAGCGTAGATAAGAGCTTGGATCAGAATTGTGTTGCCAAAATG------GAA---CCATCTAAG---------------------------------TGTATGTTTCCTCAAGAATCTCTTAAAAACATAAGAACTCCGGTATTTCTTGTCAACACAGCCTACGATTATTGGCAGATTCAAAACGGCCTGGTACCAGATTCTCCGGATCTAGATGAAAGATGGAAAATTTGTAGACTCAATATTCAGGAATGTGATGCCGCACAAATGAAAGTTCTGCATGGTTTCCGCAGTTCCCTGATCGATGCGATA---GGAGAATTT---CATGTGAACAAAGAGGGTGGGATGTTTATAAATTCGTGCAATTCTCATTGCCAG------ATAAGAGAGTCATGGCATTCCGCAACCTCAACAAGAATCGAAAATAAGACGATTGCAGAGTCTGTAGGTGATTGGTACTTCAACCGAAAA---CCGGTGAAGCTAATCGAT---TGTCCTTATCCG---TGCAATGCC------------------TCTTGTTGA------------------------------------------------------------------------------------------------------------------------------------------------------------
gnl|Medtr1|AC169182_13.4 ATGGTGGGTGTTGGAGAAAGTGGTGAGAAACAGAGACAGGCACATGATTCACAGTCCCATTTTGGATTTCATGAACCAAATTCCAACCATCCCGCAATGCCTTTGTCCACCAACCTTCACCTCCGCAATGTTATAATTTTGTTGAAAAAATGGAGCAAACAAGAATACACAATCGCTGCATTCACCATAATCCTCTTCATCTTCTCTCTCACTTTCCTCAACCGATCCAATCAATCTCACTCCAACGACTCC---------------------------------------------------------------------------------------------------------------------------------------------------------------------CACATCAATCTCATTCCATTCACTCCTCTCGCTAACTTCAAACAACTTGGTGCACTTTGCTTGGATGGCACTGCTCCTGGTTATCATTTCCAAAAGGGTTTTGGATCCGGATCTCGTAATTGGTTGCTCCACCTTGAGGGAGGAGGGTGGTGCAATTCAATTTCTTCTTGTTCTTATAGAAAAACCACTGCTTTAGGCTCATCTAACTATATGGATACACCCGTTCCTTTTTCAGGGATACTAAGCTCTGTTCCTTCTCAAAATCCTGATTTCTTTAACTGGAACAAGGTGAAGATACGCTACTGTGATGGTGCATCCTTTGCTGGTCACCCAGAAAGTGAGCCGAAA------GGAAGTGGGTTGTTCTTCAGAGGCCAGATCATATGGGAAGCTATTATGAATGAACTCTTATCA---ATTGGCATGTCGAAAGCAAAACAGGCTCTGTTGTCTGGGTGTTCTGCTGGAGGATTGGCAACTCTTATACATTGTGATAACTTCCGACAACTACTTCCGAAGGAGGCCACTGTCAAGTGTCTCGCGGATGCAGGCTTCTTCCTTGATGAGAAGGATATTGCTGGAAATAGCACCATGAAATCTTTCTATCATGATGTTGTTCAGCTCCAG------------------------------------------------------------------------------------------------TGTCTCTTTCCATCAGAAATTCTGAAAAACATAAAGACTCCTGTTTTCCTTGTTCACCCAGCTTATGATTTTTGGCAGATACACAATATTTTGGTACCTGAAGGATCAGATCCCCACCGTCGCTGGAAAAGCTGCAGATTAAACATTCAAAGTTGTGATGCTAACATGATTTCTATACTCGACAGTTTCCGTAGTTCTTTGCTGAAGGCTGTG---AACGAGTTC---CAGCAACGAAAGGATATTGGAATGTTTATTGATTCCTGCTTTATCCATTGTCAAACTTGGATGGGGGAGACATGGCATTCACCTCGTTCTCCAAAAATAAACCATAAGACAATTGCTGAATCTGTTGCCGATTGGTTCTTTGACCGACAA---GTGGTAAAGCTTATTGAC---TGCCCTTTTCCA---TGTAATCCT------------------ACTTGCCATAACATGGATTTCACCAGAGTATAG------------------------------------------------------------------------------------------------------------------------------------
gnl|Poptr1|762348 ------------------------------------------------------------------------------------------------------------------------------------------------------------------------------------------------------------------------------------------------------------------------------------------------------------------------------------------------------------------------------------------------------------------------------------------------ATGCAGTCCCTAGTTCAAGCAATT------------TCCATTTGTTTAGATGGGAGTTTGCCTGGCTACCATTTCCGTAAAGGATTTGGATCTGGCTCTAACAGTTGGATTCTTCACATTGAGGGCGGAGGGTGGTGCAATACGATAGCATCATGTTTGCAACGGAAGTCAACGGCATTAGGATCCTCCAGCTACATGGACCACCAAGTCCCCTTTTCTGGGATATTAAGCCATCAATCCTCTCAAAATCCTGATTTCTTTAACTGGAATAAAGTCAAGATACGTTACTGTGATGGCGCATCTTTTGCTGGCCATTCACAATATGAGTTTAAG---AATGGTACCAAGCTTCTATTCAGAGGCCACCTCATCTGGGAAGCCCTTATGGATGAACTGTTATCA---ATCGGCTTATCCAATGCCAAACAGGCTCTTCTTTCAGGATGCTCTGCTGGTGGATTGGCAACTCTTATTCACTGTGATGACTTTCGAGAACTTCTGCCAAAGGATGCAACTGTCAAATGTCTTGCTGATGCAGGTTTTTTCCTTGATGAGAAAGATGTTCTTGGAAATAACACCATGGGATCTTTCTATCAAGATGTTACCCAGCTTCAGGGCGTAGTGAAAAGTTTGCGGAAGAATTGTATAACAAGAATG------GAC---CCATATAAGGCAGGTTCTTTTCCCCTTTTCTCTGGGTATGTGTGTCTCTTTCCTCAAGAAATCATTAAAGAAACAAGGACCCCAATTTTCCTTGTCAACCCAGCTTATGATTTTTGGCAGATACAACACATCTTGGTACCAGATGCATCAGATCCTCAAGGCTATTGGAAAAGATGCAGAATGAACCTTCACTATTGTAATCCTAGCCAGATGGAAATACTGCAAGGTTTCCGTAGTTCTATGCTGAAAGCACTG---AGTGATTTC---CAGCAAAAAAAGGAAGGGGGGCTGTTCATAAATTCTTGCTTTAGTCATTGTCAAACATGGATGGCTGAGACATGGCATTCATCTACATCTCCTAGAATCAACGATAAGACCATTGCAGAGTCAGTAGGTGATTGGTACTTCAACCGTAAC---ATGGTAAAGCAAATTGAC---TGCCCTTATCCA---TGCAACCCC------------------ACTTGCTATAACATGGATTTTAGT---------------------------------------------------------------------------------------------------------------------------------------------
gnl|Vitvi1|GSVIVP00021314001 ------------------------------------------------------------------------------------------------------------ATGGCGAACCCTAGGCTTCGACTTCTCCTTCCTTGGAGGAAATTCTCCAAAAGAGACTGGGCAATCGCAGCCTTCGGATTCACCATCTTCTTCTTCGCTCTCTCTTTCACCTCCACCAAAACCATCGCA------------------------------------------------------------------------------------------------------------------------------------------------------------------------------------CCCCTGGATTTGGTTGACTTGACGTTGGTGCGCCATGCCAAGGATAAAGGCGCCGTTTGTTTAGATGGTAGTGCCCCTGGATATCATTTTCGAAGTGGTTTTGGATCTGGCTCTAACAATTGGGTTCTTCATATAGAGGGTGGAGGCTGGTGTAATACTGTAGCATCTTGTTTAATTCGTAAAACAACTGCACTAGGTTCTTCAAACTACATGGAACGTCAAGTTCGCTTTTCCGGAATTTTAAGCCATGACTCATCACAGAATCCTGATTTCTTTGACTGGAATAAAGTCAAGCTGCGGTATTGTGATGGTGCTTCTTTTGCTGGAAACTCTCAA---AAGGTTTCT---AATGAAACACAACTCTTCTTCAGAGGTCAGCGCATCTGGGAAGCAGTTATGGATGAACTCTTATCA---ATAGGACTGTCTAATGCTAAACAGGTTCTTCTTTCAGGGTGCTCTGCTGGAGGATTGGCAACTCTCATACACTGTGATGACTTCCGGGGGATTTTGCCAAAGGATGCCACTGTCAAATGCCTTGCTGATGCAGGTTTTTTCCTTGATGAGAAAGATGTTACTGGAAATCGCAGAATAAGGTCTTTCTATAGTGATGTTGTCCACCTTCAGGGTGTAGCAAACAGTTTGGATAAGGATTGTGTTGGAAGAATG------GAA---CCATCCCAGGCAGGT---TTTCTTCTCATTGCTGAT------TGTTTCTTTCCTCAAGAATTTATCAAGAACATAAAAACCCCAGTTTTCCTTGTCAACCCAGCTTATGATTTTTGGCAGATTCAATATGTTTTGATACCAGCTGAATCAGATCCTTCTGGCAAATGGGCAAAATGCAGACTGAGCATTCAGAAGTGTAGTCCTGCCCAGATTGAAATTCTACATGGTTTCCGAAATTCTATGCTAAAGACACTG---AGTGAGTTC---CAACAAAACAAGGATGGAGGCATGTTTATAAACTCTTGCTTTAGTCACTGCCAAACATTGATGACTGAGACATGGCATTCTCCTTATTCTCCCAGGATCAACAATAAGACCATTGCAGAATCTGTAGGTGACTGGTACTTCAACCGAAAA---TTAGTGAAGCAAATTGAT---TGCCCTTATCCA---TGTAATCCT------------------ACTTGTTCTAACATGGACTTTACTTGGCATCGA------------------------------------------------------------------------------------------------------------------------------------
gnl|Orysa5|Os04g51340 ATGCCCCGTTACTGTCGGCACCCTGCTCTCTCCTCCCTCCCCTTTATTGCTTCCTCCCTCCCTCCCTCCCTCTTCACAGCACAACACGCTGCCACCATTTATGCCACTCCCTCCCTCCCAGCTGTGGTGACAGGACGAGCGTCTCATTCTCAACCTGAGGCTCACCTTCTCTCAGTCATATTCTCCGTCTTCTTCTCCAGTACGCTCGCAATGGCTGCTTCGTCCGGCGAATGGCTGAGCCGGGCAGCTATGGTGTTGGTGCTAGGTCTCGTGGTGGCGTCGTCAGCT---------------------------------------------------------------------------------------------------------------------------------AAGGCGGGCGATGTGGACATGGTGTTCCTGAAGAGTGCAGTGAGCACGGGAGCAGTTTGCCTGGATGGGAGCCCACCGGTTTACCACTTCTCTCCTGGTTCTGGCTCTGGTGCCAACAACTGGCTGGTTCATATGGAGGGAGGAGGTTGGTGCAGGAATGCCCAAGAGTGTTCTGTCAGGCAGGGTAACTTCAGGGGCTCTTCCAAATTTATG---AGGCCACTATCGTTTTCAGGGATAATAGGTGGCAACCAGAGAAACAATCCTGATTTCTATAACTGGAACAGGATAAAGGTCAGATATTGTGATGGCTCATCATTTACTGGCGACGTTGAA---ACAGTAGAA---ACTTCGACGAACCTCCATTTCAGAGGGGCCAGAGTTTGGAATGCCATCATTGAAGATCTACTAGCA---AAGGGGATGAGCAAAGCACAAAATGCTCTTCTTTCTGGTTGTTCGGCTGGAGGTCTGGCTGCCATACTGCACTGTGACCAATTCCGAGATCTGCTTCCAGCAACTGCAAATGTGAAGTGCTTTTCTGATGCTGGTTTTTTTGTTGATGGAAAGGATATCACCGGGAATGATTTTGTCAGAACATTCTACAAGGATGTCGTAAATCTACATGGATCGGCTAAAAATTTACCATCTTCATGTACGTCAAAGATG------TCC---CCTGATCTG---------------------------------TGTTTCTTCCCGCAGAATGTAGTGCCAACATTGCGCACACCGTTGTTCATACTTAATGCAGCATATGATGCATGGCAGATCAAGAACGTCCTAGCACCTAGTGCCGCTGACAAAAAGAAGACTTGGGCCAAATGCAAGCTTGATATAACAGCTTGCTCCTCAAGCCAGCTCACAACCTTGCAAAATTTCAGGACAGATTTTCTGGCAGCTCTTCCTAAACCAGAG---CAGTCCCCAGCCAATTTGAGCATATTCATAGACTCATGCTATGCCCACTGCCAATCTGGGTCCCAGGATACATGGCTCGCTCAAGGTTCTCCTGTAGTTGAGAAGACGCAAATTGGTAAAGCAGTAGGAGACTGGTTCCACGATCGGGAA---GTATCCCGGAGGATTGAT---TGCCCTTATCCC---TGCAACCCA------------------ACCTGCAAGAACCGTGATGATGAT---------------------------------------------------------------------------------------------------------------------------------------------
gnl|Sorbi1|Sb06g027560.1 ------------------------------------------------------------------------------------------------------------------------------------ATGGCGGCGTCCCGGGCATGGCTGGCCCGTGCCACGGCGGCGGCGGTGCTGGGTTTCGTCCTGGTGGTGGCGTCAGCTGAGGCG---------------------------------------------------------------------------------------------------------------------------------------------------------------------------------------------------------GCATCGGGGGACGTGGAGATGGTGTTCCTCAAGGCCGCAGTGGCCAAAGGTGCAGTGTGCTTGGACGGCAGCCCACCGGTTTACCACTTCTCTCCCGGCTCTGGTTCTGGCGCCGATAACTGGGTG------------GGAGGAGGGTGGTGCAGGAATCCTGATGAATGTGCAGTCCGGAAGGGCAACTTCAGGGGCTCCTCCAAATTTATG---AGACCACTCTCATTTTCAGGGATATTAGGCGGCAGCCAAAAATCCAATCCTGATTTCTACAACTGGAATAGAATAAAGGTCAGATACTGTGATGGTTCATCATTTACTGGTGACGTTGAG---GCTGTGGAC---ACTGCGAAAAATCTCCATTACAGAGGGTTCAGAGTTTGGCGTGCCATCATGGATGATCTACTTACTGTGAGGGGAATGAACAAGGCAAAATACGCTCTTCTTTCTGGATGTTCAGCCGGGGGTCTAGCAGCAATACTACATTGTGATAGGTTCCGTGATCTGTTTCCAGCGACAACAAAGGTCAAGTGTTTTTCTGATGCTGGATATTTTTTCGATGGGAAGGATATCTCTGGGAACTATTACGCCAGGTCAATCTATAAGAACGTTGTGAATCTACATGGATCAGCCAAAAATTTACCAGCTTCATGTACCTCAAAG---------CAA---CCTGAGCTG---------------------------------TGTATGTTCCCACAGTACGTAGTACCGACAATGCGTACACCATTGTTCATACTTAATGCAGCCTATGATTCATGGCAGGTCAAGAACGTCCTAGCACCTAGTCCAGCTGATCCGAAGAAGACTTGGGCCCAATGCAAACTTGATATCAAGAGCTGCTCCCCCAGCCAACTCACAACCTTGCAGAATTTCAGGACAGACTTTCTGGCAGCACTT---------------CCTAAAACTCCATCTGTAGGCATGTTCATCGACTCATGCAATGCTCATTGCCAATCAGGATCTCAAGATACATGGCTAGCCGATGGTTCTCCCACGGTTAATAAGACGCAAATTGGCAAGGCAGTGGGGGACTGGTACTTCGACAGGGAG---GTCTCTCGGCAGATTGAT---TGCCCGTATCCC---TGCAACCCA------------------ACTTGCAAGAACCGTGAGGATGAC---------------------------------------------------------------------------------------------------------------------------------------------
gnl|Carpa1|supercontig_143.4 ------------------------------------------------------------------------------------------------------------------------------------------------ATGGAAAGACTTCGGCGATGGATCATAAATATAGTGGTTTGTGCACTGTTGTCGATAACAACA------------------------------------------------------------------------------------------------------------------------------------------------------------------------------------------------------------------GAAGGTGTAGGTGTAGGAATTACTTATTTGGAAAGTGCAGTAGCCAAAGGAGCTGTCTGCTTGGATGGCACTGCTCCAGCTTTCCACTGGGATAAAGGCTCTGGTTCAGGAATTAATAATTGGATGGTTCTAATTGAGGGTGGAGGGTGGTGCCAAGATATTGCAAATTGCATTGATCGCAAAGGTTGTGATAGGGGTTCATCGACATTAATGCGGAAGGAATTTGGCTTCTCTGGTATACTGGGTCCCCAGAATCGCACTAATCCAGACTTCTCCAATTGGAATAGAGTGAAGGTTAGGTATTGTGATGGCGCCTCCTTCACTGGTGACGTGGAA---GCTGTTGAT---CCTATTAATAGGCTTCACTTCAGAGGCGCAAGAATTTGGCATGCTGTAATGGATGAACTTCTAGAA---AAGGGAATGAAGAATGCAGAAAATGCAATTCTCACAGGTTGTTCTGCTGGCGGATTGGCAACTATTTTGCACTGTGATGATTTCAGAGACCATCTCCCATCCACCACCAAAGTTAAATGTGTAGCTGATGCTGGCTATTTTATTCATGGGAAGGATATCTCTGGAGGGTCATATGTTGAATCTTTCTACAAGCAAGTGGTGTCTCTACATGGATCTGTGAAGAACTTACCTCAATCATGCACTTCAAGAACA------AACCCACCTGAGTTG---------------------------------TGTTTCTTCCCACAATACGTGATTCCGCACATGCACACTCCAATCTTTATTATAAGCGCAGCCTATGATTCCTGGCAGATCAAGAACATTTTAGCACCGGGTCCTGCGGATAAGCTTAGGGCATGGGATACTTGTAAGTTCGACTTCAGGACATGCTCACAGAATCAGATGAACGTTATTCAGAGCTTTAGATACCAAGTCCTTAACGCACTG---AAACCAGTT---ATGGACAACAAACAACATGGACTGTTTTTAGATTCATGCTACGCTCACTGCCAAGCTGGCGGTGAAGATACATGGATGCTTGATAATTCACCTATTATTGATAATACGACAATTGCAAAGGCAGTTGGAGACTGGTTTTACGAAAGAAAT---TATTATAATAAAGTAGACAACTGTGGCTATCCT---TGCAACCCG------------------ACTTGTCCAGATCTTAACGAAGCAGAT------------------------------------------------------------------------------------------------------------------------------------------
gnl|Poptr1|553558 ---------------------------------------------------------------------------------------------------------------------------------------------ATGGATGGTTCAAGTTTAGGCAAGTGGCTGTGTCTTATTGTTCACATACTGACATTGCTCAAGACA------------------------------------------------------------------------------------------------------------------------------------------------------------------------------------------------------------------GAAGGAGCTAGCATTCCCATGACTATTGTCCAGGCTGCTGTTGCTAGAGGAGCTGTTTGCTTAGATGGGAGTCCACCAGGATACCACTTTGAGAAAGGATCTGGTTCTGGGATTAACAATTGGTTGGTTCACATGGAGGGAGGAGGATGGTGTGAGAGTGTTGAGTCTTGTGTTTCTCGTAGGGACACTTACAAGGGTTCATCATTGAAAATGGAGAAGACAATGGGGTTCTCTGGCATACTAGGCAGCAAGCAAGCAGCTAATCCTGATTTTTATAACTGGAATAGAATCAAGATCAGATACTGTGATGGTTCATCATTTACTGGTGATGTGGAA---GCTGTTGAT---CCGAAAACTAAGCTTTACTTCAGGGGAGAAAGGATTTGGCAGGCTGTCATTGATGATCTATTGGCG---AAAGGAATGAGAAATGCTCGAAATGCTATTCTTTCTGGATGCTCTGCTGGTGGATTGGCTGCTATTTTGCATTGTGATAAATTCCAGTCTCTCCTGCCTGCAAGTGCTAGGGTAAAATGTGTTTCTGATGCTGGTTATTTTATCCATGGAACAGACATCTCTGGAGGGTCTCGAATTGAATCCTTCTTCGGTCAAGTTGTTAAAACCCATGGATCAGCAAAGCATTTGCCTGCATCATGCACTTCAAAAACG------AGA---CCAGAATTG---------------------------------TGTTTCTTCCCACAATATGTGGCACAGGCCATGCGAACGCCACTTTTTATAATCAACTCAGCCTATGATTCCTGGCAGATAAAGAACATCCTTGCACCAACCGCTGTTGATTCCAAAAAAGAATGGAAGAACTGCAAGCTTGACTTGAAAAAGTGCTCGGCTACTCAACTCCAAACCGTGCAGAATTATAGGACACAATTCCTAAAAGCAGTGAATATTGGACTC---GGCAGCTCTTCATCGAGAGGATTGTGGATAAATTCTTGCTACGCTCACTGCCAATCTGGGTCGGTATCTACGTGGTTAGCCGACAAATCCCCCGTGGTGGGCAATGTGAAAATCGGAAAGGCAGTTGGAGATTGGTTCTATGACCGAAGT---GCCTTCGAAAAAATCGAT---TGCGCTTACCCT---TGCAACCCT------------------ACTTGCGTCAGTATTGATTCCGAATCA------------------------------------------------------------------------------------------------------------------------------------------
gnl|Poptr1|827491 ---------------------------------------------------------------------------------------------------------------------------------------------ATGGCTGGTTCAAGATTAGGCCAATGGCCGTGTCTTGTTGTTTGCATACTGATATTGCTCAAGGCA------------------------------------------------------------------------------------------------------------------------------------------------------------------------------------------------------------------GAAGGAGCTAGCATTCCCATTACTATTGTCGAGACTGCTGTTTCAAGCGGAGCTGTTTGCTTAGATGGGAGTCCGCCAGGTTACCACTTTGACAAAGGATCTGGTTCTGGGATTGATAACTGGTTGGTTCACATGGAGGGAGGAGGATGGTGTGAGAGTGTTGAGTCCTGTGTATCTCGTAGGGACACTTTCAGGGGTTCTTCATCGAAAATGGAGAAGACAATGGGGTTCTCTGGCATACTGGGCAGCAAGCAAGCAGCTAATCCTGACTTCTATAACTGGAATAGAATCAAAGTCAGATACTGTGATGGTTCATCATTTACTGGTGATGTCGAA---GCTGTCGAT---CCGGAAACTAAGCTTTACTTCAGGGGAGAGAGGGTTTGGCAGGCTGTAATTGATGAACTATTGGCG---AAAGGAATGCAAAATGCTCGAAATGCTATTCTTTCCGGATGTTCTGCTGGTGGATTGGCTGCTATTTTGCATTGTGATAAATTCCAATCCCTCCTGCCTGCAACTGCTAGAGTAAAATGTGTTTCTGATGCTGGTTATTTTATTCACGGGACGGACATTTCTGGAGGGTCTCGAATTGAATCCTTCTTCGGTCAAGTCGTTAAAACTCATGGATCAGCAAAGAATTTGCCTGCATCATGCACTTCAAAAATG------AAT---CCGGAGTTG---------------------------------TGTTTCTTCCCACAATATGTGGCGCAGACTATGCGAACACCACTTTTCATCATAAACTCAGCTTACGATTCCTGGCAGATAAAAAACATTCTTGCACCAACAGCTGTTGATTCCAAAAAAGAATGGAAGGACTGCAAGCTTGATTTGAAAAAATGCTCAGCTAGTCAACTCCAGACCGTGCAAGATTACAGGACACAATTCTTAAAAGCAGTGGATACTGGACTT---GGCAGTTCTTCAACAAGAGGATTGTGGATAGATTCTTGCTATGCTCACTGCCAATCTGGGTCGGTATCTACCTGGTTAAACGATAAATCTCCCGAAGTGGGCGATACGAAAATGGGAAAGGCTGTTGGAGATTGGTTCTACGACCGAAGT---GCCATGGAAAAAATCGAT---TGCCCTTACTCT---TGCAACCCT------------------ACTTGTGTCAGTGTTGATTCTGAATCG------------------------------------------------------------------------------------------------------------------------------------------
gnl|Carpa1|supercontig_143.7 ------------------------------------------------------------------------------------------------------------------------------------------ATGGGTACGGGAAGCTTTTGTGAATTATGGGCATGTTTGGCGCTGTGTGCATTAATGTTGTTGAGAACA------------------------------------------------------------------------------------------------------------------------------------------------------------------------------------------------------------------CAAGGTGCCGGTGTAGGAATCACATATCTTGAAAGTGCTGTAGCCAAAGGAGCTGTTTGCTTAGATGGTAGTGCACCGGCTTACCATTTTGATAAAGGGTTTGGTTCTGGGATTAATAATTGGTTGGTTCACATGGAGGGAGGAGGATGGTGCACAGATATTGCAACTTGTAGTGAACGGAAAAATACCCAGAAGGGTTCATCGAAGTTTATGGTGAAGCAATTTGGCTTCTCTGGTATATTGGGCAGCAAGCAAAAGTCTAATCCAGATTTTTTCAATTGGAACAGAATCAAGATTAGGTACTGTGATGGCTCCTCCTTCACCGGTGATATCGAA---GCAGTAAAT---CCAGCAAACAAACTTTTCTTCAGAGGTGCAAGAGTATGGCATGCTATAATCGATGATCTTTTAGCA---AAGGGGATGAGGAATGCACAAAATGCAATTCTTTCAGGCTGTTCTGCTGGGGGATTGGCCTCTATTTTGCATTGTGATGAATTCAGACAGCTTCTCCCCTCTACTGCTAAAGTAAAATGTGTTGCTGATGCCGGCTATTTCATTCACGGCAAGGATATTTCTGGAGGATCTTTCATTGAATCCTTTTTCGGAAAAGTGGTTGCTACACATGGATCTGCAAAGAACTTGCCAGCATCCTGCACTTCGAGAACA------AGA---CCCGAACTT---------------------------------TGCTTCTTCCCACAATATGTGGTGCCGCATATGCAGACACCAATTTTTATTATAAACGCAGCTTATGATTCTTGGCAGATCAAGAACATTTTGGCACCAAGTGCGGTGGATCGTAAAAAGGAGTGGAAGAACTGCAAACTTGATTTAAAGAAGTGCTCTTCCGCTCAACTCCAGACTGTTCAAGCTTTCAGACAGCAAGTTGTAAATGCAGTG---ACTCCACTT---CATAACTCAACATCAAGAGGGCTGTTTTTGGATTCCTGCTATACTCATTGCCAAGCTGGAGGGGCAGACACATGGTCCGGAGACAAGTCTCCGACTGTTGGTAACACGGTACATTCCTCCGTCATC---------------------------------------------------------------------CCT------------------CTTTACCCTCTG---------------------------------------------------------------------------------------------------------------------------------------------------------
gnl|Arath7|AT4G19410 ------------------------------------------------------------------------------------------------------------------------------------------------ATGGGGAGGCTTAAGCAATGTTGGTCAAGTCTGCTAGTATTGGCAGTGTTGGTGATC------------------------------------------------------------------------------------------------------------------------------------------------------------------------------------------------------------------------GGAACTGGAGCCGTTCCCATCACTTATCTCCAAAGCGCCGTCGCTAAAGGAGCCGTGTGTTTGGATGGGAGTGCACCAGCTTACCATTTTGACAAAGGGTTTGGTTCGGGTGTTAACAATTGGATCGTCCACATGGAGGGAGGAGGATGGTGTACCGACGTTGCTTCATGTAATGAACGTAAGGGTACAATGAAGGGTTCTTCCAAATTCATGAACAAAGACTTTGGATTTTCCGGTATCTTGGGTGGCAAGCAAAGCACTAACCCAGATTTCTACAATTGGAACAGAATCAAAGTACGATATTGTGACGGATCATCCTTTACCGGCAATGTAGAA---GCCGTTAAT---CCGGCAAACAAGCTGTTCTTCCGCGGTGCCCGAGTTTGGCGTGCGGTGGTTGATGATCTTATGGCT---AAAGGAATGAAAAACGCTCAAAACGCTATACTCTCCGGTTGTTCAGCTGGAGCATTGGCTGCGATTCTTCATTGTGACACTTTCCGTGCCATACTTCCCCGAACAGCTAGCGTCAAATGTGTTTCTGATGCCGGTTACTTTATCCACGGTAAAGATATCACAGGAGGATCATACATTCAATCATATTACAGCAAAGTCGTCGCACTCCACGGATCTGCAAAGAGTCTTCCTGTTTCTTGTACCTCAAAAATG------AAA---CCAGAACTC---------------------------------TGTTTCTTCCCGCAATACGTCGTTCCTTCCATGCGAACACCGCTCTTTGTCATCAATGCCGCTTTTGATTCTTGGCAGATCAAGAACGTTTTGGCTCCAACTGCTGTTGATAAGGGAAAAGAGTGGAAGAATTGTAAGCTTGATCTTAAGAAATGTAGTGCCGCTCAGCTCAAAACCGTCCAAGGGTTTAGAGATCAGATGATGCGAGCATTG---TCACCGGTT---CACAGTACACCGTCTAGAGGATTGTTCTTAGACTCGTGTCACGCTCATTGCCAAGGAGGAAGCGCCGCCTCTTGGTCCGGTGACAAAGGTCCCCAAGTCGCCAATACGAGAATTGCGAAAGCAGTCGGAAACTGGTTTTATGGCCGGAGT---GCATTTCAGAAGATAGAT---TGTCCGTCGCCGACTTGTAATCCT------------------ACTTGTCCTGCTATCTCTACTGAAGAC------------------------------------------------------------------------------------------------------------------------------------------
gnl|Arath7|AT5G45280 ------------------------------------------------------------------------------------------------------------------------------------------------ATGACGTGGCTAAAACAAATGTGGTCAAGCATTTTAGTGCTAGCCGTGGTGGTGATC------------------------------------------------------------------------------------------------------------------------------------------------------------------------------------------------------------------------GGAGCCAGAGCTGTGCCCATCACGTATCTTGAATCTGCAGTGGCTAAAGGAGCTGTGTGTTTGGATGGTAGCGCGCCAGCATACCATTTCGATAAGGGATCGGGCTCAGGAGTGAACAATTGGATCGTTCATATGGAAGGAGGAGGATGGTGCACTGATATAGCTACATGCGTTCAACGTAAAAGTACAATGAAGGGTTCTTCTAAGCTTATGAACAAAGACTTTGGTTTCTCCGGTATCTTGGGTGGCAAGCAAAGCACCAATCCAGACTTTTACAATTGGAATAGAATCAAAGTTCGGTATTGCGATGGTTCATCTTTCACCGGTGATATAGAA---GCTGTTGAT---CCGACGCACAAGCTGTTCTTTCGCGGTGCTAGGGTTTGGCGTGCGGTGATCGATGATCTTATGGCT---AAGGGAATGAGCAACGCTCAAAACGCTATACTCTCCGGTTGTTCAGCTGGAGCATTGGCTGCGATTCTACATTGCGACCAGTTCAAGTCCACTCTCCCTAAAACGGCTAAGGTCAAATGTGTTTCTGACGCTGGTTACTTCATCCACGGTAAGGATATCACTGGAGGATCTTACATCCAATCCTACTACGCCAAAGTCGTAGCGACCCACGGATCTGCAAAGAGTCTACCTGCTTCTTGCACCTCAAGTATG------AAG---CCTGATTTG---------------------------------TGTTTCTTCCCTCAATACGTTGCTAAGACCTTACAAACACCGCTTTTCGTCATCAATGCCGCCTTCGATTCTTGGCAGATCAAGAATGTATTGGCACCAACCTCTGTTGATAAAAGCAAAGCATGGAAGACTTGTAAGCTTGATCTTAAGAAGTGTACGGCCGCTCAGCTTCAAACCGTTCAAGGATATAGAGACCAAGTGTTGGCTGCGTTG---GCGCCTGTT---CGATCCGCGACGACGAACGGATTGTTCTTGGACTCGTGCCATGCTCATTGCCAAGGTGGAAGCGCTGCCACTTGGTCCGGCGACAAAGGTCCCACAGTCGCGAATACGAAAATGGCTAAGGCGGTTGGAGATTGGTTCTTTGAGAGGAGT---ACGTTTCAGAACGTAGAT---TGTTCATCGCTTAATTGCAACCCT------------------ACTTGCCCTGCAGTATCTACTGAAGAC------------------------------------------------------------------------------------------------------------------------------------------
gnl|Orysa5|Os02g47400 ---------------------------------------------------------------------------------------------------------------------------------------------ATGGCGAATGGGGGTGTCTGCCTCTCGTGCTCTGCACTTGTCTGCGCGCTGGTGTTTCTCACGGTG------------------------------------------------------------------------------------------------------------------------------------------------------------------------------------------------------------------GATGGTGATTTCGTGGACATTACTTACGTAGCGAGCGCTGTGGCCAAAGGCGCAGTCTGTTTGGATGGGAGCCCCCCGGCCTACCATCTCGCCCGGGGTTTTGGCTCCGGCGTGAATAGTTGGCTGGTTCATTTCGAGGGAGGAGGATGGTGCAGCAATGTGACGACCTGCCTGCAACGCAAACGCACTCGGTTAGGATCATCGAAGCAGATGGCAAAGCAGATTGCCTTCTCTGGAATACTGAGCAACACCCCTGATTACAACCCGGATTTCTACAATTGGAACAAGGTCAAGGTTCGGTACTGTGATGGGTCATCTTTCACCGGCGATGTGGAA---AAAGTAGAT---CCTGCAACAAAGCTTCACTACAGAGGTGCTAGGGTGTGGCAAGCAGTTATGGATGATCTGCTTGCG---AAAGGAATGAACAGTGCCAATAATGCTCTAATTTCGGGCTGTTCTGCTGGTGGTTTAACTTCCATACTACACTGTGACAGATTTCGTGACCTTTTCCCAGTGGATACCAAAGTTAAATGCCTTTCTGATGCTGGTTTCTTCATCAATGAGAAGGATATTGCTGGAGTGGAGTACATTGTGGCCTTTTTCAATGGCGTAGCTACAACCCATGGATCAGCGAAGAATTTACCTTCTGCTTGCACCTCCAGATTG------TCC---CCAGGCATG---------------------------------TGCTTTTTTCCTCAGAATGAGGTGAAACAGATTCAGACACCTTTGTTCATTCTCAACGCAGCGTATGATTCCTGGCAGGTAAGGAACATCTTGGTGCCAGGATTTGCAGACCCTCATGGTAAATGGCATAGCTGTAAGCATGATATAGATCAATGTCCTGCATCGCAACTTCAAATCTTGCAAGGATTCAGAGACGATTTTCTGAAAGCACTG---AAGGAACAA---GGGACTCCCTCCACCAGAGGATTGTTTATAAACTCATGCTTCGTGCATTGCCAATCTGAGACGCAGGAGACATGGTTTGCATCTGGTTCCCCCATGCTTGAAACCAAAACAATAGCGGATGCAGTTGGAGATTGGTTCTACGACCGCAAT---CCGTTTCAGAAGATTGAT---TGCCCTTACCCT---TGCGATTCA------------------ACCTGCCACAACCGAATCTACGACGACCCCTCAGAAGCA------------------------------------------------------------------------------------------------------------------------------
gnl|Sorbi1|Sb04g030720.1 ------------------------------------------------------------------------------------------------------------------------------------------ATGGCGGACGGGAGCCTCTGCGCCTGGTGGTGCTGTGCCGTAGCCTGCGCGCTGGCGGTTGTCGCAGCG------------------------------------------------------------------------------------------------------------------------------------------------------------------------------------------------------------------GACGGCGTCCTCGTGGACATCACCTATGTGGAAAGCGCCGTGGCCAAAGGAGCAGTGTGTTTGGATGGTAGCGCGCCGGCGTACCATCTCGCCCGCGGCTCCGGCTCCGGCGAGAACAGCTGGCTGGTCCATTTCGAGGGTGGAGGATGGTGCAACAATGTCACGACCTGCCTGCAGCGGAAGCGCACGCGATTGGGATCATCCAAGGAGATGGCGACGCAGATTGCCTTCTCCGGAATCCTCAGTGACACGCCGGATGGCAACCCAGACTTTTACAATTGGAACAAAGTCAAGGTTCGGTACTGCGATGGTTCATCTTTCACTGGCGATGTTGAA---GAAGTTGAT---CCTACAACAAAGTTACACTTTAGAGGTGCGAGGATATGGCAAGCTGTCATGGAGGACCTGCTTGCA---AAAGGGATGGACAAAGCTGAAAATGCTCTAATTTCAGGCTGTTCTGCTGGCGGTTTAACCTCCATACTACACTGTGACAGATTTCATGACCTTCTGCCGCTGGCTGCAAGAGTTAAATGCCTTTCTGATGCTGGGTTCTTCATTAACGAGAAAGATGTTGCTGGAGTTGGGTACATTGCTGCTTTTTTCAACGATGTGGTTACAACACATGGGTCAGCAAATAATTTACCGCCTTCATGCACTTCAATGTTA------CCT---CCAGGAATG---------------------------------TGCTTTTTCCCCAAGAACGAGGTGAAACAGATACATACACCTCTATTCATCCTCAACGCAGCATATGATTCATGGCAGGTAAGGAACATTTTGGTGCCAGGAGTTGCTGACCCTCATGGTAAATGGCATAGCTGTAAGCATGACATCGGCCAGTGCTCTGCATCGCAGCTACGGGTATTGCAGGGATTCAGGGGTGATTTTTTGAAGGAAGTG---TCTGAACAA---GCGAACTCCGACTCAAGAGGGTTGTTCATAAACTCATGCTTCGTGCACTGCCAGTCTGAGTCGCAGGAGCTATGGTTCTCATCTGACTCCCCCAAGCTCGGAAACACAACAATAGCAAACGCTGTTGGCGACTGGTTCTTCGGTCGCAGC---TCCTTCCAGAAGATAGAC---TGCCCGTACCCT---TGTGACTCG------------------ACCTGTCACAATGGGATCTACGAGGACTCATCACAAGCA------------------------------------------------------------------------------------------------------------------------------
gnl|Vitvi1|GSVIVP00001213001 ---------------------------------------------------------------------------------------------------------------------------------------------ATGGCTAAAGCAAGAACAGGCCACTGGTTAAGCATTCTGGCATTTTCACTGATCTTGCTCAAAACA------------------------------------------------------------------------------------------------------------------------------------------------------------------------------------------------------------------GAAGGCTTCTATGTGGGAATTACTTATGTGGATAGTGCAGTAGCAAAAGGAGCAGTTTGCTTGGATGGTAGCCCACCTGCTTACCACATGGATAAGGGATTTGGTGCAGGGATTAACAATTGGTTGGTTCATATTGAGGGAGGAGGATGGTGCAACAATGCCTCAACTTGCCTTGCTCGTAGGGACAACCGTTTAGGTTCATCGAAGCAAATGGTGAAGCAAATTGCTTTCTCTGGGATTCTGAGCAACAAGCAAAAATTTAATCCGGACTTCTACAACTGGAACAAGATCAAGGTTAGGTACTGCGATGGGGCCTCCTTTACGGGCGATGTAGAA---GCAGTTGAT---CCTAAGACTAATCTTCACTACAGAGGAGCCCGGGTGTTTCTTGCTGTCATTGAGGATCTTATGGCA---AAAGGAATGAAAAATGCTGCAAATGCTGTTCTCTCTGGCTGCTCTGCTGGTGGGCTGACTGCCATTCTGCATTGTGATAAATTTCGCGCTCTTCTCCCTGTCAGCACCAAAGTAAAATGCTTTGCAGATGCCGGTTACTTCATCAACGCTAAGGATGTTTCAGGAGCAGCACACATTGAAGGCTTCTACAGTGAAGTGGTTGCAACACATGGATCAGCAAAGAATCTGCCCCCATCCTGCACTTCAAGTCTA------AGA---CCGGGCTTG---------------------------------TGTTTCTTCCCACAAAACATGGCTCAACAGATCAAAACACCGCTTTTTATCATCAATGCAGCCTATGATTCATGGCAGATAAAGAACATCTTGGCACCGGGTGTCGCTGATCCTCATGGTACTTGGCATTACTGCAAGCTTGATATCAAGGACTGCTCATCCTCCCAACTTGAAGCCATGCAAGATTTCAGGGTGCAGTTTCTTAGTGCAATC---AAAGGACTG---ATAGGCTCCCCCTCCAAAGGAATGTTCATAAACTCCTGCTATGCCCACTGCCAAACCGAAATGCAGGAAACATGGCTGAGGGACGACTCCCCAGTACTTGGAAAAACAACAATTGCAAAGGCAGTAGGAGACTGGTACTATGACCGGAGT---CCATTCCAGAAGATAGAT---TGTGCCTACCCT---TGTGACTCT------------------ACTTGCCATAACCGGGTTTTTGATCCTCACGAACACCCAGAATTA------------------------------------------------------------------------------------------------------------------------
gnl|Poptr1|827492 ---------------------------------------------------------------------------------------------------------------------------------------------ATGGTAGATTCAAGATTAGGCCACTGGTTAAAACTCCTGGTTTCTCTGATGTTATTGCTGAAAACA------------------------------------------------------------------------------------------------------------------------------------------------------------------------------------------------------------------CAAGGGCTTTATGTAGGAATTACTTACGTAAAGAGTGCAGTGGCCAAAGGAGCTGTTTGTTTGGATGGAAGCCCGCCGGCTTACCACTGGGATAAAGGGTTTGGTACAGGCATTAATAGTTGGTTGATACATTTTGAGGGAGGAGGATGGTGCAACAATGTCACGAGCTGCCTTTCCCGTAAGAAAACTCATTTAGGTTCATCGAAGCTAATGGGACAGCAAATTGCTTTCTCTGGGATTATGAACAACAAGCGGCCGTTTAATCCAGATTTTTACAATTGGAATAGAGTTAAGATCAGATACTGTGATGGGTCATCGTTTACCGGTGATGTGCAG---GCAGTCAAT---CCTGCTACTAATCTTCACTTCAGAGGAGCTAGGATTTGGCTTGCTGTCATTGAGGATCTATTACCA---AAAGGATTGAAAAATGCTGAAAACGCTCTTCTTTCTGGCTGTTCAGCTGGTGGATTGGCTTCCATTTTGCATTGCGACAGTTTCCGTGCACTCCTACGTATGGGCACTAAAGTAAAATGCCTTTCAGATGCTGGTTATTTTATCAAAGTGAAGGATGTCTCCGGAGCCCCGCATGTGCAGACCTACTTTAATGAAATTGTGACATTACATGGATCTGCAAAAAATCTGCCCCTGTCCTGCACTTCAGTGCTG------AAA---CCCTCATTC---------------------------------TGTTTCTTCCCACAATATGTGGCTCCACAAGTACGAACGCCACTTTTCATTCTTAATGCAGCCTACGATTCATGGCAGATAAGAAACATTTTGGCACCGAGTATTGCTGATCCCCTTGGCGTCTGGAAGAGCTGCAAGCTAGACATAAACAACTGCTCACCTCTTCAACTCAAATCTATGCAAGATTTTAGGTTGCAGTTTCTGAATGCATTG---AATAAATCA---ACCAACTCTTCATCTAGAGGATTGTATATAGACTCTTGCTATGCCCACTGCCAAACTGAAACACAAGAGAAATGGTTCATGGAAGACTCCCCAGTGCTTGGTAAAAAGAAAATTGCAAAGGCAGTTGGAGATTGGTTTTATGATCGGAAT---CCATTCCAAAAGATTGAT---TGTCCTTACCCT---TGCAATCCA------------------TCTTGCCAAAACAGTGGTTTGGCTCCACCAGACAACCCAGAAGTA------------------------------------------------------------------------------------------------------------------------
gnl|Arath7|AT4G19420 ---------------------------------------------------------------------------------------------------------------------------------------------------ATGTTCAAGTTGAAGCAATGGTTGATTTATTTGGTGTGTTCGTTAGTAATAATGAACACA------------------------------------------------------------------------------------------------------------------------------------------------------------------------------------------------------------------GAAGGACTGTTTGTCAATATTACATTTGTTCGAAACGCAGTCGCTAAAGGGGCCGTTTGTTTAGATGGAAGTCCACCAGCTTATCATTTGGATAGAGGTTCTGGAACTGGAATCAATAGTTGGTTGATACAGCTTGAGGGAGGAGGATGGTGCAATAATGTAACAAATTGCGTTAGTCGGATGCATACTCGATTAGGTTCATCGAAGAAAATGGTGGAGAACCTTGCTTTCTCAGCTATTCTTAGCAATAAGAAACAATATAATCCTGATTTTTACAATTGGAATAGAGTGAAAGTTAGATACTGTGACGGGGCATCATTCACAGGAGATGTAGAA---GCAGTGAAC---CCTGCTACTAATCTTCACTTCAGAGGTGCTCGAGTTTGGTTAGCCGTTATGCAAGAGCTGCTAGCT---AAAGGCATGATAAACGCCGAGAATGCTGTTTTGTCTGGCTGTTCTGCTGGCGGGTTAGCTTCGCTGATGCATTGTGATAGTTTCCGTGCTCTATTACCGATGGGAACCAAAGTAAAATGTCTTTCAGATGCTGGTTTTTTTCTCAACACAAGAGACGTCTCAGGAGTTCAATACATTAAAACATACTTCGAAGATGTTGTTACTCTTCATGGATCAGCAAAGAACTTGCCGAGGTCATGCACATCAAGATTA------ACT---CCTGCAATG---------------------------------TGTTTCTTTCCGCAATATGTGGCTCGCCAGATTAGAACTCCTCTGTTCATTCTTAATGCCGCTTATGACTCTTGGCAGATAAAGAACATTTTGGCTCCGCGAGCAGCTGATCCTTACGGAAAATGGCAAAGTTGTCAACTAGACATCAAGAATTGCCATCCAAGTCAGATCAAAGTTATGCAAGATTTCAGGTTAGAGTTCTTGAGTGCAGTG---ATAGGTTTA---GGGAGATCTTCATCAAGAGGGATGTTCATAGATTCTTGCTACACTCACTGCCAAACCGAGACACAAACTTCATGGTTCTGGCAAGATTCTCCAATTCTAAACCGAACGACAATAGCAAAAGCTGTTGGAGATTGGGTTTATGACAGAACA---TTGTTTCAGAAGATAGAT---TGTCCTTACCCT---TGTAACCCT------------------ACTTGCCACCACAGGGTTTTCACTCCTCTAGATGCTCCTCCAATT------------------------------------------------------------------------------------------------------------------------
gnl|Carpa1|supercontig_920.1 ---------------------------------------------------------------------------------------------------------------------------------------------ATGGTGGATGTAAGGTTAAGCCAATGGTTGAAACTTTTAGTATGTGGAATGATATTTCTGAAGACA------------------------------------------------------------------------------------------------------------------------------------------------------------------------------------------------------------------AAGGGCTCTTTTGTGGGAATAACATATGTTCAAAATGCACCGGAAAAAGGGGCTGTTTGTTTGGATGGTAGCCCACCAGCTTACCATTTGGATAGGGGATTTGGTACCGGGATTAAGAGTTGGTTGATTCAACTTGAGGGAGGAGGATGGTGCAACAACATCACCACTTGCCTTGGTAGGAAGAACACCCGGTTAGGTTCATCCAAACAAATGGCCAAGCAAATTCCTTTCTCAGGTATCTTGAGCAACAGGAGAGAATTTAATCCAGACTTTTACAACTGGAATCGAGTCAAAGTCCGATATTGTGATGGATCATCGTTTACTGGTGATGTACAA---GCAGTCAGT---CCAGCTACTAATCTTCACTTCAGAGGTGCAAGGGTTTGGCTTGCTGTCATCGAAGATCTATTAGCT---AAAGGAATGAGAGATGCTGAAAATGCTATTCTTTCTGGTTGTTCGGCTGGTGGCTTGGCTTCCATTTTGCATTGCGATAGCTTCAGTGCTCTCCTACCAATGGGTACCAAAGTAAAATGCCTTTCAGATGCTGGTTTCTTTATCAATGCGCGAGATGTTTCTGGAGCACAGCATATTGCAGCATTCTTTAGTGAAGCAGTTGAAACACATGGATCTGCAAAAAATTTGCCTCCATCATGCACCTCAAGAATG------ACA---CCTGGGTTG---------------------------------TGTTTCTTCCCACAGTACATGACACGACAAATACAAACACCACTTTTTATTTTAAATGCAGCCTATGATTCTTGGCAGATAAAAAATATTTTGGCTCCTCGTGTCGCCGATCCGAGTGGCTATTGGCAAAGTTGTGAGCTTGACATAAAGAATTGCTTGCCCAATCAGCTCAAAGTCATGCAAGATTTCAGGTTACAGTTCCTCAGCGCACTG---ATTGCACTT---GGCAAATCTTCATCTAGGGGAATGTTTATAGATTCCTGCTATGCTCATTGCCAAACCGAAACACAGAAGACATGGTTCTGGCCTGACTCTCCAATGTTGAGTAAG------------AAGGTAAGAGGTTGCATCGATTATCCTAGTTCC---TTTCTT---------------TGCATTTTTTCG---AGTAATTTGATTCATGCTTATTTCTTTACTTATCAAGAAAGAAATTATTGGTTCCTTTCTTCTTTCAAA---------------------------------------------------------------------------------------------------------------------------
gnl|Arath7|AT5G23870 ------------------------------------------------------------------------------------------------------------------------------------------ATGAAGACGACGACTCGGCTCCTCGATCTAACAGCGGCTATGGTTCTAGTTGTCTACGTGTCTTTCTCTCCTCCGCTTGTTTCCGGCGAA---------------------------------------------------------------------------------------------------------------------------------------------------------------------------------------------CCAGGGCGGCGTGTTAGCATGACACTGGTTCGAGACGCCGCTGCTCTCGGTGCTTTTTGCTTGGACGGAAGCTTACCGGCGTATCATTTAGACAGAGGGTTTGGTGCTGGATCAAACAATTGGATTTTGCAGTTTGAGGGAGGAGGATGGTGCAATGATATAGCATCATGTGTGGAAAGAGCCAAGACCCGTCGAGGCTCGACACGTTATATGAGCAAGACCGTCGTCTTCACTGGAGTCTTGAGCAATAACGCCTCTCAAAATCCAGATTTTTACAACTGGAACAAAGTCAGGCTAAGGTATTGCGACGGAGCTTCATTTGCGGGAGATTCACAA---TTTGGCAAC---GGGACGTCATTGCTTTATTTCAGAGGACAACGAATATGGAATGCCATTATTCTTGACCTTCTCCCC---AAAGGTTTAGCAAAAGCCCACAAGGCTCTTCTAACCGGTTGTTCAGCTGGTGGTTTGTCTACATTTTTGCATTGTGACAATTTCACGAGCTATTTACCCAAAAACGCAAGCGTTAAGTGCATGAGCGATGCTGGATTCTTTCTTGACGCAATCGATGTAGCAGCAAACCGGACAATGAGATCTTTTTACTCACAGCTTGTGTCTCTACAGGGTATACAAAAAAACCTCGATCCAAGTTGCACACACGCATTTTTCCCCGAA---CCATCTCTG---------------------------------TGTTTTTTCCCGCAATACGTATTGCGATTTATCAAAACGCCATTTTTCATCTTAAATTCAGCCTACGATGTATTTCAGTTCCATCATGGACTGGTTCCACCTTCTGCTGATCAAACCGGACGTTGGAACCGTTGTAAGCTTAATGTGACGGCATGTAATCCACACCAACTCGATGCACTACAAGGGTTTAGGAAAGATATGTTGGGAGCTTTA---ATGAATTTCTTCAGAAATTCTACGAGAGGAGGAATGTTTATAAACTCATGCTTTGATCATTGTCAAAGTGCTTTAGAGGAGACTTGGCTCTCTCCCACATCACCAAGAATCAACAATAAGACAATTGCTGAGACGGTCGGAGATTGGTATTTTGGGAGAGGAGAAGAAGCGAAAGAAATTGGT---TGTCCATATCCA---TGTGATAAA------------------ACATGTCATAATCTCATTCCAGCTTCTACTTCAGATTTTTTGGCTTCTAATGCTTCAGGTTCAGGCCATAACTCTCGCGGTACACACTTGACTTTTCTTTTTCTTCTTCTTAACTTTTTCTTCTTCTTTGTAATTAGTAAATTTAGTAAAAAAGATTATGTTACG
gnl|Medtr1|AC131240_15.4 ---------------------------------------------------------------------------------------------------------------------------------------ATGATTCATAATTCGTTTTCTGTTACGATGAACTTCGCGGTGGCGTTTGCATTATTCTATCTAATCACGGTGGAGTCATGGCGTGTTCACTCACAAGAACCG------------------------------------------------------------------------------------------------------------------------------------------------------------------------------------AAGAAGCTTTATGTGAACATGACTCTCGTTAACAACGCACGCGAAACCGGTGCTTTTTGTTTGGATGGAAGTTTACCGGCGTATCATTTGGATAGAGGATTTGGAGCTGGTGAAGACAATTGGCTTCTACAATTTGAGGGAGGTGGTTGGTGCAATGACTTGAAATCATGCTTGGAGAGAGCAAAAACTCGCAGGGGTTCAACAAATTACATGACCAAATATGAGACCTTCAATGGTATTTTAAGCAACAATGCTACCGTTAATCCAGACTTTTACAATTGGAACAGGGTGAAGCTGAGATACTGTGATGGAGCTTCATTTACTGGAAACAGAGTG---TTCAATAAT---GGGACAACAAAGCTTTACTTCAAAGGGCAAAATATTTGGGAAGCCATTATTGCCGACATTCTGCCA---AAAGGTTTAGGAAAGGCACGCAAGGCTTTGCTTTCAGGCTGCTCAGCAGGAGGTTTGGCCACCTTTCACCATTGTGACAATTTCACCAAGTATTTGCCAACCAATGCTAGTGTTAAATGCTTGAGTGATGCAGGTTTTTTCCTTGATGGAAGAGATGTCAGTTTGAACCACACCATGAGATACTTTTTCAAAAGTGTAGTTACGTTGCAGGGGTCAGTACAGAACCTGAATAAAAACTGCACCAGTGCAATGTCTTCTTAT---CCAGACCTG---------------------------------TGCTTCTTTCCACAATATGTGTTGAAATATATATCAACACCATATTTTATCTTGAACTCTGCCTATGATGTATTCCAATTCCATAATATATTGGTGCCACCTTCAGCTGATCCCCACGGGCACTGGAACCATTGCAAGAAGGACCCAGCGGCATGCACACCAACCGAAATTAATACATTGCAAGGTTTTAGGCTCAGCATGATTGCAGCTTCG---AAACCCATCTACTTTTATTCAAACAGAGGGGGAATATTTATAAATTCATGTTTTGCTCATTGCCAAAGTGAATCGCAAGATACATGGTCTGGAGCTGATTCTCCAAGAATAATAAACACGACTATTGCAGAGGCAGTCGGTGATTGGTATTTTTGTAGAAAC---AAAAGCAAGGCAATAGAC---TGGCCATATCCA---TGCGATACA------------------ACTTGTCGTCATTTGGAAGATCAGACTGGAAATTTTTTTATAACAAGCTTTCCAGTTCTCCTATCTGAGGTCCTTGAAGTAAAAGGATAG---------------------------------------------------------------------------
gnl|Medtr1|AC131240_20.4 ---------------------------------------------------------------------------------------------------------------------------------------ATGATTCATAATTCGTTTTCTGTTACGATGAACTTCGCGGTGGCGTTTGCATTATTCTATCTAATCACGGTGGAGTCATGGCGTGTTCACTCACAAGAACCG------------------------------------------------------------------------------------------------------------------------------------------------------------------------------------AAGAAGCTTTATGTGAACATGACTCTCGTTAACAACGCACGCGAAACCGGTGCTGTTTGTTTGGATGGAAGTTTACCGGCGTATCATTTGGATAGAGGATTTGGAGCTGGTGAAGACAATTGGCTTCTACAATTTGAGGGAGGTGGTTGGTGCAATGACTTGAAATCATGCTTGGAGAGAGCAAAAACTCGCAGGGGTTCAACAAATTACATGACCAAATATGAGACCTTCAATGGTATTTTAAGCAACAATGCTACCGTTAATCCAGACTTTTACAATTGGAACAGGGTGAAGCTGAGATACTGTGATGGAGCTTCATTTACGGGAAACAAAGTG---TTCAATAAT---GGGACAACAAAGCTTTACTTCAAAGGGCAAAAGATTTGGGAAGCCCTTATTGCCGACCTTCTGCCA---AAAGGTTTAGGAAAGGCACGCAAGGCTTTGCTTTCAGGCTGCTCAGCAGGAGGTTTGGCCACCTTTCACCATTGTGACAATTTCACCAAGTATTTGCCAACCAATGCTAGTGTTAAATGCTTGAGTGATGCAGGTTTTTTCCTTGATGGAAGAGATGTCAGTTTGAACCACACCATGAGATACTTTTTCAAAAGTGTAGTTAGGTTGCAGGGGTCAGTACAGAACTTGAATAAAAATTGCACCAGTGCGATGCCTTCTTAT---CCAGACCTA---------------------------------TGCTTCTTTCCACAATATGTGTTGAAATATATATCAACACCATATTTTATCTTGAACTCTGCCTATGATGTATTCCAATTCCATAATATATTGGTGCCACCTTCAACTGATCCCCGCGGGCACTGGATCCACTGCAAGAAGGACCCAGCGGCATGCACACCAACCGAAATTAATACATTGCAAGGTTTTAGGCTCAGCATGATTGCTGCTTTG---AAACCCTTCTACTTTTATTCAAACAGCGGGGGAATGTTTATAAATTCATGTTTTGCTCATTGCCAAAGTGAATCACAAGATACATGGTCTGGAGCTGATTCTCCAAAAATAAAAAACACGACTATTGCAGAAGCAGTCGGTGATTGGTATTTTAGTAGAAAC---AGAAGCAAGGCAATAGAC---TGTCCATATCCA---TGTGATACA------------------ACTTGTCGTCATTTGGAAGATCAGACTGGAATTTTTTCCAACAAGCTTTCCAGTTCTCCTATCTGA---------------------------------------------------------------------------------------------------
gnl|Carpa1|supercontig_107.67 ------------------------------------------------------------------------------------------------------------------------------------------------------ATGAAGAAAGCATTCCACGTAACATTAGCAATTCTGTTGGTTTCGCTTACTTGTTACTCGCCGGTGTGCGTTTACTCG---------------------------------------------------------------------------------------------------------------------------------------------------------------------------------------------GAAAAGCTCCTCGTGAACATGACTCTGGTTCGAAATGCTTCATCCTATGGTGCTTTTTGCTTGGACGGGAGTTTGCCCGCGTACCATCTCGACAGAGGATTCGGCGCTGGAGCACACAACTGGCTTTTACTGTTCGAGGGAGGTGGTTGGTGTAATGATATTCAATCATGCTTGGAGAGATCGAAGACGAGCCGTGGATCAACGCGTCTTATGGGCAAGAAGGTGGGTTTCTCTGGAATCATGAGTAATAATGCCTCTCTTAACCCAGATTTTTACAACTGGAACCGTGTGAGACTTAGTTATTGTGATGGAGCTTCATTTGCTGGAGATAGCAAG---TTTGACAAT---GGGACATCATTACTTTATTTCAGAGGGCAAAAGATTTGGGAAGCTATCGTTCATGATCTTCTGCCC---AAAGGCTTAGCAAGGGCACGCAAGGCTTTGCTGTCAGGTTGTTCTGCTGGGGGTTTGGCGACCTTTTTGCATTGTGAAAGTTTCGCCAGTTTTTTACCCAAGAATGCAAGCGTCAAATGCTCAAGTGATGCTGGATTTTTTCTAAATACGAGAGACATAAGCTTGAACTTAACTATGATGTCCTTCTTTGAAAAAGTTGTCACTCTACAGGGGGTAGAGAAAAATCTAAATCCAAATTGTACCAGTGCTCTT---GAAGAT---CCAACTATG---------------------------------TGCTTCTTCCCACAGTACATCTTGAGACATATTACAGTACCATTTTTTGTCCTGAATTCAGCTTATGATGTCTTCCAATTCCATCATGCACTTGTGCCCCCTTCAGCTGATCCGCATGGATACTGGAGGCACTGCAAGTTTGATCCAGAAGCATGTAATGCAAGCCAGATCAATGCATTGCAAGGTTTCAGGGATGACATGCTTTTATCTTTG---AGATCATTTTTCAAATCGTCAAGAAGAGATGGGATGTTTATAAACTCCTGCTTTGCTCATTGCCAAAGTACAGAACAAGACACATGGTTAGCTGATGACTCCCCGAGAGTAAATAATAAGACCATTGCAGAAGCAGTTGGTGATTGGTACTACAGCAGAAGG---GTAACTAAACTTATTGAT---TGCTCATATCCT---TGTGACTCA------------------ACTTGTCATAATCTTATACCGGAACCACCTATTCCGCTTATCTATTCCACC------------------------------------------------------------------------------------------------------------------
gnl|Vitvi1|GSVIVP00037662001 ---------------------------------------------------------------------------------------------------------------------------------------ATGAGAGTGGCGGCGTACGTTAGCGCGGTCATGCTAACGTGCGCGTGGTGCGTATTGTCGGAG---------------------------------------------------------------------------------------------------------------------------------------------------------------------------------------------------------------------------CCGAGGCTGGAGGTGCCGATGACTCTGGTTCGGAATGCTTCTCATCAGGGAGCTTTTTGCTTAGACGGGAGCTTGCCGGCGTATCATCTGCATAAAGGATTCGGAGCTGGAGCTACCAACTGGCTTTTGCAGTTTGAGGGAGGTGGGTGGTGCAATGATTTAGAATCATGCTTCGAGAGAGCCGGTACTCGTCGTGGATCAACTCGTTACATGTCCAAGTTTGAGGTCTTTTCTGGAATTTTAAGCAATAATGCATCTCTAAATCCAGATTTTTACAATTGGAACCGGGTGAAGCTAAGATATTGTGATGGAGCCTCATTTGCTGGGGATGCCAAG---TTTGACAAT---GGGACCTCAATACTCTACTTTAGAGGGCAGAAGATTTGGCGAGCAATAATTAATGATCTTCTCCCT---AAAGGATTAAGCAAAGCAAAGAAGGCTTTACTTTCAGGTTGCTCTGCTGGAGGTCTAGCATCTTTTTTGCATTGTGACAACTTTACCAGCTTTCTACCACAAAATGCCAGTGTAAAATGCTTGAGTGATGCTGGATTTTTTCTTGATGAAAAAGACATAAGCTTGAACCACTCTATGAGGGCCTTCTATGAAGAACTCATTTCCCTGCAGGGGGTTGAAAAGAATCTACATGAAAACTGCACAAGTTCTCTC---CATTAT---CCACATCTA---------------------------------TGCCTCTTCCCACAGTATGCTTTGGAATTCATTAAGACACCCTTTTTTATCTTAAACTCAGCATATGATGTGTACCAATTTCATCATATATTGGTGCCACCTACTGCTGATTTGCATGGACGTTGGAATCGTTGCAAGCTAGATCCTGCGGCATGCAATCCAAACCAGCTAAGTATTTTGCAAGGTTTTAGGAAAGATATGCTTACAGCTTTG---AACCAATTCTATACTTATTCAAGAAGAGGAGGGATGTTTATAAATTCATGCTTTGCTCATTGCCAAAGTGAGTCACAAGACACATGGCTGGCAATTGACTCCCCAAGGGTGAACAATAAGACTATCGCAGAAGCAATTGGTGACTGGTACTTTAGCAGAAGG---ATAACTAAAGAGATTGAC---TGTGCATATCCT---TGTGACACC------------------ACTTGTCATAATCTTATACCATTGCCT------------------------------------------------------------------------------------------------------------------------------------------
gnl|Poptr1|253960 ---------------------------------------------------------------------------------------------------------------------------------------------------------------------------------------------------------------------------------------------------------------------------------------------------------------------------------------------------------------------------------------------------------------------------------------------------------------------------------------GTTTGCTTGGATGGAAGTTTGCCAGCGTATCACTTGCACAGAGGATTCGGTGCTGGTGCACGCAACTGGCTTCTGCAATTTGAGGGAGGTGGATGGTGCAATGATATCCTATCATGCTTGGAGAGAGCCCAAACGCGGCGGGGATCTACCCTTTACATGAACAAGTTGGAGGATTTCAATGGAATCCTAAGCAACAATGCCTCTCTTAATCCAGATTTTTACAATTGGAACCGTGTGAAGCTTAGATATTGTGATGGAGGCTCGTTTTCTGGAGATGCCAAG---TTCGACAAT---GGGACATCAGTCCTTTACTTTAGAGGGAAAAAGATTTGGGAAGCAATCATTCTTGATCTTCTCCCC---AAAGGCTTGATGCATGCACGCAAGGCTTTGCTTTCAGGTTGCTCTGCTGGGGGTTTATCATCCTTTCTCCATTGCGAAAACTTTGCCAGGATATTACCGAGGAATACCAGTGTGAAATGCTTGAGTGATGCCGGTTTTTTCATGGACGAAAGAGACGTCACTTTGAACCACACAATGAGGAACTTCTTTGAAAACCTTGTTTCTCTACAGGGGATTGAAGAGAATCTCAATAAGAACTGCACTAGTTTCCTC---AACAAC---CCAAAACTG---------------------------------TGCATGTTTCCGCAGTATTTCTTGAAATACATCACAACACCATTCTTCATCTTGAACACAGCCTATGATGTTTACCAATTCCATCATGCATTGGTTCCACCTTCCGCTGACACGAGAGGACACTGGAACCGTTGCAAGCTTAACATAGCATCATGTAACACACGACAGCTTGACATATTGCAAGATTTCAGGCAAGACATGCTGGTGGCGTTGCTATCATCTCGC---ATATATTCTAGAAGAGGGGGAATGTTTATAAATTCATGCTTTGCTCATTGCCAAAGTGAGTCACAAGACACATGGTTTGCGCTAGACTCCCCGCAAATACACAGTAAGACCATTGCAGAAGCCGTTGGCGACTGGTATTTTAGTAGAAAT---ACAAGCAAGTTAATTGAC---TGTGCATATCCT---TGCGGCACC------------------TCCTGCCATAACATTGTA---------------------------------------------------------------------------------------------------------------------------------------------------
gnl|Poptr1|570444 ------------------------------------------------------------------------------------------------------------------------------------ATGGAATTAGCAGTAGCCATGCTATTAATACTGCTGAATTTAGCATCGTGGTGCGTGCTTTCAGAG---------------------------------------------------------------------------------------------------------------------------------------------------------------------------------------------------------------------------GGCCGGCTTCTTGTGGACATGACTCTGGTTTCCGATGCTTCCAGCATTGGTGCCTTTTGCTTGGATGGAAGTTTGCCTGCGTATCATCTGCACAGAGGATTCGGAGCTGGTGCAAGCAACTGGCTTTTGCAATTTGAGGGAGGTGGGTGGTGCAATGATATACAATCATGCTTGGATCGAGCCAAAACGAAGCATGGATCTAGCCTTTACATGAACAAGTTGGAGGATTTCAATGGAATCCTAAGCAACGATGCCTCACTTAATCCAGATTTTTATAATTGGAACCGTGTGAAGCTTAGATATTGTGATGGAGGTTCGTTTTCTGGAGATGCCAAA---TTTGACAAT---GGGACATCAGTCCTTTACTTCAGAGGACAAAAGATTTGGGAAGCAATGATTCTTGATCTCCTCCCC---AAAGGTTTGGGGAATGCAGACAAGGCTTTGCTTTCAGGTTGCTCTGCTGGGGGTTTATCATCCTTTCTCCAATGCGAAAACTTTTACCGGGCATTACCGACGAATACCAGTGTGAAATGCTTGAGCGATGCTGGATTTTTTTTGGATGAAAGAGACATCACTCTGAACTACACCATGAGGACCTTCTTTGAAAACCTTGTTTCTCTACAGGGAATTGAAAAGAATCTGGATAAAAACTGCACTAGTTTCCTT------GACAATCCAAAACTG---------------------------------TGCATGTTTCCACAGTATTTCTTGAATTACATGACAACACCATTCTTCATCCTGAACACAGCCTATGATGTATACCAATTCCATCATGCATTGGTTCCACCCTCTGCTGACATGAATGGAGACTGGAAGCGTTGCAAGCTTAGCATAGCATCATGTACTCCACAGCAGCTTGACATACTGCAAGGCTGG---GGTGATATGCTGGCGGCATTG---AGTTCATTTCTCAAGGATTCCACAAGCGGGGGAATGTTTATAAATTCATGCTTTGCTCATTGCCAAAGTGAGACACAAGAAACATGGTTTGCACTTGGGTCCCCGAGTATCCAGGATAAGACTATTGCAGGAGCAGTTGGTGATTGGTATTTTAGTAGAAAT---ATAAGCAAGTTAATCGAC---TGTGCGTATCCT---TGCGACGCT------------------TCCTGCCATAACATCATTGCACAGGTTTCC---------------------------------------------------------------------------------------------------------------------------------------
gnl|Arath7|AT2G46930 ---------------------------------------------------------------------------------------------------------------------------ATGAAGAGTGTGTTGCGTATTGCGGCGGCGATATTCTGGCTTTGGCTGTTTATCGTGTTAGGTGTGATTGGGAGTGGGAATGTGAGAGATACAGACGATGAGATCTCGTTACTCGAAAGTCAATTGGTGGTGACATCTCCGTCG------------------------------------------------------------------------------------------------------------------------------------------------------CAGCTTCTTATGGTGCCTCTCACTTTGATTCAGGCTGCTGCCTCCAAAGGAGCTGTGTGCCTGGATGGAACACTACCTGGTTATCATCTACACCCTGGTTCTGGATCAGGAGCTAACCGGTGGCTCATCCAACTCGAGGGTGGAGGATGGTGCAACACACGTAGGAGCTGTATCTTCCGGAAAACCACTCGCCGTGGTTCATCAAATCATATGGAGAAAGTTTTGGCCTTCACTGGAATATTGAGCAATAAATCTAATGAGAATCCTGACTTCTTCAACTGGAACAGAGTCAAATTGCGTTACTGCGATGGTGCCTCTTTCACCGGCGATAGTCAG---------GAT---GAGAGCTCACAACTTTACTATAGAGGACAACGAATCTGGCATTCAGCTATGGAAGAACTACTCTCT---AAAGGCATGCAAAAAGCAGAACAGGCTCTACTTTCTGGATGTTCAGCTGGGGGATTAGCTTCCATCCTACACTGCGATCAGTTCAAGGAACTATTTCCGGGCACTACGACAGTGAAATGCTTAAGTGATGCTGGAATGTTTATGGATGCAGTGGATGTCTCTGGGGGCCACTCGCTCCGGAAAATGTTCCAAGGTGTTGTTACAGTACAGAACCTCCAAAAGGAACTGTCCACTGCTTGTACAAAGCATTTG------GAT---CCAACTTCG---------------------------------TGCTTCTTTCCCCAGAACTTGGTTTCAGGCATTAAGACTCCAATGTTTCTTCTCAATGCAGCATATGACGCTTGGCAGGTACAAGAGAGTTTAGCTCCACCATCAGTTGACCTAAGCGGCTCTTGGAAGGCATGCAAATCTGATCACTCGCATTGTAATTCATCTCAGATCCAGTTCTTCCAAGACTTCAGGACTCATATGGTAGATGCTGTA---AAGTCTTTC---GCGACATCGACACATAACGGTGTGTTCATAAACTCATGCTTCGCTCACTGCCAATCTGAAAGACAGGACACTTGGTATGCACCAGATTCTCCTACTCTTCATGGCAAGACCGTTGCTGAATCTGTTGGTGATTGGTACTTTGACAGAACA---ACAGTGAAAGCCATTGAC---TGTCCTTACCCC---TGTGACAAA------------------ACATGTCACAATCTCATCTTCAAG---------------------------------------------------------------------------------------------------------------------------------------------
gnl|Arath7|AT3G62060 ---------------------------------------------------------------------------------------------------------------------------------------------------ATGAGGAGCTTGTTGTTGTGGATTGCGGTGGTCGTGTGCTTGCTATGTTCAGTCGCGGCGGTGGTTCAAAGCGGATCTAGCGACGGATTTGGGAAACCCAGAGATACTGAGACTGCGATATCTTTTCTGGAGTATAAATTGATGGCGCCT------------------------------------------------------------------------------------------------------------------------TCGGTTCCAATGATACCTCTCACCTTGATTCACGGAGCTGACTCTAAAGGAGCTGTGTGCTTAGATGGGACGCTACCTGGTTATCATCTAGATCGTGGTTTTGGATCAGGTGCTAACAGTTGGCTTATCCAGCTTGAGGGTGGAGGATGGTGTAACAACCATAGGAGCTGTGTGTATCGCAAAACAAGTCGACGTGGTTCCTCTAAATTCATGGAAAAAGCTTTGGCCTTCACTGGAATTTTGAGCAATAGATCTGAAGAGAATCCTGACTTCTTTAATTGGAACAGGATCAAGTTGCGTTACTGCGATGGTGCGTCTTTCTCTGGTGATAGTCAG---------GAC---GAGAGTTCGCAACTTTTCTATCGAGGACAACGAATCTGGCAAGTGGCTATGGAAGAATTCCTGTCT---TTAGGCATGAAGCAAGCAAACCAGGCTCTGCTCTCTGGATGTTCAGCTGGAGGATTAGCTTCTATTTTGCACTGTGATGAGTTCAGGGAACTATTACCTAGTTCCACGAAAGTAAAATGCTTAAGTGATGCTGGAATGTTTCTGGACTCAGTGGATGTCTCTGGGGGCCACTCGCTTAGGAATATGTTCCAAGGTGTTGTTACAGTGCAGAACCTCCAAAAGGACTTGTCCAGTACTTGTACAAACCATTTG------GAT---CCTACTTCG---------------------------------TGCTTTTTTCCCCAGAACTTGGTTTCAGACATTAAAACCCCAATGTTTCTTCTCAACACAGCATATGACTCTTGGCAGATCCAAGAGAGCTTAGCTCCTCCTACTGCTGATCCAGGCGGTATCTGGAAGGCATGCAAATCAGATCACTCGCGATGTAATTCATCACAGATCCAATTCTTCCAAGAATTCAGGAATCAAATGCTGTTTGCTGTA---AACTCATTC---TCAAACTCTGACCAGAACGGTCTTTATATAAACTCTTGCTTCGCGCATTGTCAGACTGAAAGACAGGACACTTGGTTTGCTCAAGATTCTCCTCAACTAAACGGAAAGAGAGTCGCAGAGTCTGTAGGTGACTGGTACTTCGACCGAGCAAAAAATGTCAAAGCTATCGAT---TGTCCTTACCCT---TGTGACACA------------------ACATGTCACAATCTGATTTTCGAG---------------------------------------------------------------------------------------------------------------------------------------------
gnl|Orysa5|Os07g44070 ------------------------------------------------------------------------------------------------------------------------------------------ATGGGTTGTTCTTGGGCTCTTGCTGCTCTGGTTCTTGGC---TTCTTGGTGGTGGCAGTCCATGGCTCTGAGCCGTGGCTGAATCAGACGCAGGTCTACTCCACCAATGCCAACTCTGGTAGC------------------------------------------------------------------------------------------------------------------------------------------------------------AATGGCGTCTTCGTCGGGATTACGCTCATCCAGTCGGCGGCCGCCAAGGGAGCCGTATGCTTGGATGGGAGCTTACCAGGGTATCACCTACACCGAGGGTTTGGATCAGGGGCAAACAGTTGGCTTGTCAATTTGGAGGGTGGAGGCTGGTGCAACGATGTTAAAAGCTGCGTGTTTCGCAAGAGCAGTCGGCGTGGTTCATCAAATCACATGGAGAGCCAACTCCAGTTTACTGGGATAATGAGTAACAGGCCTGAAGAAAATCCTGATTTCTACAACTGGAACAGAGTGAAGGTTCGATATTGTGATGGCGGATCCTTCACTGGTGATGGGGCT---------GAT---GCGTCTGCAGGCCTTTATTTCCGAGGTCAGCGTATTTGGCAGGCTGCTATGGATGATCTGATGGCC---CAAGGAATGAGATATGCTAACCAGGCACTTCTTTCTGGATGCTCTGCTGGTGGTGTTTCAACCATACTTCACTGTGACGAGTTCCGTGGATTGTTTAGCGGCAGTACAAACGTGAAGTGCCTTGCTGATGCTGGAATGTTTCTGGACTTTGTTGATGTTTCTGGGCAACGAGAAATGAGGGACTTCTTCAATGGTATTGTGAGATTGCAGGGTTCCGGAAGAAGCCTGCCTAGGTCTTGTACCTCCCGCATG------GAT---AAAACTTCG---------------------------------TGCTTTTTCCCCCAGAATGTGGTGCCAAACATTCAAACTCCAACTTTTATTTTGAACACTGCTTATGATGTGTGGCAGCTTCAACAAAGTGTGGCCCCCAAAAGGGCTGATCCGCAAGGTCTATGGCGAGGATGTAGGATGAATCATGCCTCCTGTAATAGCAACCAACTGCAATTTTTACAAGGTTTCAGGAATCAAATGCTCGATGCGGTG---AGGGGTTTC---TCCGGCGCAAGGCAGAACGGTCTTTTTATCAACTCCTGTTTCGCACATTGCCAAAGTGAGAGACAGGACACATGGTACGCAGGGGATTCTCCTCGTCTCGGTAACAAGAGAATTGCTGAAGCAGTAGGCGACTGGTTTTTCGATAGGGCA---GACGCGAAGTACACAGAC---TGTGCATACCCT---TGTGATGGT------------------ACCTGCCATCATCTTACATTCAGGGGAGATTAC------------------------------------------------------------------------------------------------------------------------------------
gnl|Sorbi1|Sb02g040470.1 ---------------------------------------------------------------------------------------------------------------------------------------ATGGCCTCCTCCACTTGCGCTCTTGCCCTGGTTCTTGCGCTGTCGGTCGGTGCAAGCGTGGCGCGTGGCTCCGAGCCCTGGTGGAACGAGACGCAGGTGTACACCACCACCGCCAACTCCGGTGGCAGC---------------------------------------------------------------------------------------------------------------------------------------------------------AACGGCGTCTTCGTCGGCCTCACCCTCATCCAGTCGGCGGCGGCCAAGGGAGCGGTGTGCTTGGATGGAAGCTTACCAGGTTACCACCTGCACAGAGGGTTTGGATCAGGAGCGAACAGTTGGCTTGTCAATCTCGAGGGTGGAGGCTGGTGCAATGATGTCAGCAGCTGTGTGTTCCGCAAGGGTAGTCGTCGTGGATCATCAAATCACATGGAGCGGCAACTCCAGTTTACAGGGATAATGAGTAACAGACCTGATGAGAATCCTGATTTCTACAACTGGAATAGAGTGAAGGTCCGGTACTGTGACGGTGGATCCTTCACTGGTGATGGCTCT---------GAT---GCGGCTGCAGGCCTTTATTTCCGAGGTCAGCGTATTTGGCAGGCCGCTATGGATGACCTAATGGCC---CAAGGAATGCGTTATGCTAATCAGGCCCTTCTTTCTGGATGCTCTGCCGGTGGTGTTTCTACCATACTTCACTGTGATGAATTCCGTGGATTGTTTCCATCAAATACCAGAGTCAAATGCCTGGCTGATGCTGGAATGTTTCTTGACACTGTTGATGTTTCTGGCCGTCGGGAAATGAGATCTTTTTTCAATGGCATTGTGAGATTGCAGGGTTCTGGAAGAAGCTTGCCTAGGTCTTGCACCGCACGCATG------GAC---AAAACCTCG---------------------------------TGCTTTTTCCCGCAGAACGTGTTACCAAACATTCAAACCCCAACTTTTGTTTTGAACACTGCCTATGACGTGTGGCAGCTTCAACAAAGTGTGGCCCCCAGAACAGCTGATCCCCAAGGTCTTTGGTCAAAGTGTAGGACGAACCACGCTTTCTGTAATAGCAACCAGCTTCAGTTTTTGCAAGGGTTTAGGAACCAAATGCTTGATGCCGTG---AAGGGTTTT---TCTGCGTCAAGGCGAAATGGTTTGTTCATCAACTCATGTTTTGCTCATTGCCAGAGCGAGAGACAGGATACTTGGTATGCGAACAACTCGCCACGTCTTGGTAACAAGAAAATCGCTGACGCTGTCGGTGATTGGTTCTTTGAGAGGGGA---GACGCCAAGTACACAGAC---TGCCCATACCCT---TGCGATGGC------------------ACTTGCCATCATCTTGTGTTCAGGGGAGACCAT------------------------------------------------------------------------------------------------------------------------------------
gnl|Vitvi1|GSVIVP00028219001 ------------------------------------------------------------------------------------------------------------------------------------------------ATGTCGGTTATGGCGGTGGGGGTTGTAGCAGTGGCGTGGTGTTTGTTTTTTGTGAATGGGCATGTGTTGGGGGAAGATGGTTTTCAAGGTTTGATGGATTTGGAGGAGATTCCCTCCCCA---------------------------------------------------------------------------------------------------------------------------------------------------------AATCCTCTCATGGTGGACCTCACTCTCATTCCAGGAGCTGCTGCTAGAGGAGCTGTTTGTTTGGATGGAACTCTACCTGGTTACCATTTCCATCCCGGTTTTGGATCAGGTGCCAACAGCTGGCTCATTCAATTGGAGGGTGGGGGTTGGTGTAACAACATAAAATCTTGTGTTTTTCGCAAAACAACTCGCCGGGGTTCATCCAAATACATGGAAAAGACATTAGCCTTCACGGGAATACTAAGCAATAAAGCTGAAGAAAATCCTGATTTTTTCAACTGGAACAGAGTCAAACTTAGGTACTGTGATGGCGCATCTTTTAGTGGGGAAGGTCAA---------AAT---AAGGCCACTGGACTTTATTTTCGAGGACAACGGATCTTTGAAGCTGGTATGGAGGAGCTAATGTCG---AAGGGGATGAAGAATGCTGATCAGGCTCTTCTTTCTGGATGCTCTGCTGGGGGACTGGCGTCTATACTACATTGCGATGAGTTTGGCGATTTATTTCCTAAAACTACAAAAGTGAAATGCCTGAGTGATGCAGGGTTCTTCCTTGATGCAACCGATGCAGCTGGTGGGCACACCATGAGGAATTTGTATGCTGGTGTAGTTAGCTTACAGGGAGTAGAGAAGAACCTGCCAAGCACTTGTACCACCCGTTTA------GAT---CCAACTTCG---------------------------------TGCTTCTTCCCTGAGAACTTGATCGACAACATTAAGACTCCACTCTTTCTTCTCAATGCAGCCTATGATGCATGGCAGTTTCAGGAAAGTTTAGTTCCATCAAGTGCTGATCCCCATGGTGAATGGAAGGGATGCAAATTAAATCATGTCAATTGTAATTCAACACAGATCCAGTTTCTCCAAGATTTCAGGATGGAAATGCTTGATGATGTC---AAAGGTTTT---GCAAGGGATGATCAAAATGGGCTCTTCATAAATTCGTGCTTTGCTCACTGCCAGACTGAGTTACAGGATACATGGTTTGCTGATGACTCTCCTTTTCTTGGAAAAAGGAAGATTGCAGAGTCTGTTGGAGACTGGTATTTCGATCGAAGA---CCCGTCAAAGCCATCGAC---TGTCCATACCCC---TGTGACAAC------------------ACCTGCCACAACCTGGTCTTCAAG---------------------------------------------------------------------------------------------------------------------------------------------
gnl|Vitvi1|GSVIVP00028221001 ------------------------------------------------------------------------------------------------------------------------------------------ATGAAGATGTCGGTTATGGCGGTGGGGGTGGTAACAGTGGCGTGGTGTTTGTTTTTTATGGATAGGTATGTCTTGGGGGAAGATGATTTTCAAGGTTTGTTGGATTTGGAGGAGACTCCCTCCCCA---------------------------------------------------------------------------------------------------------------------------------------------------------AATCCTCTCATGGTGGACCTCACTCTCATTCCAGGAGCTGCTGCTAAAGGAGCTGTTTGTTTGGATGGAACTCTACCTGGTTATCATTTCCATCCGGGTTTTGGATCAGGTGCCAACAGCTGGCTCATTCAATTGGAGGGTGGGGGTTGGTGTAATGACATAAAATCTTGTGTTTTTCGCAAAGCAACTCGCCGGGGTTCATCCAAATACATGGAAAAGACATTAGCCTTCACGGGAATACTAAGCAATAAAGCTGAAGAAAATCCTGATTTTTTCAACTGGAACAGAGTCGAACTTAGGTACTGTGATGGCGCATCTTTTAGTGGGGAAGGTCAA---------AAT---GAGGCTGCTGGACTTTACTTCCGAGGACAACGGATCTTTGAAGCTGGTATGGAGGAGTTAATGTCA---AAGGGGATGAAGAATGCTGATCAGGCTCTTCTTTCTGGATGCTCTGCTGGGGGGCTGGCGTCTATACTACATTGCGATGAGTTTGGCGGTTTATTTCCTGAAACTACAAAAGTGAAATGCCTGAGTGATGCAGGGTTCTTCCTTGATGTAACCGATGCAGCTGGTGGGCACACCATAAGGAATTTTTATGCTGGTGTAGTTAGCTTACAGGGAGTAGAAAAGAACCTGCCAAGCACTTGTATCAGCCGTTTC------GAT---CCAACTTCG---------------------------------TGCTTCTTCCCTGAGAACTTGGTCGACAACATTAAGACCCCGCTCTTTCTGCTCAATGCAGCCTACGATACATGGCAGTTTCATCAAAGTTTAGTTCCATCAAGTGTTGATCCCCATGGTGAATGGAATGCATGCAAATCAAATCAATCCAATTGTAATTCAACACAGATCCAGCTTCTCCAAGATTTCAGGATGGAAATGCTTGATGATGTC---AAAAGTTTT---GCAAGGGATGATCAGAATGGACTCTTCATAAATTCGTGCTTTGTTCATTGCCAGACTGAGAGACAGGATACATGGTTTGCTGATGACTCTCCCCTTATTGGAAAAAAGAAGATTGCAGAGTCTGTTGGAGACTGGTATTTCGATCGAAGA---CCCGTCAAAGCCATCGAC---TGTCCATACCCC---TGTGACACC------------------ACCTGCCACAACCTGGTCTTCAAG---------------------------------------------------------------------------------------------------------------------------------------------
gnl|Carpa1|supercontig_57.34 ---------------------------------------------------------------------------------------------------------------------------------------ATGAGGAACGTGGGATTAATAGCGTGGGGATTGTGTTGTTGCGTGATTGGGGTTGTTTTCGGTGGTTCTGAAAATCATGGTTTCAGCAATTTGAAATCGACCGACGATGATTTGCTCTTCTCTTTGTTCGACGTGGAGGCAGACCCGCCGTCGATGGCGCCTAATGCCTCCTCT------------------------------------------------------------------------------------------------------------CGGCCTCTTCTCGTCCCCCTAACTCTCATTCAGGGAGCTGCTTCCAAACGAGCTTTCTGTTTGGATGGGACACTTCCTGGTTATCATTTCCATGGCGGACATGGATCCGGTGCAAACGGTTGGGTAGTTCATTTAGAGGGAGGAGGATGGTGTAATACCATCAGAAATTGTGTCTATAGAAAAACTACTCGCCGTGGCTCGTCCAAATATATGGAAAAGCAGATAGAGTTCACTGGAATATTGAGCAATAAAGCTGAAGAAAATCCTGATTTCTTCAACTGGAACAGAGTCAAGCTACGTTATTGTGATGGGGCATCTTTCTCTGGGGTCAGTCAG---------AAT---CAGGAGGCAGGGCTTTATTTTCGAGGACAACTTATCTGGCAAGCTGGTATTGAAGAGCTCTTGGCG---AAAGGAATGCAGAATGCTAACCAGGTTCTGCTTTCTGGATGTTCAGCTGGGAGTTTAGCCTCTATTCTACATTGTGACCAGTTTCGTGACTTTTTTCCCCCAACCACCAAAGTGAAATGTCTAAGTGATGCTGGAATGTTCCTTGATGCACTTGATGTATCTGGTGGCCGCAGTCTCAGGAATATGTATGAAGGTGTTGTGAGTGTGCAGGATCTGCAAAGGACTCTACCAAGTTTTTGTACAAGTCACTTG------GAT---CCAACTTCG---------------------------------TGTTTTTTTCCTCAAAATTTGATTGCAAACATAAAGACTCCTATGTTTCTGCTTAATTCTGCATATGATACATGGCAGATTCAAGCTAGTTTAGCACCTCCATCTGCTGATCCTAAAGGCTACTGGAATGAATGTAAAAAGGATCATTTGCGTTGTAACTCATCACAGATTCAATTTCTCCAAGACTTCAGGAATCAAATGCTCAATGTCATT---GACGTTTTT---TCTAAGAGCAGTCAAACTGGTTTGTTTATAAACTCTTGTTTTGCACATTGCCACTCTGAAAGACAGGATACCTGGTTTGCTGTTGATTCTCCCCGTATAGGTAACAAGAGAGTTGCGGAATCTGTTGGAGACTGGTATTTTGATCGAGCA---CCTGTTAAACAAATCGAT---TGTCCATACCCA---TGTGACAAA------------------TCATGTCACAATCTTGTCTTCAAG---------------------------------------------------------------------------------------------------------------------------------------------
gnl|Poptr1|572510 ------------------------------------------------------------------------------------------------------------------------------------------ATGAAGCAGGTGCAAGTGTTGTCCCTGTTCGTGTGTACTTTAATTGGGAATGTTTTGAGCGGATCTAACCATGTTTTTCAAGATTTGAAAGATAGGGAAGGAGTCCTTTCCTTCCTTGAGTACTATGCGGCTGTCTCACCTTCTTCCTCTGTTACTGAT------------------------------------------------------------------------------------------------------------------------AAACCTCTCATGGTCGGCCTCACTCTTATTCAGGGAGCTGATTCCAGTGGAGCTGTCTGTTTGGATGGAACACTGCCCGGTTACCACTTGGATCGTGGGTCTGGAACGGGAAAAGATAGCTGGCTCGTTCAGTTAGAGGGAGGAGGGTGGTGCGATACCATTAGAAATTGTGTTTACCGCAAAACTACTCGTCGTGGTTCATCAAAACTTTTTGAAAAGCAATTACCTTTCACTGGAATATTAAGTGATAAAGCAGAAGAAAATCCAGATTTCTTTAACTGGAACAGAGTAAAGGTACGTTATTGTGATGGCGCATCTTTTAGCGGGGACAGTCAG---------AAT---GAGGCTTCACAGCTTTATTTTCGAGGACAACGTATCTGGTCAGCTGCAATGGAATATTTAATGGCT---GAAGGAATGCAAAATGCCACTCAGGCTCTTCTCTCTGGATGCTCTGCTGGGGGCTTGGCATCCATAATTCATTGTGATGAATTCAGGGAATTATTTCCACAGTCTACAAAAGTGAAATGCTTAAGTGATGCTGGAATGTTTCTCAATGCAATGGATATATCAGGTGGGCACACCCTGCAAAACTTTTATAGTGGTGTAGTCAGCTTACAGGAAGTGCAAAAGAGTCTGCCAAGTACTTGTATTGACCACCTA------GAT---CCAACTTCG---------------------------------TGCTTCTTTCCCCAGAATTTGGTTGCTGCTGTAAGGACTCCACTATTTCTTCTCAATTCAGCCTATGATGTATGGCAGCTGCGGTCCAGTTTAGCTCCACCATCAGCTGATCCTCATGGTACATGGAAAGAATGCAGACAAAATAATGCACAATGTAATTCATCACAGATCCAATTTTTGCAAGACTTCAGGAATCAAATGCTGGATGCCATA---AAAGTCTTT---TCATCATCCAATCAAAATGGTTTGTTCATAAATTCTTGTTTTGCTCATTGCCAATCTGAGAGACAAGATACATGGTTCGCTGATGATTCTCCACGTATAGGGAACAAGAGGATTGCACAATCTGTTGGAGACTGGTATTTTGATCGGGAA---GATGTTAAAGCTGTTGAC---TGTCCATACCCC---TGTGACAAC------------------ACATGCCATAATCTAGTTTTCAAG---------------------------------------------------------------------------------------------------------------------------------------------
AT1G57590.1|PACid:19650221 ---------------------------------------------------------------------ATGCTCTTAAGTCACTCTCGTTCTCCATATAAACCAAGGTATGTGATCAAGTCTAAAACATCCATGATCAAGAAGTGTAAAATGAAGAAGCTTCTATGGAGTTGGATCATTCTCTTCAACATCCATGTAAATGGAATGATGATGGAGTTTGATGAAATGGAGTGGTTCACAGTTTTCAATGGAACAAAAGTGTTTCAGACTCAAAATGATGTTTTTTCTGAAGCT---------------------------------------------------------------------------------------------------------------------------AAGTTTCCTATGGTTGGACTCACTCTGATTCAATCTGCTGCTGCTAAAGGAGCTGTGTGTTTGGATGGAAGTCTTCCCGGATACCATTTGCATCGCGGGTTTGGTTCCGGAGCGAACAATTGGCTCGTTCAATTAGAGGGAGGTGGATGGTGTGATACCATTAGAAATTGTGTTTACCGTAAAACCACTCGTCGTGGATCTTCTTCATATATGGAGAAAGAGATACCATTTACCGGCATTCTAAGTGATAAAGCCGCGGATAATCCAGACTTTTATAACTGGAATAGAGTAAAAGTTCGGTATTGTGACGGTGGATCGTTTAGCGGGGATAGCGAA---------AAT---AAGGCTGCACAACTTCAGTTTAGAGGAAAGAGAATTTGGTTAGCTGCTATGGAAGATTTGATGGCA---AAAGGTATGCGTCAAGCTAAGCAGGCTCTGCTCTCTGGATGTTCTGCAGGAGGTCTTGCGGTGATTTTACGATGTGATGATTTTGGGAAATTGTTTCCTCCTTCCACCAGAGTGAAATGTTTGAGTGATGCTGGTTTCTTCCTTGATGCCATCGATGTGTCTGGAGGTCGATCTCTTAGACGATTATACGCCGGTGTGGTCAGATTACAGAATCTGCAAACCAACCTTCCTCAGTATTGTGTAAACCGTCTT------AAT---CCCACTTCG---------------------------------TGTTTTTTCCCACAAAACCTAATCAACCAAGTCAAGACTCCACTTTTTATTCTTAATGCTGCATATGATTCTTGGCAGATTCAAGAGAGTTTAGCTCCAAAATCTGCAGATCCAAGTGGAAGTTGGAATGATTGTAGACTTAACTACGCCAAGTGTAGTGCATCTCAGATCCAATTCTTGCAAGGTTTTAGGACGCGTATGGTGAATTTGGTA---AAAGGTTTC---GCGATGCCAAGTAAGAACGGTGTGTTCCTCAATTCGTGCTTTGCTCATTGCCAAACAGAGAGGCATGACACTTGGTTCGCCCAAAACTCTCCAGCTATTAAGAACAAGGGTATTGCAGTAGCTGTGGGAGATTGGTATTTCGAAAGAGGA---GGAGCAAAGCTCATAGAC---TGTGCTTATCCT---TGTGACAAG------------------ACTTGTCACAATTTGGTCTTTAGAAGATAA---------------------------------------------------------------------------------------------------------------------------------------
gnl|Medtr1|AC137831_15.4 ------------------------------------------------------------------------------------------------------------------------------------------ATGAGAAGAATGAATATTATTCTGATAATAATAACAGTAACTTTTTCCTCAGTTAGATCTCAGACACAAAATCTATCTCCTCGGTATATCTTGGAGAACGATAACGATGTCGTTTCAGTTTCATCCTCTCCCCTGCTGCCT------------------------------------------------------------------------------------------------------------------------------------------CAACCTCTCATGATCCCACTCACTCTTATTCATGGAGCTGTTTCTAAAGGAGCAGTATGTTTGGATGGAACTTTACCTGGTTACCACTTCCATCCCGGATCTGGATCTGGTGCAAATAGTTGGCTCATTCAATTGGAGGGAGGAGGATGGTGTAATACCATCAGAAGTTGTGTCTTTAGAAAAACTACTCGACGCGGTTCCTCAAAATACATGGAAAAGCAACTACCATTCACTGGAATATTGAGCAATAAAGCTGAACAAAATCCTGATTTCTTTAACTGGAACAGAGTCAAAGTGCGGTACTGTGATGGGGCTTCTTTCAGTGGAGACAGTCAA---------AAC---GAGGCTGCACAGCTTCAATTTAGAGGACAGAAAATATGGCTAGCTGCAATGGAAGAATTAATGTCC---AGGGGAATGAAGAACGCCAACCAGGCTCTTTTATCTGGATGCTCTGCGGGTGGTCTGGCATCTATACTACATTGCGATGAGTTCCAAAGCTTGTTTCCAAAATCTACCAAAGTGAAATGTTTGAGTGATGCAGGATTTTTTCTTGATGCAACTGATGTATTTGGGGGGCACACATTGAGGAATCTGTTTGGAGGTGTAGTTAATTTACAGGAAGTGCAAAAAAATCTACCAAAAAGTTGTCTCAACCACCTG------GAC---CCAACTTCG---------------------------------TGCTTCTTTCCTCAAAATTTGATCGATCATGTTCAGACTCCATTGTTTCTGCTGAATGCAGCTTATGATGCATGGCAGTTCCAAGAAAGTCTAGCTCCTCATTCAGCAGATCCTCATGGATCTTGGAATAATTGTAAATCAAATCATGCAAATTGTAATTCATCCCAAATTCAGATCCTCCAAAACTTCAGAAATCAAATGCTAAATGACATC---AAAGGATTT---TCAACGACTTCTCAATCTGGATTATTCATAAATTCTTGTTTTGCTCATTGCCAATCGGAGAGACAAGATACATGGTTTGCTGATGACTCTCCCCTCCTTAACAACATGCCAATTGCGGTTGCCATTGGAAATTGGTTTTTCGATCGTCAA---GTTGTCAAAGCTATTGAT---TGTGCTTACCCC---TGTGATAAT------------------ACCTGCCATAATCTGGTCTTCAAGTGA------------------------------------------------------------------------------------------------------------------------------------------
gnl|Arath7|AT3G05910 ------------------------------------------------------------------------------------------------------------------------------ATGGTGAAGCTTTTGTTAGTAGGGTTTGTTGTGGCTGGTATAATACTGGGAACTCAAGCAAATGAATATTTAGATTTCAATGTGACAGAAATAGATCGCATTGAGGAATTAGAGTTTGGATTTTCCAAATATAGCTCCAATTTG---------------------------------------------------------------------------------------------------------------------------------------------------AACCCTTTAATGGTTGGTCTCACCCTTATCAGAGGAGCTGATTCT---GGAGCTGTTTGTTTGGATGGAACATTGCCTGGATATCACTTGCACCGTGGACATGGATCTGGAGCTAATAGCTGGCTCATTCAATTGGAGGGAGGAGGATGGTGCAACAACATCAGGACCTGTGTATACAGGAAGACTACTCGACGTGGTTCCTCTAATTATATGGAGAAACAGCTTCAGTTTACAGGAATACTGAGTGACAAAGCTCAAGAAAATCCTGACTTTTTCAACTGGAATAGAGTTAAGCTTCGTTACTGCGATGGCGCTTCTTTCAGTGGAGATGGCCAG---------AAT---CAGGCTGCACAACTTCAGTTTAGAGGAGAGCGTATCTGGAGAGCCGCAATAGATGATTTGAAGGCG---AATGGAATGCGATACGCCAATCAGGCACTTCTCTCCGGATGCTCTGCTGGTGGTTTAGCAGCAATCTTGCGCTGCGATGAGTTTAGGAACTTATTCCCTGGATCAACCAAAGTCAAGTGCTTGAGTGATGCAGGCTTGTTCTTGGACACTGCCGATGTTTCAGGCGGCCGCACAATCAGGAACTTATACAATGGTGTCGTAGAATTGCAGAGTGTGAAGAACAATCTTCCACGTATATGCACAAACCATCTT------GAT---CCAACCTCG---------------------------------TGTTTCTTCCCACAAAATCTGATCAGTCAAATGAAAACTCCACTTTTTATCGTCAACGCAGCATATGATACATGGCAGATTCAAAGCAGTATAGCTCCAACATCAGCTGATCCTAGTGGATTTTGGCATGACTGCAGACTAAACCATGGAAAATGTACTCCTGCACAGTTGAGATTCTTGCAAGGATTCAGGGAACAGATGCTTAGAGTAGTC---AAGGGCTTC---TCAATGTCTAGACAGAATGGATTGTTCATCAATTCTTGCTTTGCTCACTGCCAAACCGAGAGACAAGATACTTGGTTTGCCGATGATTCTCCTGTTATCAGGAAAAAGGCGGTGGCAATAGCTGTAGGAGATTGGTATTTCGATAGAGCG---GAAGTGAAGTTAGTCGAT---TGCCCATACCCG---TGTGACAAG------------------AGCTGCCACAACTTGGTGTTCAGA---------------------------------------------------------------------------------------------------------------------------------------------
gnl|Arath7|AT5G26670 ------------------------------------------------------------------------------------------------------------------------------ATGAGGAAGCTTTTCTTGTTAGGGTTTATAGTTGCAGGACTGGTTCTTGGGAATGAGGCAAATGGGTATTTAGAGTTCAATGTCACTGAATTAGATCGCATTGAGGATTTAGAGTTTGGTTTCTCCAAATTTAGTTCCAATTTC---------------------------------------------------------------------------------------------------------------------------------------------------AATCCATTAATGGTTGGTCTCACACTTATCAGAGGAGCTGGTTCTAAAGGAGCTGTTTGTTTGGATGGTACATTGCCTGGATATCACTTACATCGTGGACATGGATCTGGAGCCAATAGCTGGTTAATTCAATTAGAGGGAGGAGGATGGTGTGACAACATTAGGAACTGTGTATACCGAAAGAAGTCGCGTCGCGGATCTTCTAACTATATGGAGAAACAAATACAGTTTACAGGAATACTTAGCAATAAAGCTCAAGAAAATCCAGACTTTTTCAACTGGAATCGAGTTAAGCTTCGTTACTGCGATGGTGGTTCCTTCAGTGGAGATAGTCAG---------AAC---AAGGCTGCACGGCTTCAGTTTAGAGGAGAGAAGATATGGAGAGCCGCAATGGACGATTTGAAGGCA---AAGGGAATGCGAAATGCGAAACAGGCACTTCTATCTGGTTGCTCTGCAGGTGGTCTAGCAGTTATTTTACGCTGTGACGAATTCAGAAACTTGTTTTCTGGATGGACCAGAGTTAAATGCTTAAGTGATGCAGGCTTGTTCTTGGACACGCCTGATGTATCCGGTGGACACACTATAAGGAATTTATATAACGGCGTTGTGCAGTTGCAGGGAGTGAAGAACAATTTGCCACATTTATGCACTAACCATCTC------AAT---CCAACCTCT---------------------------------TGTTTCTTCCCTCAAAACTTGATCAGTCAGATGAAAACTCCTCTTTTCATTGTCAATGCAGCATATGATATTTGGCAGATTCAAAGCAGTATCGCTCCGCCGAGTGCAGATCCTAGTGGTTATTGGCATGAATGCAGATTAAACCACGGTAGATGCACTCCGGCGCAGATACGGTTCTTGCAAGGGTTTAGAAACCAAATGTTGAGAGCTGTG---AGTGGTTTC---TCGAATTCGAAAAAGAACGGTTTGTTCATCAATTCTTGCTTTGCTCATTGCCAAACCGAAAGGCAAGACACTTGGTTCGCCGATGATTCTCCTGTTATACACAAAAAGGCGGTGGCGATAGCGGTTGGAGATTGGTATTTCGATAGAGCT---GAAGTGAAGCTAATAGAT---TGTCCATACCCG---TGTGATAGG------------------AGCTGTCACAATCTGGTCTTCAGA---------------------------------------------------------------------------------------------------------------------------------------------
gnl|Medtr1|AC157894_3.5 ---------------------------------------------------------------------------------------------------------------------------------------ATGGCTAAACTTTTCTGGCTTTTCATTGCAATAGGACTTGTTATCATCAACTTGGTTTATGGTCAACAACATCACTTCTTCAATGAAACTGAAGAACTCTTTCTGTTAGAGGCTCATGAACATGCAGCATCCTTTCTTGAGGAGGGTAATGGA---------------------------------------------------------------------------------------------------------------------------------AATCCTCTTCTCGTAGGACTCACCCTTGTTCACAATGCAGCTGCTAAAGGAGCAGTGTGCTTGGATGGAACATTACCTGGTTACCATTTGCACCGTGGATATGGATCAGGAGCAGACAGTTGGCTTGTTAATTTAGAGGGAGGTGGATGGTGTAACAATGTCAGATCATGTGTTTATCGCAAGAAAACACGGCGTGGATCATCATTATACATGGAAAAGGAGATACCATTCACAGGAATACTTAGTAATAAACCTGAAGAAAATCCAGATTTTTTCAACTGGAATAGAGCAAAGCTTCGTTATTGTGATGGTGGCTCATTTGCTGGTGATGGTGAA---------GAT---CAGGATGCAGAACTGCAATTTAGAGGACAGCGTATTTGGGCAGCTGCAATGGAAGATTTGATATCA---AAGGGAATGCATTTTGCTAATCAAGCTCTTCTTTCCGGATGTTCCGCTGGTGGCCTAGCAACTATTATACACTGCGATGAATTTCGAGGTCTCTTTCCAAGGACTACTAAAGTGAAGTGTCTAAGCGATGCAGGGTTGTTTCTTGATTCGATTGATATATCTGGTGAGCGCACCCTCCGGAATATGTACAATGGTGTTGTAGGGATGCAGGAAGCACAGAAGAATCTACCGCAGATTTGTACTAATCACCTT------GAT---CCTACATCG---------------------------------TGTTTCTTCCCTCAGAATTTGATTGCCAGTGTTAGAACACCACTTTTTCTTCTCAATACTGCTTATGATTCATGGCAGATCCAGTCAAGTTTAGCTCCTCCATCAGCAGATCCCCATGGCTATTGGCATGAATGCAGATTAAACCATGCTAAATGCACAAGGCCACAAATCAAATTTCTGCAAGGGTTCAGGACTCACATGTTGAATTCTATT---AAAGACTTC---TCAAGATCAAACAAGAATGGATTGTTTATCAATTCATGTTTCGCTCACTGCCAAACTGAGAGGCAAGATACATGGTTTTCAGACAATTCGCCGGTTATTAGGAACAAGGTAATTGCTTTAGCTGTTGGAGACTGGTATTTTGATCGAGAA---GGTGTTAAGGTCATTGAT---TGTCCTTACCCT---TGTGATAAT------------------ACATGTCACCATTTGGTTTTCAGTTGA------------------------------------------------------------------------------------------------------------------------------------------
gnl|Carpa1|supercontig_48.227 ---------------------------------------------------------------------------------------------------------------------------ATGAAGAAGCTTTTATGGGTCCTGGCTGTCGCAGGACTTGCTTTTTGCACTCTTGTTGATGGCTTCATGGAACTTAATGAAACCCAGTTGTCTCTCATTGAAGCTTATGATTATGGAGTTTCTAAAGTTAATTAT---------------------------------------------------------------------------------------------------------------------------------------------------------------AATCCTCTAATGGTAGGACTTACGCTCATTACAAGTGCTGCTGCAAAAGGAGCCGTATGCTTGGATGGAACATTGCCTGGATACCATTTGCATCGTGGACACGGGTCAGGAGCAAATAGTTGGCTTGTTCACTTGGAGGGAGGAGGATGGTGTAATAGCATTAGAACTTGTGTTTATCGGAAAAAGACACGCCGTGGATCCTCCACGTATATGGAAAAGCAGCTAGCATTTACAGGGATTCTGAGTGATAAAGCTGAAGAAAATCCTGATTTTTTTAACTGGAATAGAGTAAAACTTCGTTATTGTGATGGTGCTTCTTTTACCGGTGACAGTGAA---------AAT---AAGGCTGCACAACTGCAATTCAGAGGACAGCGTATATGGTTGGCCGCAATTGAGGATTTAATGGCA---AAGGGAATGCGCTATGCAAAACAGGCGCTTCTCTCTGGGTGCTCTGCTGGGGGTTTAGCATCAATTGTACACTGTGATGAGTTCAGGGATATGTTTCCAAGAACTACTAAAGTGAAGTGCCTGAGTGATGCTGGCTTATTCTTGGATACGATCGATGTATCCGGTGGGCACACCATCAGGAATTTATATAATGGTGTAGTAAGCTTACAGGGAGCGAAAAAAAGCTTGCCTAGTTTTTGCACTCGCCATCTT------GAT---CCGGCTTCA---------------------------------TGCTTCTTCCCACAGAACCTAATTGGTCAGATGAAAACCCCGCTATTTATTCTTAATGCAGCTTATGACTCATGGCAGATACAGTCCAGTTTGGCTCCACCATCAGCAGATCCCAGTGGCTATTGGCATGATTGCAGATTAAATCATGCCAAATGTACTGCAGCACAGATCAATTTTTTGCAAGGGTTCAGGAATCAAATGCTAAATGCAATT---AAGGGTTTT---TCAATGTCTAGACAGAATGGGCTATTTATTAATTCTTGTTTTGCTCACTGCCAAACTGAGAGGCAAGATACATGGTTTGCTGATGATTCTCCAGTTGTTAGAAATAAGGCAATTGCAATAGCAGTTGGAGATTGGTATTTTGAGAGAACA---GGAGTTAAGGTCATTGAT---TGCCCTTATCCA---TGTGACAAG------------------ACTTGCCACAATTTGGTTTTCAGA---------------------------------------------------------------------------------------------------------------------------------------------
gnl|Vitvi1|GSVIVP00022503001 ---------------------------------------------------------------------------------------------------------------------------ATGGTGAAGGTAGTGGGTGTGGTCGTGGCCATTGTTGGACTTGTTTTTAGCAAATGGGTTTATGGTTTTGAGTTTGAAGAAAATGGGAGTTGGGTACATGGTCTTGATGATTTGAATGTCACAGAGCTCTCATTCTCAGTCTCTTATGGAGTCTCTGCTGCTAGC---------------------------------------------------------------------------------------------------------------------------------AGGCCTATGATGGTAGGCTTAACCCTTATTCACGCTGCTGCTGCGAAAGGGGCAGTTTGTTTAGATGGAACATTACCGGGGTATCATTTGCATCGTGGATATGGGTCAGGGGCAAACAGTTGGCTCATTCAATTGGAGGGGGGAGGATGGTGTAATAGCATTAGAACTTGTGTTTACCGCAAGAAAACTAGGAGAGGATCATCAATATATATGGAAAAGCAGATCCCATTTACCGGAATTCTGAGCAATAATCCTGAAGAAAATCCTGATTTTTTCAACTGGAATAGAGTAAAGCTTCGTTATTGTGATGGTGCCTCTTTTACTGGTGACAGCCAA---------AAT---CAGGCTGCACAACTGAATTTCAGAGGACAGCGTATCTGGTCAGCTGCTATAGAAGATTTAATGTCC---AAGGGAATGCGCTATGCCAACCAGGCTCTTCTTTCTGGGTGCTCTGCTGGAGGTCTGGCAGCTATTTTGCACTGTGATGAGTTTCGAGGCTTTTTTCCAAGAAATACTAAAGTGAAGTGCCTGAGTGATGCTGGATTATTCCTTGATTCGATTGATGTATCCGGTGGGCGCACCCTTAGGAATCTCTTCAGTGGTGTAGTTAACTTGCAGGGGGTGCAAAGGAACCTGCCATCTTTTTGTTTGAATCGTCTT------GAT---CCAACCTCG---------------------------------TGCTTCTTCCCACAGAACGTGATATCCAATATCAAAACCCCGCTATTTCTTCTCAATGCAGCCTATGATTCATGGCAGGTCCAGGCCAGTTTAGCTCCACCATCAGCTGATCCCCATGGCTATTGGAATGAATGCAAAAAGAACCATGCCCAGTGTTCTCCATCACAAATTCAATTCCTGCAAGGATTCAGGAATCAAATGCTGAATGCAATA---AAAGGCTTC---TCAATGTCTAAACAAAACGGGTTATTCATAAATTCATGTTTTGCTCACTGCCAGACAGAGAGGCAGGATACGTGGTTTGCTGATAATTCTCCCATTATTAAAAACAAGGGGATTGCTTTAGCTGTTGGAGACTGGTACTTCGACCGATCT---GGCATTAAAGCCATCGAC---TGCCCCTACCCT---TGTGACAAG------------------ACCTGCCACAATCTAGTATTCCGA---------------------------------------------------------------------------------------------------------------------------------------------
gnl|Poptr1|240173 ---------------------------------------------------------------------------------------------------------------------------------------------------------------------------------------------------------------------------------------------------------------------------------------------------------------------------------------------------------------------------------------------------------------------------------AATGCTTTGTTGGTTGGCCTCACTCTCATCAAATCAGCTGCTGCTAAAGGAGCAGTCTGTTTGGATGGAACATTGCCTGGATACCATTGGCATCGTGGGTATGGTTCTGGGGCAAATAGTTGGCTTATTCAATTGGAGGGAGGAGGATGGTGTAATACTGTCAGAGCTTGTGTTTACCGTAAAAAAACTCGGCGAGGTTCATCTAACTACATGGAAAAGCAGGTGGCGTTTACAGGAATACTGAGCAATAAACCTGAAGAAAATCCTGATTTTTTCAACTGGAACAGAGTAAAACTCCGTTACTGTGATGGTGCCTCTTTTACCGGGGACAGTGAA---------CAT---AAGGCTGCACAGTTGCAATTTAGAGGACAACGTATATGGTCAGCTGCAATGGAAGATTTAATGTCC---AGTGGAATGCGCTATGCCAATCAGGCTCTTCTTTCTGGCTGCTCTGCTGGGGGTCTAGCTTCTATTCTACACTGTGACGAGTTTAGGGATTTGTTTCCAAGAACAACTAGAGTGAAATGCCTGAGTGATGCTGGTTTATTCCTTGATGTAGTTGATGTTTCTGGTGGGCGCACCTTAAGAAACGTATACAGTGGAGTTGTCGGCTTGCAGGGGGTGCAGAATAACCTTCCACGTATATGCACCAACCACCTT------GAT---CCAACTTCT---------------------------------TGCTTCTTCCCACAAAACATAATCGGCAATGTTAAAGCCCCATTGTTCATTCTCAATACAGCCTATGATTCATGGCAGATCCAGTCCAGCTTAGCTCCACCATCTGCTGATCCCCATGGCTACTGGAGCAATTGCAGAAAGGACCACTCAAAATGTTCTGCATCTCAACTCCAATTTCTGCAAGGATTTAGGAATCAAATGCTAAATGCAATA---AAAGGCTTT---TCAAATTCTAGACAGAATGGATTGTTTATAAATTCATGTTTTGCTCACTGCCAATCAGAGAGGCAAGATACATGGTTTGCTGATGATTCTCCCGTCCTTGGAAGCAGGCCTATTGCACTTGCTGTTGGAGATTGGTATTTCGACCGTGCA---GGCGAGAAGGCTATTGAT---TGTCCCTATCCC---TGTGACAAC------------------AGCTGCCACAATCTGGTTTTTAGA---------------------------------------------------------------------------------------------------------------------------------------------
gnl|Poptr1|268050 ---------------------------------------------------------------------------------------------------------------------------------------------------------------------------------------------------------------------------------------------------------------------------------------------------------------------------------------------------------------------------------------------------------------------------------AATGCTTTGTTGGTTGGCCTTACTCTTATCAAATCAGCTGCTGCTAAAGGAGCAGTCTGTTTGGATGGAACATTGCCTGGATACCATTGGCATCGCGGGTATGGTTCAGGAGCAAATAGTTGGCTTATTCAATTGGAGGGAGGAGGATGGTGTAATTCTGTTAGAGCTTGTGTTTACCGAAAAACAACTCGGCGAGGCTCATCTAACTATATGGAAAAGCAGTTGGCATTCACTGGAATACTGAGCAATAAAGCTGTAGAAAATCCTGATTTTTTCAACTGGAACAGAGTAAAACTTCGATACTGTGATGGTGCCTCTTTTACGGGGGACAGTGAA---------CAC---AAGGCTGCACAACTTCAATTTAGAGGACAACGTATATGGTCAGCTGCAATGGAAGATTTAATGTCT---AAGGGGATGCGCTATGCCAATCAGGCTCTTCTTTCTGGCTGCTCTGCTGGGGGTCTAGCTTCCATTTTACACTGTGATGAGTTTAGGAACTTCTTTCCGAGAAAAACTAGAGTGAAATGCCTGAGTGATGCTGGTTTATTCCTTGATGCAGTTGATGTTTCTGGTGGGCGAACGTTAAGAAACTTATATGGTGGTGTTGTGGGCTTGCAGGGGGTGCAGAATAACCTTCCACGCATATGCATCAACCACCTT------GAT---CCAACTTCG---------------------------------TGCTTCTTCCCTCAAAACGTAATTGGCAATGTTAAAACCCCACTGTTCATTCTCAACGCAGCTTATGATTCATGGCAGATCCAGTCCAGCTTAGCCCCACCATCTGCAGATCCTGCTGGCTATTGGAGTAATTGCAGAAAGGACCACTCAAAATGTTCTGCATCCCAAATCCAGTTTTTGCAAGGATTCAGAAATCAAATGTTGAATGCGATA---AAAGGCTTT---TCAAGGTCTAGACAGAATGGCTTGTTTATAAATTCATGTTTTGCTCATTGCCAATCAGAGAGGCAAGATACATGGTTTGCCGATAATTCCCCCGTACTTGGGAACAAGCCAATTGCACTTGCTGTTGGAGATTGGTATTTCGACCGGTCG---GGCGAGAAGGCTATTGAC---TGCCCCTACCCC---TGTGACAGC------------------AGTTGCCACAATCTGGTTTTCAGA---------------------------------------------------------------------------------------------------------------------------------------------
