# Supplementary material for: Phylogenetic analysis of pectin-related gene families in Physcomitrella patens and nine other plant species yields evolutionary insights into cell walls
Source: BMC Plant Biol. 2014 Mar 26;14:79. doi: 10.1186/1471-2229-14-79 (PMC4108027; doi:10.1186/1471-2229-14-79)
Supplement: Additional file 24 — pectinacetyltransferasefamilyalignment.phy. Phylip gene alignment, .phy. Raw pectin acetyltransferase alignment. Pectin acetyltransferase family alignment file. [file 1471-2229-14-79-S24.zip › pectinacetyltransferasefamilyalignment.phy]

 21 1989
Chlre3|190979 ---------------------------------------------------------------------------------------------------------------------ATGACGATACTTACTAGCCCAATC---ACCAGCGGGCAGGCCACCTTCCTGGTCGCGTTCGTGTGGTCGCTGCTGGCATGGATTGCATCTGAGGTCCTCAACTGGCTGCACATTGCG------------------CACTCGGGT------------------------------------------------------------------------------------------------------------------------------TTCGTGGACTGCCTGCTCATGAAGCGCAAGGCGCTGCTGAAGCACCGCCTCACGCTTCGCACCACGGTGGAGTTCGGCGCGCTGATGTGCTGGTACTTCCTGTGCGACCGCACGACGGTGTTCGGCGAGGGCGAGAAGAGCTACAGCCGCGACCTGTTCGTGTTCCTGTTTGTGATCCTCACGTCGGTGGCGGTGGGCAGCAGCCTGCAGGCGTTC------------------------AAGATGCCGCTGCTGCTCAACCGGCCGCAGACGGAGGAGTGGAAGGGCTGGATGCAGGTGCTGTTCCTGCTGTACCACTACTTCGAGGCGCGTGAGGCGTACAACGCCATCCGCATCTTCATTGCCGGTTACGTGTGGATGACGGGATTCGGCAACTTTTCTTACTACTACAAAACCGGGGACTTCTGCATTGGCCGATTCGCGCAG---------------------------------------------------------------------------------------------------------------------ATGATGTGGCGCCTCAACTTCATGGTGTTCTTCACGTGCGTGGTGCTCAACAACAGCTACATGCTCTACTACATCTGCCCCATGCACACCATCTTCACCGTCTTCGTTTACGCGGCGCTCGCCATCGCGCCGCAGTACAACCAGAACAACTTCTGGTGCCTCATGAAGATCGCGGCTTGCTTCCTGTTCATCTTCGTGACGTGGGACCTCAAGACCGTGTTCTATGCCATCTGGACCCCCTTCACCTTCCTCATGGGCTACAACGACCCG------CGCAAGCCCACCAATGACGCGCTGCACGAGTGGTACTTCCGCTCCTCGCTGGACCGCTACATCTGGATCTACGGCATGCTGTGCGCCTTCATGCACCCGCCGGTTGCCGCGCTGCTCAAGTACATCGATGAGATGCCCATCGTCCGCCGCGTCACGGTGCGCTCGTTCATCATCTCGCTGTGCGGCGTGGCCGGCTACTTCTACTACGTGCACATCTACTGCCTGCCCAAGCTGGAG------TACAACCAGGTGCACCCCTACACCAGCTGGATCCCCATCACGCTGTGGATCATCCTGCGCAACATGACGCCCTGGCTGCGTATCCACCACCTGCGC------CTGTACGGCTGGCTGGGCTGCGTCACGCTGGAGACCTACATCAGCCAGTTCCACATCTGGATGAAG------------------------ACGGTCATCCCCGACGGCCAGCCCAAGAGCCTGCTGGTGTTCATCCCCGGCTACCCGCTGCTCAACTTCGCGCTGGTGTCGGCATTGTACATCCTGATCAGCCACCGGCTGTTCGAGCTGACCAACACGCTGAAGAACGCGGTGGTGCCGCACTCCAACGACTCGCTGCTGGCGCGCAACTGCGTCATGATGGCAGTCATCGGCCTGGCGCTGTGGGCCGTGGTGGCACTCATCTACAACCTGGTAGTGATTGTGGAG---------------------------------------------------------------------
Orysa5|Os03g19970 ---------------------------------------------------------------------------------ATGGCGGAGGCGATCGCGTCCGCGGGTGGGATCGCCATGGCCGCCTCG---ACCTCCCTC---ACGCCGGGCCAGGTCTCTGCTCTTCTGGGATTTCTTTGGGTTTTCACCGCCTGGGCATATGCGGAGGTTCTCTATTATAGGAAGAATGCTGCTTCTATTAAAGCA---CACTCGGATGTAAATTTAGCAGTAATGGATTCTAGCTCAAACAAA---GGAGAGGATCAAGTGATGTTATTGGAG------GAGGGTGTCCAAGCACCAGTGCAAAAGCCAGTTTATGCTTCTCTCACATCACAAATGTTCAGACTTTTCTTGTTGGACCAGGCACTTATTCTAGAGAATCGATTGACGTTGAGAGCAATATCTGAGTTTGGAGGTCATCTGCTTTACTTTTACATATGTGATCGCACAAATCTACTGGGAGAGTCTGCGAAGAATTACAGCCGAGATATGTTCCTTTTCCTTTACTTTCTTCTTATTATCGTAGCAGCTATGACTTCTTTCAAGGTCCACCAAGACAAGTCGTCATTCACGGGGAAATCTATACTGTATCTGAATAGGCACCAAACTGAGGAATGGAAGGGTTGGATGCAGGTGCTGTTTTTGATGTACCACTACTTCAATGCTAAAGAGATATACAATGCAATTCGTGTGTTCATTGCTGCATATGTCTGGATGACTGGATTTGGTAACTTCTCCTATTATTATGTGCGGAAGGATTTCAGCCTTGCACGATTTGCTCAG---------------------------------------------------------------------------------------------------------------------ATGATGTGGCGCCTCAATTTTTTCGTGGCATTCTGTTGTATTGTGCTAAATAATGACTACACCCTCTATTATATTTGCCCTATGCACACACTTTTTACCCTTATGGTTTATGGTGCTCTTGGAATACTAAATAAGTATAACGAGATTGGATCAGTGATGGCTATAAAGTTTGTTGCCTGCTTTTTGGTGGTTATCCTGATATGGGAAATCCCAGGAGTCTTCGAGATTGTCTGGAGCCCATTCACGTTTCTTCTCGGCTATACTGATCCA------TCTAAACCTGATCTCCCTCGATTGCATGAGTGGCATTTCCGATCTGGACTGGATCGCTACATATGGATTGTGGGGATGATTTATGCTTATTACCATCCAACTGTTGAGAAGTGGATGGAGAAGCTTGAAGAAGCTGAAACGAAAACTAAACTCTATATTAAGGCCTTGATAGTTTCAATTGCTTTAACGGCTGGTTGTTTGTGGTACGAGTACATTTATAAGCTAGACAAGATTACC------TACAACAAATACCATCCCTATACATCCTGGATCCCCATAACTGTGTACATCTGCTTACGCAACTTCACTCAAGAATTCCGGTGCTGCTCTCTCACA------CTATTTGCCTGGCTCGGAAAGATTACCTTAGAAACGTACATATCACAGTTCCATATTTGGCTCAGA------------------------TCAAAAGTGCCCAATGGGCAACCTAAATGGCTATTGACAATAATCCCAAATTACCCAATGCTGAATTTCATGCTCACAACTGCTATATATGTTGCAGTCTCCCATAGGCTATTTGAGTTGACTAACACCTTGAAGATCGCATTTGTGCCTAGTCGTGACAACAAGCGCCTCTCGTACAATTTTGTGGCGGGAATTGCAATTTCAGTGGCGCTATATTCTTTATCATTTCTTATAGTTGGCGTTGCAGGATAC---------------------------------------------------------------------------
Sorbi1|Sb01g037160.1 ---------------------------------------------------------------------------------ATGGCGGAGGCTGTCGCGTCCGCGGGCAGGCTCGCCATGGAGCCCTCG---ACCTCCGTC---ACGCCCGGCCAGGTTTCTGCTATTCTGGGCTTTCTATGGGTTTTCGCAGCATGGGCGTATGCTGAGGTTCTCTTCCATAGGAAGAATACTGCTTCTATTAAAACTAGACATTCAGATGTCAATCTAGCAGTAATGGATAACATTTCAGTCAAA---GCAGAAGACCAGACAATGTTGTTGGAG------GAGGGCGGCCAAGCAGTGGTTGCAAAGCCAGCTTACACTTCCCTCACATCACAAATACTCAGACTTATCTTCATGGACCAGATGCTTCTTCTGGAGAACCGTTTAACACTGAGGGCAATATCTGAGTTTGGAGGGTATCTACTTTATTTTTACATATGTGATCGTACAAACTTGCTCGGAGAGTCTGCCAAGAATTACAGCCGAGATCTGTTCCTTTTCCTCTACTTTCTTCTTATCATCGTAGCAGCTATGACTTCCTTTAAGGTCCATCAGGACAAGTCAGCATTCACAGGAAAATCTATACTGTACTTGAATAGGCATCAAACCGAAGAATGGAAGGGTTGGATGCAGGTGCTATTCTTGATGTACCATTACTTCAATGCTAAAGAAATCTACAATGCAATCCGTGTGTTCATTGCTGCATATGTCTGGATGACTGGATTTGGCAATTTCTCTTATTATTATGTGAGGAAGGATTTCAGTCTTGGAAGATTTGCTCAG---------------------------------------------------------------------------------------------------------------------ATGATGTGGCGCCTCAATTTCTTTGTGATATTCTGCTGCATTGTCCTGAACAATGACTATACACTCTATTATATTTGTCCTATGCACACCCTTTTCACCCTCATGGTTTATGGTGCTCTTGGAATTCTAAACAAATATAATGAGATTAGATCAGTGATGGCAATGAAATTTGTTGCTTGCTTCTTGGTGGTTGTCCTGGTTTGGGAAGTTCCAGGTGTCTTTGACATAGTATGGAGCCCATTCACATTTCTTCTAGGCTATACCGATCCT------TCTAAACCAGATCTCCCCCGGTTGCATGAATGGCAATTCCGATCTGGACTGGATCGCTACATTTGGATTATTGGGATGATATATGCATATTACCATCCAACTGTTGAGAAGTGGATGGAGAAGCTGGAAGAAACTGAAATGAGAACCAAACTCTATATTAAGGCCTCAATAGTTACAGTGTCATTGATGGCTGGTTATTTGTGGTATGAATACATTTATAAGCTGGATAAGATTACT------TACAACAAGCTGCATCCATATACTTCCTGGATCCCCATAACTGTCTATATATGCCTACGCAACTTCACTCAAGAATTCAGGAGCTTCTCCTTCACA------CTATTTGCCTGGCTTGGAAAGATTACACTAGAGACATACATATCTCAGTTCCATATCTGGCTCAGA------------------------TCAAGTGTGCCCAATGGGCAACCAAAATGGCTATTGTCAATAATCCCAAATTATCCACTGCTCAATTTCATGCTCACTACTGCGATATATGTTGCGGTTTCCCATAGGCTCTTCGAATTGACTAATACCTTGAAGACGGTATTTGTACCAAATCGTGACAACAAGCGCCTCTCATACAATTTTGTGGCAGGAGCTGCCATTTCGGCTGCACTGTACTTTGTATCATTTGTTCTAATTGGCATTGCAGGATAC---------------------------------------------------------------------------
AT3G06550 ---------------------------------------------------------------------------------------------------------------------ATGGCGAGTTCA---AGCCCTGTT---ACACCTGGGCTAATGTCGGTGGTGTTCGGGATTGTGCCGGTGATCGTGGCTTGGCTATACTCTGAGTATCTGCACTATGCTAAATACTCGGTCTCCGCCAAAACTAGGCACTCTGATGTCAATTTGGTGGAAATTGCGAAAGATTTTGTTAAA---GAAGATGACAAAGCTCTTTTAATAGAAGATGGAGGTGGTCTCCAATCAGCTTCTCCTAGAGCCAAAGGCCCGACCACACATTCTCCTCTCATCAGGTTTGTCCTCTTGGATGAGTCGTTCTTGGTTGAGAACAGGCTGACTTTAAGGGCAATAATTGAGTTTGCAGTACTTATGGTATACTTTTACATATGTGACCGCACAGATGTCTTCAATTCATCAAAGAAGAGTTACAACCGGGATCTCTTTCTGTTCCTTTACTTCCTTCTCATCATCGTTTCAGCGATAACTTCATTCACGATACATACTGATAAATCACCATTCAGCGGAAAAGCCATCATGTACTTGAATAGGCATCAAACCGAGGAGTGGAAAGGCTGGATGCAGGTCCTTTTCTTGATGTACCACTACTTTGCTGCTGCAGAGTACTATAATGCGATCCGTGTTTTCATTGCTTGCTATGTATGGATGACTGGATTTGGGAATTTTTCTTATTATTACATTCGCAAGGACTTTAGCCTTGCAAGGTTTGCACAG---------------------------------------------------------------------------------------------------------------------ATGATGTGGCGGCTAAATTTCCTGGTCATATTCTCCTGCATCGTCCTCAACAACAGTTACATGCTATACTACATCTGCCCAATGCACACTCTGTTTACTCTAATGGTCTATGGGGCACTTGGTATTATGAGCAAGTATAATGAGATGGGTTCAGTCATAGCTGCCAAATTTTTTGCCTGCTTCGTTGTTGTTATCATCGTTTGGGAAATTCCTGGCGTTTTTGAATGGATTTGGAGTCCATTTACACTCCTAATGGGTTACAATGATCCC------GCAAAACCTCAGCTTCCCCTCTTGCATGAGTGGCATTTCCGCTCTGGACTTGATCGGTACATATGGATAATCGGGATGCTATATGCATACTACCACCCAACTGTTGAAAGTTGGATGGATAAACTGGAGGAAGCTGAGATGAAATTCAGGGTGGCTATCAAAACATCTGTGGCACTGATAGCACTAACGGTGGGATATTTTTGGTACGAGTATATATACAAGATGGACAAGTTAACT------TACAACAAATATCATCCTTACACCTCTTGGATTCCAATAACTGTTTATATCTGTCTCCGGAACATCACCCAGTCTTTCCGCGGCTACAGTTTGACC------CTTCTGGCGTGGCTTGGAAAGATAACACTGGAGACATATATCTCCCAGTTTCATATATGGCTCAGA------------------------TCTGGAGTTCCTGATGGTCAACCCAAATTACTACTATCTCTTGTCCCGGATTACCCATTGTTGAACTTCATGCTCACTACTTCGATTTACGTCGCTATCTCTTATAGGCTCTTTGAGCTTACCAACACTTTGAAAACAGCCTTCATACCAACCAAGGACGACAAACGCCTTGTCTACAACACGATCTCAGCACTCATAATCTGCACTTGTCTCTACTTTTTCTCATTTATTCTTATCACAATTCCCCAAAAACTGGTAAGTCAAAATTTTATCTTTTTGTGTGGGAGAAAGCTTTTTTTTCCCTGGTACTTGAGTTCATTGATATGT
Vitvi1|GSVIVP00033177001 ---------------------------------------------------------------------------------------------------------------------ATGATGATTGTC---GGTCCGATA---ACTCCAGGCCAGGTGGCGTTTTTCATCGGATTTGTGTCCGTATTCGCTGCATGGATTTATGCTGAGTTTTTGGAGTATAAGAAGAATGCGTTCCCTTCCAAAACG---CATTCGGATCTCAATTTGGTTGAGTTA---AATGAAACAGTTAAA---GAAGATGACAGAGCTGTTTTACTTGAG---GGGGGTGGTCTCCAGTCAGTTTCTCCTAAAGCCCGGAGCTCATCTGTCACATCTCACATCTTCAGATTCCTTCTAATGGAAGAGTCTTTCTTGATTGAATACCGATTGACACTGAGAGCCATGTGTGAATTTGGGGCTCTTTTGGCCTACTTTTACTTATGTGATCGTACAAATCTCTTTGGTGACTCCAAAAAGAGTTACAACCGGGATCTCTTTATATTTCTCTACTTCCTTCTTATCATAGTTTCAGCAGTGACTTCCTTCAAGGTCCATCATGATAAGTCATCATTCTCTGGGAAATCAATACTTTATCTGAACAGGCATCAAACTGAGGAGTGGAAAGGCTGGATGCAGGTATTATTTTTGATGTATCATTACTTTGCGGCAACAGAAATCTATAATGCCATCCGCCTTTTTATTGCTGCATATGTGTGGATGACTGGATTTGGGAATTTCTCATACTATTATGTGCGCAAAGATTTTAGCCTTGCAAGGTTTGCTCAG---------------------------------------------------------------------------------------------------------------------ATGATGTGGCGGCTTAATTTCTTGGTGTTGTTTTGCTGTGTTGTCCTTAATAACAGCTATATGCTATACTACATTTGCCCCATGCACACTCTTTTCACTCTTATGGTTTATGGGGCACTTGGTATTCTAAACAAATATAATGAGATAGGGTTGGTCATAGCTGTGAAAATTGTCGCTTGCTTTTTGGTGGTTGTTCTGTTATGGGAAATTCCTGGAGTGTTTGAATTTGTATGGAGCCCACTTACTTTCATACTAGGTTACACTGATCCAGATCCCTCAAAACAAAAGTTTTCCCGTTTGCATGAGTGGCATTTCCGCTCAGGTCTTGATCGTTACATATGGATAATTGGAATGATATATGCTTATTATCATCCTACTGTGGAGAGGTGGATGGAGAAACTGGAGGAAACAGAAGTGAAACTTAGAGTAGCAATCAAAATGGCTATTGCAACAGTAGCCTTAACGGTGGGATATCTGTGGTTCGAGCATATATACAAGCTGGACAAGCTTACA------TACAATAAGTACCATCCATATACCTCATGGATTCCAATAAGCGTCTACATATGTTTGCGGAATCTCACACAACAATTTCGTTGCTACTCCTTGACC------CTTTTTGCATGGCTTGGAAAGATAACACTGGAGACTTACATCTCCCAGATCCATATATGGTTAAGA------------------------TCGGGATTGCCAGATGCACAGCCAAAACTGTTGCTTTCTCTGATTCCAAGTTATCCATTATTGAATTTCATGCTCACTACTTCCATATATATTGCAATATCTTACAGACTCTTTGAGCTGACAAATACTTTGAAAGTTGCATTCGTGCCCAGCAAAGACAACAAGCTCCTTATGCACAACATCATTGCAGGAATAGCGATCTCAGGCATCTTATACACGTTGTCATTCATATTCCTGCAAGTCCCCCAGCTGTTGGTAAGAGTTGTTTACTCCAAACTG------------------------------------------------
Poptr1|820548 ------------------------------------------ATGTTTGCAATGTTGACGGGGAAAAAGGAAGAGGAAGGAATTGGTGGACCAAAAGAGCACTGGGTTGACGCGTCAATGCCAATGTTA---TCTCCTGTT---ACTCCCGGCCAGTTTTCTTTCTTGCTTGGAATCGTACCTGTATTTGCTGCTTGGATCTACACCGAGTATTTGGAGTACAAAAAAAACAACACCTTAGCCAAAGCG---CATTCTGATGTTGGATTGGTTGAATTGGGGAACGAAGCGGTTAAA---GAAGATGATAGAGCTGTTTTACTAGAG------GGAGGAGTTCAGTCTGCTTCTCCCAAAGCTAGGAGTTCAACTTCCACATTTCCTATTTTCAGGTTCTTTACAATGGAAGAGCAGTTCTTGATTGATAATCGCTTGACGCTTAGAGCCATATCGGAATTTGGTTTCTTTATGGTGTATTTTTACATATGCGACCGCACTGATATTCTTGGCTCATCTAAGAAGAGTTACAATCGAGATCTTTTCTTGTTTCTCTACTTCCTCCTCATCATAGTTTCGGCAATAACTTCTTTCAAGATACATCATGACAAGTCACCATTCTCTGGGAAACCTATACTTTATTTGAATAGGCATCAAACTGAGGAGTGGAAAGGCTGGATGCAGGTATTATTTTTAATGTACCATTACTTTGCTGCGACTGAATTTTACAATGCAATCCGTGTTTTTATTGCTTCATATGTGTGGATGACTGGATTCGGCAACTTCTCGTATTATTATGTTCGCAAAGATTTCAGCCTTGCTAGGTTTGCACAG---------------------------------------------------------------------------------------------------------------------ATGATGTGGCGGCTTAATTTCCTGGTGCTAGTCTGCTGTGTTGTACTGAACAATAGTTATATGCTATACTATATTTGCCCAATGCACACTCTTTTCACTCTTATGGTTTATGCGGCACTTGGTATTTTCAACAAGTACAATGAGATTGGATCAGTCATGGCTGCAAAAATTATTGCTTGCTTCCTTGTAGTCATTCTGATGTGGGAAATTCCTGGAGTATTTGAAGTGGTTTGGAGCCCATTTACTTTCCTTTTTGGTTATACTGATCCT------GCGAAACCAGATTTGCCCCGCTTGCACGAGTGGCATTTCCGTTCTGGCCTTGATCGTTATATCTGGATAGTTGGAATGATATATGCCTACTATCATCCAATGGTGGAAGGATGGATGGAGAAACTAGAGGAGACAGAAGCGAAGCGCAGAATATCAATTAAAACAGCTGTTGCAACAATATCTCTGGCGGTGGGATATATGTGGTACGAGTACATATACAAGCTGGACAAGTGTGTACATTTGTTTGAGAAATGTCACCCAGCACTTCCGCTGCTACAGCTTGACCCTTTT---CGCTTAAATCATTTGCTGGAGGCACTGATAGGAGGAAACCTTAGGGAACTCCTTTTCCTATGGCTGGGGAAAATCACACTGGAGACCTACATTTCTCAGATCCATATCTGGTTAAGA------------------------TCAGGAATTCCAGATGGCCAACCAAAATTGTTACTTTCTCTAATTCCAGACTACCCAATGTTGAACTTTATGCTTACTACCTCCATATATGTCGCGGTTTCTTACAGGCTCTTTGATCTGACAAATACGTTGAAAACAGCATTTGTACCCAGTAAAGACGATAAGCGCCTGACAAACAACATAATCACAGCAGTTGCAGTTTCAATTGTTCTATATTCACTGTCATTTGTATTCTTAAAGGCCCCTCAGATGCTGGTTCTCACTATCCGCACGGAT---------------------------------------------------
Poptr1|822224 ---------------------------------------------------------------------------------------------------------------------ATGCGGATCTCA---TTTCCTGTT---ACTCGCGGCCAGTTTTCCTTTTTGCTTGGAATCGTACCTGTATTTGCTGCTTGGATTTACGCCGAATATTTGGAGTACAAAAAAAACAACACCTTGGCCAAAGCG---CATTCTGATATTGGACTGGTTGAATTGGGGAACGAAGCGGTTAAGGAAGATGATGATAGAGCTGTTTTACTCGAGGGAGGAGGAGGTCTTCAGCCCGCTTCTCCCAAAGCTCGGACTCCAACTTCCTCATTTCCTATTTTCAGGTTTCTTATGATGGAAGAGCAATTCTTGATTGATAATCGGTTGACGCTTAGAGCTATATTGGAATTTGGTTTCTTTATGGCCTACTTTTACATATGCGACCGTACTGATATGCTTGGCTCATCTAAGAAGAGTTACAATCGAGATCTTTTCTTGTTTCTCTACTTCCTTCTCATCATAGTTTCGGCAGTAACTTCTTTCACGATACATCATGATAAGTCACCGTTCTCTGGGAAACCTATACTATATTTGAACAGGCATCAAACCGAGGAGTGGAAAGGCTGGATGCAGGTATTATTTTTAATGTACCATTACTTTGCTGCGACAGAAATATACAATGCAATCCGCATGTTTATTGCTGCATATGTGTGGATGACTGGATTTGGCAACTTCTCATATTATTATGTTCGCAAAGATTTCAGTCTTGCAAGGTTTGCGCAG---------------------------------------------------------------------------------------------------------------------ATGATGTGGCGGCTTAATTTCCTGGTGCTATTCTGCTGCGTTGTACTGGACAATAGTTACATGCTATACTATATTTGCCCCATGCACACTCTTTTCACTCTTATGGTTTATGCAGCCCTTGGTATTTTCAACAAGTACAATGAGATTGGATCAGTCATGGCTGCAAAAATTATTGCCTGCTTCTTTGTAGTTATTCTCATGTGGGAAATTCCTGGAGTATTTGAAGTGATTTGGAGCCCATTTACTTTCCTTGTTGGTTATACGGATCCA------GCAAAACCAGATTTGCCTCGCTTGCACGAGTGGCATTTTCGTTCTGGACTTGATCGCTATATCTGGATAATTGGAATGATATATGCCTACTATCATCCAAAGGTGGAAGGATGGATGGAGAAACTAGAGGAGACAGAAGCGAAGCGCAGAATACCAATCAAAACAGCTGTTGCAACAATATCTCTGGCGGTGGGATATACATGGTACGAGTACATATACAAGCTGGACAAGATTTCT------TACAACAAATACCATCCTTATACCTCATGGATTCCCATAACTGTGTACATTTGTTTGAGAAATGTCACCCAGCAATTCCGCTGCTACAGTTTGACC------CTTTTTGCATGGCTAGGGAAAATCACCCTGGAGACGTACATTTCTCAAATCCATATCTGGTTAAGA------------------------TCAGGCATTCCAGATGGCCAACCAAAATTGTTACTTTCTCTAATTCCAGACTACCCAATGTTGAACTTTATGCTTACCACATCCATATATATTGGAGTTTCTTACAGACTCTTTGATCTGACAAATACATTGAAAACGGCATTTGTGCCCAGCAAAGACAATAAGCGCCTGACAAACAACATAATTACAGCAGCGGCAGTTTCAAGTGTTTTATATTCGCTGTCTTTTGTATTCTTAAAAGTCCCGCAGATGCTGATCAATGATAATTTATGTGCTGTTTGTCATCTGAATGCACAATTTGCTGATACTCTAAATTTACAGGTT---
Orysa5|Os01g44040 ---------------------------------------------------------------------------------------------------------------------ATGGAGGTCTTC---GGCCCCGTC---ACCGCCGGCCAGGTGTCATTTTTGCTTGGTCTATTCCCTGTTCTCATTGCATGGATCTATTCAGAAGTCCTGGAGTACAGAAAATCTTCGTCT---ATGAAAGTT---CACTCCGATTCCAATTTG---------GAGAATGGAACTGTCAAA---GAAGATGATAAAACGGTATTGCTGGAA---GGAGGCCTGTCAAAGTCACCATCTACAAAGTTTCGGATCAATTCTACAAAAGCAAACCTCATAAGGTTTATAACAATGGATGAATCTTTCCTTCTGGAAAATCGTGCTGTACTGAGAGCAATGGCAGAATTTGGCATCGTTCTGGTTTATTTCTACATTTGTGATCGGACAAACATATTTCCAGAAAGCAAGAAGAGTTACAACCGTGATCTGTTTCTGTTTTTATACATTCTTCTCATCATAGCATCAGCATTAACATCACTTAAGAAGCACCATGACAAATCAGCATTCTCAGGGAAATCTATACTCTATCTTAATCGCCATCAAACAGAGGAATGGAAAGGTTGGATGCAGGTCCTGTTTTTAATGTACCACTATTTTGCCGCCACTGAAATATACAATGCAATTCGTGTTTTCATTGCTGCCTATGTCTGGATGACTGGATTTGGGAACTTCTCATACTATTATATTAAGAAAGACTTTAGTCTTGCCAGATTTGCTCAG---------------------------------------------------------------------------------------------------------------------ATGATGTGGAGACTTAATTTTTTTGTGGCTTTCTGCTGCATTGTCCTTGACAATGATTACATGCTCTATTACATATGCCCAATGCACACTTTGTTTACTCTTATGGTATATGGGTCCCTTGGTCTCTTTAATAAGTATAATGAGATACCTTCAGTGATGGCAATGAAGATTGTCAGCTGCTTCTTAGCAGTGATCTTGATATGGGAAATTCCTGGTGTATTTGAACTGCTGTGGAGTCCATTTACATTTCTGCTAGGCTACAAGGACCCAGAGCCTTCAAAAGCAAACTTACCACTGTTGCATGAGTGGCATTTCCGATCTGGCCTTGATCGTTATATATGGATTATTGGAATGATCTATGCCTACTTCCATCCAAATGTTGAAAGATGGATGGAAAAGCTTGAAGAATCTGAAACTAAGGTTAGGTTGTCAATTAAGGGAACCATCATTAGTATTTCCTTGGTGGCTGGCTATTTGTGGTACGAGTATATTTACAAACTAGACAAAATTACA------TACAACAAGTACCATCCGTACACATCATGGATTCCTATCACTGTTTATATCTCCCTAAGGAATTGCACTCAGCAGCTTAGAAACGTCTCTTTAACT------CTTTTTGCGTGGCTTGGCAAGATTACTCTGGAGACCTATATCTCTCAGATCCACATTTGGCTCAGG------------------------TCTAACATGCCTAACGGGCAGCCAAAATGGCTTCTCTCTTTCATTCCGGGTTACCCACTGCTCAACTTTATGCTTGCTACAGCAATATATCTTCTTATATCATACAGAGTGTTTGAGCTGACAGGTGTGTTGAAGTCAGCTTTTATTCCCAGCAGAGATAACAATCGTCTATATCAAAATTTTGTTGCCGGGATTGCCATCTCCGTATGTCTGTATTTCCTCTCAATTGTACTTCTTAAGATTCCCATTGTA---------------------------------------------------------------------------
Orysa5|Os05g50510 ---------------------------------------------------------------------------------------------------------------------ATGGAGGTCTTC---GGCCCCGTC---ACGCCCGGCCAAGTTTCGTTTTTGCTGGGTCTTTTCCCTGTCCTCATTGGATGGATCTACGCCGAAATCTTAGAATACAGGAAATCTTTGTTGTATGGGAAAGTT---CACTCGGATGCTAATTTG---------GAGAATGAGACTATGAAG---GAAGATGATAAGGCTGTATTACTTGAA---GGAGGGCAGTCAAAATCGCCATCTACAAAGCTCCGAAACATGTCTACAAAAGCAAATTTAATACGGTTTATAACAATGGACGAGTCTTTTCTGCTTGAAAACCGTGCTGTGCTAAGAGCAATGGCCGAAGTGGGCATTATTCTGGTCTACTTTTACATTTGTGACCGGACAAATATATTTCCAGAAACTAAGAAGAGCTACAACCGCGACCTGTTTCTGTTTCTGTACATTCTTCTTATCATAGCATCGGCACTTACTTCACTTAAGAAGCACAATGAAAAATCAGCTTTCACTGGAAAGTCAATACTCTATCTTAATCGTCACCAAACTGAGGAATGGAAAGGGTGGATGCAGGTCTTGTTTCTGATGTACCACTATTTCGCTGCCACAGAAATATACAATGCAATTCGGGTGTTCATTGCTGCCTATGTCTGGATGACTGGATTCGGGAATTTCTCATATTATTATATCAAGAAAGATTTTAGCATTGCAAGATTTGCACAG---------------------------------------------------------------------------------------------------------------------ATGATGTGGAGGCTAAATTTCTTTGTGGCCTTCTGTTGCATTGTCCTTGACAATGATTACATGCTGTATTATATATGTCCAATGCACACACTTTTTACTCTGATGGTATACGGATCACTTGGTCTGTTCAACAAGTACAATGAGAAACCATCTGTCATGGCTATTAAGATTGCTTGCTGCTTCTTGACTGTCATTTTGATATGGGAAATTCCTGGGGTATTTGAATTTTTATGGGCCCCCTTTACATTTCTTCTAGGATATAAGGATCCAGAGCCTTCCAAGGCAAACTTACCCCTGCTACATGAGTGGCATTTCCGATCTGGCCTTGATCGATACATATGGATTATTGGAATGATCTATGCTTACTTCCACCCTAATGTTGAACGTTGGATGGAGAAGTTGGAGGAATCTGAGACTAAGGTTAGACTGTTTATCAAGGGAGCCATTGTCACTCTTTCTTTGACGGCTGGTTACCTATGGTATGAATATATCTACAGGCTAGACAAAATTACA------TACAACAAGTACCATCCCTACACGTCATGGATTCCTATCACTGTTTATATCTGCCTACGCAACTGCACCCAGCAGTTGAGGAGTGCCTCCTTGGCT------CTTTTCGCCTGGCTTGGCAAGATCACACTAGAGACATACATTTCCCAGATTCACATTTGGCTCAGG------------------------TCTAGCACGCCAAATGGGCAGCCAAAATGGCTCCTATCTTTTGTACCAGATTATCCATTGCTTAACTTCATGCTTACTACAGCAATCTATCTTCTTCTATCATACCGGGTGTTTGAGATCACAGGTGTACTGAAGGGAGCTTTTATTCCCAGTAGAGACAACAATCGGCTATATCAAAATTTTATTGCAGGGATTGCCATATCTGCATGCCTGTATTTCTGCTCACTTATTCTTGTGAAAATTACTATTGTA---------------------------------------------------------------------------
Sorbi1|Sb09g029750.1 ---------------------------------------------------------------------------------------------------------------------ATGGAGGTCTTC---GGCCCCGTC---ACGCCCGGACAGGTGTCATTTTTGCTAGGTCTATTCCCTGTCCTCATCGCATGGATCTACTCTGAAATCCTCGAATACAAGAAATCTTTGTCTCATGGGAAAGTT---CATTCAGACACTAATTTG---------GATAATGGAACCATCAAG---GAGGATGACAAGTCAGTATTACTTGAA---GGAGGACAGTTGAAATCACCATCTACAAAGTTCAGGAATTTGTCTACCAAAGCAAATTTGTTACGGTTTATAACTATGGACGAGTCTTTTCTGCTTGAAAACCGTGCTGTACTGAGAGCCATGGCTGAATTTGGCGTTGTCCTGGTTTATTTTTACATTTGTGACCGGACAAACATATTTCCAGAAAGCAAGAAGAGCTACAACCGTGATCTGTTTCTGTTTCTGTACATTCTTCTCATCATAGCATCAGCGCTTACTTCACTTAAGAAGCATCATGAAAAATCAGCATTTTCAGGAAAGTCCATACTCTATCTTAATCGTCACCAGACTGAGGAATGGAAAGGGTGGATGCAGGTCTTATTTCTGATGTACCATTATTTTGCTGCTACTGAGATATACAATGCAATCCGTGTGTTCATTGCTTGCTATGTCTGGATGACTGGATTTGGGAATTTCTCATATTACTATATCAAGAAAGATTTTAGCATTGCAAGATTTGCTCAG---------------------------------------------------------------------------------------------------------------------ATGATGTGGAGGCTAAATTTCTTTGTGGCATTCTGTTGCATTGTCCTTGACAATGATCTCATGCTTTATTATATCTGCCCAATGCACACCCTATTTACTCTTATGGTATATGGATCACTTGGTCTATTTAACAAATACAATGAGATACCATCAATCATGGCTATTAAGATTGCTTGCTGCTTCCTGTCTGTAATTTTGATATGGGAAATTCCTGGGGTATTTGAACTATTGTGGGCCCCCTTTACATTTCTGCTAGGCTATAAAGATCCATCCCCATCCAAGGCACACTTACCCCTGCTACATGAGTGGCATTTCCGATCTGGCCTCGATCGATACATATGGATTGTTGGAATGATTTATGCTTACTTCCATCCTAATGTTGAAAGATGGATGGAGAAGCTGGAAGAATCTGAGACTAAGGTTAGATTATCAATCAAGGGAACCATTGTCACTCTTTCGTTGACGGCTGGTTTTCTGTGGTACGAATATATATACAAGCTAGACAAAGTTACA------TACAACAAGTACCATCCCTACACGTCATGGATCCCTATAACTGTTTATATCTGCCTGCGTAATTGCACCCAGCAGTTGAGGAGTGCCTCTTTGGCT------CTTTTTGCATGGCTTGGCAAGATTACACTAGAGACTTATATTTCTCAGATCCATATTTGGCTTAGG------------------------TCTAACATGCCAAATGGACAGCCAAAATGGCTTCTTTGTTTCATACCAGATTATCCTATGCTTAACTTCATGCTTACTACGGCGATCTATCTTCTTCTATCATACCGTGTGTTTGAGATCACAAGCGTCTTGAGGGCGGCCTTTATCCCCAGTAGGGATAATAGCCGTCTATACCAAAATTTCATTGCTGGGATCGCCATCTCAGTGTGCTTGTATCTCTGCTCACTTATTCTCCTGAAGATTCCTGTTGTA---------------------------------------------------------------------------
Vitvi1|GSVIVP00003404001 ------------------------------------------------------------------------------------------------------ATGAAATCTCTCCTCGCATATCTAACAAAGTTTTTCATT---ATTCAATGCCAGGTGTCTTTTTTGCTGGGAATCATCCCTGTTTTTGTTGCATGGATATATTCCGAGTTTTTAGAATATAAGAAGTCTTCATCTCCCTCTAAAGTT---CATTCAGACAATAATCTGGTTGAATTGGGAAGTGAGACAATCAAG---GAAGATGATCGGGCTATTTTACTGGAA---GGAGGTCTTACAAAATCAGCATCTGCAAAGTTCAATAGTTCATCCATCAAAGTGAACTTAATTAGGTTTTTAACAATGGATGACTCCTTCTTGCTGGAAAACCGATTAACTTTGAGAGCAATGTCTGAGTTTGGGGCAATTCTGACATACTTCTACGTATGTGACCGCACAGAGTTACTGGGTGACTCTACTAAGAACTACAATCGCGACCTCTTCATCTTTCTCTACTTGCTTCTTGTCATAGTTTGTTTTATGACTTCTCTTAAGAAACATCATGACAAGCCTTACTTTATCTTAACCGGCATCAAACTGAGGAGTGGAAAGGAT---------------GGATGCAGGCAAGTTCTATTTCTAATGTACCACTACTTTGCTGCTGCGGAGATATACAATGCAATTCGTGTCTTTATTGCTGCATATGTCTGGATGACTGGATTTGGAAACTTCTCCTATTATTACATCAGGAAGGATTTTAGCCTTGCACGCTTTACACAG---------------------------------------------------------------------------------------------------------------------ATGATGTGGCGGCTAAATTTCTTTGTGGCATTTTGCTGCATTGTTCTTAACAATGACTACATGCTATACTATATCTGCCCCATGCACACGCTTTTCACTCTTATGGTATATGGAGCCCTTGGGATTTTTAACAAGTATAATGAGATAAGGTCTGTGATGGCTGTGAAGATCCTTGCATGCTTTCTTGTGGTTATCTTGATCTGGGAAATTCCTGGATCCTTCAGCATTCTTATTAGT---------------------------GATCCAGATCCTTCTAAACAAGGTCTCCCTCGACTGCATGAATGGCATTTTAGATCTGGGCTTGATCGCTATATTTGGATCATCGGAATGATATATGCCTATTATCACCCTAATGTTGAGAAGTGGATGGAGAAATTGGAGGAAACTGAAACTAAGCGGAGACTCACGATCAAAACAAGCATTGTTACAGTTACCGTATTTGTTGGTTATTTGTGGTATGAATACATTTACAAGCTGGACAAAGTTACA------TATAATAAGTTCCATCCCTACACATCATGGATTCCAATAACTGTTTATATTAGCTTGCGGAATTTCACTCAGCAGCTTAGAAGTTACTCTTTAACT------CTCTTTGCTTGGCTTGGCAAGATCACTTTGGAGACTTATATTTCTCAATTCCACATCTGGTTGAGA------------------------TCAAACAAGCCTAATGGACAGCCTAAGTGGCTTCTTTCTTTTATTCCAGATTATCCGTTGCTCAACTTCATGCTCACGACTGCCATCTATATCTTAATATCCCTCCGCCTTTTTGAACTAACCAATACACTTAAGACAGTTTTTATTCCTACAAAGGACAATCGCCGGCTGCTGCATAATTTTCTTGCTGGAATTGGCATTTCTGTGTGTTTATATTGCATTGGGTTCATTCTTCATAAGATTCCTCACGCACAAGTAAGTTCTATTTCTTGCTTCTATGTTTTACTGGAA------------------------------------
AT5G46340 ---------------------------------------------------------------------------------------------------------------------ATGGTGGATCCT---GGACCAATT---ACTCCGGGCCAGGTATCTTTTCTTCTTGGAGTAATCCCAATATTTGTTGGTTGGATATACTCGGAGTTACTTGAGTACAGAAAATCTTGGGTTCCCTTGAAACCT---CACTCGGATAATAATCTAGTTGAATTGGGAGACGTAGCAGAGAAG---GACGACGACAAAGCTGATCTGTTGGAG---GGAGGTCTTGCCCGATCACCATCTGTAAAGTTTCATAATTCATCTATCAGAACAAACATAATCAGGTTTTTGAGTATGGAAGATTCATTTTTGCTGGAACATCGAGCAACCTTGAGAGCAATGTCGGAATTTGGGGCAATCTTAATATATTTCTATATCTGTGACCGCACAGAATTGCTTGGAGATTCTACCAAGAATTACAACCGCGACCTTTTCCTTTTTCTCTACGTTCTTCTCATCATAGTATCAGCCATGACATCTCTCAGAAAACACAATGACAAGTCACCCATATCTGGGAAGTCCATTCTTTACCTTAATCGCCACCAAACTGAAGAATGGAAAGGATGGATGCAGGTTTTGTTCTTAATGTATCACTACTTTGCTGCGGCCGAGATATACAACGCAATCCGTATCTTTATTGCTGCTTATGTTTGGATGACTGGTTTTGGAAACTTCTCTTACTACTATGTCAGAAAGGATTTCTCTGTTGCACGTTTTGCGCAG---------------------------------------------------------------------------------------------------------------------ATGATGTGGAGGCTGAACTTCTTTGTAGCGTTTTGCTGTATTGTTCTCAACAACGACTATATGTTATACTACATCTGCCCAATGCACACTCTTTTCACCCTAATGGTATATGGAGCTCTGGGTATCTTCAGCAAGTACAATGAGATAGGATCGGTGATGGCTCTGAAGATATTTTCATGCTTCCTCGTTGTCTTTTTGTTGTGGGAAATTCCTGGAGCTTTTGAAATATTTTGGGGTCCCTTAACATTTTTGCTAGGTTACAATGACCCT------GCCAAGCCCGATCTTCATCGGCTGCATGAATGGCACTTTAGATCAGGCCTTGATCGCTACATATGGATCATCGGAATGATTTATGCCTATTATCACCCAACTGTAGAGAGATGGATGGAGAAGTTAGAGGACTGTGAAACGAAGAAAAGACTATCCATAAAGGCCGCTATTGTTACTATTACTGTGCTTGTTGGCTATGTGTGGTATGAATGTATCTACAAGCTGGACAGGACCAGT------TACAACATGTATCATCCGTACACATCATGGATCCCCATCACTGTTTACATATGCCTTCGGAATTTCACCCACCAGCTTCGAAGTGTCTCATTGACT------CTCTTTGCGTGGCTTGGCAAGATCACTTTAGAGACTTACATTTCCCAGTTTCATATATGGCTAAGA------------------------TCAAACATGCCTGACGGGCAACCAAAATGGCTTCTCTCTATTATTCCGGGATACCCTATGCTCAATTTCATGCTGACAACTGCTATATACGTCCTTGTATCTCACCGTCTCTTTGAACTAACCAACACACTCAAGACGGTTTTCGTACCCACAAAAGACAACAAGCGACTCTTCTCTAACTTCATAGCTGGGATTGCCATCGCTCTTCCACTCTATTGCTTCTCATTCGTTCTTCTTCAGATTCATCGT------------------------------------------------------------------------------
AT1G29890 ------------------------------------------------------------------------------------------------------ATGGATCCAGTAGATATGGTTGTGTCA---CAGCCAATT---ACGCCTGGTCAGGTTTCGTTTCTGCTTGGAGTCATTCCTCTTATGATAGCATGGCTATACTCGGAATTTCTGGAGTATAGGAGGTCTTCTTTTCACGCTAAAGTT---CATTCAGATAAGAATTTGGTTGAACTGGAAATGGTGACGAACAAA---GAGGATGAAGGAACAGTTTTAATGGAA---GGAGGTCTTCCAAGATCTGCCTCTTCAAAGTTTTATAGCTCACCAATCAAAACAAATTTGATTAGGTTTCTGACTTTGGAAGACTCTTTCTTGCTTGAAAACCGAGCAACCTTGAGAGCAATGGCTGAGTTTGGAGCAATTCTTTTATATTTTTATATTTGTGATCGAACTAGCTTGATCGGGCAGTCTCAAAAGAATTACAGCCGAGACCTTTTTCTCTTTCTCTTCTGTCTTCTCATCATAGTGTCAGCTATGACGTCCTTGAAGAAACACACTGACAAGTCACCAATAACAGGAAAGTCCATTCTGTATCTCAATCGTCACCAGACTGAAGAATGGAAAGGGTGGATGCAGGTTCTATTTCTGATGTATCATTATTTTGCGGCAGTTGAGTTTTACAATGCAATCAGGGTCTTCATCGCTGGCTATGTGTGGATGACCGGTTTTGGGAACTTCTCTTATTACTATATCCGAAAGGATTTCTCCCTTGCACGATTCACTCAGGTCAGATCAACTATTTTCGATCACCATAGTTTGTTCAGTTTACCATGTGATGTTCTTTTAGAGAGCACTATGTCTTTCAAAGCTCAAGATTTTTATGAAAGCTTTTACTTAATCCAGATGATGTGGCGGCTTAACTTTTTTGTGGCGTTTTGTTGCATTATTCTCAACAATGACTATATGCTGTACTACATCTGTCCAATGCACACTCTATTCACGCTGATGGTCTATGGAGCCCTTGGTATTTACAGTCAGTATAACGAAATAGCATCAGTGATGGCTCTGAAGATTGCTTCATGCTTTCTCGTGGTTATCCTTATGTGGGAGATTCCTGGAGTTTTTGAGATTTTCTGGAGTCCTCTGGCATTCTTACTGGGGTACACAGATCCA------GCTAAACCAGACCTTCCACGTCTACACGAATGGCATTTCAGATCTGGACTTGATCGCTACATATGGATCATCGGCATGATATATGCATATTTTCATCCCACTGTAGAAAGATGGATGGAGAAATTGGAGGAGTGTGATGCTAAGAGAAGGATGTCAATCAAGACAAGCATAATAGGAATTTCTTCATTCGCTGGTTACCTTTGGTATGAATACATCTACAAGCTGGACAAGGTTACG------TACAACAAATATCATCCCTACACATCTTGGATTCCAATAACTGTCTACATCTGTCTGCGAAATTGCACCCAACAGCTACGGAGATTTTCCCTGACA------CTCTTTGCGTGGCTGGGCAAGATAACTCTCGAGACCTACATTTCACAGTTTCACATCTGGTTAAGA------------------------TCGAGTGTGCCAAATGGGCAGCCAAAGTTGCTATTATCAATCATCCCAGAATACCCAATGCTCAACTTCATGCTCACCACGGCCATCTACGTCTTGGTATCTGTTCGACTTTTCGAGCTAACCAATACATTAAAATCAGTTTTCATACCCACGAAAGACGACAAACGGCTGCTCCACAACGTGATTGCTATGGCTGCGATATCATTTTGTTTATATATTATCGGTCTTATTCTTCTCTTGATCCCACAT------------------------------------------------------------------------------
AT2G34410 ---------------------------------------------------------------------------------------------------------------------ATGGCGGATTCT---CAGCCAATC---ACGCCTGGTCAGGTTTCGTTTCTACTCGGAGTCATTCCTGTCTTCATAGCATGGATTTACTCAGAGTTTCTAGAGTATAAGAGGTCTTCATTGCACTCTAAAGTT---CATTCAGATAATAATTTGGTTGAACTTGGTGAGGTAAAAAACAAG---GAAGATGAAGGAGTAGTTTTACTTGAA---GGAGGTCTTCCAAGATCAGTCTCTACAAAGTTTTATAACTCACCTATCAAAACAAACTTGATTAGATTTCTGACGCTGGAAGACTCTTTCTTGATTGAAAATCGAGCAACCTTGAGAGCGATGGCTGAGTTTGGGGCTATTCTTTTTTACTTTTATATTAGTGATCGAACAAGCTTGCTTGGAGAGTCTAAAAAGAATTACAACAGAGATCTTTTCCTCTTTCTCTACTGTCTTCTCATCATAGTTTCAGCCATGACATCCTTGAAGAAACACAATGACAAATCACCTATAACAGGAAAATCCATTCTCTATCTTAATCGTCACCAGACTGAAGAGTGGAAGGGATGGATGCAGGTTCTATTTCTTATGTATCATTACTTTGCTGCGGCTGAGATATATAATGCAATCAGGGTTTTCATTGCTGCCTACGTCTGGATGACTGGGTTTGGGAACTTCTCTTATTACTATATCAGAAAGGATTTCTCCCTAGCACGATTTACTCAG---------------------------------------------------------------------------------------------------------------------ATGATGTGGCGTCTTAACTTATTTGTGGCGTTTAGCTGCATTATTCTCAATAATGATTATATGCTGTACTACATCTGTCCAATGCACACTCTGTTCACTCTTATGGTGTATGGAGCCCTTGGTATCTTCAGTCGATATAACGAAATACCATCAGTAATGGCTTTGAAGATTGCTTCATGCTTTCTCGTGGTTATCGTGATGTGGGAGATTCCTGGCGTTTTTGAGATTTTCTGGAGTCCTTTAACATTCTTACTGGGATACACTGATCCA------GCTAAACCAGAACTACCACTTTTACATGAATGGCACTTCAGATCAGGACTTGACCGCTACATATGGATCATTGGAATGATATATGCCTATTTCCATCCCACTGTAGAGAGATGGATGGAGAAATTGGAGGAGTGTGATGCCAAGAGAAAGATGTCAATAAAGACAAGCATAATTGCAATTTCCTCATTTGTTGGTTACCTATGGTATGAATACATATACAAGCTTGACAAGGTTACA------TACAACAAATATCATCCCTACACATCGTGGATTCCAATAACCGTCTACATCTGTCTGCGAAATTCTACACAACAGCTGCGTAATTTCTCCATGACA------CTATTTGCGTGGCTCGGCAAGATTACTCTGGAAACCTATATTTCTCAGTTTCACATCTGGTTAAGA------------------------TCGAATGTGCCAAATGGACAGCCTAAGTGGCTATTATGCATTATTCCAGAATACCCAATGCTCAACTTCATGCTCGTCACGGCCATCTATGTCTTGGTGTCCCACCGACTTTTCGAGCTTACAAACACGTTAAAGTCTGTTTTCATACCAACAAAAGACGACAAGAGGCTGCTCCACAATGTTCTCGCTGGAGCTGCCATCTCGTTCTGTTTATATTTAACATCTCTCATTCTTCTCCAGATCCCACAC------------------------------------------------------------------------------
Carpa1|supercontig_17.103 ---------------------------------------------------------------------------------------------------------------------ATGGCGGTTTCT---GGCGTGATA---ACGCCTGGACAGGTATCTTTTCTGCTTGGAATAATTCCAGTTTTTATTACATGGATATATTCAGAGATGTTAGAATACAAAAAGGCTTCGTCTCCCTTGAAAGTT---CACTCAGACAATAATCTGGTTGAATTGGGGGAGGGGACAACTAAA---GATGATGACCGGGCTGTTTTGCTTGAA---GGAGGTCTGACAAGATCAGCATCAGCAAAGTTTCATGGTTCATCTATCAAAACAAACTTAATTAGGTTCTTGACTATGGAAGACTCTTTCTTGCTCGAAAATCGATCAACTTTAAGAGCAATGTCTGAATTTGGGGCAATTTTAATGTACTTCTATATATGTGACCGCACAAATTTGCTAAGAGACTCTACAAAGAATTACAATCGCGACCTCTTCATCTTCCTCTACAGTCTTCTCATCATAGTATCTGCTATGACTTCTTTGAGAAACACA---------------------------------------------------------------------------ATGACAGTTCTGTTTTTAATGTATCATTACTTTGCTGCTGCGGAGATATACAATGCTATACGAATCTTTATTGCTGCATATGTCTGGATGACTGGATTTGGGAACTTCTCTTATTATTATGTTAGAAAGGATTTCTCTACTGCACGGTTTGCTCAG---------------------------------------------------------------------------------------------------------------------ATGATGTGGCGACTTAATTTCTTTGTTGCATTTTGCTGTGTTATTCTCAACAATGACTATATGCTATACTACATCTGCCCGATGCATACACTTTTCACTTTAATGGTGTATGGAGCCCTTGGTGTTTTCAGCAAGTATAATGAGATAGGATCAGTGATGGCTGTAAAGATCGTTTCATGCTTTCTTGTGGTTATCTTGATTTGGGAAATCCCTGGAGTTTTTGACATCTTCTGGGGTCCATTGACATTCATACTAGGGTATGCTGATCCT------GCGAAACCTGATCTTTCTCAGTTGCATGAGTGGCACTTCAGATCTGGGCTTGATCGCTATATATGGATAATTGGAATGATATATGCCTATTTTCACCCCACTGTAGAGAAATGGATGGAGAAATTGGAGGAATGTGAAACTAAGAGAAAGCTCTCAATCAAAACAAGCATAGTGGCGGTTTCTTTATTTGTCGGCTATGTGTGGTATGAATGGATTTATAAGCTAGATAAGGTGACT------TACAACAAGTACCATCCCTACACATCATGGATTCCCATAACTGTTTACATTTGCTTGAGGAATTTCACCCAGCAGCTTCGGAATGTCTCTTTGACC------CTTTTGGCATGGCTTGGGAAGATAACTCTGGAGACATATATTTCTCAATTTCATATATGGTTGAGA------------------------TCGAACATACCCAATGGACAACCTAAGTGGCTCCTTTCTATTATCCCAGAATATCCATTGCTCAACTTCATGCTGACAACTGCAATTTATATCTTGGTATCTCATCGGCTGTTTGAGTTAACCAACGCTCTCAAAGCCATTTTTGTACCAACAAAAGACAATAAACGGCTCCTACATAATCTTCTAGCGGGGGCTGCTATCTCAGTGTGTTTATATTGTATCTCACTCATTCTTCTTCAGATCCCTCATTCTGCGGTGAGCCCC---------------------------------------------------------------
Poptr1|641544 ---------------------------------------------------------------------------------------------------------------------ATGGTGGTATCC---GGCCCTATC---ACGCCTGGACAGGTTTCGTTTTTGCTTGGATTTATCCCAGTTTTTGTTGCATGGATATATTCAGAGTTCCTAGAGTATAAGAAAACTTCATCCCCTCAAAAAGTT---CATTCAGATAATAATCTGCTTGACTTGGAGAAGGAGACAATCAAG---GAAGATGATCGGGCTGTTTTGCTGGAG---GGAGGCCTCCCTAGATCAGCATCTGCCAAATTTCATAGTTCTGCCATCAAAATGAACTTAATTAGGTTTATGACTTTGGATGACTCTTTCTTGCTAGAAAACCGAGCAACTTTGAGAGCAATGTCTGAGTTTGGGGCAGTCTTGTTGTACTTCTATATCTGTGATCGCACAAATATACTGGGAGAATCTACCAAGAGCTACAATCGTGACCTTTTTGTTTTCCTATATATTCTTCTCATCATAGTCTCATCAATGACTTCATTGAGGAAACATACTGACAAGTCAGCTTTCACTGGAAAATCCATGCTTTACCTTAACCGGCATCAGACTGAGGAGTGGAAAGGATGGATGCAGGTCCTATTCTTGATGTACCATTATTTTGCCGCAGCAGAGATATACAATGCAATACGTATCTTTATTGCTGCATATGTTTGGATGACTGGATTTGGCAACTTTTCTTATTATTACATTAGAAAGGATTTTAGCGTAGCTCGCTTTTCTCAG---------------------------------------------------------------------------------------------------------------------ATGATGTGGCGGCTCAATTTCTTTGTGGCATTTTGCTGTATTATCCTTAACAATGACTACATGCTGTATTATATTTGCCCAATGCACACTCTATTCACTTTAATGGTCTATGGAGCGCTTGGTATTTTTAACAAGTATAATGAGAATAGCTCAGTGATGGCTGTGAAGATTCTTTCATGCTTTCTTGTGGTTATCTTGATTTGGGAAATCCCTGGAGTTTTTGACTTTCTCTGGAGTCCATTAACTTTCCTATTAGGCTATTCTGATCCT------GCAAAGCCAGACCTTCCTAGGCTGCATGAGTGGCACTTCAGATCTGGACTTGATCGCTATATATGGATCATTGGGATGATATATGCATATTTTCACCCCAATATTGAGAAGTGGATGGAGAAATTGGAGGAATCTGAAACCAAGAAAAAACTGTCAATGAAAACAGGCATAGTAGCTGTTTCAGTATCTGTTGGTTATTTGTGGTATGAATATATATACAAGCTGGACAAAGTTTCT------TACAACAAGTACCACCCCTACACATCATGGATACCCATAACTGTTTACATTTGCTTGCGGAATTGCACTCAGCAGCTCCGGAGTTTCTCTTCGACT------CTCTTTGCTTGGCTTGGCAAGATAACTTTGGAGACCTATATTTCACAGTTCCACATCTGGCTGAGA------------------------TCGGACATTCCCAATGGACAGCCTAAATGGCTCCTTTCTTTTATTCCAGAATATCCATTACTGAATTTCATGCTTACAACAGCCATCTATGTCCTAGTTTCTCATCGACTTTTTGAATTGACCAATACACTAAAGACAGTTTTCATACCCACAAAAGACAATAAGCGGCTGTTTTACAACTCTGTTGCCGGGGCTGCTATTTCTGTGTGTTTGTACTGTGTTGCCGTCATTCTCCTTCACATCCCTCATTCACCAGCC---------------------------------------------------------------------
Poptr1|822847 ---------------------------------------------------------------------------------------------------------------------ATGGTGGTATCGGATGGCCCCATCATCAGCGCTGGACAGGTTGCGTTTTTGCTAGGAATTATTCCCATTTTTGTGGCATGGATTTATTCGGAGTTCCTAGAGTATAAGAAAACTTCATCCCTTTCCAAACTT---CATTCAGACAATAATCTGCTTGACTTGGAAAAGGAGACAATCAAG---GAAGATGATCGGGCTGTTTTGCTGGAG---GGAGGCCTTCCTAGATCAGCATCTGCCAAATTTCATAGTTCTGCCACCAAAATGAACTTAATTAGGTTTATGACCATGGATGACTCTTTCTTGCTAGAAAACCGAACAACATTGAGAGTAATGTCTGAGTTTGGTGCAGTTTTGGTGTACTTCTATATCTGTGATCGCACAAATATACTGGGAGAATCTACGAAGAACTACAACCGTGACCTTTTTGTCTTCCTCTACCTTCTTCTCATCATAGTATCAGCAATGACTTCATTGAGGAAACATACTGACAAGTCAACTTTTACCGGAAAATCCACACTTTACCTTAACCGGCATCAGACTGAGGAGTGGAAAGGGTGGATGCAGGTCATATTCTTGATGTACCATTATTTTGCTGCGACAGAGATATACAATGCAATTCGTGTCTTTATTGCCGCATATGTCTGGATGACTGGGTTTGGCAACTTCTCTTATTATTACATTAGAAAGGATTTCAGCGTAGCTCGGTTTGCACAG---------------------------------------------------------------------------------------------------------------------ATGATGTGGCGGCTCAATCTCTTTGTGGCGTTTTGCTGTATTGTCCTTAACAATGACTACATGCTGTATTATATTTGTCCAATGCACACGTTATTTACTGTAATGGTCTATGGAGTCCTTGGTATTTTTAACAAGTATAATGAGAATAGCTCAGTGATTGCTGTGAAGATTCTTTCATGCTTTCTCATGGTTATCTTGATTTGGGAAACACCTGGAGTTTTTGACATACTCTGGAGTCCATTAACATTCCTATTAGGCTATACTGATCCT------GCGAAGCCTGACCTCCCTAGGCTGCATGAATGGCACTTCAGATCGGGACTTGATCGCTATATATGGATCATTGGGATGATATATGCTTATTTTCACCCCAATGTCGAGAAGTGGATGGAAAAGTTGGAGGAATCTGAAATCAAGAAGAAACTCTCAATCAAAACAGGCCTAGTAGCTGTTTCATTATCTGTTGGTTATCTGTGGTATGAATGTATTTACAAGCTGGACAAAGTTTCA------TACAACAAGTACCACCCCTACACATCATGGATCCCCATAACTGTTTACATTTGCTTGCGGAATTGCACTCAGCAGCTCAGGAGTTTCTCTTTGACT------CTCTTTGCTTGGCTGGGCAAGATAACTTTGGAGACCTATATTTCGCAGTTCCACATCTGGTTGAGA------------------------TCGGACATGCCCAATGGACAGCCTAAGTGGCTTCTTTCTGTTATTCCTGAATATCCATTACTGAATTTCATGCTTACAACAGCCATCTATGTCCTAGTATCTCATCGACTTTTTGAATTGACTAATACGCTAAAGACAGTTTTCATACCCACAAAAGACAATATGCGGCTGTTTTACAATTTTGTAGCAGGGGCTGCTATATCTCTGTGTTTGTATTGTGTAGCAGTCATTCTTCTTCATATCCTTCATTCAGCAGTAAGCCCCTCACTTGTGCTTGAGAATAATATGGTAGCTTCCGATGATCTAGAATTATGTAGC---------
Selmo1|146620 ---------------------------------------------------------------------------------------------------------------------ATGGTGGAGATT---AGCCCGCCG---ACGACTGGCCAGGTGGCTCTTGTCTTGGGATTCATCCCCGTGCTCACAGCATGGCTTTACTCGGAGTTTCTTGAGTATAGGAAGCAGCCAGTGCCAGGCAAAGCT---CACTCGGATATTAACCTCTCGGAGCTGGAGCATGGGCCAAGAAGA---GACAATGAGAAAGACAGTCTTCTTGAG---AATGGATTCTCCGTCAGTGGCACTCTCAAA---GGCAGCTTTTCTATCAGAATGCAGTTGTTTAAATTTTTCACTCTCAACGAAACTTTTCTCGTTGAAAATCGTTCGCTGTTGAGAGCAATTGCAGAATTTGGATGTCTACTCTGCTATTTCTACATTTGTGACCGAACCAATGTATTTGGGGAGTTGAAGAAGAATTACAGTAGAGACCTCTTCGTTTTCCTTTATTTTCTTTTAATTATCGTTTCTTCAATAACGTCTTTAAAGAAGCATGCGGAGAAGTCTGTTGCATCCGGAAAATCGATACTTTATTTAAACAGACATCAAACGGAGGAATGGAAAGGGTGGATGCAGGTTTTATTTTTGATGTACCATTATTTTGCGGCTGCTGAAATCTATAATGCTATACGACTCTTCATTGCGGGTTATGTCTGGATGACTGGATTCGGGAACTTTTCCTACTATTATGTGCGAAAGGATTTCAGCCTGGGTCGGTTTGCTCAG---------------------------------------------------------------------------------------------------------------------ATGATGTGGAGGCTCAACTTTCTTGTGACCTTTTGCTGCATCGTCCTCAACAACAGCTACATGCTCTACTACATCTGTCCTATGCATACCCTCTTCACATTGATGGTTTATTGCTCCCTGGGAATCCTGAACAAGTATAACGAAGTTCCATCTGTAATTGGTGCGAAAATTGCCGCATGCTTTGCAGTTGTTATACTTGTGTGGGAGGTTCCAGGAGTATTTGATTTTGTATGGAGACCATTCACATTCCTTGTGGAATATACGGATCCT------GGCAAGCCCGATCTCCCAGTTCTACATGAGTGGCATTTTAGGTCCGGTCTTGACCGCTACATTTGGATATATGGGATGATTTGTGCGTACTTCCATCCGACGGTTGAAAGATGGCTTGAGAAACTAGAGGAGCTTGAGTGTCGGCGGAAATTCACCTACAAGTCGGTCATCGTGTTTGTTGCTTCACTGGTTGGATATCTATGGTATGTCCACATTTACAAGTTAGACAAGTTGAGT------TACAACAAGCTACATCCTTACACGTCGTGGATTCCCATAAGCGTCTATATTGTTTTGAGAAATGTTTCTCAGCCCCTTCGGAACTGGTCCCTTACC------TTATTTGCGTGGCTTGGAAAGATCACTCTTGAAACTTATATTGCACAGTTCCACATCTGGCTGAGG------------------------ACGGGAGTTTCTAATGGACAGCCAAAGCTCCTCTTGTCATTCATACCGGACTACCCCATGCTTAACTTCATGCTTGCGACGTCCATCTATATACTGGTATCGTACCGGCTGTTTGAGCTTACCAACACGCTCAAGAGCGCGTTCGTGCCCAACAAAGATAACAACCGGCTCTTCCTTATGGTCGTCTCCGGTGGTACCATTTTTTCGCTACTTTACGGTGTCTCTTACCTCCTCGTCAAGATACCATACATACTAGTT---------------------------------------------------------------------
Pp1s5_239V6.1 ATGGACGGCACCGAGAAAATTCCGGTGGAGGGGATCAAAGTGGAACGGATTCAGGCTTGTCAGGTTCGTGCTACTGCATTGTGCCTTGGGAGCTTGGATTGTTGCAAGGATGGAAGATGTTTAGCGCAG---TGTGCCACT---CCCGAAAAGAAAGTGGCTTTTTTTCTTGGATTGATGCCTTTGATAGTCGCATGGATTTACGCCGAAATACTGGAATTTAGGAAACGC---TCTTTGAACAAAGTA---CATAATGACGTCAATCTGGAAGAGCTGAATGATGGAACCTCCAAA---GACGAGGAGAAAGCCGCTTTGCTAGAG---GCAGGTCTTTCCGCAAGCGGAGTTGTTCCAGCTGTAACTGCTTCTGTGCAAGCATCTTTACTCAAGTTTTGTACGTTGAATGAGGCCTTTCTGATTGAGAACCGTCTCACTTTGAGAGCTATTGCCGAATTTTCGGGCCTCCTCTGCTTCTATTATCTTTGTGATCGAACCAACTTTTTCTCTGCATCTAGAAGGCATTATAGCAGGGACTTGTTCCTCTTTTTGTACCTCTTGTTGGTTCTAGCGTCGGCTCTTACTTCCTTGAAGAAGCACAATGATAAGTCAGCTGCAACTGGAAAATCTTTTCTCTACTTGAATCGACATCAAACGGAAGAATGGAAGGGTTGGATGCAGGTCCTTTTTCTTATGTATCACTATTTCGAAGCTAAGGAGTTTTACAATGCCATTCGGGTGTTCATTGCTGCTTACGTCTGGATGACGGGTTTCGGCAACTTTTCCTACTATTATATTCGGAAGGATTTTAGCTTGGGCCGTTTTGCACAG---------------------------------------------------------------------------------------------------------------------ATGATGTGGCGGCTCAATTTCCTGGTCTTCTTTAGCTGCATTGTACTGAACAATGACTACATGCTCTACTACATCTGTCCAATGCACACTCTCTTCACTCTCATGGTGTATGGATGTCTTGGTATCTATTCAAAGTATAACGAGGTGCCAACCGTGATGGCCACGAAGATATTCATCTCATTTCTGGTGGTGATAATTGTGTGGGAGATTCCTGGCATGTTTGATATCCTCTGGAGCCCTCTTACTATTCTTCTAGCGTATCAAAACCCCTCGCATGCGACCCCGCAG---CCCTTGCTTCATGAATGGCATTTTAGATCAGGACTGGATCGATATATTTGGATCGTCGGCATGCTCTATGCTTATTTCCATCCAACGGTGGAGAGGTGGCTTGAGAAGCTTGAAGAGATGGAAAGCAAAAGCCGAGCTTTTGTGAAGTCTGTGGTTATCTCCGCTGCAGTGCTGATGGGTTATCTGTGGTATGTTCACGTTTGCACTCTGGACAGGGTTTCC------TACAATCGGGTTCACCCTTACACATCATGGATTCCTATAACAGTATACATTGTGCTCCGAAACTTCTCGCAGTCGTTACGCAATTACTCACTAACT------CTCTTTGCTTGGTTAGGAAAAATCACGCTGGAGACGTATATCTCGCAGTTTCACATATGGCTTCGG------------------------ACTGGTATGTCCAACGGGCAACCGAAACTGCTGCTCTCCCTAATTCCAGATTATCCTCTTCTCAACTTTATGGGAACTTCTGCCATCTATATATTGGTATCTTACCGACTTTTTGAGTTGACAAATCAATTGAAGAATGCCTTCGTTCCTCATAAAGACAATGGGCGACTGCACCAAATGGCTATGGCTGGGGGAATTATATGTATTAGCTTGTATGTCGTGGCTCAAGTGTCCACGAACCTCCCGATGCTTCTGAAAAGAAGTTCGCCACTCATATTCAGAGTTCGTAATCCAGGTTACAGTATT---------------------
Pp1s74_21V6.1 ---------------------------------------------------------------------------------------------------------------------------------------------------------------------------------ATGCCCTTGATAATTTCATGGATCTATGCTGAAATACTGGACTATAAGAAACATCCACCTCTGATCAAAGTA---CATGATGACATAAAACTGGAGGTGTTGAAAGATGGATCCTCCAAA---GATGAGGAGAAAGCCGCTCTACTTGAA---GCTGGTCTTCCTATAAGTGGAACTGGTAGAGCTGAAGCCGCTTCAGTACGAGCATCTTTAATTAAGTTTTTGACTTTGAATGAAACCTTTCTGGTGGAGAACCGCCTCACTTTGAGAGCTATTGCTGAATTTTTGGGCCTTCTCTGCTTCCTTTACCTTTGCGATCGAACCAACACCTTCTCTGCATCTAGAAAGCATTATAGCAGGGACTTGTTTCTATTTTTGTATCTCTTGTTGGTTCTAGCGTCAGCTCTTACTTCCTTGAAGAAGCATGCTGATAAATCAGCTGCAGCTGGAAAATCTATTTTCTACTTAAATCGTCATCAAACAGAAGAATGGAAGGGCTGGATGCAGGTCCTTTTCCTTATGTATCACTACTTCGAAGCAAAGGAGTTTTACAATGCTATTCGGGTGTTCATTGCTGCCTACGTTTGGATGACGGGTTTTGGCAACTTTTCGTACTATTACGTTCGAAAAGATTTTAGCTTGGGTCGTTTTGCACAG---------------------------------------------------------------------------------------------------------------------ATGATGTGGCGACTCAATTTCCTGGTCTTTTTTTGCTGCATAGTGCTGAACAATGATTACATGCTTTACTACATCTGTCCAATGCATACTCTCTTCACACTCATGGTGTATGGGTGCCTTGGCATCTATTCCAAGTATAATGAAGTGCCAGCTGTGATGACTATAAAAATGATCCTCTCATTTCTGGTGGTGGTAATCGTCTGGGAGATTCCGGGCGTGTTTGATCTCCTCTGGAGTCCTCTTACTTTTCTTCTTGCATATCAAGATCCT---TTGGCAAAGAGCCCTGCGCCTTTGCTTCACGAATGGCATTTCAGATCTGGGCTCGACCGATATATCTGGATTATTGGCATGCTCTATGCCTATTTTCATCCTACGGTGGAAACGTGGCTTGAGAAGCTTGAAGAGATGGAATATAAAATCAAGTCTGTCGTGAAATTTGCAGTTGTCTCTGCTGCAGTGCTGATGGGTTATTTGTGGTATGTTCACATTTATACCCTCGATAAGATTTCG------TACAATAAGCTTCACCCTTACACATCATGGATTCCTATTACGGTATACATTATCCTCCGCAATCTTTCACAGTCTCTCCGCAACTACTCTCTTACT------CTTTTTGCGTGGTTAGGAAAAATTACGCTGGAGACATATATCTCTCAATTTCACATATGGCTCAGGCAAGCATCTTTTCAAGTATATTCGACTGGCGTGTCTAACGGACAACCTAAACTGCTGCTGTCCCTTATTCCGGACTATCCACTTCTTAACTTCATGGCAACATCTGCTATCTATGTGTTGGTATCTTACCGATTTTTTGAGTTGACGAATCAGTTGAAAAATGCATTTGTTCCTCACAAAGACAATGCACGACTGTACCAGATGGCTACAGCTGGGGCAATTGTATGTATTAGCCTGTATGTAGTGGCTCAGCTGGCCATGAAACTCCCAACCCTCTTGGGTCTC------------------------------------------------------------------
Pp1s357_34V6.1 ---------------------------------------------------------------------------------------------------------------------------------------------------------------------------------ATGCCCTTGATAATTGCATGGATCTACGCCGAGATACTGGATTTCAAGAAATTTCCAACCTCGACAAAAGGA---CATGATGATGTGGATCTCGAAGAGTTGAAAGATGGATCTATCAAG---GATGAGGAGAAAGCTACCTTGCTTGAG---AGTAGCCTTTCCGTGAGTGGAAGTTTTAGGTCTGGACCTGCTCCAGTGCGAACGTCTCTAATCAAATTTTTAACGTTGAATGAGACCTTTTTGGTGGAGAATCGTCTCACATTGAGGGCTATCGCCGAATTCCTTGGCCTCCTCTGCTTCCTATACCTGTGTGATCGAACAAATATCTTTTCTGCATCTAGAAAGCATTATAGTAGGGACCTGTTTCTCTTCTTGTATCTCTTGTTGGTTCTGGCGTCTGCCTTAACCTCTTTGAAGAAACACGTCGATAAATCGATTGCAACTGGAAAATCTATTCTGTACTTGAATCGACATCAAACGGAAGAATGGAAGGGCTGGATGCAGGTCCTTTTCCTCATGTATCACTATTTCGAAGCTAAAGAGTTTTATAATGCCATTCGAGTTTTTATTGCTGCCTACGTTTGGATGACGGGGTTTGGCAACTTTTCTTACTATTACATTCGCAAAGACTTTAGCTTGGGCCGTTTTGCACAG---------------------------------------------------------------------------------------------------------------------ATGATGTGGCGGCTCAATTTTCTGGTCTTCTTTGCCTGTATAGTGCTGAACAATGACTACATGCTTTACTACATTTGTCCAATGCACACACTTTTCACTCTCTTGGTGTACGGGTGTCTTGGGATATATTCCAAGTACAATGAGGTGCCTTCTGTGATGTTTACAAAAATAGTTGTTTCATTTCTGGTGGTGGTTATCGTGTGGGAGATCCCTGGCGTTTTTGAACTTCTCTGGAGCCCTCTCACTTTTCTTCTCGCGTATCAAGATCCT---TTATCAAAGCACCCCACTCCCTTGCTGCATGAATGGCACTTCAGATCAGGACTGGATCGATACATCTGGATTGTGGGCATGCTCTATGCGTATTTTCATCCTACGGTAGAAAGGTGGCTTGAAAAGGTAGAGGAGATGGAGTACAAAAGAAGGACCTTTATCAAGTCTGCCGTTATATCTGCTACGATGCTGATGGGTTATATGTGGTATGTTCACATTTACACTCTTGATAAGACTTCC------TATAACAAGCTGCACCCTTACACGTCATGGATCCCTATCACGGTGTACATTGTTCTACGAAATTTATCGCAGTCACTTCGCAACTATTCCCTCACC------CTCTTTGCATGGCTTGGGAAAATCACTTTGGAGACATATATCTCGCAATTTCACATATGGCTGAGG------------------------ACTGGTATCTCAAATGGACAACCAAAGCTGTTACTGTCCATTATTCAGGACTATCCATTGCTCAACTTCATGTTGACATCTGCCATCTATATCTTGGTATCTTACCGGTTTTTTGAGTTGACGAATCGCTTGAAAAATGCTTTTGTCCCTCACAAAGACAATTCGCGATTGTATCAAATGGCTACTGCTGGGGCTGTGTTATGTGTCAGCTTCTATCTTGTGGCTCAAACCACCATGAATCTCCCAAAGCTCTTGGGTTTG------------------------------------------------------------------
