# Supplementary material for: Phylogenetic analysis of pectin-related gene families in Physcomitrella patens and nine other plant species yields evolutionary insights into cell walls
Source: BMC Plant Biol. 2014 Mar 26;14:79. doi: 10.1186/1471-2229-14-79 (PMC4108027; doi:10.1186/1471-2229-14-79)
Supplement: Additional file 25 — PGIPfamilyalignment.phy. Phylip gene alignment, .phy. Raw polygalacturonase inhibitor protein alignment. Polygalacturonase inhibitor protein family alignment file. [file 1471-2229-14-79-S25.zip › PGIPfamilyalignment.phy]

 17 1302
gnl|Medtr1|AC157891_25.4 ATGGTAACTATGTTTGGTGGAGCTTCAATAGTTCTATGCTTCTTCTCC------------------------------------------------------------------------------------------------------------------------------TTCTTCCTACTACTCTCCCCAATTGCATTT---------------------------------------TCAGAGAAATGCAACCCACAAGACAAGAGGGTGCTTCTCAGGATCAAGAAAGAACTCAACAACCCTTATCTTCTAGCCTCATGGGACCCACAGACAGAT---------TGCTGT---GGCTGGTACTGCGTCAAATGCGACCTTATAACA---------------------------CACCGTATCACTGCCCTCATTATGCAATCCTCCGTCCCAGACACAAATCTCTCAGGC---ACTATACCC---CCTTCAGTCGGTGACCTCCCTTATCTTGAAAATCTCGAATTCCACAAACTCCCCAGGCTCAAGGGCCCAATCCAGCCCACTATCGCCAAGCTCACGAAACTCAAGTATCTTTTCATTGAATACACCAATGTCTCAGGCCCGATACCACCTTTCTTGGCC---CAGCTTAAAAACCTCCAGCTTCTTCACCTTTCCACCAACAACCTCTCAGGCCCGATCCCAAGCTCACTTTCACAGCTACCTAACCTTGAG---TCCTTACACTTAGACAGAAACAAACTCACAGGCCCAATTCCAGAATCATTCGGTTCTTTCAAAAAG---------------CCTGGGCCAGATATCATCTTATCTCACAACCAGCTCTCTGGGCCCATTCCAGCTTCATTA---GGTCAAATAGATCCA------------GAAAGAATAGACTTGTCGAGGAACAAGCTTGAA---GGGGATGCTTCCGTGCTTTTCGGAAGCCAG---AAAAGGACACAAATACTTGATGTTTCTAGGAACTTGTTGTCT---TTTGATTTTTCTAAGGTTGATTTTCCTAAACAGAGTTTGATATGGTTGGATATTAATCATAACAAGATATATGGGAAGATTCCAGTAACTTTAACCAAAGTGGAGAATTTGCAGCAGTTTAATGTGAGTTACAATAAGTTATCTGGTGAGATACCTCAAGGTGGGACTGGAAGATTGCAGGATAGGTTTGATGTGTATGCTTATCTTCACAACAAGGGTTTGTGTGGACCACCTCTT---CCTAAA---TGCAAGTGA------------
gnl|Vitvi1|GSVIVP00025506001 ATGGAGACTTCAAAA---------------------CTTTTTCTTCTC------------------------------------------------------------------------------------------------------------------------------TCCTCCTCTCTCCTCCTAGTCTTACTCGCC------------------ACTCGTCCATGCCCTTCTCTCTCTGAACGTTGCAACCCAAAAGACAAAAAAGTTCTCCTTCAAATCAAAAAAGCCCTAGACAATCCCTACATTCTAGCTTCGTGGAATCCCAACACCGAT---------TGCTGC---GGATGGTACTGCGTCGAATGTGACCTCACCACC---------------------------CACCGCATCAACTCGCTCACCATCTTCTCCGGC------------CAGCTATCCGGC---CAGATTCCC---GACGCTGTTGGTGACCTTCCGTTCCTCGAGACCCTCATCTTCCGCAAGCTCTCTAACCTCACCGGTCAGATCCCGCCGGCGATTGCCAAACTCAAGCACCTAAAAATGGTTCGCCTTAGCTGGACCAACCTCTCCGGTCCCGTGCCGGCGTTCTTCAGC---GAGCTTAAGAACCTCACGTACCTCGACCTCTCCTTCAATAACCTATCTGGACCCATTCCCGGCAGCCTCTCTCTCCTCCCCAACCTCGGC---GCACTCCATCTCGACCGGAACCACCTCACCGGCCCAATCCCTGACTCCTTCGGAAAATTCGCCGGC---------------TCTACCCCAGGTCTACACCTCTCACACAACCAACTTTCCGGGAAAATCCCATATTCTTTC---AGAGGATTCGACCCC------------AACGTCATGGACTTATCGCGTAACAAGCTTGAG---GGTGACCTGTCAATATTCTTCAATGCCAAT---AAGTCAACACAGATCGTTGACTTCTCACGGAACTTGTTCCAG---TTTGATCTTTCGAGAGTGGAATTCCCGAAG---AGTTTGACGTCGTTGGACCTTTCGCATAACAAGATCGCCGGGAGCCTGCCGGAGATGATGACTTCTCTG---GATTTACAGTTCCTGAACGTGAGTTACAATCGTTTGTGTGGTAAGATTCCGGTGGGTGGGAAG------TTGCAG---AGCTTCGATTACGACTCCTACTTTCACAATCGGTGCTTGTGTGGTGCTCCACTC---CAGAGC---TGCAAG---------------
gnl|Poptr1|576290 ATGAAAACCCTTTTC---------------------CTTTCCCTTGTC------------------------------------------------------------------------------------------------------------------------------ATTTCCACTCTTCTTTCACTCTCCCTCTCA---------------------------------------AAAGAACTTTGCAATTCCCATGACAAAAAGGTTCTCCTACAAATCAAAAAACATTTTGGCGATCCATACCTCTTAGCTTCATGGAAATCGGACACTGAT---------TGCTGCAAGGCTTGGTACCAAGTTGAGTGTGATTCCACCTCC---------------------------AACCGCATCATTTCTCTCACAATTTTTGCTGGC------------AACCTTTCTGGC---CAAATCCCC---GCTGCAGTTGGGGACTTGCCCTATCTCCAGACCCTTGTATTCCGCAAGCTGACAGATGTTACAGGCCCCATACAACCTGCCATTGCCAAGCTCGTACACTTAAATTTTCTCAGACTTGACCGGCTAAATCTCACTGGGACAGTACCTGGCTTTCTTAGC---AAACTCAAGAAGCTCACATTCTTGGACTTGTCTTTTAACGGCCTCTCTGGATCAATACCGAGCTCACTAGCTTTGCTGCCAAATCTTGGT---GCTCTTCACTTGGACAGGAACAGGCTGACAGGTTCAATCCCAGAATCATTTGGGACATTTAAAGGC---------------AGCGTACCGGATCTTTACCTGTCTCACAACCAACTTACTGGTGAAATCCCTGCATCATTA---GGGAACATGGACTTC------------AGCGTCATTGATTTATCACGCAACAAGCTTGTT---GGTGATGCTTCCATGCTATTTGGGCTGAAC---AAAACTACTCGAAATGTGTATCTCTCTAGGAATATATTGAAC---TTCAATTTGTCAAATGTGACGTTTCCAAGT---GGCTTGGAAAATCTGGACATTAGTCACAACAAGATTTTCGGAAGCATACCTCCACAAATGACTCAGATA---CCTTTGCAGTCCCTGAACATGAGTTACAACAGGCTGTGTGGCCAGATTCCTGTAGGTGGTAAG------CTGCAG---AGCTTTGATAACTTCACATATTTCCATAATAGGTGCTTGTGCGGGGTTCCCCTT---GAAAAC---TGCAAA---------------
gnl|Poptr1|583623 ATGAATACCCTTTTC---------------------CTTTCCCTACTCATT---------------------------------------------------------------------------------------------------------------------------TCCAGTACCCTTCTTTCACTCTCCCTCTCA---------------------------------------AAAGAACTTTGCAATCCCCAAGATAAACAGGTTCTCCTCCAAATCAAAAAAGATTTTGGCGATCCTTACCTCTTAGCCTCATGGAAGTCAGATACTGAT---------TGCTGCACAGACTGGTACCAGGTTGAGTGTGACTCCACAACC---------------------------AACCGCATCATTTCTCTCACCGTTTTTGCTGGC------------AACCTTTCTGGC---CAAATCCCC---GCTGCAGTTGGGGACTTGCCCTATCTCCAGAACCTTGTGTTTCGCAAGCTGACTGATATTACAGGCCCCGTACAGCCCGCCATTGCCAAGCTCGTACACCTAACGTTTCTCAGACTTGACAGGCTAAATCTCACAGGGACAGTACCTGACTTTCTCAGC---CAGCTCAAGAATCTCACATACTTGGACCTCTCTTTTAACGGCTTCTCTGGATCAATACCAAGCTCACTAGCTTTGCTGCCAAATCTTGGT---GCTCTTCACTTGGACAGGAACAAGCTTACGGGCTCGATCCCAGAATCATTTGGTACCTTTAAAGGC---------------AGCGTACCGGATCTTTACTTGTCTCACAACCAACTTACTGGAGAAATCCCTGCATCATTA---GGGAACATGGACTTC------------AGCGTCATTGATTTATCTCGCAACAAACTTGTT---GGTGATGCTTCCATGTTATTTGGGCTAAAC---AAAACTACTAATAATGTGTATCTCTCCAGGAATCTATTCGAA---TTCAATTTGTCAAATGTGGTATTTCCAAGT---ACCATGGAAAATCTGGACATTAATCACAACAAGATTTTCGGTAGCATTCCTCCACAAATGACTCAGCTA---CCTTTGCAGTCCCTGAACGTGAGTTACAACAGGCTGTGTGGCCAGATTCCGGTAGGTGGTAAG------TTGCAG---AGCTTTGATTACTCCACTTATTTCCATAACAGGTGCTTGTGCGGAGCTCCACTT---GGAAAC---TGCAAA---------------
gnl|Poptr1|583622 ATGAAAACCCTCTTC---------------------------------------------------------------------------------------------------------------------------------------------------------------------AATCTTCTTTCGCTCTCCCTTTCA---------------------------------------GAAGAACTTTGCAATTCCCGTGATCAAAAAGTT---CTCCAAATTAAAAAACATTTTGGTGATCCTTACCACCTAGCCTCATGGCTGCCAGGCACTGAC---------TGCTGCACAGCTTGGAACCAGGTGGAGTGTGACCCCACCACC---------------------------AACCGCGTAGTTTCCCTAAGAATTTTTTCTGGC------------AACCTTTCTGGT---GAAATCCCT---GCTGAAGTCGGGGACTTGCCCTATCTCAAAACCCTTGAGTTCCACAAGTTGACAAATATTACCGGCCCCATACCAACCTCCATTTCCAAGCTCATACACCTCATTTCACTCACACTTAGCCGGCTCAACCTCACTGGCCCAGTACCTGACTCTCTTAGC---AACCTCAAGAATCTGAGAGTATTGGACCTGTCTTTCAACAGCCTTTCAGGATCAATACCAAGCTCACTCGCTTTACTGCCAGAAATTGAT---ATTCTTGGCTTGGACAGGAACAAGCTTACTGGTCCAATCCCAGAATCATTTGGCAACTTTGTAGGC---------------AGAGTACCGGGTATTTCCCTGTCTCATAACCAACTTTCTGGTAAAATCCCCGCTTCACTA---GACAACAGAAACTTT------------CGTTTGGTTGATTTCTCGCGCAACAAACTTGAA---------------------------------------------------------------GGGAATTTGCTGGAG---TTTAATTTTTCAAAGGTGGTGTTTCCAACC---ACCTTGACATATTTGGATATTAACCACAACAAGATTTTCGGAAGCATTCCTACTCAGATGACTGAGTTA---AGTTTCCTGTCCTTGAACGTGAGTTACAACAGGCTTTGCGGTCTGATACCCCAAGGTGGTAAG------TTGCCG---AGGTTAGATTACACCGCATATTTCCATAACAGGTGCTTGTGCGGCACTCCACTG---GAAAGC---TGCAAG---------------
gnl|Poptr1|667401 ATGAAAGCCCTCTTC---------------------ATCTCCTTACTT------------------------------------------------------------------------------------------------------------------------------GTTCTCAATCTCCTTTCACTCTCCTTTTCA------------------------------------------GAACTTTGCAATCCCCACGATAAAAAAGTTCTCCTCCAAATTAAAAACCATTTTGGTGATCCTTACCTCCTAGCCTCATGGCTATCGGACACGGAC---------TGCTGCACATCTTGGAACGCGGTGGAGTGTGACCCTACCACC---------------------------AACCGCATTGTTTCCCTAAGAATCTTTTCTGGC------------GACCTTTCTGGT---GAAATCCCT---GCTGAAGTTGGGGACTTGCCCTATCTCGAGACCCTTGAGTTCCACAAGCTGACAAATATTACAGGCCCGATACCGCCCTCCATTTCCAATCTCATACATCTCATTTCACTCAGACTTAGCCGACTCAACCTCACTGGCCCAGTACCTGACTCTCTTAGC---AAACTCAAGAATCTGAGAGTATTGGTCCTGTCTTTCAACAGCCTCTCAGGATCAATACCAAGTTCACTCGCTTTAATGCCGGAAATTGAT---ATTCTTGAATTGGATAGGAATAATCTTACTGGTCCAATCCCAGAATCATTTGGCAACTTTGCAGGC---------------AGAGTACCGGGTATTTCCCTGTCTCATAACCAACTTTCTGGTAAAATCCCTGCTTCATTA---GACAACACAGACTTT------------CGTTTGATTGATTTCTCACGCAACAAACTTGAA---GGTGATGCTTCCATGCTTTTTGGGCCAAAC---AAAACTAGTGGAAGTGTGGATCTCTCCAGGAATTTGCTGGAG---TTTAATCTTTCAAAGGTGGTGTTTCCCAAC---ACTTTGACATATTTGGATGTTAATCACAACAAGATTTTCGGGAGCATTCCTACTCAGATGACTCAGTTA---AATTACCTGTCCTTGAACGTGAGTTACAACAGGCTTTGCGGTCAGATTCCCCAAGGTGGTAAA------TTACAG---ACCTTAGATTACACCGCATATTTCCATAACAGGTGCTTGTGCGGCGCTCCACTG---GCAAGC---TGCAAA---------------
gnl|Arath7|AT5G06860 ATGGATAAGACAGCG---------------ACATTGTGTCTCTTGTTC------------------------------------------------------------------------------------------------------------------------------TTGTTCACATTCCTCACGACCTGTTTGTCT---------------------------------------AAAGATCTCTGTAACCAAAATGACAAAAACACCCTCCTCAAGATCAAGAAATCTCTAAACAACCCTTATCACCTCGCTTCATGGGACCCTCAAACCGAC---------TGTTGC---TCCTGGTACTGCCTTGAGTGCGGCGACGCCACCGTTAAC---------------------CACCGTGTTACCGCCTTAACCATATTCTCCGGC------------CAGATCTCCGGT---CAGATCCCG---GCTGAAGTCGGTGACTTGCCGTATCTTGAGACCCTTGTCTTCCGCAAACTCTCTAACCTCACCGGTACAATCCAACCCACCATCGCCAAACTCAAGAACCTCCGAATGCTCAGGCTCAGCTGGACGAATCTGACAGGTCCAATTCCTGACTTTATAAGT---CAGCTCAAGAATCTCGAGTTCTTAGAACTTTCCTTCAATGATCTCTCTGGTTCCATTCCAAGTTCTCTCTCTACGTTACCTAAAATCTTG---GCTCTTGAACTTAGCAGGAACAAACTTACAGGTTCCATACCAGAGTCATTTGGGTCGTTTCCAGGA---------------ACAGTCCCTGACCTTCGCCTATCACATAACCAGCTCTCCGGTCCAATACCCAAATCATTA---GGCAACATCGACTTT------------AACCGGATCGATTTATCCCGCAACAAGCTCCAA---GGTGATGCTTCGATGTTGTTTGGTTCCAAC---AAAACAACCTGGTCTATTGACTTATCAAGAAACATGTTCCAG---TTCGATATCTCAAAGGTTGATATCCCTAAA---ACACTTGGTATCTTGGACTTGAACCACAATGGGATCACTGGGAATATTCCGGTGCAGTGGACTGAAGCT---CCTCTTCAGTTCTTCAATGTTAGCTACAACAAACTGTGTGGACACATCCCAACTGGAGGGAAA------CTTCAG---ACATTTGATTCTTATTCCTATTTTCACAACAAGTGTTTGTGTGGTGCTCCTCTT---GAAATT---TGCAAG---------------
gnl|Arath7|AT5G06870 ATGGATAAGACAATG---------------ACACTGTTCTTGCTCTTG------------------------------------------------------------------------------------------------------------------------------TCCACTCTCCTCCTCACGACTTCTTTAGCT---------------------------------------AAAGATCTCTGTCATAAAGATGACAAAACTACCCTCCTCAAGATCAAGAAATCCCTAAACAACCCTTACCACCTCGCCTCATGGGATCCCAAAACCGAC---------TGTTGC---TCTTGGTACTGCCTCGAGTGCGGCGACGCTACTGTCAAC---------------------CACCGTGTCACTTCCCTAATCATACAAGACGGC------------GAGATCTCCGGT---CAGATCCCC---CCTGAAGTCGGTGACTTACCGTATCTTACATCCCTTATCTTCCGCAAACTCACTAACCTCACTGGTCACATCCAACCCACTATCGCCAAGCTCAAGAACCTCACTTTTCTCAGACTAAGCTGGACCAATCTCACCGGTCCGGTTCCTGAGTTTCTGAGT---CAGCTCAAGAATCTTGAGTACATTGACCTTTCCTTCAATGACCTCTCTGGTTCCATACCTAGTTCCCTCTCTTCATTACGTAAACTCGAG---TATCTTGAACTTAGTAGGAACAAGCTTACAGGTCCGATACCAGAGTCATTTGGGACGTTTTCAGGA---------------AAGGTCCCTAGTCTTTTCCTATCACACAACCAGCTCTCTGGTACTATACCAAAGTCACTA---GGCAATCCCGACTTT------------TACCGCATCGATTTATCTCGGAACAAGCTTCAA---GGCGATGCTTCAATCTTGTTTGGAGCTAAA---AAAACAACATGGATCGTTGATATATCAAGAAACATGTTCCAG---TTCGATCTCTCCAAGGTTAAGCTCGCTAAG---ACACTTAATAACTTGGACATGAATCACAATGGCATCACAGGGAGTATTCCGGCTGAGTGGAGCAAAGCT---TATTTTCAGTTACTGAATGTTAGCTATAACAGACTGTGTGGACGCATCCCCAAAGGAGAGTAT------ATTCAA---AGATTTGATTCTTATTCCTTTTTCCACAACAAGTGTTTATGTGGTGCACCTCTT---CCTAGT---TGCAAG---------------
gnl|Carpa1|supercontig_16.41 ATGGAACCCCTTCAA---------AAATTTTCCTTCCTGATCATCATC------------------------------------------------------------------------------------------------------------------------------TTCTTCGCCATCCTCTCTCCATCTTTCTCA------------------------------------------GACCGCTGCAACCCAGAAGACAAAAAAGTTCTCCTCAAGATAAAAAAAGCACTACACAATCCTTACCACCTTGCCTCATGGAACCCAGAAGTCGAC---------TGCTGC---ATATGGTACTCACTCAAATGCAGCCGCACCACC---------------------------AACCGAGTATATAAACTCACCATCTTCGCCGGC------------CAGATCAACGGT---CAAATCCCG---GCCGAAGTCGGCGACCTTCCCTTCCTCGAAACCCTAATGTTCCACAAACTAACCAACATCACTGGCCCAGTCCAACCCGCCATTGCCAAACTCACCAACCTCAAGTACCTTGATCTTAGCTGGAATCATCTCTCCGGCCCAGTTCCCGACTTTCTCAGC---CAGCTCAAGAACCTAATCTTCTTGGATCTTTCATTTAATCAACTCTCTGGGTCTATCCCAAGCTCGCTCTCCACCCTTCCAAACCTTACA---TCCATCCGCCTGGACAGAAACAATCTCACCGGTCAAATACCGATGTCCTTCGGTTCCTTCGCCGGA---------------GAATTTCCATACTTAATCCTGTCTCACAACAAGCTTTCCGGCAGCATACCGGCATCATTG---GGTAAAAAGGACTTC------------GGCAACCTTGATTTGTCGAGGAACAGGCTCGAA---GGCGATGCGTCGATGGTGTTCAACTCC------AAAACCAGGTGG---ATTGATCTGTCGAGGAACTTATTGGAG---TTTGATTTTTCGAAAGTGGAGTTGTCGGAG---AACTTAACATGGTTGGATCTGAACCATAACAAGATTACAGGGAGTCTGCCG---GAGTCAGCGATTGTA---AGCTTGCAGTTCTTGAATGTGAGCTACAACAGACTGTGTGGAGAGATCCCAGTCGGCGGCGAT------TTACAG---AGGTTCGATTACACTGCGTATTTTCACAATCGGTGCTTGTGCGGTGCTCCTCTT---CCGCCC---TGCAAG---------------
gnl|Carpa1|supercontig_85.96 ATGAAAGCCCTTCTC---------------------CACTTCATCGTC------------------------------------------------------------------------------------------------------------------------------GGTTTCCTCATCCTCTCTCCTTCCCTCGGC------------------------------------------GAGCTCTGCAACACAGAAGACAAAAAAGTCCTCCTCAAGATCAAGAAAGCCCTACACAACCCTTACCACCTTGTCTCATGGGATCCTAAAACAGAC---------TGCTGT---ACCTGGTACTGCGTCCATTGTCATGACACCACC---------------------------CACCGGATCGACCAGCTAAATATATTCTCCGGC------------GATATCAACGGC---CAAATCCCG---CCGGAAGTCGGTGACCTTCCCTTCCTCGATTATCTAGTCTTCCGCAAACTCACAAACCTCACCGGCACTATACCACCCACCATAGCCAAACTCAAGAACCTCGTCTCCCTCACCCTCAGCTGGACAGACCTCTCTGGCCCAGTTCCAGGCTTTCTCAGC---CAGCTCAAGAACCTAGACTACTTGGATCTTTCCTTTAACAAACTCTCCGGCACCATACCTAGCTCCTTCTCTTCCTTCCCCAAGCTTCGC---ACTCTTCACTTGGACAGAAACAAGCTTACCGGGTCGATACCGGAGTCTTTCGGATCCTTTCGCGGG---------------GAAGTACCCGACTTGTTCTTGTCCCACAACCAGCTCGCTGGTAAGCTTCCAGTCTCGCTA---GGGAAAATGCAGTTT------------AGAACTATTGATTTGTCGTGGAACAGGCTTCAG---GGTGACGCGTCCATGTTGTTTAACACG------CAAACCATGGTG---ATTATTCTGTCGAGGAACTCTTTTGAG---TTTGATCTTTCGAAAGTGAAGTTACCCAGA---AGCTTGGTGTGGCTGGATCTGAGCCACAACAGAATCAGAGGTAGCTTACCGGCAGGGTTGGCCCGGCTT---CAGTTGCAGTTCCTGAACGTAAGCTATAACTTTCTGTGTGGGAAGATCCCGGACGGCGAAGAG------CTGGGG---AGGTTCGATTCGTCGTCTTACTTTCATAACCGGTGCCTGTGCGGTGCCCCTCTG---CAACCA---TGCAAGCTGAAG---------
gnl|Orysa5|Os05g01430 ATGGCGCGCGCCGTC---------------------GTCCTGCTCCTG------------------------------------------------------------------------------------------------------------------------------CTGGCGGTGGCGGCGTTGAGCTGCACTAGT---------------------------GCGGCGGCGTCGGGGCCGAGCTGCCACGCCGACGACAGCGCCGCTCTGCTGGCCGTGAAGGCGGCCTTCAACAACGCCTCC---TTCGAGTACTGGACGCCCGAATTCCCC---------TGCTGC---GACTGGTACGGCGTCGACTGCGGC---GACGACTACCTCCCCTCCGAC------------GACCGCGTCATCAACCTCGCCATCACACGCGAC---------GACAACATCACCGGC---ACCATCCCCGGCGACGCCATCGCCGGCCTCACCCGCCTCCGGTACATCACCTTCTTCAAGGTCCCAGGCATCACGGGCCCCATCCCCGCCGCGCTCGCCAACATCTCCGGCCTCAGGGTGCTCACCATCTCCCACACCGCCGTCTCCGGCCCCATCCCGTCCTTCATCGGCGACAAGTTCACCGACCTCGGAATCCTCGATCTCTCCTTCAACTCGCTCACCGGCGCCATCCCGGCGAGCCTCGCCAAGCCCCCGAAGCTGAAC---TCCATCGACCTCAGCCGCAACCGCCTCACCGGGAGCATCCCGCGGCTGCTGCTGAGCAAGGCCGGG---------------CAGCAAGCGTTCCTGACGATGTCCCACAACAACCTGACGGGGAGGATCCCGGCGGAGTTC---GGCGCCGTCAACTTC------------GTGCAGATCGACCTGTCGCGCAACCAGCTCACC---GGCGACGCGTCGATGCTGTTCGGGTCGGGGAAGAAGGAGCTCGTCAGCGCGTACCTGTCGCGCAACGCGCTGAGC---TTCAACATGTCGCAGCTGCAGCTGCCGGAA---GAGCTGAATTTCCTGGACGTGAGCCACAACTCCATCTACGGCAGCATCCCGGCGCAGATGGCCAACATGACGGACATGCAGCTGCTCAACGTCAGCTACAACAGGCTCTGCGGCGTGGTGCCCACCGGCGGCAAC------ATGCCC---AGCTTCGATGCCTACTGCTTCCAGCACAACAAGTGCCTCTGCGGCGCGCCGCTT---TCTCAC---TGCACCCAT------------
gnl|Orysa5|Os05g01444 ATGCGTCGTTTGATTGTTTTGTTCAAAGCGGTTGGCGCCAAACTCCTTCCATCTGAACAACTCGCCAATCTGATTACTCCCTCTCCGTCTACATATATATACCCCCACACCCACATCGTTCAAGATAAGCTGAGACAAAATCGATCGGAGGTCGAAATGGTGCGCGCCATCGGGCCCCTGCTCCTGCTCGCCCACGTGCTCGTGTTCGTGGTGTCCATTGCGGCGGCGGCGGCGCCCGTGCGACGGCCACGCTGCGACGCCGGCGACCGCGCCGCGCTACTCGCCGTGAAGGCGGCCTTCAACAACGCGTCCTACTTCCAGTCCTGGACGCCCGACATCGCC---------TGCTGC---CACTGGTACGGCGTCGACTGCGGCGGCGACGACTACGACTAC---GACCCCACCGACGGCGACCGCGTCCTCAGCCTCGCCATCATACGCGAT---------GACAACGTCACCGGC---GGCATACCAGGCGACGCCATCGCCCGCCTCACCCGCCTCCAGGAGCTCATGTTCTTCAAGGTCCCCGGCGTCACCGGCCCCATCCCCGCCGCGCTCGCCACGCTCACCGCCCTCAGGGAGCTCACCATCTCCCGCACCGCCCTCTCCGGCTCCATCCCTTCCTTCATCGGCGACAAGTTCACCGCGCTCCAGTCTCTCGACCTCTCCTTCAACTCGCTCACCGGCGCCATCCCGGCGAGCCTCGCCAAGCCCCCGAAGCTCATC---TCCATCGACCTCAGCCGCAACCAGCTCACCGGGAGCATCCCGCGGCTGCTGCTGAGCAAGGCCGGG---------------CAGCAAGCGTTCCTGACGCTGTCACACAACAACCTGTCCGGGAGGATCCCGGCGGCGTTC---GGCGCCGTCAACTTC------------GTGCAGATCGACCTGTCGCGAAACCAGCTCACC---GGCGACGCGTCGATGCTGTTCGGGTCGGGGAAGAAGGAGCTCGGCAGCGTCTACCTGTCGCGCAACGCGCTGAGC---TTCGACATGTCGGAGCTGCGGCTGCCGGAG---CGGCTGAGCTTCCTGGACGTGAGCCACAACGCCATCCGCGGCGGCATCCCGGCGCAGGTGGCGAATCTGAGCAACCTGCAGCTGCTCAACGTCAGCTACAACAGGATGTGCGGCGAGGTGCCCACCGGCGGCAAC------ATGGCG---AGGTTCGACGCCTACTGCTTCCAGCACAACAAGTGCCTCTGCGGTGCGCCGCTC---GCCGCC---TGCCAT---------------
gnl|Sorbi1|Sb09g000430.1 ATGGCCGCCGCCGCCTCCTCCTCCTCACAGCAGCAAATCCGTCCACTG------------------------------------------------------------------------------------------------------------------------------GTGGGCGCCGCCGCGTTTCTTGCTGTGTGGTGCCTCGTCGTCGGCACGGCCAGGTCGTCGTCGTCGATGCAGATGCAGTGCCACGAGGAGGACCAGGAGGCGCTGCTGGCGGTGAACTCGGCGCTGGGCAGCCCGTACCACTTCGCGTCGTGGACGCCCGACACCTTC---------TGCTGC---GACTGGTACGACGTGGACTGCGACAACACCACG---------------------------GGCCGCGTCGTCGGCCTCACCGTCCTCGGCGAC---------GGCAACCTCACGGGC---GCCATCCCG---GACGCCATCGCCAACCTCACCAACCTCCGCACGCTGGTCCTCCGCCACCTCCCGGGCCTCACGGGCAACATCCCGGACTCGCTCGCGCTGCTCTCCAACCTCTCCCAGCTCACCATCTCCTCCACGGGCGTCTCCGGCCCCGTCCCGGAGTTCCTCTCC---CAGCTCACGGAGCTCACCATGCTCGACCTCTCCTTCAACTCTTTCGAGGGCACCATCCCGGCGTCGCTCGCCGACCTGCCCAGCCTCTCC---ACCATCGACCTCAGCCGCAACCGCCTCTCGGGCCCCGTCCCGTCGCTGCTCCTCACCAAGTGCTGC---ACCGACGATCAGCAGGCGGCGTACCTCCGGCTGTCGCACAACAACTTCTCCGGCGCCATCCCCGCCGGGTTC---GCCGCCGTCAGCTTC------------GCGCATCTGGACCTGTCGCGCAACGCCTTCACC---GGCGACGCGTCGGGAGTGCTGGGCAAGGGG---AAGCCGCTGCAGCACCTGGACCTGTCCCGCAACGGCTTCGCC---TTCAGCCTCACGGCGGTGGAGCTGCCGGAG---CAGCTGAGCTACATGGACCTGAGCCACAACGCCATCCGGGGACGCATCCCGGCGCAGGTGGCGGACCTCGCCGGGCTGCAGCTCTTCAACGTCAGCTACAACAAGATGTGCGGCGTGGTGCCGACGGGAGGGAAC------ATGGAC---AAGTTCGACGCCTACAGCTACCAGCACAACAAGTGCCTCTGCGGCACGCCGCTG---CCGTCC---TGCGGACACCGTAATTTC---
gnl|Orysa5|Os05g01370 ATGGATGTGAAGCTC------------------CTGCTGCTGCTGCTG------------------------------------------------------------------------------------------------------------------------------CTGTCCGTCCTCCTCCTGTCTGCTGCCTCC---------ATGGCCAAGGACGACGATGAGCAGCAGCAGAAGGTGCAATGCCATGAGGACGACGAGGCGGCGCTTCTGGCCATCGACGACGCCCTCGGGAACCCCTACAATTTGGCGTCGTGGACGCGCAACACCTCC---------TGCTGC---GACTGGTACGACGTGGACTGCGACCAGGACTCT---------------------------GGCCGCGTCGTCTCCCTCTCCGTCTTCCAGGAC---------ACCAACCTCACCGGC---GCCATCCCC---GACGCCATCGCCAACCTCACCCACCTCCGCACCCTCCTCCTCCACCACCTCCCCAGCCTCTCCGGCCCCATCCCCGACTCCCTCGCCGCCCTCACCGACCTCACCCACCTCACCATCTCCTGGACCGCCGTCTCCGGCCCCGTCCCCTCCTTCCTCGCC---AACCTCACCTCCCTCACCATGCTCGATCTCTCCTTCAACTCCCTCACCGGCCTCATCCCGCCCTCCCTCGCCGCCCTCACCAATCTCTCC---GCCATCAACCTCAGCCGCAACCGCCTCTCCGGCCCCATCCCGCCGGGCCTCTTCTCCAACCTGCAGCTGCAGGACGACGACGACGAGGTGTACCTCCGGCTGTCGCACAACAACCTGTCCGGGAGCGTCCCGGCGGACCTGCTGGCGGCGGCGAACCTG------------GCGCTGGTGGACCTGTCGCGGAACGCGCTGACC---GGCGACGCGTCGGCGGTGTTC------------CGGCGGGCAAGGTACGTGGACCTGTCGCGAAACGGCTTCGTC---TTCAACATGTCCGGCGTGGAGTTCGCGGAG---GAGACGTACTACGTGGACGTGAGCCACAACGCCATCCGCGGGGGGATCCCGGCGCAGGTGGCCAACCTCACCAACCTGCAGACGTTCAACGTCAGCTACAACAAGATGTGCGGCGCGGTGCCCGCC---------------ATGCCC---AGGTTCGACGCCTACTGCTACCAACACAACAAATGCCTCTGCGGCGCTCCCCTC---GCCACCGCCTGCCGTCGTCGA---------
gnl|Orysa5|Os05g01380 ATGCGCGCCATGGTC---------------------------------------------------------------------------------------------------------------------------------------------------------------GTCGTTCTTGTGCTCGCCGCGGCCGGCGCC---------------------GCCGCTGCCACCACGAAGAAGAAGGAGTGCAACGCCGGCGACAAGGCCGCACTGCTGGCCATCAAGAAGGCCCTCGGCGACCCCTACCACTTCGCCTCCTGGACGCCCGACAACCTC---------TGCTGC---GAATGGTACGACGTCACCTGCGACGACACCACC---------------------------GACCGCGTCGTCGGCCTCTCCGTCTTCCAGGAC---------GCCAACCTCACCGGC---ACCATCCCC---GACGCCGTCGCCGGCCTCACCCACCTCCGCACCCTCACGTGGCACCACCTCCCCCAGATCTCCGGCCCCATCCCGCCGGCGATCGCCAAGCTCAACCGCCTCTCCCTCCTCATCATCTCCTGGACCGCCGTCTCCGGCCCCGTCCCCTCCTTCCTCGGC---GGGCTCAAGAGCCTCACCCTCCTCGATCTCTCCTTCAACTCCCTCACCGGCGCCATCCCGCCGTCGCTCGCCGCCCTCCCCTTCCTCAGC---GGCATCGACATCAGCCGCAACCGCCTCACCGGCCCCCTGCCGCCGGCGCTCTTCAGCAAGCTCAAC---ACCACGCAGCAGGGCGGCGCCTACCTGAGGCTGTCGCGGAACAACCTCACCGGCGGCATCCCGGCCGAGTAC---GGCGGCGTGGCGTTC------------GAGGTGATGGACCTGTCGCGCAACGCGCTGAGC---------------------------------------------------------------------------------TTCGACATGACCGGGCTGCGGCTGCAGGAA---GGGGTGAGCTCGCTGGACCTCAGCCACAACATGCTGTACGGCGGCGTGCCGGCGCAGGTGGCCGGGCTGAGCAGCCTGCAGGACTTCAACGTCAGCTACAACCGCCTCTGCGGCGAGCTGCCCGCCGGC------------GCCGCG---AGGTTCGATCAGTACTCCTTCTTCCACAACAAGTGCCTCTGCGGACCGCCGCTC---CCTACTCCCTGCAAT---------------
gnl|Sorbi1|Sb09g000440.1 ATGAAGACGACGGCG---------CCGATGCGCAAGTACTCCCTCGTC------------------------------------------------------------------------------------------------------------------------------GTCGTCCTCCTCGCTGCAGCTGCGGCTTCGGCTTCGGCTTCG---GCTGCCGCCGCCTCCTCAAGCAAGGCGGACCGCTGCCATTCCGACGACAAGAGAGCGCTGCTGGCTATCAAGGCGGCGCTCGGCAACCCGTATCACTTTGCGTCGTGGACACCCGACAACCCC---------TGCTGC---GACTGGTACGACGTCGATTTCGACGCCACCAAC---------------------------GGCCGCGTCGTCGGCCTCTCCATCTTCCAGGAC---------GCCAACCTCACGGGC---ACCATCCCC---GACGCCATCGCCGGCCTCGTCCACCTCCGGAACCTCATGCTGCACCACCTCCCGGGCATCTCCGGCCCCATCCCGCCCGCCATCGCCACGCTCTCCAACCTCTCCACGCTCACCATCTCCTACACCGGCGTGTCCGGCCCCGTGCCATCGTTCCTGGGC---AAGCTCACTGCGCTCACCTTGCTGGATCTGCCATTCAACTCCCTCACGGGCGCCATCCCGCCGTCGCTCGCCGCCCTCCCGTACCTCTCC---GGGATCGACCTCAGCCGCAACCGCCTCACCGGCGCCATCCCTCCGCTGCTCCTCAGCAGGTCCCCC---------------GACCAGGCCTACCTCGTGCTGTCGCACAACAACCTGTCCGGCGCCATCCCCGCCGAGTTC---GCCGCCGTCAACTTC------------GCGCACCTCGACCTGTCGCGTAACGCACTCACGGGCGGCGACGCGTCGGGCCTGTTCGGCCGTGGA---AAGGAGCTGCAGTACCTGGACCTGTCGCGCAACGCCCTGAGC---TTCAATCTCTCCGGCGTGGAGCTGCCGGAG---CAGCTCTACTTCGTGGACGTAAGCCACAACGCCATCTACGGCGGCATCCCGGCGCAGGTGGCGAACCTGACCAACCTGCACTTCTTCAACGTCAGCTACAACCGCCTCTGCGGCGGCGTGCCCACCGGCGGCAAC------ATGGCG---AGGTTGGATGCCTACAACTACCAGCACAACAAGTGCCTGTGTGGAACTCCGCTG---CCGACA---TGCAAG---------------
gnl|Sorbi1|Sb09g000450.1 ATGAAGATGATGCGC---------------------------TCCTTC------------------------------------------------------------------------------------------------------------------------------ATCTTCGTCCTCCTGTTCCTCGCCGCTGCATCACCACCAGCTGGAGCATCCGCCGACTCCTCCAGCAAGCAGGACCGGTGCCACTCGGGCGACAAGGCGGCGCTGCTGGCCATCAAGGCGGCGCTCGGCAACCCATACCACTTCGCGTCGTGGACACCCGACAACCCC---------TGCTGC---GACTGGTACGACGTCGACTGCGACGCCGCCACC---------------------------GGCCGCGTCGTCGGCCTCGCCGTGTTCCAGGAC---------GCCAACCTGACGGGC---ACCATCCCG---GACGCCATCGCGGGGCTCGTCCACCTCCAGAACCTCATGCTGCACCACCTCCCGGGCATCTCTGGCCCCATCCCACAGGCCATCGCCAGGCTCTCCAACCTCTCCTTCCTCACCATCTCCTGGACGGGCGTCTCCGGCCCCGTGCCGTCGTTCCTGGGC---TCGCTCACCAGGCTCAACCAGCTCGACCTCTCCTTCAACTCCCTCGCCGGCGCCGTCCCGGCCTCGCTCGCCGCGCTGCCCAGCCTCTAC---AGCATCGACATCAGCCGCAACCGCCTCACGGGCTCCCTGCCGCCGCCGCTCTTCAGCAAGCTTAAG------------GCGCAGGAGGCGTACCTCCGGCTGTCGCACAACAACCTCACCGGCACCGTCCCAGCCGAGTTC---ACGGCGGTGGCGTTC------------GCGCAGGTCGACCTGTCCCGGAACGCCTTCGCC---GGCGACGCGTCCGGCCTGTTCGGCAGGGCG---AAGCCGGTGCAGCAGATGGACCTGTCGCGCAACGCTTTCAGA---TTCAACCTGTCCACCGTGGAGCTGCCGGAG---CAGCTCATCTCGCTGGACCTCAGCCACAACGCCATCTACGGCGGCATCCCGGCGCAGGTGGCGAACCTGACCAACCTGCAGTTCTTCAACGTCAGCTACAACCGCCTCTGCGGCGCGGTGCCCACCGGCGGCAAC------ACGGCG---AGCTTCGATGCCTCCAGCTACCAGCACAACAGGTGCTTGTGTGGGACTCCGCTT---GCTGATCCCTGCAAG---------------
