# Supplementary material for: Phylogenetic analysis of pectin-related gene families in Physcomitrella patens and nine other plant species yields evolutionary insights into cell walls
Source: BMC Plant Biol. 2014 Mar 26;14:79. doi: 10.1186/1471-2229-14-79 (PMC4108027; doi:10.1186/1471-2229-14-79)
Supplement: Additional file 26 — PMEfamilyalignment.phy. Phylip gene alignment, .phy. Raw pectin methylesterase alignment. Pectin methylesterase family alignment file. [file 1471-2229-14-79-S26.zip › PMEfamilyalignment.phy]

 315 4998
gi|341684983|gb|JO209595.1| ---------------------------------------------------------------------------------------------------------------------------------------------------------------------------------------------------------------------------------------------------------------------------------------------------------------------------------------------------------------------------------------------------------------------------------------------------------------------------------------------------------------------------------------------------------------------------------------------------------------------------------------------------------------------------------------------------------------------------------------------------------------------------------------------------------------------------------------------------------------------------------------------------------------------------------------------------------------------------------------------------------------------------------------------------------------------------------------------------------------------------------ATGGCGAGGTTCCGCGCCCTCGCTCTTTCTCCCGTGTTGCTGCTC---CTCCTCCCCGTACTGTCTACAGCCAGCGAGAGC------------------------------------------------------GCCCTCGGCTCCGATGAGGAAAACCCAATGATGCTCCCTCGCGTTATGGAAGCCTTCCGTAAACACGTGTCGCAGTACAGCGCAGACGTGGTC------------------------------------------------------------------------------------------CAAACGCACCCCCACGGGCGTGTAATGCGCGAGTCGATGACATCGTCGGACGTG------------GCCTCGTACGTGAAGCTG------------GCGGAC---------------------------------------------------------------------------------------------------------------------------------------------------------------------------------------------------------------------------------------------------------------------------------------------------------------------------------------------------------------------------------------------------------------------------------------------------------------------------------------------------------------------------------------------------------------------------------------------------------------------------------------------------------------------------------------------------------------------------------------------------------------------------------------------------------------------------------------------------------------------------------------------------------------------------------------------------------------------------------------------------------------------------------------------------------------------------------------------------------------------------------------------------------------------------------------------------------------------TCTAAGAGCTGG---------------------------------------------------------------AAGCCC---------------------------------------------------------------------------------------------ACG------------------------------------GCTGTGGTTGCTAAGGAC---------------GGC---TCCGGCGAC---------TTCAAGACCGTGCAGGCGGCGATC---AACGCGCTG---------------------------ACG------GCGAAG------CAG------------AACCGGTGGAAGCCCACCCCCATGCTGCTGTACGTGAAGAAGGGCAAGTAC---GTGGAG---CGCGTCAACATCCCTAAGGGCCTGCCGGAGCTGACGATGGTGGGC---------GACGCAGGTCAGACTGTCATTGTGTACGCTCGGCGCGCG------------------------------GGACGGAATTCCCGGGATGACGGC---AAGCCCATCGAA---ACTGTGGGCACGTCGGTGATGACCAACTTTGCGGACCACTTCACGATGGTGAACATTATCGTGCGC------------------------------AAC---------------TCGGCTCAA------CGGCCCGTGCCTGGTGCG------------------------CTGGGGTATCAGGCTGTGGCGTACAGAACGCAGGGCAACTTCAGCCTT---------------------GCCTACAACTGCTCCTTCTATTCCTACCAG------------GACACGCTCTACGCCCAAAGAGGTCTGCAGCTCTACTACAACTGTTTCATCTTTGGAGAAATTGACTTCATTTTTGGATATGCAAAGGCCATCTTCTANCAGAGCACCATCTACATGGAT---------------------------GCGCTGGGC------TATGCAGGCATTGCTGCACACTTCAGGTTGAAC---CCGTACGTGGACGAGTGCTTTGTCATCATGAACTCAACCATCACCGGCAGG---------------------------------------------------------------------------------------------------AACCAGGGTTTTCTTGGTAGAGCGTGGGGACGTTATGCATGCACCATC---TTTGGCTACAACCAGATGGACAATGTCATCACCCCTTCAGGGTGGGAC---GACTTT------------ATGGTGCCTGGT---------CGG------------------------------------CGGTGG------TCATCACTTTTTGCGGAGTATGGCAACCGTGGCATAGGCTCC------AAC------TTG---GATGGCCGCGTGTGGTGGCAG---------AAGGTCCTCACCCCTCAGCAGGTCCTGTTCTACCTGAGC---CTG------------------------GATTACATTGACCTT------GCG---------ACTTGG---ATGAGGGNGCTGCCCCTTGCGCCGGGCACNAAGGTGGTGAAGCCCACGAAACCTCCTCCCACACCAACAAAGTGCGTA------------------------------------------------GTGACGGAGACCAACAGCTTCAAGCGCAACCGCCTCTGCTGGCTCTGCTGCAATAAGATCCGCACGTCCGTGAGCTTCAAGAACTGCATGCACAACTGTAGGAAGAAGTAG------------------------------------------------------------------------------------------------------------------------------------------------------------------------------------------------------------------------------------------------------------------------------------------------------------------------------------------------------------------------------------------------------------------------------------------------------------------------
gnl|Arath7|AT1G53840 ------------------------------------------------ATGGATTCAGTGAACTCCTTCAAAGGATATGGAAAAGTAGACGAAGCTCAAGATTTAGCATTGAAGAAAAAGACAAGAAAACGTCTACTTCTACTATCCATCTCCGTCGTAGTTCTCATCGCCGTAATAATCGCCGCCGTAGTC------------------------------------------------------------------------------------------GCCACCGTCGTTCACAAGAACAAAAACGAGTCA---------------------------------------------------------------------------------------------------------------------------------------------------------------------------------------------------------------------------------------------------------------------------------------------------------------------------------------------------------------------------------------------------------------------------------------------------------------------------------------------------------------------------------------------------------------------------------------------------------------ACACCGAGTCCACCTCCCGAGTTAACACCATCCACTTCACTCAAAGCCATTTGCAGTGTAACTCGT------------------------------TTCCCTGAATCTTGCATTTCAAGTATCTCAAAGCTTCCATCT------------------------------TCCAACACAACAGATCCAGAGACTCTATTCAAGCTCTCATTGAAAGTAATCATCGATGAG---CTTGATTCGATTTCCGATTTACCGGAGAAGCTA---------------------------------------------TCGAAAGAGACTGAAGACGAAAGAATCAAATCTGCGTTAAGG------GTTTGTGGAGATCTGATCGAAGATGCTTTAGATCGACTCAACGACACTGTTTCCGCCATTGATGACGAA---------------------------------------------------GAAAAGAAGAAAACTTTGTCATCTTCCAAAATCGAAGATCTCAAAACTTGGCTAAGCGCAACGGTAACAGATCACGAG------------ACGTGTTTCGATTCGTTAGATGAGTTGAAACAGAACAAAACAGAGTATGCGAACTCGACGATTACT------------------------------------------------------------------------------------------------------------------------------------------------------------------------------------------------------------------------------------------------------------------------------------------------------------------------------------------------------------------------------------------------------------------------------------------------------------------------------------------------------------------------------------------------------------------------------------CAGAATCTGAAATCGGCAATGAGTAGATCAACG---GAGTTCACAAGTAACAGTCTT---GCAATAGTATCGAAGATTCTTTCTGCGTTA------------------------------------------------------------------------------------------------------------------------------------------------------------------------------------------------------------------------------------------------------------------------AGCGATTTGGGGATTCCGATACACAGGAGAAGAAGACTGATGAGT------------------------------------------------------------------------------------------------------------------------------------------------------------CATCATCATCAGCAAAGTGTGGATTTTGAGAAATGG------------------------------------------------------------GCACGACGGAGGTTGTTGCAA---------------------------------------------------------------ACGGCAGGTTTAAAGCCTGAT------------------------------------GTGACGGTGGCGGGTGAT---------------GGA---ACCGGTGAT---------GTGTTGACTGTGAATGAAGCGGTG---GCTAAGGTG---------------------------CCG------AAGAAG------AGT------------TTGAAGATG------------TTTGTGATTTATGTGAAGAGTGGAACTTAT---GTTGAG---AATGTTGTGATGGATAAGAGTAAATGGAACGTTATGATTTACGGT------GACGGCAAAGGGAAGACCATTATTTCCGGCAGCAAGAACTTC---------------------------------------------GTCGACGGG---ACTCCT---------ACTTACGAAACGGCGACGTTTGCTATACAAGGCAAAGGATTTATAATGAAGGATATTGGAATCATA------------------------------AAC---------------ACCGCGGGA---------GCA------------------------------------GCAAAACACCAAGCTGTGGCATTCCGATCAGGCTCTGATTTCTCAGTC---------------------TATTACCAATGCTCATTCGATGGTTTTCAA------------GACACTCTTTACCCTCACTCCAACCGCCAATTCTACCGTGACTGCGACGTTACTGGGACAATCGACTTCATTTTCGGAAGTGCTGCGGTCGTTTTCCAAGGCTGCAAAATCATGCCTCGC------------CAGCCTCTTTCT---AAC---CAA------TTCAACACCATAACCGCTCAGGGCAAAAAAGAT---CCGAACCAAAGCTCGGGGATGTCGATTCAACGATGCACTATCTCCGCAAAC------GGCAATGTG---ATTGCT------------------------------------------------------------------------------CCCACGTATCTTGGCCGGCCGTGGAAGGAGTTTTCCACGACGGTT---ATTATGGAGACGGTGATTGGAGCAGTGGTTCGACCGTCCGGGTGGATG---TCATGG------------GTT------TCT---------GGA------------------GTTGAT------------CCACCAGCA---AGTATTGTCTACGGAGAGTATAAGAATACGGGCCCGGGTTCA------GAT------GTA---ACGCAGAGAGTTAAATGGGCTGGATATAAACCGGTTATGTCGGACGCCGAGGCTGCGAAGTTTACAGTG---GCT------------------------ACGCTTTTACACGGA------GCT---------GATTGG---ATACCGGCAACA---------GGA------------------------------------------------------------------------------------------------------GTG---ATC---AATCAG------------CTATCT---------------------------------------------------------------------------------------------------------------------------------------------------------------------------------------------------------------------------------------------------------------------------------------------------------------------------------------------------------------------------------------------------------------------------------------------------------------------------------------------------------------------------------------------------
AT3G14300.1|PACid:19660882 ------------------------------------ATGGATACTGTCAAGTCAATCAACAAAGGCTATGGCAAAGTTGACGAAACTCAAGATTTGGCGTTG------AAGAGAAAGACGAGAAAGCGTTTGTATCAAATA---GGCATTTCCGTGGCAGTTCTGGTGGCGATTATCATCAGCTCCACCGTC------------------------------------------------------------------------------------------ACCATCGCAATTCACAGCCGGAAAGGCAATTCACCACATCCAACACCGAGTTCAGTCCCCGAGTTGACTCCCGCCGCTTCACTCAAAACTGTGTGTAGCGTAACTAATTACCCTGTTTCTTGCTTCTCAAGCATCTCGAAGCTTCCATTGTCCAACACGACGGATCCGGAGGTTATATTCAGGCTTTCTTTACAAGTTGTCATTGACGAACTCAACTCAATCGTTGAGTTACCGAAGAAGCTCGCTGAAGAGACGGACGATGAGGGACTCAAATCGGCGCTTAGTGTTTGCGAACATCTGTTAGACCTCGCTATTGATCGTGTTAACGAAACTGTTTCCGCCATGGAAGTTGTTGACGGGAAGAAGATTTTGAATGCTGCGACCATTGACGATCTCCTTACTTGGCTCAGCGCCGCTGTGACATACCACGGAACGTGTCTCGACGCGCTTGATGAAATCAGCCACACGAATTCAGCAATCCCACTGAAGCTTAAATCTGGCATGGTTAACTCGACCGAGTTCACAAGTAACAGCTTAGCGATCGTTGCGAAGATTCTCTCTACAATAAGCGATTTTGGGATCCCGATTCACGGGAGACGGCTTCTAAACTCATCACCACATGCAACACCAATTTCAGTCCCCAAGTTGACTCCCGCCGCTTCACTCAGAAATGTATGCAGCGTAACTCGT------------------------------TACCCTGCTTCTTGTGTCTCAAGCATCTCAAAGCTTCCATCG------------------------------TCTAACACGACGGATCCGGAGGCTTTATTCAGGCTTTCGTTACAAGTTGTCATCAACGAA---CTCAATTCGATCGCCGGTTTACCGAAGAAGCTC------------------GCCGAA------------GAG---------------ACGGACGATGAGAGACTCAAATCGTCTCTTAGT------GTTTGTGGAGATGTGTTCAACGACGCGATTGATATAGTCAACGATACTATTTCC---ACCATGGAAGAA---------------------------------------------GTTGGTGACGGGAAGAAGATTTTGAAGTCGTCGACCATCGACGAGATTCAAACTTGGCTTAGCGCCGCCGTAACAGATCACGAC------------ACGTGTCTCGACGCACTT------------GATGAACTCAGCCAGAACAAAACAGAGTACGCGAATTCACCAATCTCACTAAAGCTTAAATCCGCCATGGTCAATTCCAGAAAGTTCACAAGCAACAGCTTAGCGATCATCGCGAAGTTTCCAATACACGAAAGACACGGAGTTCAGTCCCCGCGGCTTCGAAAGTCACCTCATCCAACACCGAGTTCAGTCCTCAGAACTGTGTGTAATGTAACTAATTACCCTGCTTCTTGTATCTCAAGCATCTCGAAGCTTCCATTATCCAAAACGACGACAGATCCGAAGGTTTTATTCAGGCTTTCGTTACAAGTTACATTCGACGAACTCAATTCCATCGTTGGTTTACCGAAGAAACTCGCGGAAGAGACTAATGATGAGGGACTCAAATCGGCGCTTAGTGTTTGCGCAGATGTGTTCGACCTCGCGGTTGATTCAGTTAACGATACTATTTCCTCCTTGGATGAAGTAATTAGTGGCGGGAAGAAGAATTTGAATTCGTCAACGATCGGCGATCTCATAACGTGGCTTAGCTCCGCCGTAACAGATATCGGGACGTGTGGCGACACGCTTGATGAAGATAACTACAACTCACCAATCCCACAGAAGCTTAAATCCGCCATGGTTAATTCCACA---GAGTTCACAAGCAACAGCTTA---GCCATCGTCGCGCAGGTTCTC---------------------------------------------------------------------------AAAAAACCAAGCAAGTCTAGGATCCCG---------------------------------------------------------------------------------------------------------------------------------------------------------------------------GTTCAGGGGAGACGGCTACTTAACTCGAAT------------------------------------------------------------TCG------------------------------------------------------------------------------------------------------------------------------------TTTCCAAATTGG---------------------------------GTTAGACCA------------GGAGTG---AGGCGG---TTACTTCAA---------------------------------------------------GCG---------AAGAACTTAACGCCT---CAT------------------------------------GTTACGGTGGCGGCGGAT---------------GGC---TCCGGCGAT---------GTGAGGACGGTGAATGAAGCGGTT---TGGAGAGTT---------------------------CCG------AAGAAG------GGG------------AAAACGATG------------TTTGTTATATACGTGAAAGCAGGTACGTAT---GTGGAG---AATGTCCTTATGAAAAAGGATAAATGGAATGTGTTTATCTACGGC------GACGGCAGGGATAAGACCATTATTTCCGGTAGCACTAACATG---------------------------------------------GTCGACGGG---GTTCGT---------ACTTTCAATACCTCCACGTTTGCAACTGAAGGCAAAGGATTTATGATGAAGGACATGGGAATCATA------------------------------AAC---------------ACCGCCGGG---------CCA------------------------------------GAGAAGCATCAAGCGGTAGCATTCCGATCAGATTCCGATCGGTCAGTC---------------------TACTATCGATGTTCATTCGACGGCTACCAA------------GATACTCTTTATACTCACTCAAATCGACAATACTATCGTAACTGTGACGTCACCGGAACAGTTGATTTCATCTTCGGAGCTGGCACAGTCGTCTTCCAAGGCTGCAGCATCCGTCCGCGT------------CAGCCGCTTCCG---AAT---CAG------TTCAACACAATCACCGCTGAAGGTACACAAGAG---GCCAATCAGAACACGGGAATATCGATCCACCAATGCACAATCTCTCCCAAC------GGAAATGTA---ACTGCT------------------------------------------------------------------------------ACGACGTATCTTGGCCGTCCGTGGAAATTGTTTTCGAAGACGGTT---ATTATGCAATCGGTGATTGGGTCGTTCGTGAATCCCGCTGGGTGGATT---GCGTGG---------------------AATTCGACTTATGAC------------------------------------CCGCCTCCACGTACTATATTCTATAGAGAGTACAAGAATTCAGGTCCTGGGTCG------GAT------CTA---TCCAAGAGAGTTAAATGGGCTGGGTATAAGCCCATTTCGTCTGATGATGAGGCTGCAAGGTTTACGGTT---AAG------------------------TATTTTCTCCGAGGG------GAT------GATAATTGG---ATTCCAAAGGCG---GTTATGGGA------------------------------------------------------------------------------------------------------ATGCCCCCT---CTGTAA---------------------------------------------------------------------------------------------------------------------------------------------------------------------------------------------------------------------------------------------------------------------------------------------------------------------------------------------------------------------------------------------------------------------------------------------------------------------------------------------------------------------------------------------------------------------
gnl|Medtr1|AC157534_15.4 ------------------------------------------------ATGGATACTATGAAATCTTTCAAAGGTTATGGCAAAGTAGACGAAATAGAACAACAAGCATTCCAAAAAAAGACACGTAAACGCATCACAATCATAATCATCTCCTCCATCATTCTAGTAGCAGTCATCATAGCTGCAGTTGCA------------------------------------------------------------------------------------------GGAATCCTCATACACAAGCACAACACTGAATCC---------------------------------------------------------------------------------------------------------------------------------------------------------------------------------------------------------------------------------------------------------------------------------------------------------------------------------------------------------------------------------------------------------------------------------------------------------------------------------------------------------------------------------------------------------------------------------------------------TCTTCCTCACCTAACTCACTCCCCAACACCGAGTTAACACCCGCTACCTCACTCAAAGCAGTTTGTGAGTCAACTCAG------------------------------TACCCTAACTCATGCTTCTCTTCCATCTCTTCTCTTCCTGAT------------------------------TCCAACACCACTGATCCTGAACAACTCTTCAAACTCTCACTCAAAGTCGCCATTGATGAA---CTCTCCAAGCTTTCTCTCACGCGCTTCAGTGAA---------------------------------------------------AAAGCCACTGAACCGCGTGTTAAGAAAGCTATTGGA------GTTTGTGATAATGTACTTGCTGATTCATTGGATCGGTTGAATGATTCAATGTCGACGATTGTTGATGGT---------------------------------------------------------GGAAAGATGCTTTCTCCGGCGAAGATTCGTGATGTGGAGACATGGCTGAGTGCGGCGTTAACGGATCATGAT------------ACTTGTTTGGATGCTGTTGGGGAAGTTAACTCCACGGCGGCGCGTGGTGTTATA------------------------------------------------------------------------------------------------------------------------------------------------------------------------------------------------------------------------------------------------------------------------------------------------------------------------------------------------------------------------------------------------------------------------------------------------------------------------------------------------------------------------------------------------------------------------------------------------CCGGAAATAGAGAGGATCATGAGAAACTCTACG---GAGTTTGCTAGTAATAGTTTG---GCCATTGTGTCCAAGGTGATCAGATTG---------------------------------------------------------------------------------------------------------------------------------------------------------------------------------------------------------------------------------------------------------------------------TTGTCAAATTTTGAAGTTTCAAATCATCACCGCAGGTTGCTCGGA---------------------------------------------------------------------------------------------------------------------------------------------------------------------------------GAGTTTCCGGAGTGG---------------------------------TTGGGAACG------------GCAGAG---AGGAGG---CTGCTTGCG---------------------------------------------------------ACGGTGGTGAATGAAACAGTGCCGGAT------------------------------------GCGGTGGTGGCGAAGGAT---------------GGA---AGTGGACAG---------TATAAGACAATAGGCGAGGCGTTG---AAGTTGGTG---------------------------AAG------AAGAAG------AGT------------CTGCAGAGA------------TTTGTGGTGTATGTGAAGAAAGGGGTGTAT---GTAGAG---AATATTGATTTGGATAAGAATACATGGAATGTGATGATTTATGGT------GATGGTATGACGGAAACCGTCGTATCCGGTAGCCGGAATTAC---------------------------------------------ATCGACGGC---ACACCA---------ACCTTTGAAACCGCCACTTTCGCTGTTAAAGGCAAGGGATTCATTGCCAAAGACATACAATTCTTG------------------------------AAC---------------ACTGCAGGT---------GCA------------------------------------TCTAAGCACCAAGCTGTGGCAATGCGATCCGGCTCAGATCAATCCGTG---------------------TTCTACAGGTGTTCATTTGTTGGATATCAG------------GACACCCTTTATGCACATTCAAATCGTCAATTCTACCGCGACTGTGACATTACAGGCACCATAGATTTCATATTCGGAAATGCCGCTGCTGTGTTCCAAAATTGCAAAATCATGCCTAGA------------CAGCCTATGTCA---AAC---CAG------TTCAACACAATAACAGCTCAGGGTAAAAAGGAT---CCTAATCAAAACTCTGGAATTGTGATCCAGAAATCAACTTTCACCACATTACCTGGTGACAATCTC---ATAGCA------------------------------------------------------------------------------CCTACTTACCTTGGTAGGCCATGGAAAGATTTCTCCACCACTATT---ATCATGAAATCAGAAATTGGCTCATTCTTGAAACCAGTAGGGTGGATA---AGTTGG------------GTT------GCT---------AAT------------------GTGGAG------------CCTCCAAGT---AGCATCCTCTATGCTGAATATCAGAACACTGGGCCAGGAGCA------GAT------GTA---GCCGGGAGAGTCAAATGGGCCGGTTATAAGCCCGCTCTCGGAGACGAAGATGCTATCAAATTCACTGTG---GAT------------------------TCCTTTATCCAAGGC------CCA---------GAGTGG---TTGCCAAGTGCT---------TCT------------------------------------------------------------------------------------------------------GTGCAGTTT---GATTCT------------ACCATTTGA------------------------------------------------------------------------------------------------------------------------------------------------------------------------------------------------------------------------------------------------------------------------------------------------------------------------------------------------------------------------------------------------------------------------------------------------------------------------------------------------------------------------------------------------
gnl|Carpa1|supercontig_25.193 ------------------------------------------------ATGGATACCATCAATTCATTTAAAGGCTACGGTAAGGTAGATCCAGCTGAAGAACAAGCCTTCCACCGAAAAACGCGTAAGCGTCTCATCATCCTCATCGTCTCCTCCATTGTTCTTGTAGCTGTTATAATCGGTGCTGTTGTA------------------------------------------------------------------------------------------GGAGTTCTGGTACATAAGCGAAATAATGAATCA---------------------------------------------------------------------------------------------------------------------------------------------------------------------------------------------------------------------------------------------------------------------------------------------------------------------------------------------------------------------------------------------------------------------------------------------------------------------------------------------------------------------------------------------------------------------------------------------------------------------AAACCGTCCTCTGGATTTACCCCCGCCGCCTCACTAAAAACAGTTTGTAGCGCCACTCTG------------------------------TACCCTGATTCCTGCTACTCCAGCATCTCCTCTCTTGAATCA------------------------------TCAAACTCAACCGACCCAGAAATCATTTTCAGATACTCTATACAAGTAGCCCTAGATGAA---CTATCTAAGCTTACTGGGTTGCCATCTAAGCTC---------------------------------------------AAGGATGCAGCCAAGGATCCCCGGCTTGGAGCTGCTTTAGAC------GTATGCGAAACCCTGTTTGAAGATGCTTTAGATCATCTAAATGATTCTATATCTTCCATGAAAGTTGAT---------------------------------------------------GAAGGAGAGAAGCTGTTATCTCCATTAAAGGTTGATGGAATCAGGACTTGGTTGAGCACTTCAGTCACCGACCAAGAA------------GCTTGTTTAGACGCATTAGAGGAGCTAAAGCAGAACTCCTCCAAGTACGAGAACTCTGAGGAAATC------------------------------------------------------------------------------------------------------------------------------------------------------------------------------------------------------------------------------------------------------------------------------------------------------------------------------------------------------------------------------------------------------------------------------------------------------------------------------------------------------------------------------------------------------------------------------------AAACAACTCAAGTCCATTATGAAAAACTCCACT---GAATTTTCCAGCAATAGTTTG---GCAATTGCTTCAAAAATCATGGGT------------------------------------------------------------------------------------------------------------------------------------------------------------------------------------------------------------------------------------------------------------------------------TTGTTGGCTGATTTCAACATCCCGATTCATAGGAGGTTAATGGGG------------------------------------------------------------------------------------------------------------------------------------------------------------CTTGAGGTGTCATCTGATTCAGGATTCCCAAGCTGG---------------------------------GTTAGCCAC------------GGCGAT---AGGAGG---CTGCTGCAG---------------------------------------------------------------GAAAGTAACCCGGTTCCTAAT------------------------------------GTGACGGTGGCTCAAGAC---------------GGT---TCTGGTAAC---------TTCACGACCGTAAAGGAGGCTGTA---AACGCCGTG---------------------------CCA------AAGAAG------AGT------------GTATCAAGA------------TTTGTGATATATGTGAAAGCAGGTAAGTAT---GTGGAG---AATGTGATTTTGGACAAGAATAAGTGGCATGTGATGATGTATGGA------GATGGTAGCAGCAAGACTATTATCTCCGGCAGCTTGAATTTC---------------------------------------------ATGGATGGA---ACTCCT---------ACATATGCCACTGCTACTGTTGCTGTGCAAGGAAAAGGATTCATAGCAAGAGACATAAAATTCATA------------------------------AAC---------------GAAGCAGGT---------GCA------------------------------------GCCAAACACCAAGCAGTGGCATTCCGGTCAGGTTCTGATCTCTCTGTG---------------------TTCCACCGTTGCTCGTTTGATGGGTTCCAG------------GACACCCTCTATGCACATTCCAACAGACAGTTCTACCGCGAATGTGATATTACTGGCACTATCGACTTCATTTTTGGCAATGCAGCCGTTGTGTTCCAGAACTGCAACATTCAACCTCGA------------CAACCTATGCCT---CGA---CAA------TTCAACACCATCACAGCTCAGGGCAAGAAGGAC---CCTAACCAAAACACTGGAATTTCAATTCACAAGTGTATAATATCTGCTTTA------GATACAGTA---ACAGCT------------------------------------------------------------------------------CCAACATATCTTGGTAGGCCCTGGAAAGATTTTTCAACGACTGTT---GTTATGCAGACTGAGATCGGATCAATCTTGAACCCAGTTGGGTGGATG---TCATGG------------GTT------GCC---------AAT------------------GTTGAT------------CCACCCAGC---ACTATCCTCTATGGTGAGTACCGAAACACTGGCCTGGGTTCG------GCT------GTC---GAGAAAAGGGTTAAATGGGCGGGTTATAAGCCTGCTCTAACGGATAATGAGGCCGGGAAATTCACTGTG---GGA------------------------ACGTTCATCCAGGGT------GCG---------GATTGG---TTGCCGGAAACT---------AAT------------------------------------------------------------------------------------------------------GTTTTGTAT---GACGCA------------ACATTGATT------------------------------------------------------------------------------------------------------------------------------------------------------------------------------------------------------------------------------------------------------------------------------------------------------------------------------------------------------------------------------------------------------------------------------------------------------------------------------------------------------------------------------------------------
gnl|Poptr1|799682 ------------------------------------------------ATGGACTCTATCAATTCCTTCAAAGGATATGGTAAGGTGGATGAGGCAGAGCAGCAAGCCTTCCGGAAAAAATCGCGGAAGCGTTTGATCATTATCGTTGTCTCCTCCATTGTTCTTTTAGCTGTGATAATTGGTGCTGTTATA------------------------------------------------------------------------------------------GGAGCTGTTGTGCACAAGCGAAACAACAAGTCA---------------------------------------------------------------------------------------------------------------------------------------------------------------------------------------------------------------------------------------------------------------------------------------------------------------------------------------------------------------------------------------------------------------------------------------------------------------------------------------------------------------------------------------------------------------------------------------------------------TCATCCAACCCGGTTCCTCCTCCTGAGTTGACTCCAGCCACTTCACTGAAGGCGGTTTGCAGTGTGACCCAG------------------------------TACCCAGCCTCATGTTTCTCCAGCATCTCTGCCCTTGAAACG------------------------------GGTAACACCACAGACCCAGAAGTGCTTTTCAAGCTCTCTTTACGTGTTGCAATGAATGAG---CTCTCCAAGCTCAAAGACTACCCCGATAAGCTC---------------------------------------------ATACAAAGCATTAAGGACACAACCCTTCAAGGTGCTTTGAAA------GTCTGCGCAACCGTGTTTGATGATGCTGTAGATAGACTGAATGACTCCATATCATCAATGGCTATTGGT---------------------------------------------------GAAGGTGAACAGATTTTATCACCAGCTAAAATGAATGACTTGAAGACTTGGCTCAGTGCTACAATTACCGACCAAGAA------------ACATGTTTAGATGCTCTACAAGAGTTGAGCACTACAAAGCATTTTAACCAGACACTTGTT------------------------------------------------------------------------------------------------------------------------------------------------------------------------------------------------------------------------------------------------------------------------------------------------------------------------------------------------------------------------------------------------------------------------------------------------------------------------------------------------------------------------------------------------------------------------------------------GATCAAGTCAAGACAGCAATGGAGAACTCTACC---GAGTTTGTTAGCAATAGTTTG---GCCATTGTTGCAAAAATCCTGGGT------------------------------------------------------------------------------------------------------------------------------------------------------------------------------------------------------------------------------------------------------------------------------TTGTTGTCTGATTTCAAAATCCCAATTCATAGAAGGTTACTTGGA------------------------------------------------------------------------------------------------------------------------------------------------------------TTTGAAAGAAGCCATATTTCAGAATTTCCTCAATGG---------------------------------GTTAGTTTT------------GGAGAT---AGAAGG---CTCCTTCAG---------------------------------------------------------------GAGTCTAAACCGACGCCGAAT------------------------------------GTCACAGTGGCGAAGGAC---------------GGT---AGTGGGGAC---------TGCGAGACCCTACGTGAGGCGGTA---GGAAAAATT---------------------------CCA------AAGAAG------AGT------------GAATCAAAA------------TTCATCATACATGTTAAGGAAGGTGTATAT---GTGGAG---AATGTGATTTTGGACAAAAGCAAGTGGAACGTGATGATTTACGGT------GAGGGGAAGGACAAGACAATTGTTTCAGGAAGTCTGAATTTT---------------------------------------------GTTGATGGA---ACACCC---------ACCTTCTCTACTCCCACTTTCGCGGTTGCGGGCAAGGGGTTCTTTGCCAGAGATATGAAGTTCATT------------------------------AAC---------------ACGGCTGGG---------GCA------------------------------------GAAAAGCACCAGGCAGTGGCCTTCAGGTCCGGCTCGGACATGTCAGTA---------------------TTTTATCGGTGTGCATTTGATGCATTTCAG------------GACACGCTCTATGCTCACTCAAATCGACAATTCTACCGTGACTGTGACATTACCGGCACCATTGACTTCATTTTCGGCAATGCTGCGGTTGTCTTCCAAAATTGCAACATTCAGCCCAGG------------CAACCCTTAGCC---AAC---CAA------TTCAACACCATCACAGCCCAGGGAAAGAAGGAT---CCTAATCAAAACACTGGCATTTCAATTCAGAAGTGCAAGTTTTCTGCTTTC------GATAATGTT---ACAGCA------------------------------------------------------------------------------CCAACTTACCTTGGTAGGCCTTGGAAGGATTATTCCACCACTGTC---ATTATGCAGTCCGATATCGGGTCATTCTTGAGACCATTAGGTTGGATA---TCATGG------------GTC------AGT---------GGT------------------GTGGAT------------CCACCGGCC---ACCATATTCTATGCAGAGTACCAGAACACTGGTTCTGGTGCT------AAT------GTT---GATGGAAGGGTTAAATGGACCGGTTACAAGCCAGCTCTTACGGTGGACGAGGCAGGGAAATTTGCTGTG---GAC------------------------TCCTTCATCCAAGGC------AGC---------GAGTGG---TTACCGAAAACC---------AGC------------------------------------------------------------------------------------------------------GTGACATTC---CAATCA------------ATGTTA---------------------------------------------------------------------------------------------------------------------------------------------------------------------------------------------------------------------------------------------------------------------------------------------------------------------------------------------------------------------------------------------------------------------------------------------------------------------------------------------------------------------------------------------------
gnl|Vitvi1|GSVIVP00033996001 ------------------------------------------------ATGGATTCGATCAAATCCTTCAAGGGTTATGGCAAGGTGGACGAGCTGGAAGAGCGAGCATTTAAGCGCAAGACCCGCAAGCGCCTCATCATTCTCATTATCTCCTCAGTCGTGTTAGTGGCGGTCATCATCGGTGCGGTTGCA------------------------------------------------------------------------------------------GGAACCTTGATCCACAAGAGCAAGTCTGAGTCC---------------------------------------------------------------------------------------------------------------------------------------------------------------------------------------------------------------------------------------------------------------------------------------------------------------------------------------------------------------------------------------------------------------------------------------------------------------------------------------------------------------------------------------------------------------------------------------------------------------AACTCTGTCCCGGCCAGTCCCGTATCGCCGGCCACCTCCATCAAGGCTGTGTGCAGCGTCACTCAG------------------------------TACCCAGATTCATGCGTCTCCAGCATCTCTTCCCTCGACACC------------------------------TCCAACACCACCGACCCAGAGGAGCTCTTCAGACTCACTCTCCGGGTCGCCATTGCTGAG---CTCTCCAAGCTATCTTCCTTACCCAGGCAGCTC---------------------------------------------AGCGCCAAGTCCAACGATGCCCAACTCAAGAAGGCGTTGGGA------GTTTGCGAGACCGTGTTCGAAGACGCGATCGACCGGCTCAACGACTCCATCTCGTCGATGGAGGTGCGG---------------------------------------------------GAGGGGGAGAAGCTGTTATCCGCCTCCAAGATCGACGACATCAAGACGTGGCTCAGCGCCACCATTACCGACCAAGAA------------ACATGCTTGGACGCTCTT------------GAGGAGCTCAACTCCACTCTCCTG------------------------------------------------------------------------------------------------------------------------------------------------------------------------------------------------------------------------------------------------------------------------------------------------------------------------------------------------------------------------------------------------------------------------------------------------------------------------------------------------------------------------------------------------------------------------------------------------AATGAGGTCAAAACCGCGATGCAGAACTCCACG---GTCTTCGCTAGTAACAGCTTG---GCCATTGTGGCTAAACTAATCGGC------------------------------------------------------------------------------------------------------------------------------------------------------------------------------------------------------------------------------------------------------------------------------ATCCTCCACGACCTAGACATCCAGGTTCACCGCAAACTGCTGAGC------------------------------------------------------------------------------------------------------------------------------------------------------------------TTCTCCAATTCCGATCAGTTTCCCGATTGG---------------------------------GTGGGGGCT------------GGCGAG---CGGAGA---CTGCTCCAG---------------------------------------------------------------GAAACAAAGCCAACCCCAGAT------------------------------------GTGACGGTGGCGAAGGAC---------------GGC---ACTGGAGAC---------TACGTGACCATAAAAGAAGCAGTG---GCAATGGTG---------------------------CCG------AAGAAG------AGT------------GAAAAGCGA------------TTCGTGATATACGTAAAGGAAGGCAACTAC---TCGGAG---AACATCATTTTAGACAAGAGCAAATGGAACGTCATGATATACGGC------GACGGGAAGGATAAGAGCATCGTCTCCGGCAACTTGAACTTC---------------------------------------------ATTGATGGG---ACCCCC---------ACCTTCGCCACAGCCACTTTCGCCGCTGTGGGGAAGGGGTTTATAGCAAAGTACATGAGGTTCGAG------------------------------AAC---------------ACGGCAGGT---------GCG------------------------------------GCGAAGCATCAGGCGGTGGCCTTCCGCTCAGGGTCTGACATGTCCGTC---------------------TTCTACCAGTGCTCATTCGACGCCTTCCAG------------GACACCCTATACGCCCACTCCAACCGTCAGTTCTACCGGGAGTGCGACATCACAGGCACCATCGACTTCATCTTCGGCAACGCGGCTGTCGTCTTTCAGGCCTGCAAAATCCAGCCCAGG------------CAGCCAATGTCC---AAC---CAA------TTCAACACCATTACTGCTCAGGGCAAGAAGGAC---CCCAATCAGAACACTGGCATTTCCATCCAAAAATGCTCCATCTCCGCTCTC------AATACTCTG---ACAGCA------------------------------------------------------------------------------CCCACGTACCTGGGCAGGCCATGGAAGGCCTACTCCACCACCATC---GTGATGCAGTCAAACATCGGCTCATTCTTGAACCCAAAAGGCTGGACG---GAATGG------------GTC------ACC---------GGC------------------GTCGAC------------CCTCCCAGC---ACCATCTTCTATGCTGAGTTTCAAAACACTGGCCCAGGAGCT------ACC------CTT---GATCAAAGAGTCAAATGGGCTGGATTCATGACCAACATCACAGAGGATGAGGCAGCCAAGTTCACAGTC---GGA------------------------ACATTCATCCAAGGC------GCC---------AGTTGG---TTGTCAGAGAGC---------AGC------------------------------------------------------------------------------------------------------GTGACCTTC---GATGCA------------TCCTTG---------------------------------------------------------------------------------------------------------------------------------------------------------------------------------------------------------------------------------------------------------------------------------------------------------------------------------------------------------------------------------------------------------------------------------------------------------------------------------------------------------------------------------------------------
gnl|Arath7|AT3G10710 ---------------------------------------------------------ATGTCCTCTCCTTACGGCAAAGTCGACGAGCGTGAACATGTAAGGCTCGAAGCTCGTCGTAAGACGAGAAAGAACATCGCAATCATCGCTGTATCACTAGTCATTCTTGCCGGAATCGTGATCGGAGCTGTGTTT------------------------------------------------------------------------------------------GGAACCATGGCTCACAAGAAGTCACCAGAGACA---------------------------------------------------------------------------------------------------------------------------------------------------------------------------------------------------------------------------------------------------------------------------------------------------------------------------------------------------------------------------------------------------------------------------------------------------------------------------------------------------------------------------------------------------------------------------------------------------------------GTGGAGACTAATAACAACGGAGACTCAATCTCCGTTTCCGTTAAAGCCGTTTGCGACGTTACGTTG------------------------------CATAAAGAAAAATGCTTCGAAACCCTCGGATCAGCTCCAAAC------------------------------GCAAGCAGTCTCAATCCAGAAGAGCTCTTCAGATACGCAGTCAAAATCACAATCGCCGAA---GTTTCAAAAGCTATCAACGCTTTCTCTTCATCC------------------------------------------------------TTAGGCGATGAAAAGAACAACATCACCATGAAC------GCTTGCGCTGAGCTTCTTGACCTAACGATAGATAACCTCAACAACACGTTAACCTCATCATCAAACGGT------------------------------------------------------------GATGTCACGGTTCCTGAGCTAGTCGATGATCTCCGTACATGGCTGAGTTCAGCCGGGACGTATCAACGG------------ACGTGCGTGGAAACGTTGGCTCCAGATATGAGG---------------------------------------------------------------------------------------------------------------------------------------------------------------------------------------------------------------------------------------------------------------------------------------------------------------------------------------------------------------------------------------------------------------------------------------------------------------------------------------------------------------------------------------------------------------------------------------------------------------------CCGTTCGGCGAAAGTCATCTCAAGAACTCAACG---GAGTTGACGAGTAACGCACTA---GCGATCATCACATGGCTC------------------------------------------------------------------------------------------------------------------------------------------------------------------------------------------------------------------------------------------------------------------------------------GGGAAGATCGCTGACTCTTTCAAACTCCGGAGGCGTTTGTTAACA------------------------------------------------------------------------------------------------------------------------------------------------------------------------------------------------------------------------------ACTGCAGACGTGGAGGTGGACTTCCACGCGGGTCGGAGA---TTGTTGCAG---------------------------------------------------------AGCACGGATTTGAGGAAAGTGGCGGAT------------------------------------ATTGTGGTGGCGAAGGAT---------------GGT---TCAGGGAAG---------TATAGAACGATAAAGAGGGCTTTA---CAAGATGTG---------------------------CCA------GAGAAG------AGT------------GAGAAGAGG------------ACGATTATATATGTGAAGAAAGGAGTTTAT---TTTGAG---AATGTGAAGGTGGAGAAGAAGATGTGGAATGTTATTGTGGTTGGA------GATGGCGAGAGCAAGAGTATTGTCTCTGGTAGACTTAATGTC---------------------------------------------ATCGATGGA---ACTCCC---------ACTTTTAAGACCGCCACATTCGCTGTGTTTGGAAAAGGGTTTATGGCAAGAGACATGGGCTTCATC------------------------------AAC---------------ACAGCTGGT---------CCA------------------------------------TCCAAACATCAAGCTGTTGCTCTAATGGTAAGCGCAGATCTCACAGCA---------------------TTTTACCGTTGCACGATGAACGCATACCAA------------GACACGCTTTACGTTCATGCACAACGCCAATTCTACCGTGAATGCACCATTATCGGAACAGTAGATTTCATCTTTGGTAACTCAGCTTCAGTTCTCCAAAGCTGCCGGATTCTCCCTCGC------------CGACCAATGAAA---GGA---CAA------CAAAACACAATCACGGCTCAAGGACGTACTGAT---CCGAACATGAACACAGGAATCTCGATTCACCGTTGTAACATCTCTCCACTC------GGTGACCTA------------------------------------------ACCGAT------------------------------------GTTATGACGTTTCTAGGTCGACCATGGAAGAATTTCTCGACGACGGTT---ATAATGGACTCGTATTTGCATGGTTTTATTGACCGGAAAGGCTGGTTA---CCGTGG------------ACC------GGA---------GAT------------------TCTGCG------------CCGGAT------ACTATATTTTACGGTGAGTATAAGAATACCGGTCCTGGTGCA------TCG------ACG---AAGAATAGGGTTAAGTGGAAGGGTTTG---AGGTTTCTTAGTACGAAGGAAGCGAATAGGTTTACGGTG---AAA------------------------CCTTTCATCGACGGT------GGA---------AGATGG---CTTCCGGCGACG---------AAA------------------------------------------------------------------------------------------------------GTGCCGTTC---AGGTCC------------GGTCTC---------------------------------------------------------------------------------------------------------------------------------------------------------------------------------------------------------------------------------------------------------------------------------------------------------------------------------------------------------------------------------------------------------------------------------------------------------------------------------------------------------------------------------------------------
gnl|Arath7|AT5G04960 ------------------------------------------------------------ATGTCCTCCTACGGCAGACTCGACGAGCATGAGCAAGCGAAACTTGAGGCAAGTCGGAAGACAAAGAAGAGAATTGCCATCATCGCTATATCTTCCATCGTTCTCGTCTGCATTGTCGTCGGAGCCGTCGTT------------------------------------------------------------------------------------------GGAACCACAGCTCGCGATAACAGCAAGAAACCA------------------------------------------------------------------------------------------------------------------------------------------------------------------------------------------------------------------------------------------------------------------------------------------------------------------------------------------------------------------------------------------------------------------------------------------------------------------------------------------------------------------------------------------------------------------------------------------------------------------CCGACGGAGAATAACGGAGAGCCAATATCAGTCTCCGTGAAAGCCCTGTGCGACGTGACATTG------------------------------CACAAAGAAAAATGTTTCGAGACCCTTGGATCGGCTCCAAAC------------------------------GCGAGCCGATCAAGCCCAGAGGAGCTTTTCAAGTACGCCGTCAAAGTCACCATCACGGAG---CTCTCGAAAGTTCTCGACGGATTCTCCAACGGC---------------------------------------------------GAACACATGGATAACGCCACGTCAGCAGCAATGGGG------GCTTGCGTGGAGCTTATCGGGCTAGCCGTTGATCAACTCAACGAAACAATGACG---------------------------------------------------------------------------------TCGTCCTTGAAGAACTTTGACGATCTAAGGACGTGGCTTAGCTCCGTGGGAACGTACCAAGAA------------ACGTGTATGGATGCGTTA------------GTGGAAGCGAACAAACCAAGTTTA------------------------------------------------------------------------------------------------------------------------------------------------------------------------------------------------------------------------------------------------------------------------------------------------------------------------------------------------------------------------------------------------------------------------------------------------------------------------------------------------------------------------------------------------------------------------------------------------ACGACTTTCGGAGAAAACCATTTGAAAAACTCGACGGAGATGACTAGCAATGCGTTA---GCGATCATAACGTGGCTAGGG---------------------------------------------------------------------------------------------------------------------------------------------------------------------------------------------------------------------------------------------------------------------------------AAAATCGCTGACACCGTTAAGTTTAGACGACGTCGTTTGTTGGAG------------------------------------------------------------------------------------------------------------------------------------------------------------------------------ACTGGTAACGCCAAAGTC---------------------------------GTTGTAGCTGACTTGCCGATGATGGAAGGTCGGAGA---CTTTTGGAG---------------------------------------------------------AGTGGTGATTTGAAGAAGAAAGCGACT------------------------------------ATCGTGGTGGCTAAAGAC---------------GGG---TCGGGGAAA---------TATCGGACGATTGGTGAGGCTTTA---GCGGAAGTG---------------------------GAG------GAGAAG------AAT------------GAGAAACCT------------ACGATTATATATGTGAAGAAAGGAGTTTAT---TTAGAG---AATGTTAGGGTTGAGAAGACGAAATGGAATGTTGTGATGGTTGGA------GATGGACAAAGTAAGACTATCGTCTCTGCTGGACTCAACTTC---------------------------------------------ATCGATGGA---ACCCCC---------ACTTTCGAAACCGCCACATTTGCTGTGTTTGGAAAGGGGTTCATGGCTAGGGACATGGGCTTCATT------------------------------AAC---------------ACAGCTGGT---------CCA------------------------------------GCTAAGCATCAAGCCGTAGCTCTAATGGTAAGCGCAGACTTATCTGTG---------------------TTCTACAAGTGCACCATGGACGCTTTCCAA------------GATACAATGTACGCTCATGCACAACGTCAGTTTTACCGTGATTGTGTTATCCTCGGAACCGTTGATTTTATATTTGGAAACGCTGCGGTTGTATTCCAAAAGTGCGAGATCTTGCCTCGT------------CGTCCTATGAAA---GGC---CAG------CAGAATACAATAACCGCTCAGGGCCGGAAAGAT---CCGAACCAAAACACAGGAATTTCTATCCACAATTGTACTATCAAGCCTTTG------GATAACTTA------------------------------------------ACCGAT------------------------------------ATCCAAACATTCCTAGGCCGGCCTTGGAAGGATTTCTCTACAACGGTT---ATCATGAAGTCGTTCATGGACAAATTCATCAACCCGAAAGGGTGGTTA---CCGTGG------------ACA------GGA---------GAT------------------ACCGCG------------CCAGAC------ACGATCTTTTACGCCGAGTACTTAAATTCCGGGCCAGGAGCA------TCG------ACC---AAGAACCGGGTTAAGTGGCAAGGGTTGAAGACGTCTTTAACAAAGAAGGAAGCAAATAAGTTTACGGTG---AAA------------------------CCTTTTATAGACGGC------AAT---------AACTGG---TTGCCGGCTACC---------AAA------------------------------------------------------------------------------------------------------GTTCCCTTC---AACTCT------------GATTTT---------------------------------------------------------------------------------------------------------------------------------------------------------------------------------------------------------------------------------------------------------------------------------------------------------------------------------------------------------------------------------------------------------------------------------------------------------------------------------------------------------------------------------------------------
gnl|Poptr1|563492 ---------------------------------------------------ATGTCTTCTCTCAAAGCCTATGGCAAACTTGACGAGGCCGAGCAAGCACGGCTCGAGGCTCGTCGAAGAACCCGCAAAAGAATCACCATCATAAGCCTTTCTTCAATACTTCTTGTTGCCATTGTTGTTGCTGCTGTGGTG------------------------------------------------------------------------------------------GGGACTCGTGCTGCTAGTGGAAACTCAAAGAAG------------------------------------------------------------------------------------------------------------------------------------------------------------------------------------------------------------------------------------------------------------------------------------------------------------------------------------------------------------------------------------------------------------------------------------------------------------------------------------------------------------------------------------------------------------------------------------------------------------------------GGTGGAGCTGATAAGTCAATTTCCACATCAGTCAAAGCTGTTTGTGATGTCACATTG------------------------------TATAAGGATTCTTGTTACAATAACCTTGCTCCTGTGGCTAAA------------------------------CCAGACCAGCTCCAACCCGAGGAGCTTTTCAAATTGGCAATCCAAGTGGCCAAGAATGAA---TTGTCAAAAGCCTCTCAGCATTTCTCCAAGGAT---------------------------------GGAGGGGTGCTTTACAATGGCGTCAAGGATAATATGACAATTACAGCCTTGGAA------AATTGCCAAGAGCTTTTGAGTTTGGCATTGGACCATCTTGATAACTCCTTGGAAGCAGGTCATGGTGTC------------------------------------------------------------------AGTGTGATTGATATTGTGGATGATCTAAGAACTTGGCTGAGTACTTCAGGCACTTGCTATCAA------------ACATGCATTGATGGCCTT------------TCGGAGACAAAATTAAAG------------------------------------------------------------------------------------------------------------------------------------------------------------------------------------------------------------------------------------------------------------------------------------------------------------------------------------------------------------------------------------------------------------------------------------------------------------------------------------------------------------------------------------------------------------------------------------------------------GCTACTGCTAATGATTATCTCAAGAGTTCAAGT---GAATTGACTAGCAATAGCCTG---GCAATCATCACTTGGATC------------------------------------------------------------------------------------------------------------------------------------------------------------------------------------------------------------------------------------------------------------------------------------TCCAAGGTTGCAAGCTCAGTGAACATCCATAGGCGCTTATTGAAT---------------------------------------------------------------------------------------------------------------------------------------------------------------------TACGAAGACCAAGAGATGCCCAAGTGG---------------------------------CAGCATCCA---------------GAAGCTCGTAAA---CTGCTTCAA------------------------------------------------------------AGTTCAGATTTGAACAAGGCTGAT------------------------------------GCTATCGTGGCTCAAGAT---------------GGG---TCTGGAAAG---------TACAAAAGAATCACTGATGCCCTC---AAAGATGTT---------------------------CCT------GAAAAA------AGC------------GAGAAGAGG------------TATGTGATCTATGTGAAGAAAGGAATTTAT---TTCGAA---AATGTTCGTATCGAGAAGAAGCAATGGAATGTCATGATGATTGGT------GATGGAATGAATGCAACAATTGTATCTGCAAGCCTGAACGTT---------------------------------------------GTCGACGGA---ACTCCT---------ACATTCTCAACTGCAACATTTGCTGTGTTTGGGAAGGGATTCATTGCTAGAGATATGGGGTTCCGT------------------------------AAC---------------ACAGCCGGT---------GCG------------------------------------ATCAAGCATCAAGCAGTGGCCTTGATGTCAAATGCTGATATGTCGGCC---------------------TTTTACAGATGCAGCATGGATGCTTTTCAG------------GACACTCTCTACACACACGCGAATCGGCAATTCTACCGTGAATGCAACATTTATGGAACAGTTGATTTCATCTTTGGAAACTCAGCTGTTGTCATTCAAAACAGCAACATACTACCCAGG------------AAACCCATGGAA---GGC---CAA------CAGAACACCATCACTGCACAAGGCAGGATTGAC---CCTAATCAAAATACTGGAATTTCAATTCAGAACTGTACCATCTTGCCTTTT------GGCGACTTG---AGTTCT---------------------------------------------------------------------------GTCAAGACTTACCTTGGCCGACCTTGGAAGAATTACTCAACAACTGTA---TTCATGCGTTCGATGATGGGGAGCTTGATCGACCCTGCTGGATGGCTG---CCATGG------------ATA------GGA---------GAT------------------ACAGCA------------CCTCCT------ACCATATTCTACACTGAATTTGAGAATTTCGGGCCTGGTGCT------TCA------ACA---AAGAACAGGGTTAAATGGAAGGGCTTGAAA---ACCATTACCAATAAACAAGCTAGTAAATTTACAGTG---AAG------------------------GCATTCATCCAGGGA------GAA---------GGGTGG---CTCAAAGGCACT---------GGT------------------------------------------------------------------------------------------------------ATTAGCTAC---AAACCT------------GGTCTC---------------------------------------------------------------------------------------------------------------------------------------------------------------------------------------------------------------------------------------------------------------------------------------------------------------------------------------------------------------------------------------------------------------------------------------------------------------------------------------------------------------------------------------------------
gnl|Poptr1|567840 ---------------------------------------------------ATGTCTTCTCTCAAAGCCTATGGCAAACTTGACGAGGCTGAGCAAGCACGGCTCGAGGCTCGTCGAAGAACCCGGAAAAGAATCACCATCATAAGCCTTTCTTCAATACTTCTTGTTGCCATTGTTGTTGCTGCTGTGGTG------------------------------------------------------------------------------------------------------------------------------------------------------------------------------------------------------------------------------------------------------------------------------------------------------------------------------------------------------------------------------------------------------------------------------------------------------------------------------------------------------------------------------------------------------------------------------------------------------------------------------------------------------------------------------------------------------------------GGGACTCATGCTTCTAGTGGAAACTCAAAGAAGGGTGGAGCTGATAAGTCACTTTCTACATCAGTGAAAGCTGTTTGTGATGTCACATTG------------------------------TACAAGGATTCTTGTTACAATAGCCTTGCTCCTGTGGCTAAA------------------------------CCAGACCAGCTTCAACCTGAGGAGCTTTTCAAATTGGCAATCCAAGTGGCCAAGAATGAA---TTATCAAAAGCTTCTCAGCATTTCTCCAAGGAT---------------------------------GGAGGGGTGCTTTACAATGGTGTCAAGGATAATATGACAATTACAGCCTTGGAA------AATTGCCAAGAACTTTTGAGTTTGGCATTGGACCATCTTGATAACTCATTGGAAGCGGGTCATGGTGTC------------------------------------------------------------------AATGTGATTGATATTGTGGATGATCTAAGAAGTTGGCTAAGTACTTCGGGTACTTGCTATCAA------------ACATGCATTGATGGCCTT------------TCGGAGACGAAATTAGAG------------------------------------------------------------------------------------------------------------------------------------------------------------------------------------------------------------------------------------------------------------------------------------------------------------------------------------------------------------------------------------------------------------------------------------------------------------------------------------------------------------------------------------------------------------------------------------------------------GCTACTGCTCATGATTATCTCAAGAATTCAAGT---GAATTGACTAGCAATAGCTTG---GCAATTATCACTTGGATT------------------------------------------------------------------------------------------------------------------------------------------------------------------------------------------------------------------------------------------------------------------------------------TCCAAGGTTGCAAGCTCAGTGAACATCCATAGGCGCTTAATGAAC---------------------------------------------------------------------------------------------------------------------------------------------------------------------TACGAAGACCAAGAGATGCCAAAGTGG---------------------------------CTGCATCCA---------------GAAGATCGCAAA---CTACTTCAA---------------------------------------------------------AGTTCAGATTTGAAGAAGAAGGCTGAT------------------------------------GTTGTTGTGGCTAAAGAT---------------GGG---TCTGGAAAG---------TACAAAAGAATCAGCGATGCCCTA---AAAAATGTT---------------------------CCT------GAAAAA------AGC------------AAGAAGAGG------------TATGTGATCTATGTGAAGAAAGGAATTTAT---TTCGAA---AATGTTCGTGTCGAGAAGAAGCAATGGAATGTCATGATGATTGGT------GATGGAATGAAGGAAACAATTGTATCAGCAAGCCTGAACGTT---------------------------------------------GTGGATGGA---ACTCCT---------ACATTCTCAACTGCAACATTTGCTGTGTTTGGGAAGGGATTCATTGCTAGAGATATGGGGTTCCGT------------------------------AAC---------------ACAGCTGGT---------GCA------------------------------------ATCAAGCATCAGGCAGTTGCCTTGATGTCAAATGCTGATATGTCGGCC---------------------TTTTACAGATGCAGCATGGATGCTTTTCAG------------GACACTCTCTACGCACATGCCAATCGGCAATTCTACCGCGAATGCAACATATATGGAACAGTTGATTTCATCTTTGGAAATTCAGCTGTTGTCATCCAAAGCAGCAGCATACTACCCAGG------------AAACCTATGCAA---GGC---CAA------CAGAACACCATCACTGCACAAGGCAAGATTGAC---CCTAATCAAAATACTGGAATTTCAATTCAGAACTGTACCATTTGGCCTTAC------GGCGACTTG---AGCTCT---------------------------------------------------------------------------GTCAAAACTTTCCTTGGCCGTCCTTGGAAGAATTACTCAACAACTGTA---TTCATGCGTTCTATGATGGGGAGCTTGATCGACCCTGCTGGATGGTTG---CCATGG------------ACA------GGA---------AAT------------------ACAGCA------------CCTCCT------ACCATTTTCTATTCTGAATTTGAGAATTTCGGGCCTGGTGCT------TCA------ACA---AAGAACAGAGTTAAATGGAAGGGCTTGAAA---ACCATCACCAATAAACAAGCTAGTAAATTTACAGTG---AAG------------------------GCATTCATACAGGGA------GAA---------GAGTGG---CTCACAGGCACT---------GGT------------------------------------------------------------------------------------------------------ATTAGCTAC---AAACCT------------GGTCTC---------------------------------------------------------------------------------------------------------------------------------------------------------------------------------------------------------------------------------------------------------------------------------------------------------------------------------------------------------------------------------------------------------------------------------------------------------------------------------------------------------------------------------------------------
gnl|Carpa1|supercontig_33.138 ------------------------------------------------ATGATGAACATGGACTCCACATACGGCAAGATCAACGAGGCCGATCAAGCAAGACTCGACTCCCGTCGAAAAACCAGAAAGAGAATCACCATCATCACTCTATCTTCCATCATCCTCGTCGTCGTGGTTGTTGCTGCCGTCGTC------------------------------------------------------------------------------------------GGAACCACCACCACTCGTGGTGGAAGCTCCAAA---------------------------------------------------------------------------------------------------------------------------------------------------------------------------------------------------------------------------------------------------------------------------------------------------------------------------------------------------------------------------------------------------------------------------------------------------------------------------------------------------------------------------------------------------------------------------------------------------------------------AATGGCGGGTCTAATCCTCCTCTGACTTCTTCGATTAAAGCCGTTTGCGATGTTACCTTG------------------------------TATAAAGACACCTGTTACAACAGTATCGCCCCTGCCGCCAAC------------------------------TCTTCTTACACCCACCCCGAAGACCTCTTCAAGTTGTCCATCAAAGTCGCCATTGATGAG---CTCTCCAGAGCTTCTCAGTACTTTAGTGAAGTA---------------------------------------TTTTTCAAAAGGTTTATTCATGACCAGAAGACGATTGCTGCTTTGGAG------AATTGCGACCAGCTTCTTAATCTGGCAATCGATCATCTCACCGAATCACTTTCC------------------------------------------------------------------ACGTCGAGCGAGGTTTCATTGGTAGAAGCCGCGGAAGATCTCCGGACATGGCTGAGCGCTGCCGGAACTTACCAGCAA------------ACCTGCATGGACGACATT------------GAAGATTCCACGGAGCTGCAG---------------------------------------------------------------------------------------------------------------------------------------------------------------------------------------------------------------------------------------------------------------------------------------------------------------------------------------------------------------------------------------------------------------------------------------------------------------------------------------------------------------------------------------------------------------------------------------------------GCTGATGTTTTTAACCATTTAAAGAACTGTACT---GAGTTGACCAGCAACAGTCTC---GCCATTATTACATGGCTT------------------------------------------------------------------------------------------------------------------------------------------------------------------------------------------------------------------------------------------------------------------------------------TCGAAGCTCGCGAACTCCATTAATGTCCGGAGACTGATGAGTTCA---------------------------------------------------------------------------------------------------------------------------------------------------------------TTGCCAAATGGTGCCGTTTCAGTGCCGAAGTGG---------------------------------GTATCT------------------------CGAAAG---CTGGTTGAG---------------------------------------------------------GTTAGGGATTTGAAGAAGAAGGCGGAT------------------------------------ATAGTTGTGGCGAAAGAT---------------GGA---AGCGGGAAG---------TATAAAAGCATTGGAGAGGCTCTT---AAAGCTGTG---------------------------GGG------GAGAAG------AAG------------AAGAAGAAG------------ACGGTAATATATGTAAAGAAGGGTGTTTAT---AATGAG---AATGTGAGAGTGGAAAAAAATAAGTGGAATGTTGTAATGGTCGGT------GATGGCATGGAATCCACCATTGTTTCTGCAAGTCTCAACTTT---------------------------------------------GTTGATGGA---ACTCGG---------ACCTTTCAGTCTGCAACTTTTGCGGTGTTCGGGAAGGGTTTCATGGCATGTGAAATGGGATTCCGA------------------------------AAC---------------ACCGCCGGC---------GCA------------------------------------ATCAAGCATCAGGCCGTCGCATTAATGTCAAGCGCCGATCAAACAACC---------------------TTCTACCGCTGCAAAATCGACGGCTACCAA------------GACACTCTCTACGCCCACGCCAACCGCCAATTCTACCGCGACTGCAACATTTACGGCACCGTCGATTTCATCTTTGGAAACTCCGCCGTCGTCCTCCAAAACTGCAACATTCTCCCTAAA------------CGCCCCATGCTC---GGC---CAG------CAAAACACCATCACCGCCCAAGGCCGATTCGAC---CCGAATCAGAACACCGGCATTTCTATCCACAACTGTACAATTTGGCCCGCC------GAAAACCTA---ACTTCC---------------------------------------------------------------------------GTCCAGACTTATCTGGGTCGGCCGTGGAAGAACTACTCTACGACTGTG---TTCATGCGGTCCATGATGGGGAGCTTGATTGATAGTAGAGGATGGTTG---CCGTGG------------GTT------GGA---------AAC------------------TCGGCT------------CCGAAC------ACGATTTTTTATGCTGAGTTTCAGAATTTCGGGTCGGGTTCT------TCC------ACG---AGGAATCGAGTTAAGTGGAAGGGATTGAAGACTAATATCACGACGAAGGTGGCTAATAAGTTTACAGTC---AAG------------------------TCTTTTATCAATGGC------GAG---------AAATGG---ATTTCGGATGCG---------GGA------------------------------------------------------------------------------------------------------ATTCCCTTC---CTGTCT------------GGTCTTAAG------------------------------------------------------------------------------------------------------------------------------------------------------------------------------------------------------------------------------------------------------------------------------------------------------------------------------------------------------------------------------------------------------------------------------------------------------------------------------------------------------------------------------------------------
gnl|Vitvi1|GSVIVP00033939001 ---------------------------------------------------ATGTCTTCCTTCAAGGCCTACGGGAAAGTCAATGAAGCCGAACAAGAGAGGCTCTTGGCTCGTCGGAAAACCAGAAGAAGAATTACCATCATAAGCTTATCCTCAATCATCCTCGTTGCTGTTATAGTGGCTGCTGTTGTT---------------------------------------------------------------------------------------------------------------------------------------------------------------------------------------------------------------------------------------------------------------------------------------------------------------------------------------------------------------------------------------------------------------------------------------------------------------------------------------------------------------------------------------------------------------------------------------------------------------------------------------------------------------------------------------------------------------------GGCACTACTACCAATTCAGGGGGGAAGTCCAAGAATGCTGGAAATTCGGTTTCTACTTCCATCAAAGCGGTATGTGATGTTACCCTC------------------------------TATCCAGACTCATGTTATAATAGTCTTGCACCTATGGTTAAG------------------------------TCAAGCCAGCTTAAACCTGAAGATCTCTTCAACATGTCCATGGAAGTGGCCTTGAATGAG---CTGCACAGAACTTTTCAGCGCTTCTCCGAGCAT---------------------------------------GAAGGCTTCAAGGGCATCACTGACAAAATGTTGGCTGGGGCTCTCGAC------GATTGTTATGAGCTTCTTGACCTAGCTATTGATAATCTCAACAGCTCACTGTCC---------------------------------------------------------------------------------TCTAGCTTGGACAATTTCGATGATCTCAAGACATGGTTAAGTGCTGCAGGTACTTACCAAGAG------------ACTTGCATAAATGGCTTT------------GAGTCTGGAAATTTAAGG------------------------------------------------------------------------------------------------------------------------------------------------------------------------------------------------------------------------------------------------------------------------------------------------------------------------------------------------------------------------------------------------------------------------------------------------------------------------------------------------------------------------------------------------------------------------------------------------------AGTAGTGTTCTTGAGTTCCTGAAGAACTCCACC---GAGTTCTCTAGCAATAGCCTT---GCCATCATCACCGAG---------------------------------------------------------------------------------------------------------------------------------------------------------------------------------------------------------------------------------------------------------------------------------------ATATCGAAGCTCGCAGGCTCCATCAGTTCCCGGCGATTAATGGGT---------------------------------------------------------------------------------------------------------------------------------------------------------------------TTGCCTGAGGATAAAGTTCCAAAATGG---------------------------------TTATCTGCA------------AAAGAT---CGGAAGCTACTTCAAAGT---------------------------------------------------------TCAAGTACTTTGAAAAAGAAGGCTGAT------------------------------------GCTGTAGTCGCAACAGAT---------------GGC---TCAGGGAAG---------TACAAGACAATTAGTGAAGCCCTG---AAGGCTGTC---------------------------CCT------GATAAG------AGC------------AAGAAGAGC------------TTTGTAATCTATGTCAAGAAAGGGGTTTAC---AATGAA---AATGTAAGGGTCGAGAAGTCGAAATGGAATGTTTTGATGATAGGT------GATGGAATGAATAAAACGGTGGTATCAGGTAAACTGAACTTT---------------------------------------------GTTGATGGA---ACTCCA---------ACATTCTCAACAGCAACATTTGCCGTATTTGGAAAAGGATTTGTTGCAAGAGAAATGGGATTTCGA------------------------------AAC---------------ACTGCTGGT---------GCA------------------------------------ATCAAGCACCAGGCCGTAGCGCTGATGTCAAGTGCCGACCAGACCGTG---------------------TTTTACCGCTGTCTCATAGATGCCTTTCAG------------GACTCTCTCTACGCCCATTCCCACCGCCAATTCTACCGTGAGTGTGACATCTATGGAACAGTAGATTTCATCTTTGGAAATTCAGCAGTTGTGTTCCAAAACTGCAACATACTGCCCAAG------------CAACCCATGCCT---GGC---CAG------CAGAACACTATCACAGCGCAAGGGAAGAATGAC---CCTAACCAAAATACAGGGATTGCTATACAGAATTGCACCATTCTACCGTCA------GCAGACTTG---AGCTCT---------------------------------------------------------------------------GTCAAGACTTACCTTGGACGGCCTTGGAAGAATTACTCAACAACTGTA---TACATGCATTCAATGATGGGGAGCTTGATTGACCCAGCGGGCTGGTTA---CCATGG------------ACA------GGC---------ACA------------------ACAGCC------------CCAAAC------ACCATTTTTTACTCTGAATTTCAGAATTTCGGACCTGGTTCC------TCC------ACG---AAGAATAGAGTTAAGTGGAAGGGATTG---AGAAATATCACCCAGAAAGAAGCTAGTAAATTTACAGTC---AAG------------------------TCATTCATTGATGGG------AGC---------AAGTGG---ATCTCGGATGCT---------GGT------------------------------------------------------------------------------------------------------GTTAGCTTC---AAACCC------------GGGCTG---------------------------------------------------------------------------------------------------------------------------------------------------------------------------------------------------------------------------------------------------------------------------------------------------------------------------------------------------------------------------------------------------------------------------------------------------------------------------------------------------------------------------------------------------
gnl|Arath7|AT3G62170 ------------------------------------------------------------------------------------------------------------------------ATGGCAGTAGGAAAGGTTGTGGTATCTGTGGCATCACTCCTCCTAGTGGTGGGTGTTGCCATAGGAGTTATC------------------------------------------------------------------------------------------ACGTTCGTTAATAAAGGAGGCGGCGCCAATGGC------------------------------------------------------------------------------------------------------------------------------------------------------------------------------------------------------------------------------------------------------------------------------------------------------------------------------------------------------------------------------------------------------------------------------------------------------------------------------------------------------------------------------------------------------------------------------------------------------------------GACAGTAATGGTCCCATAAACTCTCATCAGAAAGCGGTTCAGACAATTTGCCAGTCAACCACA------------------------------GACCAAGGTTCGTGCGCGAAAACACTCGACCCAGTCAAAAGT---------------------------------------GATGATCCAAGCAAGCTTGTCAAAGCCTTCCTGATGGCTACTAAAGACGCG---ATCACAAAATCCTCAAACTTCACGGCTTCGACC------------------------------------GAAGGAGGTATGGGTACTAACATGAACGCGACCAGCAAAGCCGTTCTTGAT------TACTGCAAGAGAGTATTGATGTACGCTCTTGAGGATCTTGAGACCATTGTTGAA---GAGATGGGTGAG---------------------------------------------------------GATCTTCAGCAGAGTGGAACTAAGCTTGACCAGCTCAAACAATGGTTAACTGGAGTTTTCAACTACCAAACC------------GATTGTCTTGACGACATC------------GAGGAAGTTGAGCTAAAG------------------------------------------------------------------------------------------------------------------------------------------------------------------------------------------------------------------------------------------------------------------------------------------------------------------------------------------------------------------------------------------------------------------------------------------------------------------------------------------------------------------------------------------------------------------------------------------------------AAGATCATGGGTGAAGGAATCTCTAACTCCAAG---GTTTTGACCAGTAACGCTATCGATATCTTCCATTCCGTTGTTACCGCGATGGCCCAAATGGGTGTCAAAGTCGACGATATGAAGAACATA------------------------------------------------------------------------------------------------------------------------------------------------------------------------------------------------------------------------------------ACCATGGGAGCCGGAGCCGGTGGAGCTGCACGTCGCCTTCTTGAA------------------------------------------------------------------------------------------------------------------------------------------------------------------GACAACGACTCTAAGGGACTCCCCAAATGG---------------------------------TTTTCTGGT---------------------AAAGACAGGAAGCTTATGGCTAAGGCCGGACGTGGCGCTCCAGCTGGCGGTGATGATGGTATCGGTGAAGGCGGTGGTGGTGGCGGTAAGATCAAGGCGACT------------------------------------CATGTAGTGGCTAAGGAT---------------GGA---AGTGGACAG---------TTTAAGACCATTTCTGAGGCGGTT---ATGGCTTGC---------------------------CCG------GATAAA------AAC------------CCTGGAAGG------------TGCATTATCCATATCAAGGCTGGTATCTAC---AATGAA---CAAGTCAGAATCCCTAAGAAGAAGAACAACATTTTCATGTTCGGT------GATGGTGCTACACAAACCATCATTACCTTTGACAGAAGTGTT---------------------------------------AAACTTAGCCCAGGA---ACCACT---------ACTTCACTCAGTGGCACCGTTCAGGTCGAATCTGAGGGATTCATGGCGAAATGGATTGGGTTTAAG------------------------------AAC---------------ACTGCTGGT---------CCA------------------------------------TTGGGACACCAAGCGGTCGCACTCCGTGTGAACGGAGACCGTGCGGTC---------------------ATATTCAACTGTAGATTCGACGGTTACCAA------------GACACACTCTACGTCAACAACGGACGTCAATTCTACAGGAACATTGTTGTATCCGGTACAGTGGATTTCATCTTCGGAAAATCCGCAACTGTGATCCAAAACTCTCTCATCCTCGTCCGA------------AAGGGAAGCCCC---GGA---CAA------TCCAACTACGTTACGGCTGACGGTAATGAAAAGGGTGCAGCGATGAAGATCGGTATCGTCCTCCATAACTGCCGTATCATACCGGAC------AAGGAGCTC---GAAGCT---------------GACAAG------------CTAACC------------------------------------ATCAAATCGTACCTAGGAAGGCCGTGGAAGAAGTTTGCCACGACTGTG---ATTATTGGAACTGAGATTGGTGATTTGATTAAACCAGAAGGATGGACC---GAATGG------------CAA------GGA---------GAA------------------CAAAAC------------CACAAG------ACTGCTAAATACATTGAGTTCAATAACCGTGGACCGGGAGCT------GCC------ACT---ACTCAGAGGCCTCCTTGGGTT------AAGGTGGCTAAGTCTGCGGCTGAGGTTGAAACTTACACCGTG---GCT------------------------AACTGGGTTGGTCCA------GCT---------AACTGG---ATCCAAGAAGCC---------AAC------------------------------------------------------------------------------------------------------GTGCCCGTC---CAACTA------------GGATTG---------------------------------------------------------------------------------------------------------------------------------------------------------------------------------------------------------------------------------------------------------------------------------------------------------------------------------------------------------------------------------------------------------------------------------------------------------------------------------------------------------------------------------------------------
gnl|Arath7|AT2G47030 ---------------------------------------------------------------------------------------------------------------------------------------ATGATTGGAAAAGTTGTGGTCTCGGTGGCCTCCATCCTCTTAATAGTCGGAGTTGCC---------------------------------------------------------------------------------------ATAGGAGTCGTTGCCTTCATAAACAAAAATGGCGAT---------------------------------------------------------------------------------------------------------------------------------------------------------------------------------------------------------------------------------------------------------------------------------------------------------------------------------------------------------------------------------------------------------------------------------------------------------------------------------------------------------------------------------------------------------------------------------------------------------------------------GCTAATCTGTCTCCCCAAATGAAAGCGGTTCAAGGAATTTGCCAGTCGACATCC------------------------------GACAAAGCCTCATGTGTCAAAACTCTCGAGCCGGTCAAGAGC---------------------------------------GAGGACCCAAACAAGCTGATCAAGGCTTTCATGCTCGCTACAAAAGACGAA---TTAACCAAATCGTCTAACTTCACGGGTCAAACC------------------------------------GAAGTAAACATGGGCTCGAGCATCTCGCCAAACAACAAAGCCGTTCTTGAT------TACTGCAAGAGAGTTTTCATGTACGCTCTTGAGGATCTCGCTACCATTATTGAA---GAAATGGGTGAA---------------------------------------------------------GATCTTAGCCAGATCGGGAGCAAAATCGACCAGCTCAAACAATGGTTAATCGGTGTTTACAATTACCAAACT------------GATTGTCTTGACGATATC------------GAAGAAGATGATTTAAGA------------------------------------------------------------------------------------------------------------------------------------------------------------------------------------------------------------------------------------------------------------------------------------------------------------------------------------------------------------------------------------------------------------------------------------------------------------------------------------------------------------------------------------------------------------------------------------------------------AAGGCGATTGGTGAGGGCATTGCAAACTCCAAG---ATTCTCACTACCAACGCTATT---GACATCTTCCACACTGTCGTTAGCGCCATGGCCAAGATTAACAACAAGGTTGACGACTTGAAGAACATGACAGGCGGAATCCCCACTCCCGGAGCCCCTCCTGTTGTTGATGAA------------------------------------------------------------------------------------------------------------------------------------------------------------------------------------TCTCCCGTGGCCGACCCAGATGGTCCTGCTCGTCGTCTTCTTGAA------------------------------------------------------------------------------------------------------------------------------------------------------------------GACATTGACGAGACCGGAATCCCAACATGG---------------------------------GTTTCAGGT------------GCTGAC---AGGAAGCTCATGGCTAAG------------------------------GCTGGACGTGGCCGTAGAGGCGGCCGCGGAGGCGGTGCTAGGGTCAGAACGAAC------------------------------------TTTGTGGTGGCTAAGGAT---------------GGA---AGCGGACAG---------TTTAAGACGGTTCAACAAGCCGTT---GATGCTTGT---------------------------CCT------GAGAAT------AAC------------CGAGGCCGA------------TGCATCATCTACATCAAGGCCGGTCTCTAC---AGAGAG---CAAGTAATCATCCCTAAGAAGAAGAACAACATCTTCATGTTTGGA------GATGGTGCAAGAAAGACCGTCATTTCTTACAACAGAAGTGTT---------------------------------------GCTCTCAGCCGTGGA---ACCACC---------ACATCCCTCAGTGCCACAGTTCAGGTTGAATCGGAAGGATTCATGGCGAAATGGATGGGATTCAAG------------------------------AAC---------------ACCGCCGGT---------CCA------------------------------------ATGGGACACCAAGCCGCGGCTATCCGAGTGAACGGAGACCGTGCCGTG---------------------ATCTTCAACTGCAGATTCGACGGTTATCAA------------GACACATTGTACGTTAACAACGGTCGTCAGTTCTACAGAAACTGTGTGGTCTCGGGAACAGTAGACTTCATCTTCGGCAAATCCGCAACCGTGATCCAAAACACACTAATTGTTGTCCGT------------AAAGGAAGCAAG---GGA---CAA------TACAACACGGTCACAGCCGATGGAAACGAATTGGGCTTAGGGATGAAAATTGGTATCGTCCTCCAAAACTGCCGCATCGTGCCCGAC------AGGAAACTA---ACGCCA---------------GAGAGA------------CTTACG------------------------------------GTGGCGACATACTTGGGAAGGCCGTGGAAGAAATTCTCGACCACCGTG---ATAATGAGCACCGAGATGGGAGATTTGATTAGACCAGAAGGGTGGAAG---ATTTGG------------GAT------GGG---------GAA------------------AGTTTC------------CACAAG------TCATGTAGGTACGTTGAGTACAACAACCGTGGACCAGGAGCA------TTC------GCT---AACAGAAGAGTTAACTGGGCT------AAGGTTGCCAGGTCTGCAGCTGAGGTCAATGGCTTCACAGCT---GCT------------------------AACTGGTTAGGTCCT------ATT---------AACTGG---ATTCAAGAAGCC---------AAT------------------------------------------------------------------------------------------------------GTTCCTGTC---ACAATT------------GGATTA---------------------------------------------------------------------------------------------------------------------------------------------------------------------------------------------------------------------------------------------------------------------------------------------------------------------------------------------------------------------------------------------------------------------------------------------------------------------------------------------------------------------------------------------------
gnl|Arath7|AT2G47040 ------------------------------------------------------------------------------------------------------------------------ATGATTGGAAAAGTTGTGGTCTCGGTGGCCTCCATCCTCTTAATAGTTGGAGTTGCCATAGGAGTCGTTGCC---------------------------------------------------------------------------------------------------------------------------------------------------------------------------------------------------------------------------------------------------------------------------------------------------------------------------------------------------------------------------------------------------------------------------------------------------------------------------------------------------------------------------------------------------------------------------------------------------------------------------------------------------------------------------------------------------------------------------------TACATAAACAAAAATGGTGATGCTAATCTGTCTCCCCAAATGAAAGCGGTCCGAGGAATTTGCGAGGCGACTTCC------------------------------GACAAAGCCTCATGTGTCAAAACTCTCGAGCCGGTCAAGAGC---------------------------------------GATGACCCAAACAAGCTGATCAAGGCTTTCATGCTCGCTACCAGAGATGCT---ATAACCCAATCATCAAACTTCACGGGTAAAACC------------------------------------GAAGGAAACTTGGGTTCGGGCATCTCGCCAAACAACAAAGCCGTTCTTGAT------TACTGCAAGAAAGTTTTCATGTACGCGCTTGAGGATCTCAGCACCATTGTTGAGGAAATGGGTGAAGAT------------------------------------------------------------CTTAACCAGATCGGGAGCAAAATCGACCAGCTTAAACAATGGTTAACCGGTGTTTACAATTACCAAACT------------GATTGTCTTGACGATATC------------GAAGAAGATGATTTAAGA------------------------------------------------------------------------------------------------------------------------------------------------------------------------------------------------------------------------------------------------------------------------------------------------------------------------------------------------------------------------------------------------------------------------------------------------------------------------------------------------------------------------------------------------------------------------------------------------------AAGACTATTGGAGAGGGCATTGCAAGCTCCAAG---ATTCTCACTAGCAACGCTATTGACATCTTCCACACTGTCGTTAGCGCCATGGCCAAGCTTAACTTGAAGGTCGAGGACTTCAAGAACATGACAGGCGGAATCTTCGCTCCTTCAGACAAAGGAGCAGCTCCCGTCAACAAAGGAACCCCTCCTGTTGCTGATGAT---------------------------------------------------------------------------------------------------------------------------------------------------------TCTCCCGTGGCCGATCCAGATGGTCCTGCTCGCCGTCTTCTTGAA------------------------------------------------------------------------------------------------------------------------------------------------------------------GACATTGACGAGACCGGAATCCCAACATGG---------------------------------GTTTCA---------------GGTGCTGACAGGAAGCTCATGACTAAG---------------------------------------GCTGGACGTGGCAGTAATGACGGTGGTGCTAGGATCAGAGCAACC------------------------------------TTTGTGGTGGCTAAGGAC---------------GGA---AGTGGACAG---------TTTAAGACTGTTCAACAAGCCGTT---AATGCTTGT---------------------------CCT------GAGAAA------AAC------------CCAGGCCGT------------TGCATCATCCACATCAAGGCTGGTATCTAC---AGAGAG---CAAGTGATCATCCCTAAGAAGAAGAACAACATCTTCATGTTCGGA------GATGGTGCAAGAAAGACCGTCATTTCTTACAACAGAAGTGTT---------------------------------------AAACTCAGCCCTGGA---ACCACC---------ACTTCCCTTAGTGGCACAGTCCAGGTTGAGTCCGAAGGATTCATGGCAAAATGGATCGGATTCAAG------------------------------AAC---------------ACCGCCGGT---------CCA------------------------------------ATGGGACACCAAGCTGTGGCTATCAGAGTGAACGGAGACCGTGCCGTG---------------------ATCTTCAACTGCAGGTTCGACGGTTACCAA------------GACACCTTGTACGTCAACAATGGTCGTCAGTTCTACAGAAACATTGTCGTGTCAGGAACAGTCGACTTCATCTTCGGCAAATCCGCAACCGTGATCCAAAACTCACTCATTGTTGTCCGT------------AAAGGAAACAAG---GGA---CAA------TTCAACACGGTCACAGCCGATGGAAACGAAAAGGGTCTAGCGATGAAAATCGGTATCGTCCTCCAAAACTGTCGCATCGTTCCCGAC------AAGAAACTA---GCGGCA---------------GAGAGA------------TTAATC------------------------------------GTGGAGTCATACTTGGGAAGGCCATGGAAGAAATTCTCTACCACCGTG---ATTATCAACTCCGAGATAGGAGATGTGATTAGACCAGAAGGTTGGAAG---ATTTGG------------GAT------GGG---------GAA------------------AGTTTC------------CACAAG------TCATGTAGGTACGTTGAGTACAACAACCGTGGACCAGGAGCT------ATC------ACT---AACCGAAGAGTTAACTGGGTT------AAGATCGCCAGGTCTGCAGCTGAGGTCAATGACTTCACTGTT---GCT------------------------AACTGGTTAGGTCCT------ATT---------AACTGG---ATTCAAGAAGCC---------AAT------------------------------------------------------------------------------------------------------GTTCCCGTC---ACGCTT------------GGATTA---------------------------------------------------------------------------------------------------------------------------------------------------------------------------------------------------------------------------------------------------------------------------------------------------------------------------------------------------------------------------------------------------------------------------------------------------------------------------------------------------------------------------------------------------
gnl|Selmo1|76314 ---------------------------------------------------------------------------------------------------------------------------ATGCTGCTCGTCTTGGTAGTGGCGGGTTTAGGGTTCTTCGCAGCTGCTACTAGCACGGCGGGAAGAATC------------------------------------------------------------------------------------------------------------------------------------------------------------------------------------------------------------------------------------------------------------------------------------------------------------------------------------------------------------------------------------------------------------------------------------------------------------------------------------------------------------------------------------------------------------------------------------------------------------------------------------------------------------------------------------------------------------------------GGCAGCCGGCGGTCCCTCTTGGCAAGGCCTGGCGATAATCGCGACGTCGATCCCTTCATCGTCTCGGCGTGCCACGGCACGCGC------------------------------TATCCGGAGGTATGCGTCTCATCCATCGCCGCGGATCCCCGG------------------------TCCAGGCAGGGATTCACCTCTCCCGACCAGATAATCTCGCTCGCGATCGATCTGGCGTCGCAATCG---TCCTCTCGCAGCTTCAATCTCACAGCCGGGATC------------------------------------------CTTGATCGCGCCGGGGGCAACAAGAATCTCACGGCGGCATCGACC------GATTGCGTCCATGTCCTTGGTTTTGCGATCAATCGCTACGAGAAGCTCCGGCGA---------------------------------------------------------------------------TTGGGGCTATCGATCGCGGTGGTGAAGGATTTCGAGGCCTGGTTGAGCGGCATTCTAGCCTATCAGTAC------------GATTGCTTCTCGGCTCTTGGCTACGTGAATTCCAGCACAGAGGTC---------------------------------------------------------------------------------------------------------------------------------------------------------------------------------------------------------------------------------------------------------------------------------------------------------------------------------------------------------------------------------------------------------------------------------------------------------------------------------------------------------------------------------------------------------------------------------------------------------CAGAGGGTGATGCTCCAGGTGAACGCCGGAATG---GATTTGATCAGCAATGCCCTC------------------------------------------------------------------------------------------------------------------------------------------------------------------------------------------------------------------------------------------------------------------------------------------------------------------------TCCATGGCCGATGCTTGGGCTCTCTATGGA------------------------------------------------------------------------------------------------------------------------------------------------------------------------------GACAACGTTTCAAGCTGG---------------------------------AAGCCACCT------------CCTTCCAAGCGAGAGCTCTCGCTTGGA---------------------------------------AGAACTGGAGGAGGAGAAGTTCCAGTGGAAGATTTACGTCCATCAGGCTGGATCCAGCTTGAGCAGCAGCGTAAATTCTCGGTGGTTGTT------------------------GGCAAGAGTGGAAGT---------TTCAAGACGATCCAGGAGGCCATC---GACAGCGCT---------------------------CCA------AGCAAT------AGC------------AAGGAGAGA------------TTTTCCATCTACATTCAAGAGGGGATTTAC---GACGAG---CGCATTTACGTCTCTGACTCCAAGAGCATGATCATGCTCGTGGGT------GCCGGTGCGAGGAAAACGATCATCTCCGGCAACAATTACGTT---------------------------------------------CGCGAAGGC---GTGACA---------ACCATGGATACTGCCACAGTGTTGGTTGCTGGAGATGGATTTGTTGCTCGGGACCTGACAATTCGG------------------------------AAC---------------ACAGCCGGT---------CCC------------------------------------GAGCTTCATCAAGCGGTGGCACTCCGGATCAATTCAGACAAGGCAGTC---------------------ATCCAGTCGTGCACCCTCGAAGGCTACCAG------------GACACGCTCTACTCTCACACAAACAGGCACTACTTCGAGAATTGCACCATCGCTGGCACCGTCGACTTCATCTTTGGCAATGCCGCGGCCTTCTTCTCCAACTGTAAGCTCGTTGTCCGT------------CCTGGACGAACG---GGT---ATC---TATACCAGCATGGTCACCGCTCATGGAAGGATCGAT---CCCGCTCAAACAATTGGATTCGTGTTCCACAAGTGCTCCGTCGAGACCTCG------GAAGAATTT------TCG---------------GGTGGA------------GCACCGAAGAAA------------------------------CTGCACGTGTACTTGGGGAGGCCTTGGAAAATGTTCTCGAGAGCGGTC---TTCCTCGACTGCTACCTCTCAAGCTCTGTGGATCCGCAAGGCTGGCTA---GCCTGG------------AAG------GGA---------GAC------------------TTCGCT------------CTTGAT------ACACTGCTCTTCGCCGAGTACGAAAGCTATGGTCCTGGTGCT------GAT------GCG---AGCCACAGAGTTTCCTGGTCG---------ACACAGCTAAATCCTTCACAAACTTCGGCATACTCCGCT---CAA------------------------GAATTCATCCAGGGC------GAT---------GGCTGG---ATTCCCAAGCCA---------------------------------------------------------------------------------------------------------------------------------------------------------------------------------------------------------------------------------------------------------------------------------------------------------------------------------------------------------------------------------------------------------------------------------------------------------------------------------------------------------------------------------------------------------------------------------------------------------------------------------------------------------------------------------------------------------
gnl|Carpa1|supercontig_41.94 ------------------------------------------------------------------------------------------------------------------------ATGATCGGTAAGGTAGTGGTTTCGGGGATTTCTATTCTTCTAGTTGTGGGAATCGCCATTGGTGTCATTGCC---------------------------------------------------------------------------------------------------------------------------------------------------------------------------------------------------------------------------------------------------------------------------------------------------------------------------------------------------------------------------------------------------------------------------------------------------------------------------------------------------------------------------------------------------------------------------------------------------------------------------------------------------------------------------------------------------------------------------GCAGTTCATAACAAGGGTGGTAAGGAAGAAAACCTCACGGCTCAGGCCAAGGCGGTGAGGGCTATATGCGAGCCAACTACT------------------------------TACAAAGATGTTTGCACCAACAGCTTGCAAAATGCTACTAGT---------------------------------------ACCGAGCCAAAGGAGCTTATTAAGACCATTGCCATGGTGACTAAGCAGGCTTTGATACAAGCTCACAAGTTCACTGAAGATGAACTC---------------------------------------------GTGAAGAACCATGCAGAAGATGTTAAAAAGAAGGAACTTGAG------TATTGTAAAAAGATGCTCAACTTCTCTTTGGAAGATATACAGGAATTTGTAGATGAGTTTGATTCCTCT---------------------------------------------------------GACTTCAAAAACTTGAGCGATAAATTTGACGATATCTGGCAATTGATGACCAACGTCTGGGTTTACCAGGAA------------AGTTGTTTGGAAGAAATT------------ATGGAGGAAGATCTCAAG------------------------------------------------------------------------------------------------------------------------------------------------------------------------------------------------------------------------------------------------------------------------------------------------------------------------------------------------------------------------------------------------------------------------------------------------------------------------------------------------------------------------------------------------------------------------------------------------------AAATCCATTGAAGATGGTACAAGTGATGCAAAA---AAGATGACTAGCAATACTCTA---GACATCGTTGCTGACTTAAACAAAATCCTCTCTAGCTTTGGTCTCAACTTCAATCTT---------------------------------------------------------------------------------------------------------------------------------------------------------------------------------------------------------------------------------------------ACAACAAATTTGTCTGATCATCCCCCCTCACGCCGTCTTCTTGAT------------------------------------------------------------------------------------------------------------------------------------------------------------------GTTGGTGAGCCAAATGAGTTCCCAAGATGG---------------------------------GTATCAGCT------------GGAGAC---CGTAGGCTTCTTGCTGGC---------------------------------------------------------------CGTGGAGGTATTAGGCCAGAC------------------------------------GCTGTCGTGGCTCAGGAT---------------GGC---AGCGGGCAA---------TTTAGGACTATTAAAGCAGCTCTT---GCCGCTTAT---------------------AATCCCCCT------AAGAACGTCAAAACC------------AGAAAAAGA------------TACATTGTTTACATTAAGGCTGGAGTTTAT---CGCGAG---TCTGTTACCATCGAAAAGAATCAGTACAATGTGTTCTTTTATGGT------GATGGTGCAGGCAAGACCATTGTTACTAATAACAAACATGTC---------------------------------------------TTTGGCACCAACCTTCGT---------ACATCAGAAACCGGCACAGTTACGGTATATGGAAGAGGGTTCTTGGCGAAGCACATGTCATTTGAA------------------------------AAC---------------ACTGCAGGA---------CCA------------------------------------AGTGGGCACCAGGCGGTGGCTCTCTTGATCCAAGCTGATCTAGCAGTG---------------------GTCTATGATTGCAGAATCGACGGGTATCAA------------GATACTTTGTACTATAACTCAGGCAGACAATTCTTCCGCAACTGTATCATCTCTGGCACTGTTGATTTCATCTTTGGAATGGGAGCGGCTGTGATCCAGAACTCATTGATTATCGTGAGA------------AGAGGAAACGAT---GGG---CAA------AAAAATACAGTGACTGCTGATGGAAACTCGAAGGGAAAGAACGCACACATCGGGCTCATCATCCAAAATTGCAAGATCGTGCCAGAG------TTGAGGCTT---GCGCGA---------------GACGCA------------AAA---------------------------------------ATGAAGTCTTACCTTGGTAGGCCGTGGAAGCAATATGCCACCACCATT---GTAAGAGAGACAGAACTAGGTGGGTTCATTGACCCAGAGGGGTGGATG---CCTTGG------------CAA------GGT---------AGC------------------AGTTAT------------GAGAAC------ACTTGCTTCTATGCCGAGTACAACAACAGAGGACCTGCTGCA------AGA------ACC---AACTTGAGAGTGAGGTGGAAGGGGTTCAAGGTTATTACGAACCCAGTTGAGGCTAGGTTGTACAGTGTT---GGA------------------------CCTTGGATTCAAGGA------TAC---------AGATGG---CTGAGGGGCACC---------CGG------------------------------------------------------------------------------------------------------GTGCCATTC---------------------AACCTG---------------------------------------------------------------------------------------------------------------------------------------------------------------------------------------------------------------------------------------------------------------------------------------------------------------------------------------------------------------------------------------------------------------------------------------------------------------------------------------------------------------------------------------------------
gnl|Orysa5|Os01g65790 ------------------------------------------------------------------------------------------------------------------------------ATGTCGCCGCCGCCGCTTCGCCTCCTCCTCTTCCTCCTCCTGCTCCACCTCCCCTCCTCCCTCTCC------------------------------------------------------------------------------------------TCGCGCCACCACCACCACGCCCCGTCGCCGTCC------------------------------------------------------------------------------------------------------------------------------------------------------------------------------------------------------------------------------------------------------------------------------------------------------------------------------------------------------------------------------------------------------------------------------------------------------------------------------------------------------------------------------------------------------------------------------------------------------------------AAGCCGGCGCCGGCCTCCTACGCGGCGCCGCTCGCCGTCCTCCTCGCTTGCAACGCCACGCGG------------------------------TTCCAGCCCGCCTGCGTCTCCACGCTCTCCAACGCCTCCGCC------------------------------------GACGCGTCCACTCCGGACCTCCTCGCCGCCACGCTCTCCGCGCTCAGGGCCCGC---ATCCCGCCGGCCGTCTCCACGGCGCGGTCCGTC---------------------------------------------CTCGCCGCCTCCTCCAACGTCAACCTCACCAACGCCGCCACC------AACTGCCTCACGTTCCTCTCCTTCTCCACCCACCGCCTCTCGCCGCCGCCCTCG---------------------------------------------------------------------------------------------ACGTCGTCGCCGTCGCTCCTCTCCGCCTCCACCGCGCTCCTCCACCTCTAC------------GACTGCTGGTCCGCCTAC------------AAGTACGTCAACTTCTCC------------------------------------------------------------------------------------------------------------------------------------------------------------------------------------------------------------------------------------------------------------------------------------------------------------------------------------------------------------------------------------------------------------------------------------------------------------------------------------------------------------------------------------------------------------------------------------------------------CGCACCATCTCCGACGCCATGGCCTACCTCGACGACACCATCGCCGTCAACAGCAAC------------------------------------------------------------------------------------------------------------------------------------------------------------------------------------------------------------------------------------------------------------------------------------------------------------TACATCTCCATGCTCGCCGCGCTGCAGCGCTACGGCGACGAC------------------------------------------------------------------------------------------------------------------------------------------------------------------------------------ACCTTCCGGTGG---------------------------------GCCCCGCCG------------CAGACCGAGCGCGACGGCTACTGGCCG------------------CCCGCGGCGGCGGGGTCCGCCGCCGACGAGGACGCGCTCGGCGTGCCCAAGGGGCTCCCCCCCAAC------------------------------------GTGACGGTGTGC---------------------GGC---GCGGGGTGCCAC------TACAAGACGGTGGGGGAGGCGGTG---GCGGCGGCG---------------------------CCG------GACTAC------GGC------------GACGAGATG------------TTCGTGGTGCACGTGAAGGAGGGGGTGTAC---AAGGAG---ACGGTGAACGTGCCGTTGGAGAAGACGAACGTGGTGGTCGTCGGG------GACGGCATGGGGAAGACGGTCATCACCGGCGACCTCAACGCC---------------------------------------------GACACGCCG---GGCGTC---TCC---ACGTTCAACACGGCCACCGTAGGCGTGCTCGCGGACGGCTTCATGGCGCGCGACCTGACGATCTCC------------------------------AAC---------------ACGGCCGGG---------CCC------------------------------------GACGCGCACCAGGCGGTGGCGTTCCGGTCGACGGGCGACCGCACGGTG---------------------CTGGACACGGTGGAGCTCCTGGGCCACCAG------------GACACGCTGTACGCGCACGCCATGCGGCAGTTCTACACCCGGTGCCGCGTCTCTGGCACCGTCGACTTCGTCTTCGGCAACTCGGCCACCGTCCTCCGCGACACCGCCCTCATCGTCCTCCCGAGGCAGCTCCGCCCGGAGAAG---GGC---GAG------AACGACGCCGTCACCGCGCAGGGGCGCACCGAC---CCGGCGCAGCCCACGGGGATCGTGCTCCGCGGCTGCGTCGTCAACGGCAGC------GACGACTAC---ATGGCGCTGTACAGGGAGAAGCCCGAC------------GTGCAC---------------------------------------CACGTCTACCTGGGCCGGCCCTGGAAGGAGTACTCGCGCACGGTG---TACGTCGGCTGCACGCTCTCCGAGATCGTGCAGCCGCGCGGGTGGATG---GCGTGG------------AAC------GGC---------GAC------------------TTCGCG------------CTCAAG------ACGCTCTACTACGGCGAGTACGAGAGCGCCGGCCCCGGCGGCGACGGCGCC------AGC---GGGAGCAGGATCGGGTGGAGCAGC---------CAGGTGCCCAGGGACCACGTCGACGTGTACAGCGTC---GCC------------------------AGCTTCATACAGGGT------GAC---------AAGTGG---ATACCCAAAATA---------CAT---------------------------------------------------------------------------------------------------------------------------------------------------------------------------------------------------------------------------------------------------------------------------------------------------------------------------------------------------------------------------------------------------------------------------------------------------------------------------------------------------------------------------------------------------------------------------------------------------------------------------------------------------------------------------------------------
gnl|Sorbi1|Sb03g041680.1 ------------------------------------------------------------------------------------------------------------------ATGCCTCCTGCAATTCGACTCCTTCCCCTCCTCATCCTCGTCCTCTTCCACCTCCCCGTCTCCCTCTCCTCCCGCCAC------------------------------------------------------------------------------------------------------------------------------------------------------------------------------------------------------------------------------------------------------------------------------------------------------------------------------------------------------------------------------------------------------------------------------------------------------------------------------------------------------------------------------------------------------------------------------------------------------------------------------------------------------------------------------------------------------------------CATCGCCAGCGTCCCCCGTCCCCGTCCCCGGCCCCGGCGTCCTCTGATTCGGCGCCACTAGCGGCCCTCCTGGCCTGCAACGCCACCCGC------------------------------TTCCAGCCGGCCTGCGTCTCCACGCTCTCCGGCGCCGCATCC------------------------------------GATGCCTCCACCGCCGACCTCCTCGCCGCGACGCTCTCCACGCTCCGCGCGCGC---CTCCCGCCCGCCGTCACCACGGCCAAGTCCGTG---------------------------------------------CTGGCGTCCTCCTCCAACGTGAACCTCACCACCGCCGCCACC------AACTGCCTCACGTTCCTCGCGCTGTCCTCGCACCGCCTCTCGCCGTCCCCGTCG------------------------------------------------------------------------------------------------------CCGTCGCTGATCTCGGCCTCCACGGCGATGCTCCACCTCTAC------------GACTGCTGGTCCGCGTAC------------AAGTACGTCAACTTCTCC------------------------------------------------------------------------------------------------------------------------------------------------------------------------------------------------------------------------------------------------------------------------------------------------------------------------------------------------------------------------------------------------------------------------------------------------------------------------------------------------------------------------------------------------------------------------------------------------------CGGACCATCTCCGACGCCATGGCCTACCTCGACGCCACCATCACCGTGAACAGCAAC------------------------------------------------------------------------------------------------------------------------------------------------------------------------------------------------------------------------------------------------------------------------------------------------------------------TACATCTCCATGCTCGCCGCGCGGCAGCGGTACGGC------------------------------------------------------------------------------------------------------------------------------------------------------------------------------GACGACACGTCCCTCTGG---------------------------------CGCCCCCCG------------CAGACGGAGCGCGACGGGTACTGGCCG------------CCCCCCGCCGCCGCGGCCTCGAAGGCGGCCGACGTGGATGCGCTCGGCGTGCCCAAGGGCCTGCCGGCGAAC------------------------------------GCGACCGTGTGC---------------------GGCGCCGGGTGCGAC---------TACAAGACGGTGCGGGAGGCGGTG---GCGGCCGCG---------------------------CCG------GACTAC------GGC------------GACGGCGCG------------TTCGTGGTGCACGTGAAGGAAGGGCCATCA---------------------------------------------CTGATTCATGGC------------------------------------------------------------------------------------------------------------------------AAGTCGTCGTGTCGTGGTGCAGGTGTGCTCGCGGACGGGTTCATGGCGCGCGACCTGACGATCGCC------------------------------AAC---------------ACGGCGGGT---------CCC------------------------------------GACGCGCACCAGGCGGTGGCGTTCCGGTCCACGGGTGACCGCACGGTG---------------------CTGGACGGCGTGGAGCTGCTGGGTCACCAG------------GACACGCTGTACGCGCACGCCATGCGGCAGTTCTACACCCGGTGCCGCGTCGCGGGCACCGTCGACTTCGTCTTCGGCAACTCCGCGACGGTGCTCCACGACACGGCCCTGGTCGTCCTGCCCCGGCAGCTGCGGCCGGAGAAG---GGC---GAG------AACGACGCCGTCACGGCGCAGGGTCGCACCGAC---CCGGCGCAGCCCACGGGGATCGTCCTCAGCCGCTGCGCCGTCAACGGCAGC------GACGAGTTC---CTGGCGCTGTACCGCGAGAACCCCGGC------------GTGCAC---------------------------------------CACGTGTACCTGGGACGTCCCTGGAAGGAGTACTCCCGGACGGTG---TACCTCGGGTGCACGCTCGCGGAGATCGTGCAGCCGCAGGGGTGGATG---CCGTGG------------AAC------GGG---------GAC------------------TTCGCG------------CTCAAG------ACGCTCTACTACGGCGAGTACGACAGCGCCGGACCTGGCGCC---GGCGCG------GCG---AGCCGGAGGGTGGCGTGGAGCAGC---------AAGGTGCCCAAGGAACACGTCGACGCCTACAGCGTC---GCC------------------------AACTTCATACAGGGG------CAC---------GAGTGG---ATACCAAAAGTG---------------------------------------------------------------------------------------------------------------------------------------------------------------------------------------------------------------------------------------------------------------------------------------------------------------------------------------------------------------------------------------------------------------------------------------------------------------------------------------------------------------------------------------------------------------------------------------------------------------------------------------------------------------------------------------------------------
gnl|Medtr1|CT009568_9.4 ---------------------------------------------------------------------------------------------------------------------------------------------ATGGCAACCCTCCCATTCCTCTTCTTCATCTTCCTCACCCTCCCTCACTCT---------------------------------------------------------------------------------------------------------------------------------------------------------------------------------------------------------------------------------------------------------------------------------------------------------------------------------------------------------------------------------------------------------------------------------------------------------------------------------------------------------------------------------------------------------------------------------------------------------------------------------------------------------------------------------------------------------------------------------------------------CACTCTCACTCCTCCCCAAACCTCAACCTCATCCAACAAGCCTGCAAATCCACCCGC------------------------------TTCCCTCACCAATGCCAAACCTCCCTCTATTCCCACCCCCAC------------------------------CCAACAAACCCCACCCCCCTTCAAATCATCAACTCCGCCATCTCACTCTCTTATCAAAAC---CTCAAAACTGCAGAATCATTACTCAACTCCATC---------------------------------------CTCCATGCCTCCTCCTCCGTGCACAACCACACGCGCACCACCCTCGCTAAA---AGCTGTCTTCAGGTTTTCAAATACTCTCAACACCGTACCTCTCTCACCCTCGAA------------------------------------------------------------------------------GCTCTCTCACGTGGTAAAATCAAAGATGCACGTGCTTTCATGACTGCTGCTTTGGCTTATCAGTAT------------AACTGCTGGTCTGGTCTTAAATACGCTAATGATACTGAATTAGTC---------------------------------------------------------------------------------------------------------------------------------------------------------------------------------------------------------------------------------------------------------------------------------------------------------------------------------------------------------------------------------------------------------------------------------------------------------------------------------------------------------------------------------------------------------------------------------------------------------TTCAAAACCATGTCGTTTCTTGAATCTCTCACC---AACCTATCCAGCAATGCGCTTAGCATGATTCTCTCTTATGATCTCTTT------------------------------------------------------------------------------------------------------------------------------------------------------------------------------------------------------------------------------------------------------------------------------GGTAATGATACTGATTCGTGGAGGCCGCCGAGAACAGAACGGGAT---------------------------------------------------------------------------------------------------------------------------------------------------------------------------------------GGTTTTTGG------------------------------------------------------GAGGATTCTGGGTCGGGTGTGTTTGGT------------------------------------------------TCTGGACCGTCTGTGCCGGTGGATCTTACACCGAAT------------------------------------GTTAGGGTGTGTAAAGAGGCTTACACGGACGCCGGC---AGTGGGTGT---------TATAAGACAGTGCAGGAAGCTGTTGATGCTTCGCTT------------------------------------GATGATTTGCCAGTT------------GGAGAGAGA------------TTTGTGATACATATAAAGGAAGGGGTTTAT---GAAGAG---AGGGTTAGGGTTCCGTTAAGGAAGAGGAATGTTGTGCTTTTGGGT------GATGGCATTGGTAAGACTGTTATTACTGGCTCTTCTAATGTT---------------------------------------GGACTACAGGAAGGG---ATGACA---------ACCTATAACTCTGCCACTGTAGGGGTTGTTGGGGATGGATTCATGGCAAAGGATCTTACTATTCAA------------------------------AAC---------------ACAGCAGGT---------GCG------------------------------------AATGCTCACCAAGCAGTAGCATTCAGATCAGACAGTGATCTTTCTGTT---------------------ATTGAGAATTGTGAATTAATAGGCAATCAA------------GATACTCTCTATGCTCATTCCTTGCGGCAGTTTTATAAGTCTTGCCGGATTATAGGCAATGTGGACTTTATTTTTGGAAACTCGGCTTCATTCTTCCAAGACTGTGAAATACTAGTCCAGCCGAGGCAAGCAAGGCCAAAGAAA---GGG---GAG------AACAATGCCATTACTGCACATGGTAGAACAGAT---CCTGCTCAGTCGACAGGTTTCGTTTTCCACAACTGCTTGGTTAACGGTACC------AAGAAATAT---ATAGAGTTGTTTAATGACAATCCTAAA------------GTACAC---------------------------------------AAAAACTATCTCGGAAGGCCATGGAAGGAGTATTCTAGAACAGTT---TTTATTAATTCCTTCTTGGCAGCCATAATCACACCAAAGGGTTGGTTG---CCATGG------------AGT------GGA---------GAT------------------TTTGGA------------CTGAGA------ACACTCTACTATGGGGAATTTGACAACTCTGGACCTGGTTCT------AAT------TTA---ACTAAGAGAGTGACTTGGAGTAGC---------CAGGTTCCTGCTGAACATGTGTCCACATATTCAGTA---CAG------------------------GGTTTCATTCAAGGT------GAT---------GATTGG---GTTCATCGTATC---------GGT------------------------------------------------------------------------------------------------------TATTCGCTC---ATGGAT------------GGATGGGACTAA---------------------------------------------------------------------------------------------------------------------------------------------------------------------------------------------------------------------------------------------------------------------------------------------------------------------------------------------------------------------------------------------------------------------------------------------------------------------------------------------------------------------------------------------
gnl|Arath7|AT5G09760 ---------------------------------------------------------------------------------------------------------------------------------ATGTCCTCCATTCTCATCCTTCTCTTCTCTCTCTTCCTCTTCTCCTCTCCCTCCTCCTCCTCC------------------------------------------------------------------------------------------CGTCACCACCACCACCACAATTCCGGCGACACT------------------------------------------------------------------------------------------------------------------------------------------------------------------------------------------------------------------------------------------------------------------------------------------------------------------------------------------------------------------------------------------------------------------------------------------------------------------------------------------------------------------------------------------------------------------------------------------------------------------TCTCCGGTCAATCCTTCGTCGTCTCTCGCCGCTCAGATCCGTCTCGCTTGTAACGCAACTCGT------------------------------TACCCAGACCAATGCGTCTCTTCCCTATCCGAACAGGGTCGG---------------------------GTTCCTCCGGATCCTAAACCAATCCAGATCATTCACTCAGCGATCTCATTCTCATTCCAAAAC---CTCAAAACCGCCCAATCAAAAATCAAGTCTATT---------------------------------------GTAGACTCGTCCGTAGGGAATCTAAACCGTACAAACGCCGCGAAC---------ACGTGTCTCCAGCTTCTCACTTACTCCGAGCACCGCACTCAATCGACGGATCAA------------------------------------------------------------------------------GCTTTAACACGTGGCAAAATCAAAGACGCTCGAGCTTGGATGAGCGCTGCTCTAGTGTACCAGTAC------------GATTCATGGTCAGCGCTC------------AAGTACGTCAACGACACGAGCCAA------------------------------------------------------------------------------------------------------------------------------------------------------------------------------------------------------------------------------------------------------------------------------------------------------------------------------------------------------------------------------------------------------------------------------------------------------------------------------------------------------------------------------------------------------------------------------------------------GTAGGTGAAACGATGTCGTTTCTCGACGGACTTATCCACGTCACCAGCAACGCGCTTAGCATGATGGTATCGTACGATAAC------------------------------------------------------------------------------------------------------------------------------------------------------------------------------------------------------------------------------------------------------------------------------------------------------------------------------------------------------------------------------------------------------------------------------------------------------------------------------------------------------TTCGGAGACAACGTCGCGTCGTGG---------------------------------ACTTACCCA------------GCAACGGAACGTGACGGGTTTTGGGAA---------AAGACTGGGCCTGGTTTGGGCTTAGATCCGAGTACAGGGCTTAATTTGGGTTTTCCTTCCGGTTTAAAAGAAGAC------------------------------------GTGACGGTGTGTAAAGAC---------------GGAAAATGCGGT------------TACAAGACGGTGCAAGACGCCGTT---AACGCTGCG---------------------------CCG------GAGGAT---AACGGA------------ATGCGTAAG------------TTCGTTATAAAGATTAGCGAAGGAGTCTAC---GAGGAG---AACGTTATTGTTCCGTTTGAGAAGAAGAACGTTGTGTTTATCGGT------GACGGTATGGGCAAAACGGTCATTACAGGTTCGTTAAACGCC------------------------------------------GGTATGCCTGGG---ATCACT---------ACGTACAATACTGCAACTGTCGGAGTGGTAGGAGATGGATTCATGGCTCGTGATCTAACGTTCCAG------------------------------AAC---------------ACGGCGGGA---------CCA------------------------------------GACGCTCACCAAGCGGTGGCGTTTAGATCCGACAGCGATTTTTCTCTG---------------------ATCGAGAATTGCGAGTTCCTTGGGAACCAA------------GACACTCTCTATGCCCATGGTCTTCGTCAGTTCTACAAAAACTGTCGTATCCAAGGAAATGTTGACTTTATCTTTGGGAATTCAGCTGCTGTCTTCCAAGACTGTGAAATCCTAATCGCACCGCGTCAAATTAACCCTGAAAAG---GGC---GAG------AAAAACGCAGTCACTGCCCAAGGAAGGATTGAC---CCGTCCCAGTCCACGGGTTTCGTGTTCTTGAACTGTTTGATTAACGGAACA------GAGGAGTAC---ATGAAGCTGTTTAAAGCTAACCCTAAG------------GTGCAT---------------------------------------AAGAACTTCTTGGGGAGGCCATGGAAAGATTACTCAAGGACTGTG---TTTATAGGTTGTAATTTAGAGGCTTTGATTACTCCTGATGGATGGTTA---CCTTGG------------AGC------GGG---------GAT------------------TTCGCG------------CTCAAG------ACACTTTATTACGGTGAATCTAAGAACACGGGTCCGGGATCA------GAT------AGG---TCACAAAGGGTTTCATGGAGCAGT---------CAGATACCGGACGAGCATGTTCATGTGTATTCGGTG---GCT------------------------AACTTTATTCAGGCT------GAT---------GAGTGG---GCTTCGATGTCT---------GCT---------------------------------------------------------------------------------------------------------------------------------------------------------------------------------------------------------------------------------------------------------------------------------------------------------------------------------------------------------------------------------------------------------------------------------------------------------------------------------------------------------------------------------------------------------------------------------------------------------------------------------------------------------------------------------------------
gnl|Arath7|AT5G64640 ------------------------ATGGATTCTCCGACACTACCGCACTCTATCTCCGCCTCTTCCTCCACCCCATTCGCTTCCGCCGCCGTAAAACCTCACCGGAATAAACTCCTTTCCCGTAATGGCATCCTCATCATCATCGCCGCGTCCTGTATTCTCCTCCTCCTCATATCTCTCCTCATCTACGCC------------------------------------------------------------------------------------------ACCGTCTCAAAATCCTCCCGCAACCACCATAAT---------------------------------------------------------------------------------------------------------------------------------------------------------------------------------------------------------------------------------------------------------------------------------------------------------------------------------------------------------------------------------------------------------------------------------------------------------------------------------------------------------------------------------------------------------------------------CCATCGCACCAAACCCCAACCTCCGACGATCATCCTCCGCCGGAAACACCTCCTTCTCCTCCACCAATCGCTCAGATCCGTCTCGCATGCAACGCAACGCGT------------------------------TTCCCAGATCATTGCGTTGCCTCGCTCTCTAAACCCGGTCAA---------------------------GTCCCTCCGGATCCTAAACCGGTTCAAATAATCCACTCTGCAATTTCAGTCTCCTACGAGAAT---CTCAAATCCGGCCAATCGAAAATCCAATCAATC------------------------------------------CTAGACTCCTCCGCAGGGAATCGAAACCGTACGAACATCGCCACC------ATTTGCCTCGAGATCCTCTCTTACTCTCAACACCGTACCGAATCAACAGACATA------------------------------------------------------------------------------GCCGTGACGAGCGGCGATATCAAAGACGCACGTGCGTGGATGAGCGCAGCTCTAGCTTACCAATTC------------GATTGCTGGTCAGGTCTCAAAACCGTCAACGACACTAAGCAAGTC---------------------------------------------------------------------------------------------------------------------------------------------------------------------------------------------------------------------------------------------------------------------------------------------------------------------------------------------------------------------------------------------------------------------------------------------------------------------------------------------------------------------------------------------------------------------------------------------------------GTCGACACGATTACGTTCTTCGAAGGTCTCGTG---AACCTCACCGGAAACGCGTTGAGCATGATGTTATCGTTCGACAGT------------------------------------------------------------------------------------------------------------------------------------------------------------------------------------------------------------------------------------------------------------------------------------------------------------------------------------------------------------------------------------------------------------------------------------------------------------------------------------------------------TTCGGAGACGACGTCGTTTCGTGG---------------------------------ATTCGTCCA------------GCGACGGAAAGAGACGGGTTTTGGGAG---------AAAGCTGGGCCGAGTTTGGGCTCGGGTACGGGTACAGAGGCTAGTTTGGGTTTTCCGTCTGGTTTAACGGAAGAC------------------------------------GTGACGGTGTGTAAAAAC---------------------GGAGGGAAAGATTGTAAATACAAAACAGTGCAAGAAGCCGTT---GATTCCGCG---------------------------CCG------GATACA---AACAGA------------ACTGTAAAG------------TTTGTGATACGTATTAGAGAAGGTGTGTAT---GAAGAA---ACCGTTAGGGTTCCGTTTGAGAAAAAGAATGTCGTCTTCATCGGT------GACGGAATGGGTAAAACGGTAATTACAGGGTCGTTGAATGTT------------------------------------------GGACAACCAGGG---ATGACA---------ACGTTTGAATCTGCAACTGTCGGAGTTCTCGGTGATGGATTTATGGCTCGTGATTTAACTATAGAG------------------------------AAC---------------ACGGCAGGA---------GCA------------------------------------GATGCGCACCAAGCGGTTGCGTTTAGATCAGACAGTGATTTTTCGGTA---------------------CTTGAAAACTGCGAGTTTCTTGGGAACCAA------------GACACTCTTTATGCTCACTCTCTCCGTCAGTTCTACAAACAATGTCGAATCCAAGGCAACGTAGACTTCATCTTTGGTAACTCAGCTGCCGTATTCCAAGATTGTGATATCCTAATCGCTTCAAAACACTCCAAACTCGAGCAA---GGCGGTGCA------AACAACGCGATCACAGCACACGGGAGGATTGAT---GCGTCGCAGTCCACGGGATTTGTGTTTTTGAACTGTTCGATTAACGGAACA------GAGGAATAC---ATGAAGGAGTTTCAAGCTAACCCTGAA------------GGGCAT---------------------------------------AAGAACTTCTTGGGAAGACCGTGGAAGGAGTTTTCGAGGACGGTT---TTTGTAAACTGTAATCTTGAGTCTTTGATTAGTCCTGATGGATGGATG---CCTTGG------------AAC------GGG---------GAT------------------TTCGCA------------TTGAAG------ACTTTGTATTACGGTGAGTATAAGAATACGGGTCCGGGATCG------GTT------AGA---TCGAGTAGGGTTCCATGGAGTAGT---------GAGATACCAGAGAAGCATGTTGATGTTTACTCTGTT---GCC------------------------AATTTTATTCAGGCT------GAT---------GAGTGG---GCTTCCACGACT---------GCT---------------------------------------------------------------------------------------------------------------------------------------------------------------------------------------------------------------------------------------------------------------------------------------------------------------------------------------------------------------------------------------------------------------------------------------------------------------------------------------------------------------------------------------------------------------------------------------------------------------------------------------------------------------------------------------------
gnl|Carpa1|supercontig_42.121 ---------------------------------------------------------------------------------------------------------------------------ATGTCTTCTCTCCTCTTCTTCTCCCTCCTTTCTCTCCTCATCTTCTTCAATGTCTCCTCCGCCACCCGG------------------------------------------------------------------------------------------CACCACCACCATCATTCCCATTCTTCTTCCTCT------------------------------------------------------------------------------------------------------------------------------------------------------------------------------------------------------------------------------------------------------------------------------------------------------------------------------------------------------------------------------------------------------------------------------------------------------------------------------------------------------------------------------------------------------------------------------------------TCCTCTCCTTCTCTCTCTCCCTCTACCTCCCCTGACTCCTCGTCTCCACCCCTTGCCCAGATCCAACAAGCCTGCAAGGCCACCAGA------------------------------TACCCCGACGTTTGTGTTTCTTCTCTCTCTCAGTCCAGTCGC---------------------------CTACCTCCGAACCCGACACCCCTCCAAATTATCCAATCGGCCATCTGGGTCTCCTCCCAAAAT---CTCATTACCGCTAAATCCATGGTAAATGACATT------------------------------------------TTGAAATCCTCTGTTGGGAACCTGAACCGCACTAATGCGGCCAAC------ATCTGCCTCCAGGTCCTCTCCTATTCTCAGTACCGTACCTCATCAACGGATGAC------------------------------------------------------------------------------GCACTGACACGTGGCAGAATCAAGGACGCACGTGCTTGGATGAGCGCTGCATTGGCGTACCAGTAC------------GATTGCTGGTCGGGGTTGAAGTACGTTAACGACACCACCGGGGTG---------------------------------------------------------------------------------------------------------------------------------------------------------------------------------------------------------------------------------------------------------------------------------------------------------------------------------------------------------------------------------------------------------------------------------------------------------------------------------------------------------------------------------------------------------------------------------------------------------AACAAAACGATGTCGTTTCTGAACTCCCTGGTT---GGGTTAAGCAGTAACGCGCTTGGCATGATGGTGTCGTACGATAAC------------------------------------------------------------------------------------------------------------------------------------------------------------------------------------------------------------------------------------------------------------------------------------------------------------------------------------------------------------------------------------------------------------------------------------------------------------------------------------------------------TTCGGGGACGCGGTGAGCTCTTGG---------------------------------ACGGCGCCC------------CGGACGGAACGGGACGGGTTTTGGGAG------------------------AAGGGCGGGTCTGTTGAAAGTGGGGGGGCGTTGGGCTTCCCGTCGAATTTAACGGCGGAT------------------------------------GTAACGGTGTGTAAGGAC---------------GCGGGTAGCGGGTGT---------TATAAGACGGTGCAGGAGGCCGTT---AATGCGGCC---------------------------CCA------AGTGAC------GGC------------ACGAGCAGG------------TTCGTGATACACATAAAAGAAGGTGTTTAC---GAGGAG---AAAGTGAGGGTTCCGTTTGAGAAGAAAAACGTGGTGTTCGTGGGT------GATGGGATGGGCAAAACAGTAATTACAGGATCGTCAAATGTA------------------------------------------GGACAACCTGGG---ATGAGT---------ACTTATGAGTCTGCTACTGTCGGAATTCTTGGTGATGGATTCATGGCGACTGGTATCACGATCCAG------------------------------AAT---------------ACAGCAGGT---------CCT------------------------------------GATGCTCACCAGGCTGTAGCATTTAGATCAGATAGTGATTTTTCCGTA---------------------ATCCAGGACTGTGAATTTTTAGGCAACCAG------------GATACCCTTTACGCTCATTCACTCCGCCAGTACTACAAATCATGCAGCATCCAGGGTAATGTGGACTTCATCTTTGGAGCCTCAGCTGCAGTTTTCGAAGATTGTATCATCTTAATTGCTCCTCGGCAACAAAAACCAGAACAT---GGG---GAG------AACAATGCAGTCACAGCTCATGGCAGAATAGAC---CCTTCCATGTCAACAGGTTTTGTTTTCTACAACTGTTTGATAAATGGCACT------GAGGAATAC---ATGAGGTTATTCCATAGCAAGCCTGCA------------GTTCAT---------------------------------------ATAAACTACTTGGGAAGACCATGGAAGGAGTATTCAAGGACTGTT---TTCATCCAATGTACCCTGGAAGCTCTCATTGTTCCGGCCGGATGGATG---CCATGG------------AGT------GGT---------GAT------------------TTTGCA------------TTGAAA------ACACTTTACTATGGGGAATACAAGAATTCGGGGCCAGGAGCT------GAT------GTT---TCTCATAGGGTTTCGTGGAGTAGC---------CAGATCCCTGAAGAGCATGTCAACACATACTCAGTA---AAC------------------------AACTTCATTCAAGGT------GAT---------GAATGG---GCTGTAACTTCT---------TCT---------------------------------------------------------------------------------------------------------------------------------------------------------------------------------------------------------------------------------------------------------------------------------------------------------------------------------------------------------------------------------------------------------------------------------------------------------------------------------------------------------------------------------------------------------------------------------------------------------------------------------------------------------------------------------------------
gnl|Medtr1|AC174308_18.3 ---------------------------------------------------------------------------------------------------ATGAATAAACCCATTAAACTCGCAATAACCACTCTCTACATGGCTTCTCTCTTTACTTTCTCTCTCTTCCTTTTCATCACTCTCTCTTCCGCC---------------------------------------------------------------------------------------------------------------------------------------------------------------------------------------------------------------------------------------------------------------------------------------------------------------------------------------------------------------------------------------------------------------------------------------------------------------------------------------------------------------------------------------------------------------------------------------------------------------------------------------------------------------------------------------------------------ACTCACCATCACAACCACAATCACCACCAACCTACTCCCTCCCCCTCCGTTTCTCCCACCGCCGGGTCAGAGATCCAACAAGCCTGCAAAGCAACCCGA------------------------------TTCCCACAACAATGCGAATCATCACTCGCCAAT------------------------------------CTCCCTCCAAATCCCACCGCTCTCCAACTCATCCAATCGGCCATCAACCTCTCATCTACCAAT---CTCGTAACCGCCCAATCCATGGTGAAGGCTATT------------------------------------------CTAGATTCTTCCTCCAGTAGCCGTAACCGCACCGTCGCCGCCACC------ACCTGTATCGAAATACTAACGAATTCACAAAACCGCATTTCTCTCTCCAACGAC------------------------------------------------------------------------------GCTTTAACACATGGAAAAATTAAAGACGCTCGAGCATGGCTGACCGCCGCCTTAGTTTACCAGTAC------------GACTGCTGGAACAGCCTGAAATACGCCAACGACACTCACGCCGTC---------------------------------------------------------------------------------------------------------------------------------------------------------------------------------------------------------------------------------------------------------------------------------------------------------------------------------------------------------------------------------------------------------------------------------------------------------------------------------------------------------------------------------------------------------------------------------------------------------GGTGAAGCTATGTCGTTTATCGATTCCCTTGAG---ACGCTCACTAGTAACGCCCTT------------------------------------------------------------------------------------------------------------------------------------------------------------------------------------------------------------------------------------------------------------------------------------------------------------------------GCCATGGCGTTTTCCTACGACGTTTATGGC------------------------------------------------------------------------------------------------------------------------------------------------------------------------------AAAGACACGTCGTTTTGG---------------------------------AAGCCGCCT------------ACCACCGAGCGCGACGGTTTATGGCAG---------------------GCCACTGGATCGGGCGGAGGATCGGTGTCTAGCGTAGGGATTCCGGCGAAGTTGACGCCGGAT------------------------------------GTTACAGTGTGTAAGGGA---------------GGGGAGAAGGGTTGT---------TATAAGACGGTGCAAGAAGCTGTT---AATGCTGCG---------------------------CCG------GATAACGGCGTTGAC------------AGGAAGAGG------------TTTGTCATATATATCAAAGAAGGGGTTTAT---GAGGAA---ACCGTTAGGGTTCCGTTGGAGAAGAGAAATGTGGTGTTTTTAGGT------GATGGAATCGGGAAGACGGTTATTACCGGTTCTGCTAATGTG------------------------------------------GGCCAGCCCGGA---ATGACT---------ACTTACAACTCTGCCACCGTAGCGGTTCTTGGCGATGGATTCATGGCAAAGGATCTGACGATCGAA------------------------------AAC---------------ACAGCAGGT---------CCT------------------------------------GATGCACACCAAGCAGTGGCATTCAGATTAGACAGTGATCTTTCAGTA---------------------ATTGAGAATTGTGAATTTTTAGGAAATCAA------------GATACTCTGTATGCTCATTCCCTGCGCCAATTCTACAAATCATGCCGCATTGTAGGCAATGTGGATTTTATCTTTGGAAACTCAGCTGCAATCTTTCAAGACTGTCAAATTCTGGTTCGTCCTAGACAACTCAAGCCAGAGAAG---GGT---GAG------AACAATGCCATCACTGCTCATGGTAGAACCGAC---CCTGCACAGAGTACAGGATTTGTTTTCCAGAACTGTTTGATTAATGGAACT------GAGGATTAC---ATGGCATTATATCATAGTAATCCTAAA------------GTGCAT---------------------------------------AAAAACTATTTGGGAAGGCCATGGAAGGAGTATTCTAGAACAGTT---TTTATTCATTCGATATTAGAAGTCCTTGTTACACCTCAGGGTTGGATG---CCATGG------------AGT------GGT---------GAC------------------TTTGCA------------CTTAAG------ACACTTTATTATGGAGAATTTGAGAATTCTGGTGCTGGTTCT------GAT------TTG---TCTCAGAGAGTGTCTTGGAGCAGT---------AAAATTCCCGCTGAACATGTGTCGAGTTATTCAGCG---GAG------------------------AATTTCATTCAAGGA------GGT---------GAATGG---ATGCAATCATCT---------CAT------------------------------------------------------------------------------------------------------TTATCAGCA---CATCAT------------GGTAGGAGTCATCACAGCACTCATAGAAGGCATGAGTAA------------------------------------------------------------------------------------------------------------------------------------------------------------------------------------------------------------------------------------------------------------------------------------------------------------------------------------------------------------------------------------------------------------------------------------------------------------------------------------------------------------------
gnl|Poptr1|718566 ------------------------------------------------------------------------------------------------------------------------ATGGCTTCACTGCTCTCTTTCTCTCTCTTTTCTCTCTTTCTTTTCCTCTCCCTCTCCTCCTCCTCCACCACC------------------------------------------------------------------------------------------ACTTTAAAGACAAACAGCCACCACCCCACGAAA------------------------------------------------------------------------------------------------------------------------------------------------------------------------------------------------------------------------------------------------------------------------------------------------------------------------------------------------------------------------------------------------------------------------------------------------------------------------------------------------------------------------------------------------------------------------------------------CAAAAACAAAAACCCAGACCAAATGTACCACCCTCATCTGCCTCAACCACCCCACCTGAGATTCTCCAAGCTTGTAAAGCCACTAGA------------------------------TTTCAAGACACTTGTGTCTCTTCATTGTCTAACCCTAAT------------------------------GTTCCTCGAAATCCAACCCCCCTTCAAATCATCCAATCAGCAATCTCTGTTTCCAACACAAAC---CTTAAAACTGCCCAATCAATGGTCAAGTCTATC------------------------------------------CTAGACTCGTCCACAGGGAATATTAACCGCACAACAGCCGCGAAA------AACTGCGTGGAAGCGTTAATCAATTCACAATACCGCATAACAAGATCAACGGAT---------------------------------------------------------------------------GATGCTTTGCCACGTGGAAGAGTCAAGGACGCTAGGGCTTGGATGGGGGCTGCCTTGCTGTACCAATAC------------GATTGTTCCAACGCATTGAAGTATGCTAATGACACTACCTCAAAGCCGGTC---------------------------------------------------------------------------------------------------------------------------------------------------------------------------------------------------------------------------------------------------------------------------------------------------------------------------------------------------------------------------------------------------------------------------------------------------------------------------------------------------------------------------------------------------------------------------------------------------AATGAAACATTGTTGTTCTTGGAGTCTTTGGTT---GGTTTAACTAGCAATGCGTTAAGCATGACGGTGTCTTATGATTTGTTT------------------------------------------------------------------------------------------------------------------------------------------------------------------------------------------------------------------------------------------------------------------------------GGAAATGAAACGGAATCGTGGAGACCTCCCCAAACCGAAAGGGAC---------------------------------------------------------------------------------------------------------------------------------------------------------------------------------------GGGTTCTGG------------------------------------------GAGGATTCCGTGCTTGATAGTGTACGGGGGTTTTTCAGA------------------------------------------------------GGTGGATTTCCATCAAAGTTAAAAGCAGAT------------------------------------GCCACGGTGTGTAAGGAT---------------GAG---AGTAAAGATAACGGATGCTACAAAACGGTGCAGGAGGCTGTT---AATGCGGCA---------------------------CCA------GATAACGCCATGGAC---------------CGGAGG------------TTTGTGATACATATCAAGGAAGGGGTTTAC---GAGGAG---ATTGTTAGGGTTCCGTTTGAGAAGAAAAATGTGGTCTTTTTGGGT------GATGGGATGGGCAAGAGTGTCATTACCGGGTCGTTGAGTGTC------------------------------------------GGTCAGATTGGA---GTAACT---------ACTTATGAGTCAGCTACAGTAGGAGTTCTTGGTGATGGATTTATGGCCAGTGGTCTAACAATCCAG------------------------------AAC---------------ACAGCAGGA---------GCC------------------------------------CCCACCCACCAAGCAGTAGCTTTCAGGTCGGATAGTGATTTGTCCATT---------------------ATAGAGAACTGTGAATTTCTGGGCAATCAA------------GACACTTTATATGCTCATTCACTCCGCCAATTTTACAAATCATGCCACATCGAGGGGAATGTGGACTTCATTTTCGGAAACTCAGCTGCAATTTTTCAAGATTGCCAGATATTAATCCGTCCAAGGCAAGAAAAGCCAGAAAAA---GGC---GAA------AACAATGCCGTCACCGCACATGGCAGGACAGAC---CCTGCCCAGTCAACAGGTTTCGTCTTTCAAAATTGTTTGATCAATGGAACT------GAGGAATAC---ATGGCACTTTATAGAAGCAAGCCTAGC------------GTGCAC---------------------------------------AAGAATTTCTTGGGAAGGCCATGGAAGGAATTCTCGAGGACTGTT---TTTATACACTGTAACCTGGAAGCTCTTCTAACACCACAAGGGTGGATG---CCATGG------------AGT------GGA---------GAT------------------TTTGCA------------CTTAAA------ACACTTTATTATGGAGAATTTGAGAATTCTGGACCAGGATCT------GAC------TCG---TCTCAGAGAGTAACATGGAGTAGT---------CAAATTCCTGCAGAGCATGTAGCTACATATTCAGTA---CAG------------------------CATTTCATTCAAGGA------GAT---------GAGTGG---ATTCCAACATCT---------TCT---------------------------------------------------------------------------------------------------------------------------------------------------------------------------------------------------------------------------------------------------------------------------------------------------------------------------------------------------------------------------------------------------------------------------------------------------------------------------------------------------------------------------------------------------------------------------------------------------------------------------------------------------------------------------------------------
gnl|Poptr1|759962 ------------------------------------------------------------------------------------------------------------------------ATGGCTTCACTTCTCTCTTTCTCCCTCCTTTCTCTCTTCCTCTTCCTCTCCCTCTCCTCCTCCGCCACTTTA---------------------------------------------------------------------------------------------------------------------------------------------------------------------------------------------------------------------------------------------------------------------------------------------------------------------------------------------------------------------------------------------------------------------------------------------------------------------------------------------------------------------------------------------------------------------------------------------------------------------------------------------------------------------------------------------AAGATAAACCACCAACCCCCCACGAAACAAGAACAAAAACAAATATCAAAACCACCTTCCTTTGCTACAACAACCCCACCTGGGATTCTCCAAGCTTGTAAAGCCACTAGA------------------------------TTACAGGACACTTGTGTCTCTTCTTTGTCTAACGCTAAT------------------------------GTCCCTCAAAATCCAACCCCACTTCAAATCATCCAATCAGCAATCTCTGTCTCCGACACTAAC---CTCAAAACTGCCCAATCAATGGTCAAGTCTATC------------------------------------------CTAGAGTCGTCCGCAGGGAATATAGACCGCACAACAGCCGCAAAA------AACTGCATGGAGGTGTTAAACAATTCACAGTACCGTATAACAAGATCAGCGCGT---------------------------------------------------------------------------GATGCTTTGCCACGTGGAAAGATCAAGGACGCTAGAGCTTGGATGAGTGCTGCGTTGTTGTACCAATAC------------GATTGTTCCAACGCATTGAAGTACGCGAATGACACGTCTCTCACC---------------------------------------------------------------------------------------------------------------------------------------------------------------------------------------------------------------------------------------------------------------------------------------------------------------------------------------------------------------------------------------------------------------------------------------------------------------------------------------------------------------------------------------------------------------------------------------------------------AACCAGACGATGTCGTTTTTAGACACCTTGATG---AGTTTCTCCAGTAATGCTCTGAGCATGATCGTGTCTTACGATGCTTTT------------------------------------------------------------------------------------------------------------------------------------------------------------------------------------------------------------------------------------------------------------------------------GGTAATGACACCAAGTCGTGGGGCCCACCAAAAACAGAACGGGAC---------------------------------------------------------------------------------------------------------------------------------------------------------------------------------------GGGGTTTGG------------------------------GAACTCGGGTCGGGTGGGGATTTCGGTTCAGAGTTTAGG------------------------------------------------------------------GGTGGGATTCCGTCCAATTTAACGCCGGAT------------------------------------GTGACGGTATGTAAGAAC---------------GGG---AATGACAACGGGTGC---TATAAAACGGTGCAGGAGGCGGTC---AATACGGCA---------------------------CCG------GATAATGAGTGGGGA---------------CGTAGG------------TACGTGATATCTATTAAGGAGGGGGTTTAT---GACGAG---ATTGTTAGAGTGCCGTTAGAGAAAAAGAATGTAGTGTTTTTAGGG------GATGGGATGGGCAAAACAGTAATTACAGGGTCGTTAACTGCG------------------------------------------GGCCAGCCTGGG---ATTTCT---------ACCTACAACACAGCAACAGTTGGAGTTCTTGGTGATGGATTTATGGCCAGAGGACTAACAATCCAG------------------------------AAC---------------ACAGCAGGA---------GCC------------------------------------CCCACCCACCAAGCAGTTGCTTTCAGATCAGATGGTGATCTGTCCATT---------------------ATAGAGAACTGTGAATTCCTAGGCAGTCAA------------GACACTTTATATGCTCATTCGCTTCGCCAATTCTACAAATCATGCCGCATTGAGGGAAATGTGGACTTCATTTTTGGAAACTCAGCTGCAATATTTCAAGATTGCCAGATATTAGTCCGTCCAAGGCAAGAAAATCCAGAAAAA---GGT---GAA------ACTAATGCTGTCACAGCGCATGGCAGGACAGAC---CCTGCCCAATCAACGGGTTTCGTCTTTCAAAATTGTCTGATCAATGGAACT------GAGGAATAT---ATGGCACTATATAGAAGCAACCCTAGC------------GTGCAC---------------------------------------AAGAATTTCTTGGGAAGGCCATGGAAGGAATACTCAAGGACTGTT---TTTGTACACTGTAACTTGGAAGCTCTTGTAACACCACAAGGATGGTTG---CCATGG------------AGT------GGA---------GGT------------------TTTGCA------------CTTGAA------ACACTTTACTATGGAGAATTTGAGAATTCTGGACCAGGATCT------AAT------TCG---TCTCAGAGAGTAACATGGAGTAGT---------CAGATTCCTGCACAGCATGTAGATGCATATTCAGTG---CAG------------------------AATTTCATTCAAGGA------GAC---------GAGTGG---ATTCCAACGTCT---------TCT---------------------------------------------------------------------------------------------------------------------------------------------------------------------------------------------------------------------------------------------------------------------------------------------------------------------------------------------------------------------------------------------------------------------------------------------------------------------------------------------------------------------------------------------------------------------------------------------------------------------------------------------------------------------------------------------
gnl|Vitvi1|GSVIVP00034839001 ---------------------------------------------------------------------------------------------------------------------------ATGGATTCTCTCTTCTGTCCCATTCTTCTTTCTCTTCTCTTTCTTTCCACTTCCTCCGCCGCAGTCCGT---------------------------------------------------------------------------------------------------------------------------------------------------------------------------------------------------------------------------------------------------------------------------------------------------------------------------------------------------------------------------------------------------------------------------------------------------------------------------------------------------------------------------------------------------------------------------------------------------------------------------------------------------------------------------------------------------------------------------------CAAGGTGCGCCGCATTTCACCCAACAAGCCACCTCTCCTAAGCCCCAGATCCAACAGGCCTGTAAGGCCACGCGT------------------------------TTCCCAGAAACATGTGAGGCCTTTCTCCGAGGATCGGGTCAT---------------------------GTCCCTCCGAACCCCAGTCCCGTCCAAATCATCCAATCCGCCATCTGGGTCTCTTCAGAAAAT---CTCAAAACAGCGCAGTCGATGGTGAAGTCGATC------------------------------------------CTGGACTCGTCCGCAGGGAACAAGAACAGGACGACGGCGGCGAAG------AACTGCCTGGAGGACTTGCATAACTCCGAGTACCGAATCTCATCGACGGCGAAG------------------------------------------------------------------------------GCTCTGCCACTTGGGAGGATCAAGGATGCGAGGGCCTGGATGAGCTCCGCCCTAGTCCACCAGTAC------------AGTTGTTGGTCAGCCCTCAAGTACGCCAACGACACCCAGCAGGTG---------------------------------------------------------------------------------------------------------------------------------------------------------------------------------------------------------------------------------------------------------------------------------------------------------------------------------------------------------------------------------------------------------------------------------------------------------------------------------------------------------------------------------------------------------------------------------------------------------AACAGCACGATGTCGTTTTTGAACTCCACCCTCATTGTGATGACCAGCAATGGCCTAAGCATGATGGCTTCTTACGACATCTTC------------------------------------------------------------------------------------------------------------------------------------------------------------------------------------------------------------------------------------------------------------------------------GGGAACGAAACCGGGTCCTGGAGACCCCCCAAAACGGAGCGCGAC---------------------------------------------------------------------------------------------------------------------------------------------------------------------------------------GGCTTCTGG------------------------------------------GAGGCCTCCGGTGGCGACCAATCCAAGTTGGGGTTCAAA------------------------------------------------------CGCGGAGTTCCGACGGGTCTGAAGCCAAAC------------------------------------GCGACGGTGTGTAAGGGA---------------GGC---GACGGGTGT---------TACAAGACGGTGCAGGAAGCGGTG---AATGCGGCA---------------------------CCG------GACAACGACAGTAGC---------------CGGAAG------------TTTGTGATTAGGATCCAGGAAGGGGTCTAC---GAGGAA---ACGGTCAGGGTGCCGTTGGAGAAAAAGAACGTGGTGTTCCTGGGA------GATGGTATGGGCAAAACGGTAATTACGGGCTCTTTGAATGTG------------------------------------------GGCCAACCTGGA---ATTTCC---------ACCTACAACTCTGCAACCGTCGGGGTTGCGGGCGATGGGTTCATGGCGAGTGGGCTCACAATGGAG------------------------------AAC---------------ACGGCCGGC---------CCT------------------------------------GATGAACACCAAGCCGTAGCTTTCAGATCAGACAGCGATTTATCGGTA---------------------ATCGAAAACTGCGAATTCATAAGCAATCAA------------GACACCCTCTACGTTTACTCCCTTCGCCAGTTCTACAAGTCATGCCGCATCCAAGGCAACGTGGACTTCATCTTCGGCAACTCCGCTTCAATCTTCCACGACTGCCTCATCCTGGTCAGCCCCAGGCCACTCGATCCCGAGAAA---GGC---GAA------ACAAATGCTGTGACAGCCCATGGAAGAACGGAC---CCTGCTCAGACCACAGGCCTGGTTTTCCAAAACTGTGTGGTAAATGGCACC------GAGGAGTAC---ATGAAATTGTACCATAGCAACCCCACG------------GTACAC---------------------------------------AAGAACTTCTTGGGGCGGCCATGGAAGGAGTATTCCAGGACTGTT---TTCATACATTGTAACTTGGAAGTTCTTATTACACCGCCAGGGTGGATG---CCATGG------------AGT------GGG---------GAT------------------TTTGCA------------TTAGCG------ACACTTTATTATGGGGAATTTGAGAATAGGGGACTGGGTGCT------AAT------TTA---TCTTCAAGAGTGGAATGGAGTAGC---------CGAATTCCGGCTAAGCATGTTGGCACGTATTCGTTG---AAG------------------------AATTTCATTCAAGGT------GAT---------GAGTGG---ATTCCACATATT---------CTT------------------------------------------------------------------------------------------------------GATGATGAG---GCCACT------------GCAATTAATCAC---------------------------------------------------------------------------------------------------------------------------------------------------------------------------------------------------------------------------------------------------------------------------------------------------------------------------------------------------------------------------------------------------------------------------------------------------------------------------------------------------------------------------------------------
gnl|Vitvi1|GSVIVP00034841001 ---------------------------------------------------------------------------------------------------------------------------------------------------ATGAGCGCGGCTCTACTA---------------------------------------------------------------------------------------------------------------------------------------------------------------------------------------------------------------------------------------------------------------------------------------------------------------------------------------------------------------------------------------------------------------------------------------------------------------------------------------------------------------------------------------------------------------------------------------------------------------------------------------------------------------------------------------------------------------------------------------------------------------------------------------------------------------------------------------------------------------------TACCAGTACGCTTGCTGGTCAGCGTTG---------------------------------------------------------------------------------ACGTTCGTCAACGACACTCAACAG---GTGAACAAAACGATATCGTTTTTAGATTCCCTC------------------------------------------------------------------------------------------------------------CTTGGGCTAAGCAGCAACGGTCTAAGCATGATGGCATCTTACGATATTTTCGGG------------------------------------------------------------------------------------AACGACATCGGGTCCTGGAGGCCCCCCAAA---------------------------ACAGAGCGGGACGGCTTCTGGGAGCCTTCCGGGTCGAGCGAAGGATCCGGA---------------------------------------------------------------------------------------------------------------------------------------------------------------------------------------------------------------------------------------------------------------------------------------------------------------------------------------------------------------------------------------------------------------------------------------------------------------------------------------------------------------------------------------------------------------------------------------------------TTAGGGTTCAAAGGCGGAGTTCCGACTGGTCTT---------------------------------------------------------------------------------------------------------------------------------------------------------------------------------------------------------------------------------------------------------------------------------------------------------------------------------------------------------------------------------------------------------------------------------------------------------------------------------------------------------------------------------------------------------------------------------------------------------------------------------------------CGACCA---------------------------------------------------------------------------------------------GAC------------------------------------GCCATGGTGTGCAAGGGC---------------GGC---AACGGGTGC---------TACAAGACGGTGCAGGAAGCGGTG---GACGCCGCG---------------------------CCG------GCTAAA------GCCGGA---------GATCGAAAG------------TTCGTGATTCGGATCCGAGAAGGGGTCTAT---GAGGAG---ACGGTTCGGGTGCCGTTGGAAAAAAAGAACGTGGTGTTTTTGGGA------GATGGGATGGGTAAAACGGTAATTACGGGATCGTTGAATGTG------------------------------------------GGCCAGCCTGGA---ATTTCC---------ACCTACAACACAGCGACTGTCGGTGTAAGTGGTGATGGGTTCATGGCTAGTGGTCTCACATTCCAA------------------------------AAC---------------ACAGCCGGT---------CCT------------------------------------GACGCCCACCAAGCTGTAGCTTTCAGATCAGGTAGCGATTTATCAGTG---------------------ATTGAGAACTGTGAATTCTTAGGCAATCAA------------GACACTCTCTACGCTGAATCCCTTCGCCAGTTCTACAAATCATGCAACATCCAAGGCAACGTGGACTTCATCTTTGGCAACTCCGCTTCAATCTTCCAAGACTGCCTCATCCTAATCCGCCCCAGGCAACTCAACCCAGAAAAC---GGG---GAG------AACAACGCTGTAACAGCACATAGTCGAACAGAC---CCTGCCCAAACCACAGGCTTTGTTTTCCAAAATTGTGTGGTCAATGGCACC------GACGACTAC---ATGAAGTTGTACTACAGCAACCCTAAA------------GTACAC---------------------------------------AAGAACTTCTTGGGGAGGCCATGGAAGGAGTTTTCAAGGACTGTT---TTTATCCAGTGTTTGTTGGAGGCTCTTGTGACACCACAAGGGTGGCTG---CCATGG------------AGT------GGT---------GAC------------------TTTGCA------------TTAGAA------ACACTTTATTATGGGGAATTCAACAATTCTGGATTGGGAGCT------AAT------TTG---TCTGCAAGAGTAACATGGAGTAGC---------CAGATTCCTGCTCAGCACATAAACATGTACTCGGTA---CAG------------------------AATTTCATTCAAGGT------AAT---------GAGTGG---ATTCCTACAACT---------TCT---------------------------------------------------------------------------------------------------------------------------------------------------------------------------------------------------------------------------------------------------------------------------------------------------------------------------------------------------------------------------------------------------------------------------------------------------------------------------------------------------------------------------------------------------------------------------------------------------------------------------------------------------------------------------------------------
gnl|Vitvi1|GSVIVP00034843001 ------------------------------------------------------------------------------------------------------------------------------------------------------------------------------------------------------------------------------------------------------------------------------------------------------------------------------------------------------------------------------------------------------------------------------------------------------------------------------------------------------------------------------------------------------------------------------------------------------------------------------------------------------------------------------------------------------------------------------------------------------------------------------------------------------------------------------------------------------------------------------------------------------------------------------------------------------------------------------------------------------------------------------------------------------------------------------------------------------------------------------------ATGTCGTTTTTAGACTCCCTTCTTGGGCTGAGCAGCAACGGT------------------------CTAAGCATGATG---------------------------------------------------------------------------------------------GCATCTTACGATATTTTCGGGAACGACATCGGGTCCTGGAGGCCCCCCAAAACG---------------------------------------------------------------------------------------------------GAGCGAGACGGCTTCTGGGAGCCTTCCGGGTTGGGCGAAGAATCC---------------------------------------------------------------------------------------------------------------------------------------------------------------------------------------------------------------------------------------------------------------------------------------------------------------------------------------------------------------------------------------------------------------------------------------------------------------------------------------------------------------------------------------------------------------------------------------------------------------------------------------------------------------------------GGATTGGGGGTCAAAGGTGGAGTT------------------------------------------------------------------------------------------------------------------------------------------------------------------------------------------------------------------------------------------------------------------------------------------------------------------------------------------------------------------------------------------------------------------------------------------------------------------------------------------------------------------------------------------------------------------------------------------------------------------------------------------------------------------------------------------------------------------------------CCGACTGGTCTTCCGCCGGAC------------------------------------GCCACCGTGTGCAAGGAC---------------GGA---AACGGGTGC---------TACAAGACGGTGCAGGAAGCGGTG---GACGCCGCG---------------------------CCG------GCTAAC------GCCGGT---------GACCGGAAG------------TTCGTGATTCGGATTCGAGAAGGGGTCTAT---GAGGAG---ACGGTTCGGGTGCCGTTGGAAAAAAAGAACGTGGTGTTTTTGGGA------GATGGGATGGGTAAAACGGTAATTACGGGATCGTTGAATGTG------------------------------------------GGCCAGCCTGGA---ATTTCC---------ACCTACAACACAGCCACTGTCGGTGTGAGTGGTGATGGGTTCATGGCCAGTGGTCTCACATTCCAA------------------------------AAC---------------ACAGCCGGT---------CCT------------------------------------GATGCCCACCAAGCTGTAGCTTTCAGATCAGGTAGCGATTTATCAGTG---------------------ATTGAGAACTGTGAATTCTTAGGCAATCAA------------GACACTCTCTACGCTCACTCCCTTCGCCAGTTCTACAAATCATGCAACATCCAAGGCAACGTGGACTTCATCTTTGGCAACTCCGCTTCAATCTTCCAAGACTGCCTCATCCTAATCCGCCCCAGGCAACTCAAACCAGAAAAA---GGG---GAG------AACAACGCTGTGACAGCACATGGTAGAACAGAC---CCTGCCCAAACCACAGGCTTTGTTTTCCAAAATTGTGTGGTCAATGGCACC------GACGACTAC---ATGAAGTTGTACTACAGCAACCCTAAA------------GTACAC---------------------------------------AAGAACTTCTTGGGGAGGCCATGGAAGGAGTTTTCAAGGACTGTT---TTTATCCGGTGCTTCTTGGAGCCTCTTGTCACACCACAAGGGTGGCTG---CCATGG------------AGT------GGT---------GAC------------------TTTGCA------------TTAAAA------ACACTTTATTATGGGGAATTCAACAATTCTGGATTGGGAGCT------AGT------TTG---TCTGCAAGAGTAACATGGAGTAGC---------CAGATTCCTGCTCAGCACTTAAACACGTATTCAGTA---CAG------------------------AATTTCATTCAAGGT------AAT---------GGGTGG---ATTCCTACAACT---------TCT---------------------------------------------------------------------------------------------------------------------------------------------------------------------------------------------------------------------------------------------------------------------------------------------------------------------------------------------------------------------------------------------------------------------------------------------------------------------------------------------------------------------------------------------------------------------------------------------------------------------------------------------------------------------------------------------
gnl|Orysa5|Os06g09340 ---------------------------------------------------------------------------------------------------------------------------ATGGCGGCGATCTCGCCACGTCTGGTTGTGTTCGTCGCCGTCCTCCTCCTCCTCCTCCTCGCCACGGCG------------------------------------------------------------------------------------------ACCACCACGCAATGCCACCGTCACGGCAAGCGA------------------------------------------------------------------------------------------------------------------------------------------------------------------------------------------------------------------------------------------------------------------------------------------------------------------------------------------------------------------------------------------------------------------------------------------------------------------------------------------------------------------------------------------------------------------------------------CACCGCCACCACGCCGTCGCCGCCAAGGGCGCCGCGGCGGCGGCGGCCACGCCGGGGGTGACAGACGTCCATGCCGTCTGCCGCACGACGCCG------------------------------CACCAGGACTCCTGCCTCGCGTCGACGGCCGCGCACCTCGACGCCGTCTCC---GCGGAGGTGGTGGCAGCGGCGTCGGCCATCTCGGTGCAGCTGCTCCCGCCGAACATCCTGTCCGTCGCGCTCGCGTCG---CTCCGGGGCGCGCTCGCCGCCGTGTCGTCGCTC---------------TCCCCGGCGCTCTCCTCCGCGCTCTCGCCGCCGTCGTCGGGCGCGTCCCCGCTCCGGCGCGGCGCGGCGCAG------GACTGCCTCGAGCTCCACGCCGCCACGCTCGCCTCCCTGTCGCGGTCCGCCTCG------------------------------------------------------------------------CTGCTCGCGTCCCCCGGCGAGGGCCTCCCCGCCGTGCGCGCCCACCTCGCGGCGGCGCTCGCCAACAAGGCC------------ACCTGCCTCGACGGGCTC------------GACGGCGCCGCGCCGTCG------------------------------------------------------------------------------------------------------------------------------------------------------------------------------------------------------------------------------------------------------------------------------------------------------------------------------------------------------------------------------------------------------------------------------------------------------------------------------------------------------------------------------------------------------------------------------------------------------TCCGGCCTCCTCGCGTCCCTCGACGACGCCTAC---GCCCACGTCACCAACTCCCTC---TCCCTCGTCGCCGGC------------------------------------------------------------------------------------------------------------------------------------------------------------------------------------------------------------------------------------------------------------------------------------------------CGCCGCGGCGGGGGCGGATCGGCGGCGAGCTTCGCC---------------------------------------------------------------------------------------------------------------------------------------------------------------------------------------------------------------------------------GCCGCCGTCGCCAACATCATCCACCACAACCGCCGC---CTCCTCGACGACGACGACAACGACGACTACAACGGCGGGAACGACGACGACGACAACAGCAACAACTCCGGCGAGAACACGGTGGTG------------------------------------------ATCACGGTGGCGAAGGAC---------------GGG---AGCGGGAAC---------TACCGGACGGTGGGGGAGGCGGTG---GCGGCGGCG---------------------------CCG------AACAAC------AGC------------GCGGCGAGG------------ACGGTGATCCGAGTGAGGGCCGGGACGTAC---GAGGAG---AACGTGGAGGTGCCACCGTACAAGACGAACATCGCCCTCGTCGGC------GACGGCCGCGGCGCCACCGTCATCACCGGCAGCCGCAGCGCC---------------------------------------------GCCGACGGC---TGGACC---------ACCTTCCGCTCCGCCACCTTCGGGGTGTCAGGCGAAGGGTTCATGGCTCGGGACGTGACGTTCCGG------------------------------AAC---------------ACGGCGGGG---------GCG------------------------------------GCGAAGGGGCAGGCGGTGGCGCTGCGGGTGAGCGCGGACATGGCGGCG---------------------GCGTACCGGTGCGGCGTCGAGGGCCACCAG------------GACTCTCTCTACGCGCACTCGTTCCGCCAGTTCTACCGCGAGTGCGCCGTCTCCGGCACCGTCGACCTCGTCTTCGGCGACGCCGCCGCCGTCCTCCAGGCGTGCGAGCTCGTCGCCGGC------------GCCCCCGTCGCC---GGC---CAG------TCCAACGTCCTCACGGCGCAGGCGCGCGGCGAC---CCCAACGAGGACACGGGCTTCTCCGTGCACAACTGCACGGTGGTCGCCTCG------CCGGAGCTC---CTCGCC---------------AGCGGC------------GTCAGC------------------------------------ACGCGCACCTTCCTGGGCCGGCCGTGGCGGCCCTACGCCCGCGCCGTC---GTCATGGACTCCTACCTCGGCCCGCTCGTCGACCGGGCCGGCTGGGTC---GAGTGG------------CCC------GGCGCCGAGCCCGGC---------------------------------CGCGCCGAG------ACGGTGTACTTCGGTGAGTATGGGAATGGCGGGCCGGGCGCC------GCC------ATG---GACGGCCGCGTCGGATGGGCCGGGTTC---CATGATATGGGCTACGACGAGGCGGCCCAGTTCTCCGTC---GAC------------------------AACCTCATCTCCGGC------GAC---------CAGTGG---CTCGCCGCCACC---------TCC------------------------------------------------------------------------------------------------------TTCCCCTAC---GACGAC------------GACGTC---------------------------------------------------------------------------------------------------------------------------------------------------------------------------------------------------------------------------------------------------------------------------------------------------------------------------------------------------------------------------------------------------------------------------------------------------------------------------------------------------------------------------------------------------
gnl|Sorbi1|Sb10g006230.1 ---------------------------------------------------------------------------------------------------------------------------------ATGGCGCCCGTGACGTTCTCACCGCCGCTCCTCCTCCTCGCCATCCTTCTCCTCACCACCGCC------------------------------------------------------------------------------------------GGCACAACTCAATGCCACGGTCACGGTCACGGC------------------------------------------------------------------------------------------------------------------------------------------------------------------------------------------------------------------------------------------------------------------------------------------------------------------------------------------------------------------------------------------------------------------------------------------------------------------------------------------------------------------------------------------------------CACAATCACAAGAGCCAGCGCCACCACACCGGCGGAACTAGAATGCCCAAAAAGACCGCCGCGGCGAGCGCCAGCAGCCCTCCGGCCGACACCGTCCACCACGCCATCTGCCACACGACGCCG------------------------------CACCCGGTGTCCTGCCTGGTGGCCGTTGCCTCGCACCTTGATGCCGCCGTCGCCGGCGCGAAGGTGGCCGAGGCGTCCGCTGTCTCTGTACAGCTCCTCCCGCCGAACGTGCTCTCCGTCGTGCTGGCGTCC---CTCCACGGGGCGGAGTCGGCGCTGTCGTCGCTC---TCCCCGACGCTCTCCGCTCTCTCCGCGCCGCCCGCCGCCTCCCCCGTGCCCGCGGGCGCCTCGCTCCGCCGCGGCGCCGCGCAG------GACTGCCAGGAGCTCCACGCCGCCACGCTGTCGTCGCTCTCGCGTTCCGCGTCG------------------------------------------------------------------CTGCTCGCCGCGGCGCCCGGCGCCGAGGGCCTCCCCGCCGTGCGCGCGCACCTCGCGGCCGCGCTCACCAACAAGGCC------------ACCTGCCTCGACGGGCTC------------GCCGGCGCGTCCGGCCCGCGGCTC------------------------------------------------------------------------------------------------------------------------------------------------------------------------------------------------------------------------------------------------------------------------------------------------------------------------------------------------------------------------------------------------------------------------------------------------------------------------------------------------------------------------------------------------------------------------------------------------GGCGGCCTCCTCGCGTCCCTCGACGACGCGTAC---GAGCATGTCTCCAACTCGCTC---GCCCTCGTCGCCGGTCGCGGCGTGTCT------------------------------------------------------------------------------------------------------------------------------------------------------------------------------------------------------------------------------------------------------------------------------------------------------------------------------------------------------------------------------------------------------------------------------------------------------------------------------------------------------------GCTGCTGGCTTC---------------------------------GTGAACGCCGTGGCGAAGACAATTCACAACCGGCGG---CTTCTCCAG---------------GACGACGACGGCAGCGGCGGAGACGACGATGACAGCGGCGGAGATGACGACGACAATGACGGGGATGACAGCGGTGGGAACACCGGGCAGCCGGCGGCGACGGTGATCACTGTGGCTAAGGAT---------------GGG---TCGGGGAAC---------TTCCGGACCGTGGGGGAAGCGGTG---GCGGCGGCG---------------------------CCG------AACAGC------AGC------------GAGACGAGG------------ACGGTGATCCACGTGAAGGCCGGGACGTAC---GAGGAG---AACGTGGAGGTTCCGCCGTACAAGAAGAACATCGCCCTGGTCGGC------GAAGGGCGCGACACGACGGTCATCACCGGCAGCCGCAGCGCC---------------------------------------------GCCGACGGC---TGGACC---------ACCTTTCGCTCGGCCACTTTCGGCGTCTCCGGCGAGGGTTTCCTGGCGCGCGACATCACGTTCCGC------------------------------AAC---------------ACGGCGGGC---------GCG------------------------------------GCCAGGGGCCAGGCGGTGGCGCTGCGGGTGAACGCGGACCTTGCCGCG---------------------CTGTACCGCTGCGGCGTGGACGCCCACCAG------------GACGCGCTGTACGCGCACTCGTTCCGGCAGTTCTACCGCGAGTGCGCCGTGTCCGGCACCGTCGACGTCGTCTTCGGCGACGCCGCCGCCGTGCTGCAGGCCTGCTCGCTCCTCGCCAGG------------GTCCCCCTGCCG---GGC---CAG------TCCGTCGTGCTCACGGCGCAGGGCCGCGCCGAC---CCCAACGAGGACACCGGCATCGCGCTGCACCACTGCACCGTCGTCTCCGCCGCCGGCGGCGGCCTGCCCGCCGGC---------------------------------------------------------------------------ACGCGCACGTTCCTGGGCCGGCCGTGGGGCGCGTACGCGCGCGCCGTG---GTGATGGACTCCTACCTGGGCCAGGTCGTGGACCGGGAAGGGTGGCTC---GAGTGG------------CCC------GGCGCGGAGCCCAGT---------------------------------CGCCGGGAC------ACGGTGTACTTCGGCGAGTACGGGAACGACGGGCCGGGCGCC------GAC------ACG---GAGGGCCGCGTGGACTGGGCTGGAGTG---CGGCAGATGGAGTACGACGAGGCGGCCCAGTTCGCCGTC---GAG------------------------AACTTCATCTACGGC------GAC---------GAGTGG---CTGGGCGCCACC---------TCC------------------------------------------------------------------------------------------------------TTCCCCTAC---GATGAC------------GACGTC---------------------------------------------------------------------------------------------------------------------------------------------------------------------------------------------------------------------------------------------------------------------------------------------------------------------------------------------------------------------------------------------------------------------------------------------------------------------------------------------------------------------------------------------------
AT1G44980.1|PACid:19653453 ---------------------------------------------------------------------------------------------------------------------------------------------------------------------------------------------------------------------------------------------------------------------------------------------------------------------------------------------------------------------------------------------------------------------------------------------------------------------------------------------------------------------------------------------------------------------------------------------------------------------------------------------------------------------------------------------------------------------------------------------------------------------------------------------------------------------------------------------------------------------------------------------------------------------------------------------------------------------------------------------------------------------------------------------------------------------------------------------------------------------------------------------------ATGGCTATGATTGGTGTGATGGAAGAT---TCAAAACTACATGAGGACATGGAGAATGATATG------------------------------------------------CTTGGTGACCTCACTTCTAGGGCAAGAGAAGCTTTAGCCCTTTTTATCTCTATTTCGCTGAGAGACAACACCGAACTTAACTTGGTGGTTCCCAATGGC------------------------------------------------------------------------------------------------------------CCGTCTTGGTTATCTCACGTTGACAAGAAAGATCTA------------------------------------------------------------------------------------------------------------------------------------------------------------------------------------------------------------------------------------------------------------------------------------------------------------------------------------------------------------------------------------------------------------------------------------------------------------------------------------------------------------------------------------------------------------------------------------------------------------------------------------------------------------------------------------------------------TATCTCAATGATGAGACTCTA---------------------------------------------------------------------------------------------------------------------------------------------------------------------------------------------------------------------------------------------------------------------------------------------------------------------------------------------------------------------------------------------------------------------------------------------------------------------------------------------------------------------------------------------------------------------------------------------------------------------AAGAAA---ATTACCGAT------------------------------------------------------------------------------------------------------------------------ATTCTGGTCGCGAAGGAT---------------GTG---ACCGGAAAT---------TACAATATAGTGAATGTGGCCATT---GCAGCGGCA---------------------------CCT------CAACAC------AGC------------CAAAAGAGA------------TTCGTCATTTATATTAAGACAAGCATCTAT---GTTGAA---ATCGTTGTCATTGGGAATATGAAATCCAATTTAACTCTTATCGCT------GATGGTCAAGATTCAACCATCATCACATTCAATTTAAGCTCT---------------------------------------------AGCAATAGT---AAAAGA---------ACGTTCAACACCGCAACTTTTGCTTCTAATGGTGATGGATTCATCAGAGTAGACATGTGCTTCCGA------------------------------AAC---------------ACGACATGG---------CCG------------------------------------GTGAAAGGACCAGTTGTTACCCTCCGTGTGAATGGTGATATGTCCATC---------------------ATTTACAGATGTCGTGTCGAGGAATATCAG------------GATGCCTTGTATCCTCACAAAAACCGCCAGTGTTATAGGGAATACTTTCTTATGGACACTGTAGATTTTATTTGTGGAAACGCGGCGGCGGTTTTCCAGTTCTGCCAAATTGTTCACATG---------------------------------------------------------------------------------------------------------------------------------------------------------------------------------------------------------------------------------------------------------------------------------------------------------------------------------------------------------------------------------------------------------------------------------------------------------------------GATGGATAA---------------------------------------------------------------------------------------------------------------------------------------------------------------------------------------------------------------------------------------------------------------------------------------------------------------------------------------------------------------------------------------------------------------------------------------------------------------------------------------------------------------------------------------------------------------------------------------------------------------------------------------------------------------------------------------------------------------------------------------------------------------------------------------------------------------------------------------------------------------------------------------
gnl|Arath7|AT4G03930 ---------------------------------------------------------------------------------------------------------------------------------ATGTTGGTTAAAGTTTTCTCTTTTTTCATCCTTATGATAACAATGGTGGTTATTGGTGTTAGC------------------------------------------------------------------------------------------------------------------------------------------------------------------------------------------------------------------------------------------------------------------------------------------------------------------------------------------------------------------------------------------------------------------------------------------------------------------------------------------------------------------------------------------------------------------------------------------------------------------------------------------------------------------------------------------------------------------------------------------------------------------------------------AAAGAATATTGTGAT---------------------------------------GACAAACACTCATGTCAAAACTTTTTGTTGGAGCTT------------------AAGACAGCTTCCTCGTCACTCTCGGAGATTAGACGTCGTGACTTATTGATCATCGTTTTGAAGAATTCCGTGCGGAAG---ATCGACATGGCTATGATTGGTGTGATGGAAGAT------------------------------------ACAAAACAACATGAGGAGATGGAGAATGATAAGCTATGTTTGAAGGAGGACACAAATCTATTTGAGGAGATGATGGAGTCGGCAAAAGATAGGATGATCCGTTCAGTGGAGGAACTCTTAGGAGGA------------------------------------------------------------GAATTCCCTTATCTTGGATCTTACGAAAACATCCACACTTGGCTCAGTGGCGTTCTTACTAGCTACATC------------ACATGTATCGACGAAATT------------GGTGACGGTGCCTATAAA------------------------------------------------------------------------------------------------------------------------------------------------------------------------------------------------------------------------------------------------------------------------------------------------------------------------------------------------------------------------------------------------------------------------------------------------------------------------------------------------------------------------------------------------------------------------------------------------------CGTCGGGTCGAGCCACAGCTTCAAGACCTCATT---TCTAAGGCAAAGGTAGCTTTG---GCTCTTTTTATCTCCATTTCG---------------------------------------------------------------------------------------------------------------------------------------------------------------------------------------------------------------------------------------------------------------------------------------CCGAGAGACAACACCGAACTTAACTCGGTGGTTCCCAAT------------------------------------------------------------------------------------------------------------------------------------------------------------------------------------AGCCCGTCTTGG---------------------------------TTATCTCAT------------GTTGACAAGAAAGATCTATATCTCAAT---------------------------------------------------------GCTGAGGCTCTAAAAAAGATTGCCGAT------------------------------------GTTGTGGTCGCGAAAGAT---------------GGG---ACCGGAAAG---------TACAACACAGTGAATGCGGCCATT---GCAGCAGCA---------------------------CCT------CAACAC------AGC------------CACAAGAGA------------TTCATCATCTATATAAAGACAGGCATTTAT---GATGAA---ATCGTCGCCATTGAGAATACGAAACCCAATTTAACTCTTATAGGT------GATGGTCAAGATTCAACCATCATCACGGGCAATTTAAGCGCT---------------------------------------------AGCAATGTT---AGAAGA---------ACGTTCTACACTGCAACTTTTGCTTCTAATGGTAAAGGATTCATCGGAGTAGACATGTGCTTCCGA------------------------------AAC---------------ACGGTCGGG---------CCG------------------------------------GCAAAAGGACCAGCTGTTGCCCTCCGTGTGAGTGGTGATATGTCCGTC---------------------ATTTACAGATGTCGTGTCGAGGGATATCAG------------GATGCCTTGTATCCTCACATAGACCGCCAGTTTTATAGGGAGTGCTTTATTACCGGTACTGTAGATTTCATTTGTGGAAACGCAGCGGCGGTATTTCAATTCTGCCAGATTGTAGCAAGA------------CAGCCTAATATG---GGG---CAA------AGCAATTTCATAACCGCTCAATCACGCGAGACT---AAGGACGACAAATCGGGCTTCTCAATTCAAAACTGCAACATCACAGCAAGT------TCGGATCTA------------------------GATACA------------GCAACC------------------------------------GTAAAAACGTATCTTGGAAGGCCTTGGAGGATATTTTCAACAGTCGCG---GTTCTGCAGTCTTTCATCGGTGATTTAGTTGATCCCGCAGGCTGGACT---CCTTGG------------GAA------GGA---------GAA------------------ACTGGT------------CTGTCA------ACTCTCCACTACCGCGAATATCAAAATAGGGGTCCGGGAGCT------GTG------ACT---AGCAGAAGGGTGAAGTGGTCGGGCTTTAAAGTTATGAAAGATCCTAAACAGGCTACAGAATTCACTGTA---GCC------------------------AAGCTCTTAGATGGA------GAA---------ACTTGG---CTAAAAGAAAGT---------CGA------------------------------------------------------------------------------------------------------ATTCCATAT---AAAAGT------------GGATTG---------------------------------------------------------------------------------------------------------------------------------------------------------------------------------------------------------------------------------------------------------------------------------------------------------------------------------------------------------------------------------------------------------------------------------------------------------------------------------------------------------------------------------------------------
gnl|Arath7|AT1G11590 ---------------------------------------------------------------------------------------------------------------------------------ATGTTGGTTAAAGTTTTCTCTTTTTTCATCCTTATGATAACAATGGTGGTTATTGGTGTTAGC------------------------------------------------------------------------------------------------------------------------------------------------------------------------------------------------------------------------------------------------------------------------------------------------------------------------------------------------------------------------------------------------------------------------------------------------------------------------------------------------------------------------------------------------------------------------------------------------------------------------------------------------------------------------------------------------------------------------------------------------------------------------------------AAAGAATATTGTGAT---------------------------------------GACAAACAGTCATGTCAAAACTTTTTGTTGGAGCTT------------------AAGGCGGGTTCATCGTCACTCTCGGAGATTAGACGTCGTGACTTATTGATCATCGTTTTGAAGAATTCCGTACGGAGG---ATCGACATGGTTATGATTGGTGTGATGGATGAT------------------------------------------------ACAAAACAACATGAGGAGATGGAGAATGATTTGCTTGGTGTGAAGGAGGACACAAAACTATTTGAGGAGATGATGGAGTCGACAAAAGATAGGATGATCCGTTCGGTGGAGGAA------------------------------------------------CTCTTAGGAGGAGAATTTCCTAATCGTGGATCTTACGAGAACGTCCACACTTGGCTCAGTAGCGTTCTTACTAGTTACATC------------ACATGTATCGACGAAATT------------GGTGAAGGTGCCTATAAA------------------------------------------------------------------------------------------------------------------------------------------------------------------------------------------------------------------------------------------------------------------------------------------------------------------------------------------------------------------------------------------------------------------------------------------------------------------------------------------------------------------------------------------------------------------------------------------------------CGCCGTGTCGAGCCAAAGCTTGAAGACCTCATT---TCTAGGGCAAGAATAGCTTTG---GCTCTCTTTATCTCCATTTCA---------------------------------------------------------------------------------------------------------------------------------------------------------------------------------------------------------------------------------------------------------------------------------------------------CCGAGAGACAACACCGAACTTATCTCG------------------------------------------------------------------------------------------------------------------------------------------------------------------------GTGATTCCCAATAGCCCTTCTTGG---------------------------------TTATTCCAT------------GTTGACAAGAAAGATCTATATCTCAAT---------------------------------------------------------GCTGAGGCTCTAAAGAAGATTGCTGAT------------------------------------GTTGTGGTCGCGAAGGAT---------------GGG---ACCGGAAAG---------TACAGCACAGTGAATGCGGCCATT---GCAGCGGCA---------------------------CCT------CAACAC------AGC------------CAAAAGAGA------------TTCGTCATCTATATAAAGACAGGCATTTAT---GATGAA---ATCGTCGTCATTGAGAATACGAAACCCAATTTAACTCTTATAGGT------GATGGTCAAGATTTAACCATCATCACGAGCAATTTAAGTGCT---------------------------------------------AGCAATGTT---AGAAGA---------ACGTTCAACACCGCAACTGTTGCTTCTAATGGTAATGGATTCATCGGAGTAGACATGTGCTTCCGA------------------------------AAC---------------ACGGCCGGG---------CCG------------------------------------GCAAAAGGACCAGCTGTTGCCCTCCGTGTGAGTGGTGATATGTCCGTC---------------------ATTTATAGATGCCGTGTCGAGGGATATCAG------------GATGCCTTGTATCCTCACAGTGACCGCCAGTTTTATAGAGAGTGCTTTATTACCGGCACTGTAGATTTCATTTGTGGGAACGCGGTGGCGGTCTTTCAATTCTGCCAGATTGTAGCAAGA------------CAACCTAAGATG---GGG---CAG------AGCAATGTCATAACCGCTCAGTCACGCGCATTT---AAGGACATTTACTCGGGCTTCACGATTCAAAAATGCAACATTACTGCAAGC------TCGGATCTA------------------------GACACG------------ACAACC------------------------------------GTTAAAACGTATCTTGGAAGACCTTGGAGGATATTTTCAACAGTCGCA---GTTATGCAGTCTTTCATCGGTGATTTAGTTGATCCCGCTGGCTGGACT---CCTTGG------------GAA------GGA---------GAA------------------ACTGGT------------TTGTCA------ACTCTCCACTACCGCGAATATCAAAACAGGGGTCCAGGAGCT------GTG------ACT---AGCAGAAGGGTGAAGTGGTCAGGCTTTAAAGTTATGAAAGATCCTAAACAGGCTACAGAATTCACTGTA---GCC------------------------AAGCTCTTAGATGGA------GAA---------ACTTGG---TTGAAAGAAACT---------CGA------------------------------------------------------------------------------------------------------ATCCCATAT---GAAAGT------------GGATTG---------------------------------------------------------------------------------------------------------------------------------------------------------------------------------------------------------------------------------------------------------------------------------------------------------------------------------------------------------------------------------------------------------------------------------------------------------------------------------------------------------------------------------------------------
gnl|Arath7|AT3G27980 ------------------------------------------------------------------------------------------------------------------------------------ATGTTGGTTAAAGTTTTCTCTTTTTTCATCCTTATGATAATAATGGTAATTGGCGTTAGC------------------------------------------------------------------------------------------------------------------------------------------------------------------------------------------------------------------------------------------------------------------------------------------------------------------------------------------------------------------------------------------------------------------------------------------------------------------------------------------------------------------------------------------------------------------------------------------------------------------------------------------------------------------------------------------------------------------------------------------------------------------------------------AAAGAATATTGTGAT---------------------------------------GACAAACAGTCATGTCAAAACCTTTTGTTGGAGCTT------------------AAGGCGGGTTCATCGTCACTCTCGGAGATTAGACGTCGTGACTTATTGATCATCGTTTTGAAGAATTCCGTACGGAGG---ATCGACATGGCTATGATTGGTGTGATGGATGAT---------------------------------------------------------------ACAAAACAACATGAAGAGATGGAG------AATGATATGCTTGGTGTGAAGGAGGACACAAATCTATTTGAGGAGATGATGGAG---------------------------------------------------------------------------------------------TCGGAGGAGAATTCCCACACTTGGCTTAGTAGCGTTCTTACTAGCTACATC------------ACATGTATCGACGAAATT------------GGTGAAGGTGCCTATAAA------------------------------------------------------------------------------------------------------------------------------------------------------------------------------------------------------------------------------------------------------------------------------------------------------------------------------------------------------------------------------------------------------------------------------------------------------------------------------------------------------------------------------------------------------------------------------------------------------CGCCGGGTCGAGCCAAAGCTTGAAAACCTCATT---TCTAGGGCAAGAGTAGTTTTG---GCTCTTTTTATCTCCATTTCA---------------------------------------------------------------------------------------------------------------------------------------------------------------------------------------------------------------------------------------------------------------------------------------CTGAGAGACAACACCGAACTTATCTCGGTGATTCCCAAT------------------------------------------------------------------------------------------------------------------------------------------------------------------------------------GGCCCTTCTTGG---------------------------------TTATTCCAT------------GTTGACAAGAAAGAT---------------------------------------------------------------------CTATATCTCAATGCTGAGATTGCTGAT------------------------------------GTTGTGGTCGCGAAGGAT---------------GGG---ACCGGAAAG---------TACAGCACAGTGAATGCGGCCATT---GCAGCGGCA---------------------------CCT------CAACAC------AGC------------CAAAAGAGA------------TTCGTCATCTATATAAAGACAGGCATTTAT---GATGAA---ATCGTCGTCATTGAGAATACGAAACCCAATTTAACTCTTATAGGT------GATGGTCAAGATTTAACCATCATCACAGGCAATTTAAGCGCT---------------------------------------------AGCAATGTT---AGAAGA---------ACGTACAACACCGCAACTGTTGCTTCTAATGGTAATGGATTCATCGGAGTAGACATGTGCTTTCGA------------------------------AAC---------------ACGGCCGGA---------CCG------------------------------------GCAAAAGGACCAGCTGTTGCCCTCCGTGTGAGTGGTGATATGTCCGTC---------------------ATTTATAGATGTCGTGTCGAGGGATATCAG------------GATGCCTTGTATCCTCATAGTGACCGCCAGTTTTATAGGGAGTGCTTTATTACCGGCACTGTAGATTTTATATGTGGAAACGCGGTGGCGGTCTTTCAATTCTGCCAGATTGTAGCAAGA------------CAGCCTAAGATG---GGG---CAG------AGCAATGTCATAACCGCTCAATCACGCGCGACT---AAGGACGTCAAATCGGGCTTCTCAATTCAAAACTGCAACATCACAACAAGT------TCGGATCTA------------------------GATACA------------GCAACC------------------------------------GTAAAAACGTATCTTGGAAGACCTTGGAGGAGATTTTCAACAGTCGCG---GTTCTGCAATCTTTCATCGGTGATTTAGTTGATCCCGCAGGCTGGACT---CCTTGG------------AAA------GGA---------GAA------------------ACTGGT------------CTATCA------ACTCTCCACTACCGCGAATATCAAAATAGGGGTCCGGGAGCT------GTG------ACT---AGCAGAAGGGTGAAGTGGTCAGGATTTAAAGTTATGAAAGATCCTAAAAAGGCTACAGAATTCACTGTA---GCC------------------------AAGCTCTTAGATGGA------GAA---------ACTTGG---CTGAAAGAAAGT---------CGA------------------------------------------------------------------------------------------------------ATTCCATAT---GAAAGT------------GGATTG---------------------------------------------------------------------------------------------------------------------------------------------------------------------------------------------------------------------------------------------------------------------------------------------------------------------------------------------------------------------------------------------------------------------------------------------------------------------------------------------------------------------------------------------------
Pp1s382_22V6.1|PACid:18047730 ---------------------------------------------------------------------------------------------------------------ATGGCATCGATGGCCGCTAGTGTAGTCTTCATTTTGCTAATCTCTACTCTTCTCAATGCAGCGAGTGTGATGCCCGAGAGT------------------------------------------------------------------------------------------CACTTCAAGTCCTACCCACATTGGCGTCATGAC------------------------------------------------------------------------------------------------------------------------------------------------------------------------------------------------------------------------------------------------------------------------------------------------------------------------------------------------------------------------------------------------------------------------------------------------------------------------------------------------------------------------------------------------------------------------------------------------CACAAGCAGCATCATCAGAAGGATGTAGCGCCTGGCAGTGGTACCAGTGTTGCTGTCACCGAGGCTTGTGCTGCCACAAGG------------------------------TATCCGGCTTCTTGTTTGAGAGCATTGAACAGTGATCCTCGA------------------------------TCGGCTACTGCCGTACCACGAGAATTAGTAGCCATCGCAATCGGAGTAGCCCATCGTTAT---GCAACAATTTCGCAAGCTGACAGCCAGACATTA------------------------------------GCTGCACAATCAGCCACTTCAGGCAATATCAACCTCATCTCCATCTCCAAA------ATGTGCAGTGAAGGGACAGATTTGGCCGCGTTCCATACCCAAAACTCTGAAAAT------------------------------------------------------------------------------GCTGTCAATGGGCCGCTTCTAAACGACGTGCAGGCATGGCTCAGTGGGGCTCTCACGTTTACGACT------------GACTGCAGTGCCGGCCTTGGGCAAACTTCCACTGCGCTGCCCTTCGTG------------------------------------------------------------------------------------------------------------------------------------------------------------------------------------------------------------------------------------------------------------------------------------------------------------------------------------------------------------------------------------------------------------------------------------------------------------------------------------------------------------------------------------------------------------------------------------------------------AGCGAGATGAAAGGACGACTGGACGCATCTCAA---GAGATGATAAGCAACGCTCTT---GCCATGACCGACGCGCTTGTGAACTACGGCCCCAACACCGTT------------------------------------------------------------------------------------------------------------------------------------------------------------------------------------------------------------------------------------------------------------CTGTGGAAGCCACCTCCTCTTAGCAAGGATCACATGCTCTATGAG---------------------------------------------------------------------------------------------------------------------------------------ACCACGAGCTTCGTCGCACAGCACGAGCTGAGCGCTGCGGTTTCGACGCCCAAGTGG------------------------------------------------------CTCAATGTCAAAGACCATAACCTCCTT---------------------------------------------------------AATGGGACACTTCTTGCATCTCCTTCT------------------------------------GTCACCGTTGATATATAT---------------------TCTGCG------------TTCTCAAGTATCCAGCGTGCGGTA---GATCTTGCT---------------------------CCA------GACTGG------AGC------------ACACAGAGA------------TACGTGATTTACATCAAGACAGGAGTCTAC---AACGAG---GTGGTGAGAATTCCTAAGCAGAAGACGAATCTCATGTTCTTAGGA------GATGGAACTGATAAGACAATTATAACAGGCAGCTTGAGTGAT------------------------------------------TCACAACCAGGC---ATGATC---------ACCTGGGCGACAGCGACAGTTGCTGTCAGTGGTTCTGGCTTCATAGCTCGTGGCATAACATTCCAG------------------------------AAC---------------ACCGCAGGC---------CCT------------------------------------GCTGGACGTCAAGCAGTGGCCTTGAGAGTAAATAGCGATCAGTCCGCC---------------------TTCCAGAACTGCGCCGTTGTGGGATTCCAG------------GACTCTCTTTACACGCATTCGTTACGGCAGTTTTACAAGGATGTGTATGTTTCAGGTACTGTTGATTTTATTTTTGGAAACTCTGCTGCCCTCTTCCAAAACTCACAGTTGGTGGTTCGT------------GTTGGAGCGCCTGAAGCC---ACC------ACCAGCACAGTGACAGCTCAGGGTAGAACAGAT---TCTGGTCAAACCACTGGGCTCGTCTTCCAAGACTGTTCTATCCTTGGAACG------CCTGAATAC------GTGGCCTTGTTTCAATCTAATCGG------------CAAGCA------------------------------------CACCAGGCCTTCCTCGGCAGACCATGGAAAACTTTCTCCCGCACCGTG---TTTATCAGAACATATATCGATCAGATCATCGATCCCTCGGGCTGGTTG---CCATGG------------AAC------GGA---------AAC------------------TTTGCT------------CTCTCT------ACCCTATTTGCTGCCGAGTATGGAACCTATGGTCCTGGTGCC------GCC------ACCATCAACAACCGTGTTACATGGTCAAGT---------CAGCTTTCGACATCTCAAGCTCAGGCTTTTTCTGTG---AGC------------------------TCGTTCATTCAGGGC------CCA---------TCCTGG---TTGCCTGCTACC---------GAA------------------------------------------------------------------------------------------------------ATTCCCTTCTCTCCGTAA---------------------------------------------------------------------------------------------------------------------------------------------------------------------------------------------------------------------------------------------------------------------------------------------------------------------------------------------------------------------------------------------------------------------------------------------------------------------------------------------------------------------------------------------------------------------
gnl|Medtr1|AC150204_13.4 ---------------------------------------------------------------------------------------------------------------------------------ATGGCTAATTTATCTTCTAAACTCTTTCTTCTTCTCTTAACAATCTTCCATTCACCCACTTCA------------------------------------------------------------------------------------------GCTTTCAACAACACCACTTCTTCCTCAACAACA---------------------------------------------------------------------------------------------------------------------------------------------------------------------------------------------------------------------------------------------------------------------------------------------------------------------------------------------------------------------------------------------------------------------------------------------------------------------------------------------------------------------------------------------------------------------------------------------------------------------------------TTGCATGCAAAAATCTCTTCAATAAAATCCTTCTGCAGAAATACTCCA------------------------------TATCCTGAAGTATGCTTCAATTCATCA---------------------------AAACTCTCCATCTCAATAGACATAAATCCAAACATCATTAACATCCTTCTTCATTCCCTCCAAGTATCAATATCTGAA---ACCACAAAGCTCTCTAATCAATTCAACAATGCT------------------------------------------------CACTCAAACATCGTAGAGAACAAAAGAGGAGCTATACAA------GATTGCGAAGAACTTCAACAATCTACCTTATCTTCACTAAAAAGATCATTGTCT---------------------------------------------------------------------GGAATTCGTTCATCAAAATCTAGAAAGTTAGTTGATGCAAGAACTTATCTAAGTGCAGCCCTTACCAACAAGAAC------------ACATGTTTAGAAAGCTTA------------GATTCTGCTTCAGGTACACTGAAG------------------------------------------------------------------------------------------------------------------------------------------------------------------------------------------------------------------------------------------------------------------------------------------------------------------------------------------------------------------------------------------------------------------------------------------------------------------------------------------------------------------------------------------------------------------------------------------------CAAGTTTTAGTTGATTCAGTGATCAACACTTAC---AAACATGTTAGTAATTCTCTG---TCAATGTTTCCTAAGCCT------------------------------------------------------------------------------------------------------------------------------------------------------------------------------------------------------------------------------------------------------------------------------------GAGGTAAGAGCTTCTAAAGGACATGGAAACCGGCGTTTAATGGAT------------------------------------------------------------------------------------------------------------------------------------------------------------------------------------GCTCTCATGTGG---------------------------------TTATCAAGC------------AAAGATCACCGCAGG---TTCTTGCAA---------------------------------------------------------------------AGCACCGACAATGTG------------------------------------ATTGTTGTGGCTGCAGAT---------------GGA---ACGGGAAAC---------TTTAGCACCATTAATGAAGCCATT---GAATTTGCT---------------------------CCA------AATAAC------AGC------------TATGCTAGG------------ATAATAATCTATGTAAAAGAAGGGATATAT---GAGGAA---AATGTTGAAATTTCAAGCAATAAAACCAATATTGTTCTACTTGGT------GATGGAAGGGATCAAACTGTCATTACTGGCAATAGAAGTGAT---------------------------------------------GTTGATGGA---TGGACC---------ACCTTCAGATCTGCAACTTTAGCGGTTTCTGGCGAAGGCTTTCTGGCACGTGATATAGCTTTTGAG------------------------------AAC---------------AAGGCAGGA---------CCA------------------------------------GAGAAGCATCAAGCAGTTGCATTAAGAGTGAACGCAGACGTAACAGCT---------------------TTTTACAAATGTGCAATGTATGGTTACCAA------------GACACACTTTATGTTCACTCATTTAGACAATTCTATAGAGAGTGTGACATTTTTGGGACCATAGATTACATATTTGGAAATGCAGCAGTAGTTTTACAAGCATGTAACATTATATCAAGA------------ATGCCATTACCT---AAC---CAA------TACACTGTAATCACTGCACAGTCAAGAGATTCA---CCTGATGAAGACACTGGCATCTCAATCCAAAACTGTTCAATTTTAGCTACT------ACTGATTTG---TATAAC---------------AACTAT------------AACAAC------------------------------------ATCAAGAGTTACCTTGGAAGGCCTTGGAGGGTTTATTCTAGGACTGTT---TTCATTGAGTCTTACATTGATGTGTTCATTGATCCAATGGGATGGACG---AAATGG------TCTTCTGAT------GAT---------GAT------------------AAAGGG------------TTGGAC------ACTTTGTATTATGGTGAGTTTGCAAATTATGGACCTGGTTCT------GCG------ACG---GATAACCGAGTAAAATGGTTAGGGTATCATTTAATG---GATTTTGATAGTGCAAATAATTTCACTGTT---TCA------------------------GAGTTTATTATCGGT------GAT---------GCTTGG---ATTGGTTCTACT---------TCT------------------------------------------------------------------------------------------------------TTTCCTTAT---GATGAC------------GGGATTTGA------------------------------------------------------------------------------------------------------------------------------------------------------------------------------------------------------------------------------------------------------------------------------------------------------------------------------------------------------------------------------------------------------------------------------------------------------------------------------------------------------------------------------------------------
gnl|Medtr1|AC155891_18.4 ---------------------------------------------------------------------------------------------------------------------------------ATGGCTTCCTCATCTCACAAACTCTTCATCCTTCTCTTTACAATCCTCTTCTCACTCACATTA------------------------------------------------------------------------------------------CCTCTCAACACCAACACTTCCATAACCACATCA------------------------------------------------------------------------------------------------------------------------------------------------------------------------------------------------------------------------------------------------------------------------------------------------------------------------------------------------------------------------------------------------------------------------------------------------------------------------------------------------------------------------------------------------------------------------------------------------------------------------------CTAAATCCCAACAAACTCACTTCCTTAAAATCTTTATGCAAAACAACACCA------------------------------TACCCTAAACTTTGTTTCAACTCATTA---------------------------AAACTTTCCATATCCATAAACATAAACCCAAACATCATAACCTACCTTCTTCATTCACTTCAACTAGCAATATCCGAA---ACCACAAAGCTCTCGAATCTTTTCCACGACGTT---------------------------------------------GGAACATCGAATATCGTAGAGAAACAACGAGGATCAATTCAA------GACTGCAAGGAACTTCATCAATCAACCTTAACTTCATTGAAAAGATCATTATCC---GGAATCCGTTCC------------------------------------------------------------------TCGAACAAAAGAAACATAGCTGATGCTAGAATCTACCTCAGTGCAGCCCTAACCAACAAAAAC------------ACATGTTTAGATGGTCTT------------GATTCTGCTTCTGGTACATATAAA------------------------------------------------------------------------------------------------------------------------------------------------------------------------------------------------------------------------------------------------------------------------------------------------------------------------------------------------------------------------------------------------------------------------------------------------------------------------------------------------------------------------------------------------------------------------------------------------CCAATTCTTGTGGATTCTATTATCAACACTTAC---AAACATGTAAGTAACTCTCTT---TCTATGCTTTCTAATCAT------------------------------------------------------------------------------------------------------------------------------------------------------------------------------------------------------------------------------------------------------------------------------------GCACCTGAGCCTTCAAATCAAAAGGGTCACAACAAAAATTTGGTT------------------------------------------------------------------------------------------------------------------------------------------------------------------------------------TCTCCAAAATGG---------------------------------TTATCAAAA---------------------AGGTTA---------------------------------------------------------------------GATTTTGATGAATATGATCCAAATGAAATG---------------------------------CTAGTTGTATCTGCAGAT---------------GGA---AGTGGAAAC---------TTTAGCACTATTAATGATGCTATA---AACTTTGCT---------------------------CCA------AATAAT------AGT------------TTGGTTAGG------------ATAGTTATTTATGTTAAAGAAGGGTATTAT---GATGAA---AATGTTGAAATACCAAGTTATAAAACTAACATTGTGATGCTTGGT------GATGGAAGTGATTCTACTGTCATCACTGGTAACAGAAGTGTT---------------------------------------------GTTGATGGA---TGGACC---------ACTTTCAGATCTGCAACTTTAGCTGTATCTGGAGATGGATTTCTTGCAAGAGACATAGCAATTGAG------------------------------AAC---------------AGAGCTGGA---------CCA------------------------------------GAGAAACATCAAGCAGTTGCATTAAGAGTAAATGCAGATTTAACAGCA---------------------TTTTACAAATGCGCAATTTATGGTTACCAA------------GACACACTTTATGTCCACTCATTCAGACAATTCTACCGCGAATGCGACATTTACGGGACAATAGATTTCATATTTGGTAACGCCGCAGTAGTATTACAAGAATGCGACATCGTATCAAGA------------ATGCCATTACCT---GGT---CAA------TTTACAGTTATAACCGCGCAATCACGGGATAAC---CCTGACGAAGACACGGGAATTTCAATCCAAAATTGTTCGATTATCGCTACG------GATGAGCTT---TATTCA---------------AACTCT------------AGTAAG------------------------------------GTCAAGAGTTACCTTGGGAGGCCGTGGAGGGTTTTTTCTAGAACGGTT---TTAATTGAGTCTTATATTGATGATTTTATTGATCAAAAGGGTTGGACC---AAATGG------TCAAATGAT---------------------------------------CAAGGT------------TTGGAT------ACATTGTTTTATGGTGAATATGAAAATTATGGACCTGGTTCA------AAG------ATT---GATAATCGTGTTGAATGGGTTGGTTATCATTTGATG---GATTATAATGATGCATATAATTTCAGTGTT---TCT------------------------GAGTTTATTATTGGT------GAT---------CAATGG---CTTGAGTCTACT---------TCA------------------------------------------------------------------------------------------------------GTTCCTTAT---GATGAT------------GGAATTTGA------------------------------------------------------------------------------------------------------------------------------------------------------------------------------------------------------------------------------------------------------------------------------------------------------------------------------------------------------------------------------------------------------------------------------------------------------------------------------------------------------------------------------------------------
gnl|Arath7|AT2G26440 ---------------------------------------------------------------------------------------------------------------------------------ATGGCGCTCTCCTCTTTCAATCTCTCTTCTCTATTATTCCTCCTCTTCTTCACTCCTTCCGTT------------------------------------------------------------------------------------------------------------------------------------------------------------------------------------------------------------------------------------------------------------------------------------------------------------------------------------------------------------------------------------------------------------------------------------------------------------------------------------------------------------------------------------------------------------------------------------------------------------------------------------------------------------------------------------------------------------------------------------TTCTCGTATTCGTATCAACCTTCTCTAAACCCTCATGAAACTTCTGCTACAAGTTTCTGCAAAAACACACCA------------------------------TATCCAGATGCATGTTTTACCTCCTTA---------------------------AAACTATCCATCTCCATCAACATAAGCCCCAACATTCTCTCTTTCCTCCTCCAAACCCTCCAAACAGCTCTTTCCGAG---GCTGGGAAACTCACCGATCTCCTTTCTGGCGCT------------------------------------------GGGGTCTCCAACAACCTAGTTGAGGGACAACGTGGCTCTCTTCAA------GACTGCAAAGATCTTCACCACATCACTTCTTCTTTCTTGAAACGATCAATCTCCAAGATCCAAGACGGT---------------------------------------------------------------GTTAACGATTCACGGAAACTAGCCGACGCTAGAGCGTACCTAAGCGCCGCTCTCACCAACAAGATC------------ACATGCTTGGAAGGTCTT------------GAATCAGCCTCAGGTCCACTCAAG------------------------------------------------------------------------------------------------------------------------------------------------------------------------------------------------------------------------------------------------------------------------------------------------------------------------------------------------------------------------------------------------------------------------------------------------------------------------------------------------------------------------------------------------------------------------------------------------CCAAAGCTCGTGACCTCCTTCACGACCACTTAC---AAACACATAAGCAACTCCCTCTCTGCTCTTCCAAAACAGAGAAGAACCACA---------------------------------------------------------------------------------------------------------------------------------------------------------------------------------------------------------------------------------------------------------------------------AATCCAAAAACCGGCGGAAACACTAAGAACCGCCGGTTACTTGGG---------------------------------------------------------------------------------------------------------------------------------------------------------------------------------TTATTTCCTGACTGG---------------------------------GTCTATAAG------------AAAGATCACCGGTTT---TTAGAAGAT---------------------------------------------TCTAGCGACGGGTATGATGAGTATGACCCGAGTGAGAGC------------------------------------CTCGTGGTCGCTGCCGAT---------------GGA---ACAGGGAAT---------TTTTCGACTATTAACGAGGCCATA---AGCTTTGCT---------------------------CCT------AATATG------AGT------------AACGACAGG------------GTGCTGATATATGTAAAGGAAGGTGTGTAT---GACGAG---AACATTGATATTCCGATCTACAAGACTAATATTGTTTTGATAGGA------GATGGATCCGATGTTACATTTATTACCGGAAACCGAAGTGTC---------------------------------------------GGAGATGGA---TGGACC---------ACTTTCCGATCTGCTACTCTTGCGGTTTCCGGCGAAGGATTCTTGGCGAGGGATATAATGATAACA------------------------------AAC---------------ACAGCAGGA---------CCC------------------------------------GAGAAGCACCAAGCGGTTGCACTACGAGTGAACGCGGATTTTGTGGCC---------------------TTATACCGATGTGTCATTGATGGTTACCAG------------GACACACTTTACACCCACTCATTCCGACAATTCTACCGTGAATGCGATATTTATGGAACCATTGATTATATCTTTGGAAACGCAGCCGTTGTCTTCCAAGGCTGTAACATCGTTTCAAAG------------TTGCCTATGCCA---GGA---CAA------TTCACGGTAATTACTGCTCAGTCACGAGACACT---CAGGACGAAGATACCGGGATCTCGATGCAAAACTGCTCCATCCTTGCGTCG------GAGGATTTA---TTTAAT---------------AGCTCA------------AATAAA------------------------------------GTGAAGAGCTACTTGGGACGTCCGTGGAGAGAATTTTCAAGAACAGTT---GTAATGGAATCTTATATTGATGAGTTTATTGACGGTTCGGGTTGGAGC---AAATGG------AACGGTGGG------GAA---------------------------------GCA------------CTTGAT------ACCCTTTACTATGGCGAGTATAACAATAACGGTCCGGGTTCT------GAA------ACG---GTTAAACGGGTTAACTGGCCGGGTTTTCACATTATG---GGTTACGAAGATGCCTTTAACTTCACGGCA---ACA------------------------GAGTTTATCACTGGT------GAT---------GGTTGG---TTGGGAAGTACT---------TCG------------------------------------------------------------------------------------------------------TTCCCTTAT---GATAAT------------GGAATT---------------------------------------------------------------------------------------------------------------------------------------------------------------------------------------------------------------------------------------------------------------------------------------------------------------------------------------------------------------------------------------------------------------------------------------------------------------------------------------------------------------------------------------------------
gnl|Poptr1|589360 ---------------------------------------------------------------------------------------------------------------------------------ATGGCTTTCTCCATTCTAAAGCTTCTTCTCCTGCTCATTTCTTCTGTCTTCTTCACTTCTACA------------------------------------------------------------------------------------------------------------------------------------------------------------------------------------------------------------------------------------------------------------------------------------------------------------------------------------------------------------------------------------------------------------------------------------------------------------------------------------------------------------------------------------------------------------------------------------------------------------------------------------------------------------------------------------------------------------------------------TGGGCTCTCAACACATCTTCTACAACTTCTCTAGACGCCCATCTCTCTACAATAAGAACTTTTTGCAATAGCAGACCA------------------------------TATCCAGATGCCTGCTTTAACTCGTTA---------------------------AAACTTTCCATCTCAATAAACATCAGTCCAAACATCATCAACTTGCTCCTCCAAACCCTCCAAACTGCGATATCTGAG---GCCGGAAAACTAACCAATCTATTCTCAATTGCT---------------------------------------------GGTGGTTCAAACATCATTGAAAGACAAAGAGGAACAATCCAA------GATTGCTTAGAACTACATCAAATCACGGTCTCATCTTTACAAAGATCAGTTTCA---------------------------------------------------------------------AGAGTCCGTGCAGGTGATTCTCGTAAACTAGTTGATGCAAGGGCCTATCTTAGTGCAGCAGTCACCAACAAGAAC------------ACTTGCTTAGAAGGCCTA------------GATTCTGCTTCTGGTCCTTTGAAG------------------------------------------------------------------------------------------------------------------------------------------------------------------------------------------------------------------------------------------------------------------------------------------------------------------------------------------------------------------------------------------------------------------------------------------------------------------------------------------------------------------------------------------------------------------------------------------------CCTGCTTTATTGAATAGCTTGACTAGTACATAT---CAGCATGTTACCAACTCTCTT---TCAATGCTTCCTAAG---------------------------------------------------------------------------------------------------------------------------------------------------------------------------------------------------------------------------------------------------------------------------------------TCAAAACACAGCAAGCAGGGTTACAAAAACCGTCGCCTTTTAGGA------------------------------------------------------------------------------------------------------------------------------------------------------------------------------------TTTCCAAAATGG---------------------------------ATGTCAAAG------------AAAGAT---CGCCGG---ATTTTGCAA---------------------------------------------------AGTGATGAAGATGAATATGACCCTAGTGAAGAG------------------------------------CTTATAGTAGCTGCTGAT---------------GGC---ACTGGAAAT---------TTTAGTACCATCACTGATGCCATA---AACTTTGCT---------------------------CCA------AATAAT------AGT------------TATGATAGA------------ATAATTATTCGAGTTAGAGAAGGAGTATAT---GCGGAG---AATGTGGAAATTCCAATCTACAAAACCAACATTGTTTTGCTTGGA------GATGGAACTGACGTCACTTTCATTACTGGTAACAGAAGTGTA---------------------------------------------GTTGATGGT---TGGACT---------ACTTTCAGATCTGCAACTCTTGCGGTATCTGGTGATGGTTTTCTGGCACTGGACATAACCATTGAC------------------------------AAC---------------ACAGCTGGA---------CCA------------------------------------GAGAAGCACCAGGCAGTTGCCCTTCGAGTAAGTGCAGACCTAGTAGCA---------------------CTCTACAGGTGCTCCATTAATGGCTACCAG------------GATACATTATATGTGCACTCATTTCGACAATTTTATCGAGAGTGTGACATATCCGGGACCATAGATTACCTATTCGGCAATGCTGCAGTAGTCTTCCAGGCATGTAATATTATATCCAGA------------AAGCCACTGCCT---AAC---CAA------TTCACAGTCATTACTGCCCAGTCTAAAGAAACC---CCAGATGAGTATACAGGAATCTCGATACAAAATTGTTCAATTTTGGCTACA------GAAGATTTG---TACTCC---------------AACTCA------------AACACT------------------------------------GTTAAGAGCTACCTCGGGAGGCCATGGAAAGTTTATTCAACGACGGTT---GTTCTTGAGTCCTACATTGATGATTTCATTAATCCAGAAGGTTGGAGC---AAGTGG------TCTAATGAT------GAT---------GAT------------------CAAGGA------------TTAGAC------ACTTTGTATTATGGAGAGTACGAAAATTATGGGCCTGGTTCT------GGG------ACC---GAAAACCGGGTTACATGGGCAGGGTACCATGTGATG---GATGATATTGATGCTTATAACTTTACAGTA---TCA------------------------TATTTCATAACTGGT------GAT---------GAATGG---CTGGATTCCACT---------TCA------------------------------------------------------------------------------------------------------ATTCCTTAT---TATGAT------------GGGATTCAAAGC---------------------------------------------------------------------------------------------------------------------------------------------------------------------------------------------------------------------------------------------------------------------------------------------------------------------------------------------------------------------------------------------------------------------------------------------------------------------------------------------------------------------------------------------
gnl|Vitvi1|GSVIVP00016358001 ---------------------------------------------------------------------------------------------------------------------------------------------------ATGACTTCCTCATCACTGAGATGGCTACTGTTCCTTTGCCCAATC------------------------------------------------------------------------------------------TTCTTCTTCTCAGGGGCCTCTGCTCTCAACTAC------------------------------------------------------------------------------------------------------------------------------------------------------------------------------------------------------------------------------------------------------------------------------------------------------------------------------------------------------------------------------------------------------------------------------------------------------------------------------------------------------------------------------------------------------------------------------------------------------------------------TCCAATGCTTCATATACTTCTCTAAAGTCTGTGACATCTTTCTGCAAATCTACACCT------------------------------TACCCAGATGTTTGTTTTCAATCTTTG---------------------------AAGGTCCACGTCTCTATCAATATCAATCCCAACATCATCACCTTTCTCCTTCACTCCCTCCAGACTGCAATATCAGAA---GCTGGGAAGGTCTCCACCCTGCTGTCCACTGCC------------------------------------------GGACAGCACTCTGATGTCATTGAAAAGCAAAGAGGAACCATCCAG------GATTGCAGGGAACTCCACCAAATCACCGTGTCTTCTTTGCAGAGATCCGTGTCC---------------------------------------------------------------------CGAGTCCGTTCAGGGGACTCCCAGAAACTGAAAGATGCGAGAGCCTTTCTCAGCGCATCCCTCACAAACAAGGTT------------ACATGCTTAGAAGGCCTG------------GATTCTGCCGCTGGTCCTTCCAAG------------------------------------------------------------------------------------------------------------------------------------------------------------------------------------------------------------------------------------------------------------------------------------------------------------------------------------------------------------------------------------------------------------------------------------------------------------------------------------------------------------------------------------------------------------------------------------------------CCAACGTTGGTGAATTCCATAGTTGCTGCTTAC---AAGCATGTGAGTAATTGTCTCTCGGTTCTGTCTAAGTCAACC---------------------------------------------------------------------------------------------------------------------------------------------------------------------------------------------------------------------------------------------------------------------------------------------CCACAAAAAGGCCCCATCAATCGCCGCCTTATGGGT------------------------------------------------------------------------------------------------------------------------------------------------------------------------------------GCCCCAGCATGG------------------------------------------------------GCGTCC---CGCCGG---ATATTGCAG---------------------------------------------------AGCTCCGGTGACGAGTATGACCCCAGTGAGGTG------------------------------------CTTACTGTGGCTGCGGAT---------------GGA---ACTGGGAAC---------TTCACCACCGTCACTGATGCAATA---AATTTTGCT---------------------------CCC------AATAAC------AGC------------AATGACAGA------------ATAATTATCTATGTCAGGGAAGGGGTTTAT---GAGGAA---AATGTTGATATTCCAAGCCATAAGACCAATATTGTTTTTCTGGGA------GATGGAAGTGATGTTACCTTCATTACTGGAAGCAGAAGTGTG---------------------------------------------GTGGATGGC---TGGACT---------ACTTTCAGATCTGCAACTGTTGCCGTCTCTGGGGAGGGATTTCTGGCACGCGACATAACCTTCGAG------------------------------AAC---------------AGGGCAGGA---------CCA------------------------------------GAGAAGCACCAAGCAGTTGCCCTTCGCATAAATGCCGACTTAGCAGCA---------------------GTGTACAAATGCACCATTCTAGGTTACCAG------------GACACATTGTATGTGCATTCGTTTAGACAATTTTACAGAGAGTGTGACATATTTGGGACAATAGATTTCATATTTGGAAATGCAGCTGTTGTTTTCCAGGCTTGCAACATTGTAGCCAGA------------ATGCCAATGGCT---GGC---CAA------TTCACTGTTGTAACAGCACAATCCAGGGACACC---TCAGATGAGGACACTGGAATCTCAATACAGAACTGTTCCATTTCGGCTACT------GATGACTTG---TATTCG---------------AATCGT------------GGCAGT------------------------------------GTCAAAAGCTACCTGGGGAGGCCATGGAAGGTGTACGCTCGCACAGTT---TATCTTGAGTCCTACATTGATGACTTCATTGATCCATCTGGGTGGACC---GAATGG------AATGGAAAT------GAA---------------------------------GGC------------TTGGAC------ACTTTATATTATGGAGAGTATGACAATAATGGACCTGGGTCA------GGG------ACA---GAGAATCGAGTTACTTGGCAAGGGTATCATGTGATG---GAAGATAACGATGCCTATAATTTCACAGTA---TCT------------------------GAGTTTATTACAGGT------GAT---------GAATGG---CTGGACTCAACA---------TAC------------------------------------------------------------------------------------------------------TTCCCTTAC---GATGAT------------GGGATT---------------------------------------------------------------------------------------------------------------------------------------------------------------------------------------------------------------------------------------------------------------------------------------------------------------------------------------------------------------------------------------------------------------------------------------------------------------------------------------------------------------------------------------------------
gnl|Phypa1|58226 ------------------------------------------------------------------------------------------------------------------------------------------------------------------------------------------------------------------------------------------------------------------------------------------------------------------------------------------------------------------------------------------------------------------------------------------------------------------------------------------------------------------------------------------------------------------------------------------------------------------------------------------------------------------------------------------------------------------------------------------------------------------------------------------------------------------------------------------------------------------------------------------------------------------------------------------------------------------------------------------------------------------------------------------------------------------------------------------------------------------------------------------------------------------------------------------------------------------------------------------------------------------------------------------------------------------------------------------------------------------------------------------------------------------------------------------------------------------------------------------------------------------------------------------------------------------------------------------------------------------------------------------------------------------------------------------------------------------------------------------------------------------------------------------------------------------------------------------------------------------------------------------------------------------------------------------------------------------------------------------------------------------------------------------------------------------------------------------------------------------------------------------------------------------------------------------------------------------------------------------------------------------------------------------------------------------------------------------------------------------------------------------------------------------------------------------------------------------------------------------------------------------------------------------------------------------------------------------------------------------------------------------------------------------------------------------------------------------------------------------------------------------------------------------------------------------------------------------------------------ATGGAGCAACGGCGCCACCTTCTCCAA---------------------------------------------------------ACCGTGCCTGCAAACGGTACCTACAAC------------------------------------GTCACAGTGGCATGGAAC---------------GGC---TCCGGAAAA---------TATAGGAAGATCATGGACGCAGTG---AAAAATGCG---------------------------CCG------ATCAAG------AGC------------TCGTCGCCT------------TACGTGATCTACATCAAGTCCGGCATTTAC---AAGGAG---CAGGTCAAAATTAATTCTTCCTTGACCAACATCATGCTTCTTGGC------GATGGTCCCGCGTACACCATCATCACTGGAAGCCTCAGTGTT---------------------------------------GCTCTAACGAAGAGC---ATGACA---------ACCTTCCTTTCCCCGACGCTAATCGTCGAAGGACAAGGATTCAAGGCAAAAGGTATCCAGGTACGC------------------------------AAC---------------ACGGCAGGA---------CCC------------------------------------GCTGGCCATCAAGCTGTCGCGTTGCGCGTGAGTGCCGACAAATCATCA---------------------TTTTACCAATGCACCTTCGACAGCTTCCAA------------GATACACTCTACGTTCACAATTACCGCCAATTTTACCGAGACTGCACCATCAAGGGCACCATCGACTACATCTTCGGTAATGCCTGGGCGGTGTTCCAGAACTGCCGACTCACAGCGAAA------------AAGTCCACAATCGTGGGC---CAA------GTTAATGTCTACACGGCGCAGGGCAAGACGGAT---CGTGGCCAGACCACGGGCATTTCGTTTCAGAGCTGTACGTTCGACGCCACT------ACCGATCTT---GCCAGA---------------AACTCC------------AAAGCA------------------------------------TTCCCAACATATCTCGGCCGACCCTGGAAGGCCTACGCTACCACGGTC---CTGTTACGGTCCCGAATCCTGGCCCATGTCCGTCCCCAGGGCTGGCTT---CCATGG------AACGCTTCC------AAC------------------------------TTCGGC------------TTGCGG------ACCTCCTATTTCGCCGAGTACCAGAGCTCCGGCCCCGGCGCT------CTT------CCA---AGCTCCCGAGTAGCCTGGTCG------AAGCAGATCAAAACTGTTACTGATGCCAACAAATACCAAGCC---TCT------------------------GTGTTCATCCAAGGT------AAT---------TCATGG---GTAAAGGCGACG---------AAT------------------------------------------------------------------------------------------------------TTCCCTTAC---ACCGGC------------GCTCTGTTTACA---------------------------------------------------------------------------------------------------------------------------------------------------------------------------------------------------------------------------------------------------------------------------------------------------------------------------------------------------------------------------------------------------------------------------------------------------------------------------------------------------------------------------------------------
gnl|Phypa1|108383 ---------------------------------------------------------------------------------------------------------------------------------------------------------------------------------------------------------------------------------------------------------------------------------------------------------------------------------------------------------------------------------------------------------------------------------------------------------------------------------------------------------------------------------------------------------------------------------------------------------------------------------------------------------------------------------------------------------------------------------------------------------------------------------------------------------------------------------------------------------------------------------------------------------------------------------------------------------------------------------------------------------------------------------------------------------------------------------------------------------------------------------------------------------------------------------------------------------------------------------------------------------------------------------------------------------------------------------------------------------------------------------------------------------------------------------------------------------------------------------------------------------------------------------------------------------------------------------------------------------------------------------------------------------------------------------------------------------------------------------------------------------------------------------------------------------------------------------------------------------------------------------------------------------------------------------------------------------------------------------------------------------------------------------------------------------------------------------------------------------------------------------------------------------------------------------------------------------------------------------------------------------------------------------------------------------------------------------------------------------------------------------------------------------------------------------------------------------------------------------------------------------------------------------------------------------------------------------------------------------------------------------------------------------------------------------------------------------------------------------------------------------------------------------------------------------------------------------------------------------------------------------------------------------------------------------------------------------------------------------------------------------------------------------------------------------------------------------------------------------------------------------------------------------------------------------------------------------------------------------------------------------------------------ATGTTCATCGGT------GACGGGGTTGGGAAAACCATCTTAACTGGCGACAAGAGCGTC---------------------------------------GGCAAAACCCCTGGG---ATGACC---------ACTTTCTTATCGGCCTCTCTAATTGTTGAAGGTCCAGGATTCATCGGCAAGGCCATCACAGTTCGA------------------------------AAC---------------ACAGCAGGT---------GCG------------------------------------GACGGTTTCCAAGCTGTGGCAATGCGAGTAAGTGCAGACATGGCTGCA---------------------TTCTACGATTGCGTCTTCGATGGCTTCCAA------------GACACACTCTACACCCACACATTCCGTCAATACTACAGAGATTTAACCGTTATGGGTACCGTCGACTTCATTTTCGGCAACGGCGCCGTCGCCTTCCAGAACTGCACCATCATCGCGAAG------------AAACCCCCTCTGGTTGGG---CAA------CAAAACACGTACACGGCCCAGGGTAAGACCGAT---CTCGGGCAAGCCACGGGCTTGTCGTTCCAGTCGTGCACATTCGACGGCACG------CCGGAGCTC---AAAGCC---------------AACAAA------------GCCACG------------------------------------TTCAAGACCTACCTCGGCCGACCGTGGAAGCCATACTCGACCCACGTG---AACCTCAAGTGCAACTTGATGGAGCACATCGACCCAGAAGGCTGGTTG---CCATGG------AACACATCC------GAT------------------------------TATGGC------------CTCAAA------ACGTCGTTCTTCGCGGAGTGGCAAGACTTCGGCCCCGGGGCC------AAC------ACT---GCGAAGCGCGTATGGTGGTCG------AAACAGATTACAGACAAAAGTGTAGCGCAGAAGTATCAGGCA---GTG------------------------CCGTTCACGCAAGCT------GAC---------AAGTGG---GTTCCAGCTACT---------AGC------------------------------------------------------------------------------------------------------ATTCCTCTC---ACGCGA------------GACCTGCCT------------------------------------------------------------------------------------------------------------------------------------------------------------------------------------------------------------------------------------------------------------------------------------------------------------------------------------------------------------------------------------------------------------------------------------------------------------------------------------------------------------------------------------------------
gnl|Phypa1|132301 ------------------------------------------------------------------------------------------------------------------------------------------------------------------------------------------------------------------------------------------------------------------------------------------------------------------------------------------------------------------------------------------------------------------------------------------------------------------------------------------------------------------------------------------------------------------------------------------------------------------------------------------------------------------------------------------------------------------------------------------------------------------------------------------------------------------------------------------------------------------------------------------------------------------------------------ATGAAGAAGGCCAAAGAGAAAGTGAAGAACTGGGACCCTACTGCGGTGAACAGTGCTTGCCAGTCCACACGA------------------------------TACCCGGACACTTGCAATGAAACATTCACAGGG---------------------------------------GACTACCCGCGCGACACGAACGGCGTCATGCGACATTCAGTGCAAAGCTCTGAGAAGGGA---GTGAACGACACTTTGGGCTTCATGAGTGAATTC---------------------------------------------------GACTCGTCCGACCCGGTAATCTCAGGCGCGGTGGAG------GTTTGCAATGAGGTACTAGTCAGCGCCCGGGAGGAGCTCGAAGCGGCCTCCACGGCGCTGGAGACGAAG------------------------------------------------------------GATACCTTGGGAGTTGACACTCTGAAGGATATCCAGGCGTGGGTGAGCGCTGCGATGGAGCTCCATACG------------ACTTGTATAGATGCATTTATGGAGGTGAATAATGTAACG---------------------------------------------------------------------------------------------------------------------------------------------------------------------------------------------------------------------------------------------------------------------------------------------------------------------------------------------------------------------------------------------------------------------------------------------------------------------------------------------------------------------------------------------------------------------------------------------------------------GGGTCGGCACTTGCAAAGAAGTCAGCCAAAACGGACGAGCTTCTGAGCAATTCTCTG---GCATTCATCAACGCGCTGGCGCACTTGCCGGAGGGGTTTAACTTCACGTTGCCAAATGTG------------------------------------------------------------------------------------------------------------------------------------------------------------------------------------------------------------------------------------------ACACTTCCCAATATCCCTGGCTTCGGCAACCGGAAGTTACTTTCA---------------------------------------------------------------------------------------------------------------------------------------------------------GTGGAAGAGCTTGAAATGGACGAGGGATTTCCTGGGTGG---------------------------------ATGGATGTT---------------GAGACAAGACGACATTTGCTTCAA------------------------------------------------------------------GCACCACCAAAGTATGAT------------------------------------GTTGTGGTGGCGCAGGAT---------------GGG---TCAGGGAAC---------TTCAGGACCATCCAGGCGGCGGTG---GATGCGCAC------------------------------------AAGACC------AAC------------ACCAAGCGT------------TTGGTGATTTACATCAAGGCGGGGATCTAC---AATGAG---CAGGTCATCGTGCCCAAGAAGGCCAAGTTTCTGACGCTTATTGGA------GATGGT---GACCGGACTGTTCTTACAGGAGACAGAAACGTT---------------------------------------GCGCTGATGAAGGGG---ATGACC---------ACTTTCAAATCTGCAACTCTCATTGTCTCCGGTGCTGGATTTGTCGGGCGGTCGTTCCGAGTGCAA------------------------------AAC---------------ACTGCGGGA---------GCC------------------------------------GAGGGACACCAAGCTGTGGCTTTCCGGGGATCCGCTGATAACATCGCG---------------------TTTTACCAGGTGACTTTTGACAGCTTCCAG------------GATACGCTATACTGCCATTCGTTCCGCCAGTTCTACCGGGACTGCACGGTGTTTGGTACCGTGGACTTCATTTTTGGCAACGCCGCAGCCGCGTTTCAGAACTGCAAAATTATCGCAAAG------------AAGAGTACGATTCTGGGC---CAG------CAGAACACCTACACGGCGCAGGGCAGGACTGAT---CCGAACCAGGCAACAGGGCTCAGCTTTCAGAACTGTGTCATTGACGGGACG------TCTGATTTG---ATGGCT---------------AGTGTG------------GCGCAG------------------------------------TACAAGTCTTACTTGGGCCGGCCGTGGAAGGCTTATTCAGTGTGTGTG---ATCATGAAATCAGAGATCAAGGGGCATGTTGATCCTACGGGATGGTTG---CCGTGG------AACACGACT------AAC------------------------------TTTGGC------------CTTTAC------ACTTCATACTTTGCTGAGTACAAGAACTTTGGACTTGGGTCG------GCG------ATC---GACAATAGAGTGCAGTGGTCG------CACCAGGTGGGGAATGACAAACAGGCAAATTATTACCAGGCC---AAC------------------------AACTTCATTCAAGCC------AGT---------GAGTGG---GTTAGTGGACTC---------GAT------------------------------------------------------------------------------------------------------GTTCCGCTC---ACCACG------------GCATTG---------------------------------------------------------------------------------------------------------------------------------------------------------------------------------------------------------------------------------------------------------------------------------------------------------------------------------------------------------------------------------------------------------------------------------------------------------------------------------------------------------------------------------------------------
gnl|Phypa1|138756 ------------------------------------------------------------------------------------------------------------------------------------------------------------------------------------------------------------------------------------------------------------------------------------------------------------------------------------------------------------------------------------------------------------------------------------------------------------------------------------------------------------------------------------------------------------------------------------------------------------------------------------------------------------------------------------------------------------------------------------------------------------------------------------------------------------------------------------------------------------------------------------------------------------------------------------------------------------------------------------------------------------------------------------------------------------------------------------------------------------------------------------------------------------------------------------------------------------------------------------------------------------------------------------------------------------------------ATGAACGTGGAGTATTCCACCAATGAGGCACAGGAGGAAAACCTC---------------------------------------------------------------------------------------------------------CTTCCAAACTGGATGGACAGTGCTACCAGCAGACATCTT------------------------------------------------------------------------------------------------------------------------------------------------------------------------------------------------------------------------------------------------------------------------------------------------------------------------------------------------------------------------------------------------------------------------------------------------------------------------------------------------------------------------------------------------------------------------------------------------------------------------------------------------------------------CTCACACTTCCTCCCTCGTATAAT------------------------------------------------------------------------------------------------------------------------------------------------------------------------------------------------------------------------------------------------------------------------------------------------------------------------------------------------------------------------------------------------------------------------------------------------------------------------------------------------------------------------------------------------------------------------------------------------------------------------------------------------------------------------------------------------------------------------------------------------------------------------------------------------GTTATCGTTGCCAAGGAC---------------GGA---TCTGGGAAG---------TACAAGACCGTGGGAGAAGCCATT---CAAAGGGCG---------------------------TCT------ACGTCG------GGT------------GCAACTCGA------------TATGTGATCTACGTCAAGGCCGGAGTTTAT---GATGAG---CAGATCATTATTCCCAAGAAGCTGGCCAAATTGACAATTATCGGA------GACGGTATCGACAAGACCATCTTCACTGGAAAAAGGAACGTC---------------------------------------GGGCTGATGAAGGGA---ATGACT---------ACCTACTTGTCCGCAACGATGATTGTGCAAGGTGAAGGATTCATCGGGAAGATGTTTACGTGCCGA------------------------------AAC---------------ACCGCTGGA---------GCA------------------------------------GCTGGACACCAAGCTGTGGCCACGCGTGTTACCGCGGACAAGGTTGCC---------------------TTCTACCGGGTGAAATTCGATAGCTTCCAA------------GACACTCTCTACTGCCATTCATTACGCCAATTCTACCGCGAATGCATCGTCATGGGCACCGTCGACTTCATTTTCGGAAATGCCAACGCGGTATTCCAGAACTGCCAGATTGTCGCTAAG------------AAGACCACATTGCAAGGT---CAG------CAAAACACCTACACTGCCCAGGGAAGGTCCGAC---AAGCACCAGAACACCGGCCTTGCGTTCCAGGACTGCAACTTTGACGGCACC------CCTGATCTG---AAGCGC---------------AACGTC------------CAGTAC------------------------------------TACCCGACCTTCCTTGGCCGCCCTTGGAAGGCTTACTCCGTCTGCGTC---TTGCTGAGACCCAGCATCCAAGCTCATGTCGACCCCAAGGGATGGCTC---CCATGG------AATACTACC------GAC------------------------------TTCGGA------------TTGTAC------ACATCCTTCTTCGCCGAATACAAGGGTAGCGGCCCAGGATCG------AAC------AGG---CGCTACAGGGTGAAATGGTCG------CACGGAATCAGTGACTCCAAGACGGCGAACAAGTACCAAGCA---GCG------------------------AGCTTCATCGACGGC------AAG---------AGCTGG---ATCACGGACCTC---------GGC------------------------------------------------------------------------------------------------------ATGCCATAC---TCTAAT------------GCCGCTGTG------------------------------------------------------------------------------------------------------------------------------------------------------------------------------------------------------------------------------------------------------------------------------------------------------------------------------------------------------------------------------------------------------------------------------------------------------------------------------------------------------------------------------------------------
gnl|Phypa1|152856 ------------------------------------------------------------------------------------------------------------------------------------------------------------------------------------------------------------------------------------------------------------------------------------------------------------------------------------------------------------------------------------------------------------------------------------------------------------------------------------------------------------------------------------------------------------------------------------------------------------------------------------------------------------------------------------------------------------------------------------------------------------------------------------------------------------------------------------------------------------------------------------------------------------------------------------------------------------------------------------------------------------------------------------------------------------------------------------------------------------------------------------------ATGTCGAGGTCATCGGTTAAATCTTCCACTGACGAA---CTCAGTTACCTTCAAGCTAATACGACTGACGAG---------------------------------------------------------------------------------------------CAATGCAAGGAGATTCTCGCTGACGGAGTTGCTGCTTTTCAGCGGGTGCTTGTC---GCGCTGGAAACC------------------------------------------------------ACAAATCACACACTGGTTGAGGAGACTTGCGCGGATGTTCAAACAGACTTGAGTGCGGTGCTGACGTATGTGGAT------------ACTTGCAAGGAAATGATG------------CAGGAGTCTGGTTCGGCCGAG---------------------------------------------TTTCAC------------------------------------------------------------------------------------------------------------------------------------------------------------------------------------------------------------------------------------------------------------------------------------------------------------------------------------------------------------------------------------------------------------------------------------------------------------------------------------------------------------------------------------------------TCATTCGTGCAACGGGCTTTAAAATCAGAG------CAGTTTACTGGCAACTCGCTT---GCGTTGATCAACGGTATATGTCTCCGTCGT------------------------------------------------------------------------------------------------------------------------------------------------------------------------------------------------------------------------------------------------------------------------CTTATGAACGCAGATCCCTATAACGATGAGGGTGAGGAAATCCAA------------------------------------------------------------------------------------------------------------------------------------------------------------------------------------CTTCCGAGCTGG---------------------------------ATGGACAGC------------GCCACTAGCAGGCAC---CTCCTCACA------------------------------------------------------------------CGTCCTGCTTCTTACAAT------------------------------------GTGATTGTGGCTAAGGAT---------------GGA---TCTGGAAAG---------TATAGGACGGTTGGAGAAGCTATC---ATGAAGGCG---------------------------CCG------AAGACT------GGGGATAAGTAT---GCGAAGCGG------------TATGTTATCTATGTGAAGGCGGGAGTTTAC---GACGAG---CAGATCATCATCCCTAAGAAGCTCACCAACTTGATGATCATCGGA------GACGGCATCGACAAGACCATCTTCACTGGGAGTAGGAACGTC---------------------------------------GCGCTGATGAAGGGA---ATGACT---------ACATACTTGTCTGGAACTATGATTGTGCAAGGAGATGGGTTCGTCGGAAGGTTGTTCACCTGCCGA------------------------------AAT---------------ACTGCCGGA---------GCC------------------------------------AGTGGACACCAGGCTGTAGCGACGCGTGTGACCGCAGACAAGGTCGCC---------------------TTCCACCGGGTAAAATTCGACGGATTCCAA------------GACACCCTCTACTGCCACGCATTACGTCAATTCTATCGCGATTGCGTTGTCATTGGCACGGTCGACTTCATTTTCGGGAACGCGAATGCTGTTTTCCAGAACTGCCAGATCATTGCGAGG------------AAGACTACGTTGCGGGGC---CAG------CAAAACACATACACGGCCCAGGGAAGAGTCAAC---AAGTACCAGAACACTGGCCTTGCATTCCAGGACTGCAATTTTGACGGCACG------GCCGATTTG---AAGCGC---------------AATGTG------------CAGTAC------------------------------------TATCCGACGTACCTCGGCCGCCCCTGGAAGGCTTACTCCGTCTGTGTC---CTCCTGAGACCCACTATTCAGGCACACTTGGATCCTGCCGGATGGCTC---CCATGG------AATACCACC------AAC------------------------------TTCGGC------------CTGTAC------ACTTCCTTCTTTGCTGAGTACAAGGGCAAGGGCCCGGGATCG------AAC------AGG---CGCTCTAGGGTGAAGTGGTCA------CACGAAATCAAGAACCCCAGAGTCGCGAACAGGTACCAGGCA---GCT------------------------AGTTTCATCAATGGC------AAG---------AGTTGG---ATCACAAATATC---------GGC------------------------------------------------------------------------------------------------------ATGCCCTAC---ACACTT------------CAACCTGTG------------------------------------------------------------------------------------------------------------------------------------------------------------------------------------------------------------------------------------------------------------------------------------------------------------------------------------------------------------------------------------------------------------------------------------------------------------------------------------------------------------------------------------------------
gnl|Orysa5|Os02g54190 ------------------------------------------------------------------------ATGCATCTACACACGCATCAAGCTAAGGACATGGAAACGCTTGGGAGGAGGAGGAGAGTGGCCGTCCTTGCATGGTGCAATGCCATTGCAATGGCGCTAGCTCTAGCGACACCGGTGGCG------------------------------------------------------------------------------------------GCTGTCGCTGCCAACCACGGCGACACGGCGGCG---------------------------------------------------------------------------------------------------------------------------------------------------------------------------------------------------------------------------------------------------------------------------------------------------------------------------------------------------------------------------------------------------------------------------------------------------------------------------------------------------------------------------------------------------------------------------------GCGAAGGACAATGTGGCCGTCGTCCCGAGGATTGCCGCCTCGGCGGCGGCGGCGGCGTCGAGCGTGAACGTCACGGCCATCTGCATGGCGACGCCG------------------------------TACCCGAGCGCGTGCGAGACGGCGCTCTCGTCGGCGGCGGCG------------------------------------CGGGGCGCGGCCAACGACCCGTTCGCGGCGTCGGTGCAGTTCGCGATGACCCGC---GCCGAGTCGGCGCGCGCGCTGGCGCGCAACCTG------------------------------------------TCGGCGTCGTCGTCGAGGCCACGCGTGGCGCCGAGCGGCATGGAC------GACTGCGCCGAGCTGCTCGACATCAGCCTCGACCAGCTCCACGACGCGCTCGCC---------------------------------------------------------------------------------GCGCGCGCCGCGGACGCGGCCGGCGTGACGACGTGGCTCAGCGCCGCGCTGACGAACCAGGGC------------ACGTGCGGCGACAGCCTCGCCGCCGTTCCCGACCCCGCGGCGCGC---------------------------------------------------------------------------------------------------------------------------------------------------------------------------------------------------------------------------------------------------------------------------------------------------------------------------------------------------------------------------------------------------------------------------------------------------------------------------------------------------------------------------------------------------------------------------------------------------------TCCGCCGTACGCGCCCGGGTCGCCGCGCTCGAG---CAGTTCATCGGCACGGCGCTG---GCTCTCCACGCCAAGCTCAACAAT------------------------------------------------------------------------------------------------------------------------------------------------------------------------------------------------------------------------------------------------------------------------------GGCGGCAGCGGGAGCTCCTCGCCGGCGCCGCCGAGCCGCGCCGCG------------------------------------------------------------------------------------------------------------------------------------------------------------------------------------TTCCCATCCTGG---------------------------------GTCACCAAG------------CACGAC---AGGCAC---CTCCTCTCA---------------------------------------------------------TCCCCGGCGAGCACCATCGCGCCGGAC------------------------------------GCCGTGGTGGCCCTCGAC---------------GGC---AGCGGGACG---------CACACGAGCATCAGCGACGCGATC---GCCGCCGTGACCGCGCCGCCGCCGCCGGCGCACCACCCC------ACGGCGAGCGGCGGCGGCGGCGGCGGACGGAGCCGA------------AAGGTGATCTACGTGAAGGCTGGGAGGTAC---GAGGAG---AGCGTGAGCATCACGAGCAAGCAGAAGGACGTGATGCTGCTCGGC------GACGGCAAGGGGAAGACGGTCATCTCCGGCCACCGGAGCGTC---------------------------------------------GCCGGCGGC---TACACC---------ACCTACGCCTCCGCCACCGTCGCTGCAATGGGGTCGGGGTTTATAGCCAAGGGCCTGACGATCGTG------------------------------AAC---------------AGTGCCGGG---------CCG------------------------------------GGGAAGGGCCAGGCGGTGGCGCTGCGCGTCGGCGGCGACCTCTCTGTC---------------------GTGTACAATTGCGGCATTGAGGCGTACCAG------------GACACGCTCTACGTGCACTCCAACCGGCAGTTCTACGCCGCCGACGACATCTCCGGCACGGTGGACTTCATCTTCGGCAACGCCGCGGCGGTCATCCAGGGCTGCGAGATCCGGGCCCGG------------CGGCCCAGCCCG---GGC---CAG------GAGGACACCGTCACGGCCCAGGGCCGGTCCGAC---CCGAACCAGAACACCGGCATCTCTATCCATCGGTGCCGGATCACCGGCGCG------CCGGACCTC------------------------------------------GGCGGC------------------------------------ACGCCGGTGTATCTGGGCCGTCCGTGGCGGAGGTACTCACGGACGGTC---GTGATGGGGACGTTCCTGGACCGTTCGATCGCACCGGCCGGGTGGCTC---GAGTGG------------TCG------GGC---------CAG------------------TTCGGG------------CTCAGC------ACGCTCTACTATGGCGAGTACGGCAACACCGGGCCTGGCGCG------GGG------ACA---CGTCGGCGGGTGACGTGGAGCGGCGTGCACACGTCGATGTCCACGTCGGACGCCACGAGGTTCACCGTG---GCA------------------------AACTTTATCGTTGGG------GAT---------GCGTGG---CTACCTGCCACT---------GGA------------------------------------------------------------------------------------------------------GTTACCTAC---ACTTCA------------GGTCTG---------------------------------------------------------------------------------------------------------------------------------------------------------------------------------------------------------------------------------------------------------------------------------------------------------------------------------------------------------------------------------------------------------------------------------------------------------------------------------------------------------------------------------------------------
gnl|Sorbi1|Sb05g006610.1 ---------------------------------------------------------------------------------------------------------------------------------------------------ATGGCCACAGTGGTGGTGCTGCTAGCTCTCGCGACGGGAGTCGCG------------------------------------------------------------------------------------------CCTGCGGCCACCGAACCAAAGCATGACGACGGT---------------------------------------------------------------------------------------------------------------------------------------------------------------------------------------------------------------------------------------------------------------------------------------------------------------------------------------------------------------------------------------------------------------------------------------------------------------------------------------------------------------------------------------------------------------------------------------GCCGTCGTCGTCGTTTCGTCGACGATCGGCACCACCGCATCACCGTCGTCGACCGCCATGAACGTCACCGCGATCTGCCAGACGACGCCG------------------------------TACCCGAGCGCGTGCGAGACGGCGCTCTCGTCGTCGTCGTCGCCGGCGCCGCCACCAGGCGGCTCATCATCATCATCCAGCAGCAGCGCCGCCGACCCTTTCGCGGCGTCCGTGCAGTACGCGATGGCTCGG---GCCTTGTCGGCGCGCGCGGTGGCGCGGAACGTC---------------------TCGGCGGCGCATCGTCGTCGTCCTCCTCCCCGCGGCGCCGCGCATCGTCCGCCGCCGGGCGTGCAG------GACTGCGCCGAGCTGCTCGACATCAGCCTGGACCAGCTGGGCGACGCGCTCGCC------------------------------------------------------------------GCCGCGGGCGCGGGGGGCGGCGGCGGCGACGCGGACGGGGTCACCACGTGGCTCAGCGCCGCGCTGACGAACCAGGCC------------ACGTGCGGCGACAGCCTCGCGGCCGACGCGGACACCGCGGGGCGC---------------------------------------------------------------------------------------------------------------------------------------------------------------------------------------------------------------------------------------------------------------------------------------------------------------------------------------------------------------------------------------------------------------------------------------------------------------------------------------------------------------------------------------------------------------------------------------------------------GACGCCGTGCGCGCGCGCGTCTCCGCGCTCTCC---CAGTTCATCGCCACCGCGCTGGCTCTGCACGTCAACAAGATCAAGGGTCACGAGAGCAGCAGC---------------------------------------------------------------------------------------------------------------------------------------------------------------------------------------------------------------------------------------------------------------AGCAGCAGAAGCTCACCGTCCGGCTCCTCGTCGCCGTCGACGCCA------------------------------------------------------------------------------------------------------------------------------------------------------------------GCAGCGACGACGACGGCGTTCCCGTCCTGG---------------------------------------------------GTGACCCAACAGGACCGGAACCTCCTGGAG---------------------------------------------TTCTCCGCGGGAGCGAGTGGTGGCGCCATCGTGGCGGAC------------------------------------GCAGTGGTGGCGCTGGAC---------------GGC---AGCGGGACG---------CACCGGAGCATCAACGAGGCGATC---GCGGCCGTC------------------------------------ACCGGC------GGCGGCGGTGGCAGCAGCGGGAGG------------AAGGTGATACACGTGAAGGCCGGGAGGTAC---GAGGAG---AGCGTGAGCATCTCGAGCAAGCAGAAGAACGTGATGCTGATGGGC------GACGGAAAGGGGAAGAGCGTCATCGTCGGCCACAAGAGCGCC---------------------------------------------GGCGAAGGC---TACACC---------ACCTATGCCTCCGCCACCGTCGCTGCGATGGGGTCGGGCTTCATCGCCAAGGGGCTCACCATCCTC------------------------------AAC---------------ACCGCCGGA---------GCA------------------------------------GGGAAGGGTCAGGCGGTGGCGCTGCGCGTCGGCGGCGACCTCTCGGTG---------------------GTGTACCAGTGCGGCATCCAGGCGTACCAG------------GACACGCTCTACGTCCACTCGGGCCGGCAGTTCTACGCCGGCACCGACATCGCCGGCACCGTGGACTTCATCTTCGGCAACGCCGCCGTGGTGCTGCAGAGCTGCGACATCCAGGCGCGG------------AGGCCGAGCCCG---GGG---CAG------GAGGACACGGTGACGGCGCAGGGCCGGACGGAC---CCGAACCAGAACACCGGCATCTCCATCCACCGGTGCAGGGTCACCGCCGCG------CCGGACCTC------------------------GCCGGG------------ACGGCG------------------------------------ACGCCGGTCTACCTCGGCCGGCCGTGGCGGAGGTACTCCCGGACCGTC---GTCATGGAGAGCTTCCTCGACCGGTCGGTCTCGCCGGCGGGGTGGCTG---GAGTGG------------TCC------GGG---------CAG------------------TTCGCT------------CTCAGC------ACGCTGTACTATGGGGAGTACGGCAACACCGGGCCTGGCGCC------GGG------ACC---AGCCGGCGTGTGACGTGGCCTGGAGTGCACACGTCACTGTCCAGGTCGGATGCCGTGAGGTTTACCGTG---GCG------------------------GAGTTCATCGTTGGA------ACG------CGTGGTTGG---GTGGCACTGGAG---------------------------------------------------------------------------------------------------------------------------------------------------------------------------------------------------------------------------------------------------------------------------------------------------------------------------------------------------------------------------------------------------------------------------------------------------------------------------------------------------------------------------------------------------------------------------------------------------------------------------------------------------------------------------------------------------------
gnl|Orysa5|Os01g57854 ---------------------------------------------------------------------------------ATGCGTCAGAGAGACGAGCCTCTCCTCTCTTCTCCCTCGCACAGAAACGCCTACCCATGCAAACTTCTATCGTTCACGCTGCTCTCTTTAGCCACCGTGCTCTGCCTCTGC------------------------------------------------------------------------------------------------------------------------------------------------------------------------------------------------------------------------------------------------------------------------------------------------------------------------------------------------------------------------------------------------------------------------------------------------------------------------------------------------------------------------------------------------------------------------------------------------------------------------------------------------------------------------------------------------------------------------------------------------GCGGGCGCCGCCTTCCTCCTACTCTCCCCGACGGCCACGAACCTCTGCGCGAGCTCCCCT------------------------------GACCCGGCCTCGTGCCAAGCCATCGTCGCCGACGCCGTCCTA------------GCGTCCCCGCACTCCCACCCGAGCCGC------CCGGCGCACGTCCTCCGCGCCATCCTTGCCACGTCTCTCGATCGG---CATGACGCGGCCGCGGAAGCGGTGGCGGGCATG---------------------------------------------CGCCGGCGCGCCAGCGACCCGAGGCACCGCGCGGCCCTGGAG------GACTGCGTCCAGCTGATGGGGCTCGCGCGCGACCGTCTCGCCGACGCGGCGGGC---------------------------------------------------------------------------GCGCCCGACGTCGACGTCGACGTCGACGACGCGAGGACGTGGCTCAGCGCCGTGCTCACCGACCACGTG------------ACGTGCCTGGACGGCCTC------------GACGACGGGCCGCTGCGC------------------------------------------------------------------------------------------------------------------------------------------------------------------------------------------------------------------------------------------------------------------------------------------------------------------------------------------------------------------------------------------------------------------------------------------------------------------------------------------------------------------------------------------------------------------------------------------------------GACTCCGTGGGGGCGCACCTGGAGCCGCTCAAG---TCCCTCGCGAGCGCGTCGCTC---------------------------------------------------------------------------------------------------------------------------------------------------------------------------------------------------------------------------------------------------------------------------------------------------------GCCGTGCTCAGCGCCGCCGGCCGCGGCGCTCGGGACGTGCTCGCG---------------------------------------------------------------------------------------------------------------------------------------------------------------------GAGGCCGTGGACAGGTTCCCGTCGTGG---------------------------------CTGACGGCG------------AGAGAC---CGCACG---CTCCTCGAC---------------------------------------------------------GCGGGCGCGGGCGCCGTGCAGGCGGAC------------------------------------GTGGTGGTGGCCAAAGAC---------------GGG---AGCGGCAAG---------TACACGACGATAAAGGAGGCGGTG---GACGCGGCC---------------------------CCC------GACGGC------GGC------------AAGAGCCGG------------TACGTGATCTACGTGAAGAAGGGGGTGTAC---AAGGAG---AACCTCGAGGTGGGGAAGACGAAGCGGGTGCTGATGATCGTCGGC------GACGGCATGGACCAGACGGTCATCACCGGCAGCCGCAACGTG---------------------------------------------GTCGACGGC---TCCACA---------ACTTTCAACTCCGCCACGCTAGCCTTGTCGGGCGACGGGATCATCCTCCAGGACCTCAAGGTGGAG------------------------------AAC---------------ACGGCGGGC---------GCC------------------------------------GAGAAGCAGCAGGCGGTGGCCCTCCGCGTGAGCGCCGACCGCGCCGTG---------------------ATCAACCGCTGCCGCCTGGACGGCTACCAG------------GACACCCTGTACGCGCACCAGCTCCGCCAGTTCTACCGCGACTGCGCCGTCTCCGGCACGGTGGACTTCGTGTTCGGCAACGCCGCGGCGGTGCTCCAGGGCTGCGTGCTCACGGCGCGG------------CGCCCCGCGCAG---GCG---CAG------AAGAACGCGGTCACGGCGCAGGGCCGGACCGAC---CCGAACCAGAACACCGGGACGTCCATCCACCGGTGCCGCGTCGTCCCGGCG------CCCGACCTG---GCGCCC---------------GCCGCG------------AAGCAG------------------------------------TTCCCGACGTTCCTGGGCCGGCCGTGGAAGGAGTACTCGCGGACGGTG---TACATGCTGTCCTACCTGGACTCGCACGTCGACCCGAGGGGTTGGCTC---GAGTGG------------AAC------GGC------GCCGAC------------------TTCGCG------------CTCAAG------ACGCTCTTCTACGGCGAGTACCAGAACCAGGGCCCCGGCGCC------AGC------ACG---GCCGGCCGCGTCAACTGGCCCGGGTACCACGTCATCACGGACCAGAGCGTCGCCATGCAGTTCACCGTG---GGG------------------------CAGTTCATCCAGGGC------GGA---------AACTGG---CTCAAGGCCACC---------GGC------------------------------------------------------------------------------------------------------GTCAACTAC---AACGAG------------GGGCTC---------------------------------------------------------------------------------------------------------------------------------------------------------------------------------------------------------------------------------------------------------------------------------------------------------------------------------------------------------------------------------------------------------------------------------------------------------------------------------------------------------------------------------------------------
gnl|Sorbi1|Sb03g036790.1 ---------------------------------------------------------------ATGCTTAGCAGCAATGAGCCTCTCCTCTCCTCGCCCTACCAAAGAAACGCTTCTCCATGCAGGAGGCCCGTCTTGCTGATCACGCTGTCATCGGCCGCTCTGCTTTGCGCCGGAGCAGCGTTCCTCCTC---------------------------------------------------------------------------------------------------------------------------------------------------------------------------------------------------------------------------------------------------------------------------------------------------------------------------------------------------------------------------------------------------------------------------------------------------------------------------------------------------------------------------------------------------------------------------------------------------------------------------------------------------------------------------------------------------------------------------------------------------------------------CTCAACCTCCCCACTCCGGACCTCTGCGCCAGCTCCCCG------------------------------GACCCAACCTCGTGCCACGCCATCGTGGCCGACGCCGTGCTT------------GCGTCTCCACGAGCGCACCTTACCCGCCCCGGCCCCGCTCAGGTCCTCCGCGCGATCGTTGCCAGGTCTCTCGTGCAG---CATGACGCGGCCGCCGCCGCGGTGTCCGGCATG------------------------------------CTCCGGCACACCGGTAGCGATAGCGACCCGAGGCAGCGCGCGGCGCTCGCG------GACTGCGTCCAGCTCATGGACCTCGCGCGGGACCGCCTCGCCGACGCCTCCCCG------------------------------------------------------------------------------GCCGTGGCCGCGGCCGCAGCGGACGACGCGCGGACGTGGCTCAGCGCCGCGCTCACCTACTACGCG------------ACGTGCACGGACGGCGTC---------GTCGTCGACGGGCCGCTGCGC------------------------------------------------------------------------------------------------------------------------------------------------------------------------------------------------------------------------------------------------------------------------------------------------------------------------------------------------------------------------------------------------------------------------------------------------------------------------------------------------------------------------------------------------------------------------------------------------------GACGCCGTGGTGGCGCGGCTGGAACCGCTCAAG---TCCCTTGCGAGCGCGTCGCTCGCCGTGCTAAGC---------------------------------------------------------------------------------------------------------------------------------------------------------------------------------------------------------------------------------------------------------------------------------------------GCCGTCGTCGACGACTCGGGCTCCCGGGACGCCGGGCTCGCCGAC------------------------------------------------------------------------------------------------------------------------------------------------------------------------ACTACGTACACGTTCCCCTCGTGG---------------------------------GTGCCGGCG---------------------CGAGACCGCGCTCTCCTT---------------------------------------------------------GAAGCGGGCGCCGCCATCGAGGCCGAC------------------------------------GTCGTGGTGGCCCAGGAC---------------GGG---AGCGGCAAG---------TTCAGGACGGTGAAAGAGGCGGTA---GACGCGGCG---------------------------CCC------GACGGC------GGC------------AAGAGCAGG------------TACGTGATCTACGTGAAGAAAGGGGTGTAC---AAGGAG---AACGTTGAGGTGGGGAAGAAGAAGCGCGAGCTGATGATCGTGGGC------GACGGCATGGATGCGACGGTGATCACCGGGAGCCGCAACGTG---------------------------------------------GTCGACGGC---GCCACG---------ACTTTCAACTCGGCCACCCTAGCCGTGGCGGGAGACGGGATCATCCTGCAGGACCTGCGGGTGGAG------------------------------AAC---------------ACGGCGGGG---------CCA------------------------------------GCGAAGCACCAGGCGGTGGCGCTGCGCGTGAGCGCCGACCGCGCCGTC---------------------GCCTACCGCTGCCGCGTCGACGGGTACCAG------------GACACCCTGTACGCGCACGCGCTCCGCCACCTGTACCGCGAGTGCTTCGTGTCCGGCACCGTCGACTTCGTCTTCGGCAACGCGGCCGCCGTGCTGCAGGGCTGCGCGCTGGCGGCGCGC------------CTGCCCCTGCGG---GGC---CAG------CAGAACGCGGTCACCGCGCAGGGCCGGGAGGAC---CCCAACCAGAACACGGGCACGTCCCTCCACAGGTGCCGCGTCGTGCCGGCG------CCCGACCTG------GCG---------------CCCGTG------------GCCGGGACGGAC------------------------------TTCCCGACGTTCCTGGGCCGGCCGTGGAAGGCCTACTCGCGGACGGTC---GTCATGCTGTCGTACCTGGACGCGCACGTCGACGCCAGGGGGTGGCTC---GAGTGG------------GAC------GGG---------GAC------------------TTCGCG------------CTCAAG------ACGCTCTTCTACGGGGAGTACCAGAACGAGGGGCCCGGCGCC------GCC------ACC---GCCGGCCGGGTCAACTGGCCCGGCTACCACGTCATCACGGACAGGAGCGTGGCCGTGCAGTTCACCGTC---GGC------------------------CAGTTCATTCAGGGT------GGC---------AACTGG---CTCAACGGCACC---------GGC------------------------------------------------------------------------------------------------------GTGCCCTAC---ATCGAG------------GGTCTC---------------------------------------------------------------------------------------------------------------------------------------------------------------------------------------------------------------------------------------------------------------------------------------------------------------------------------------------------------------------------------------------------------------------------------------------------------------------------------------------------------------------------------------------------
gnl|Vitvi1|GSVIVP00026390001 ---------------------------------------------------------------------------------------------------------------------------------------ATGGCTTATTGGGTCACTACCTTTCTTCTTCTCTTATCCTTCACCATCAGTGTTGCC---------------------------------------------------------------------------------------------------------------------------------------------------------------------------------------------------------------------------------------------------------------------------------------------------------------------------------------------------------------------------------------------------------------------------------------------------------------------------------------------------------------------------------------------------------------------------------------------------------------------------------------------------------------------------------------------------------------------------------------------------------------------------------------------------------------------------------------------------------------------------------------------------------------------TGCAATGAAGAGCTCAAAGCGGTTCGGACGGCTCGGTTCGGACTCTTGCAAGGTGGGAGATGGGCTCGGGGTTCATTGAGGCTTCACGGGTTA------------------------------------------------AATCTTGTTGATTCGGGTTATGTGGGTGAGGCTCTGGGT------GACTGTGTTAAGCTTTATGAAGAGTCCGAGAGCCGACTGACCAGGTTGCTCTCG---------------------------------------------------------------------------------GGTGAGACCCGAAACTGTGATGATGCACGTACGTGGCTCAGCAGCGCGCTGGCTAGCCATAGG------------ACCTGTTTGGATGGCTTG------------GAGGGTAAG---------------------------------------------------------------------------------------------------------------------------------------------------------------------------------------------------------------------------------------------------------------------------------------------------------------------------------------------------------------------------------------------------------------------------------------------------------------------------------------------------------------------------------------------------------------------------------------------------------------GGGATGGCTGAGGCTCCTATGGCTCGGAATGTCACCGTGTGGCTAAGTGAAGCTTTG---GCTTTGTATGCGAAGTATAAG---------------------------------------------------------------------------------------------------------------------------------------------------------------------------------------------------------------------------------------------------------------------------------GAGCCGGATACGGATGCGGAGAAGGAAGTGCAACCGACATTGAAA---------------------------------------------------------------------------------------------------------------------------------------------------------------CCGAGCCAAAATGAAGTGATGCTAGCTGAATGG---------------------------------------------------------------------------------------------------------------------------------------------AGTCCAAAAACATCCAAGGCAGAC------------------------------------ATCGTGGTGGCCAAGGAC---------------GGA---TCCGGAAAT---------CACATGACAATTAATGAAGCTGTT---GCTGCACTA------------------------------------ACCCGC------ATGGTCCATAAGAGGACTCGAAGA------------GTGGTTGTCTACGTGAAGTCCGGGATCTAC---AATGAG---AAGGTGGAGATTGGAAAAAACTTGAACAATGTGATGTTTGTTGGT------GATGGTGTTGATAAAACCATTATCACCGCTGATCGAAATGTC---------------------------------------------CACGATGGT---GCAACC---------ACTCCAAGCTCCGCCACGTTTGGTGTGTCTGGAGATGGCTTTTGGGCAAAAGACATAACATTTGAG------------------------------AAC---------------AGAGCAGGG---------CCT------------------------------------CACAAACATCAGGCAGTGGCAATGAGGGTGAGCTCGGACCTCTCGGTG---------------------TTCTACCGTTGTAGTTTTAAAGGTTACCAA------------GACACATTATACGTCCATTCTAATAGACAATTCTTTCGCGACTGCCATGTATATGGCACTATCGATTTCATATTCGGTAATGCCGCAGTTGTCTTCCAAAACTGTGATATCTACGTGAGA------------AAACCAATGAAC---CGC---CAA------TCCAACATGATCACCGCACAGGGAAGAGACATC---CCCGAAGAGCCTACTGGAATTTCAGTACAAGCTTCGAGAGTTCTTTCATCT------CCTGAATTC------ACT---------------ACTGTT------------AAAGGC---TCT------------------------------TTCAAGAGTTTCTTGGGTCGACCTTGGAAGCGATATTCTAGAACTGTT---TTCCTAGAGACAGACTTGGATGGTTTGATTGATCCAAGAGGATGGACA---GAGTGG------------AGT------GGA---------AAC------------------TATGGG------------CTGTCG------ACATTATACTATGGGGAGTATAATAATTCAGGTGGTGGAGCA------TCG------ACA---AAGGAAAGAGTGAAGTGGCCTGGTTTTCATGTGCTAAATGGTACTGAAGATGCTATGCCTTTCACAGTA---AGT------------------------AGATTCATACAAGGA------GAG---------AAATGG---ATTCCTGCTAGT---------GGT------------------------------------------------------------------------------------------------------GTTCCCTTC---TCTCCT------------GGAATT---------------------------------------------------------------------------------------------------------------------------------------------------------------------------------------------------------------------------------------------------------------------------------------------------------------------------------------------------------------------------------------------------------------------------------------------------------------------------------------------------------------------------------------------------
gnl|Arath7|AT3G60730 ------------------------------------------------------------------------------------------------------------------------ATGTCCACGTTTGTAAAAGTCACCGACTTAATCACTATCATGTTCTTTCTAGCCATTGCTGCCGTCATAACC------------------------------------------------------------------------------------------------------------------------------------------------------------------------------------------------------------------------------------------------------------------------------------------------------------------------------------------------------------------------------------------------------------------------------------------------------------------------------------------------------------------------------------------------------------------------------------------------------------------------------------------------------------------------------------------------------------------------------------------------------------------------------------------------------------------------------------------------------------------------------------------------------------------GCCTCAAACACAGCCGAGTTGGATGTACTTGAAATGGCTAGAACTGCTGTGGTTGAAGCCAAGACTAGTTTTGGGTCAATGGCTGTGACTGAGGCA---------------------------------------------ACTAGTGAAGTTGCTGGTAGTTATTATAAATTGGGGTTAAGT------GAATGCGAGAAGCTCTACGATGAGAGTGAAGCTAGGCTATCGAAACTGGTCGTA------------------------------------------------------------------------------GATCATGAGAATTTCACCGTTGAAGATGTTAGAACGTGGCTAAGTGGCGTGCTTGCGAATCATCAC------------ACTTGTTTAGACGGTTTAATTCAGCAACGTCAAGGTCATAAGCCTTTGGTCCAT------------------------------------------------------------------------------------------------------------------------------------------------------------------------------------------------------------------------------------------------------------------------------------------------------------------------------------------------------------------------------------------------------------------------------------------------------------------------------------------------------------------------------------------------------------------------------------------------AGCAACGTCACGTTCGTGCTCCATGAAGCTTTG---GCTTTCTACAAAAAGTCTAGAGGTCATATGAAAAAGAGGCTGCATGGACCAGCGAGACAGGGCCATGGACCAACGAGACCAAAACAT---------------------------------------------------------------------------------------------------------------------------------------------------------------------------------------------------------------------------------------AGACCAACGAGACCAAATCATGGACCAGGAAGATCACACCATGGA------------------------------------------------------------------------------------------------------------------------------------------------------CCATCAAGACCAAACCAAAACGGTGGAATGTTAGTGTCATGG---------------------------------------------------------------------------------------------------------------------------------------------AATCCAACAAGTTCAAGGGCAGAT------------------------------------TTCGTGGTGGCTCGGGAC---------------GGT---TCGGCGACT---------CATCGGACGATAAACCAAGCATTA---GCCGCCGTT------------------------------------TCAAGA------ATGGGTAAAAGTCGGTTGAATAGA------------GTGATAATATACATAAAAGCTGGTGTTTAT---AACGAA---AAAATCGAAATAGATAGACACATGAAAAACATCATGCTAGTTGGT------GATGGTATGGACCGTACAATTGTCACCAATAACCGAAACGTC---------------------------------------------CCGGACGGT---TCCACG---------ACTTATGGATCAGCGACATTCGGAGTGTCCGGGGATGGATTTTGGGCACGGGACATAACGTTCGAG------------------------------AAT---------------ACTGCAGGA---------CCA------------------------------------CATAAACATCAAGCTGTGGCGTTGAGAGTGAGCTCAGACTTGTCTTTA---------------------TTCTATCGGTGTAGTTTCAAAGGATATCAA------------GATACTCTTTTCACGCACTCACTTCGTCAATTCTACCGCGATTGTCATATTTATGGTACGATTGATTTCATATTTGGAGATGCGGCAGCTGTTTTTCAGAACTGTGATATATTTGTGAGG------------CGGCCTATGGAT---CAT---CAA------GGCAACATGATCACAGCTCAAGGAAGAGACGAC---CCACATACAAATTCAGGCATTTCGATCCAACACTCACGGATCAGGGCCGCA------CCAGAATTC------GAA---------------GCAGTT------------AAAGGC---CGG------------------------------TTTAAGAGCTACTTGGGCCGGCCATGGAAGAAGTACTCACGGACAGTG---TTTCTCAAAACAGATATCGACGAGTTGATTGACCCGAGAGGGTGGAGA---GAATGG------------AGT------GGC---------AGT------------------TATGCT------------TTGTCG------ACGTTGTATTACGGCGAGTTTATGAACACCGGAGCTGGAGCA------GGG------ACT---GGTAGAAGGGTGAACTGGCCGGGATTTCACGTCCTACGCGGTGAGGAAGAGGCTTCTCCGTTTACCGTC---AGC------------------------CGATTCATACAAGGA------GAT---------TCTTGG---ATCCCTATCACC---------GGT------------------------------------------------------------------------------------------------------GTGCCGTTT---TCAGCT------------GGGGTT---------------------------------------------------------------------------------------------------------------------------------------------------------------------------------------------------------------------------------------------------------------------------------------------------------------------------------------------------------------------------------------------------------------------------------------------------------------------------------------------------------------------------------------------------
gnl|Carpa1|supercontig_145.14 ---------------------------------------------------------------------------------------------------------------------------------------ATGTCGACTTGTATCACAACCTTTCTCCTCCTCTTAGCCACCGCCGTCACCGTCTGT------------------------------------------------------------------------------------------------------------------------------------------------------------------------------------------------------------------------------------------------------------------------------------------------------------------------------------------------------------------------------------------------------------------------------------------------------------------------------------------------------------------------------------------------------------------------------------------------------------------------------------------------------------------------------------------------------------------------------------------------------------------------------------------------------------------------------------------------------------------------------------------------------------------------TGCAATCAAGAACAGGAGGTGGTGCAGATGGCTCGGGACGAAGTTTTAGAAGCC---GGGAAATGGGCTAAGTCTACCCACATGATGTCA---------------------------------------------CGTGGCTCCGACGGCCATGACTTGGAGTCTCGAGGTGTGGCTTTAAGGGACTGCGCCAGGCTATACGATGAGAGTGAGATTAGGCTGTCGAGGTTGCTGGTT------------------------------------------------------------------------------TCTGGTGACAATTACACGGCTGACGACGCCCGTACGTGGCTAAGCGGCGTCATGGCCAGCCATAGA------------ACTTGTTTGGATGGGCTG------------------------------------------------------------------------------------------------------------------------------------------------------------------------------------------------------------------------------------------------------------------------------------------------------------------------------------------------------------------------------------------------------------------------------------------------------------------------------------------------------------------------------------------------------------------------------------------------------------------------------------GTTGAGATGGATCTGGTTCAGGAAAATCTGAGGCCAGCGAAAAACTTGACTTCGTTGCTTGCCCAAGCTTTGGCTTTGTAT---------------------------------------------------------------------------------------------------------------------------------------------------------------------------------------------------------------------------------------------------------------------------------AATCGGAAGAAGAGTACCATAGCTGTAGGAAGGGGGAAACAGGGA---------------------------------------------------------------------------------------------------------------------------------------------------------------TCGTACCCAAATGAAGGAATTTTAACGTCGTGG---------------------------------------------------------------------------------------------------------------------------------------------AATCCAAGAACTTCAAAATCTGAT------------------------------------ATGGTGGTGGCAAAAGAT---------------GGT---TCAGGCACT---------CACCGGACTATCAATGAAGCACTG---ACAGCGGTG------------------------------------GGTAGA------ATGGGTCATACACGACCCAGAAGA------------GTGATCATCTATGTTAAAGCTGGTGTATAT---AAAGAA---AAAGTGGAGATCAACAACAAATTGAGAAATATAATGTTTGTTGGT------GATGGAATGGATCAAACCATTGTTACTGCAGATCGAAATGTT---------------------------------------------CCAGATGGT---GCTACC---------ACTTTCAGTTCAGCTACCTTCGGTGTTTCAGGGGATGGGTTTTGGGCAAGAGATATGACTTTCGAA------------------------------AAC---------------ACAGCAGGG---------CCC------------------------------------CAAAAACACCAAGCAGTGGCACTACGAGTAGGTTCAGACCATTCAATA---------------------TTTTATAGATGTAGTTTTAACGGTTACCAA------------GACACTCTTTTTGTTCACTCCTTGAGGCAATTCTATCGTGATTGTCATGTGTACGGGACCATTGATTTTATATTTGGTGATGCAGTAGCTGTTTTTCAAAATTGTGACATCTTTTTAAGG------------AGACCAATGAGT---CAT---CAA------GCCAACATGATAACCGCACAAGGTAGAGACTCT---TCAGGTGAGAATACCGGAATTTCTATACAAGGATCGCGTGTTCGGCCAGCA------CCTGAATTT------GTT---------------CCAGTG------------AGAAGT---GCA------------------------------TTCAAAAGTTACTTGGGGAGGCCATGGAAAAAGTACTCGAGGACTATC---TTCTGGAAGACATATTTGGATGGTTTGATTCATCCAAAGGGGTGGACA---GAATGG------------AGT------GGG---------AGT------------------TTTGCT------------TTGTCA------ACATTGTATTATGCAGAGTACATGAACACAGGTGTTGGTGCA------ACT------ACT---AGGGGTAGAGTTAGATGGCCTGGTTTTCATGTGCTTAATAGTCCTCAACAAGTTAGTGCTTTTACAGTA---AGC------------------------AATTTCATCCAGGGA------CAA---------TCATGG---ATTCCAATTTCT---------GGA------------------------------------------------------------------------------------------------------GTGCCCTTT---TGGGCT------------GGAATTAAT------------------------------------------------------------------------------------------------------------------------------------------------------------------------------------------------------------------------------------------------------------------------------------------------------------------------------------------------------------------------------------------------------------------------------------------------------------------------------------------------------------------------------------------------
gnl|Selmo1|420760 ---------------------------------------------------------------------------------------------------------------------------------------------------------------------------------------------------------------------------------------------------------------------------------------------------------------------------------------------------------------------------------------------------------------------------------------------------------------------------------------------------------------------------------------------------------------------------------------------------------------------------------------------------------------------------------------------------------------------------------------------------------------------------------------------------------------------------------------------------------------------------------------------------------------------------------------------------------------ATGAACACCACCGGGAATATCAGCCTAGTGTGCCAGGCAACCCAG------------------------------TTCCCCGACGTTTGCTACTCGTCGCTGGTGACAAGTCCTGGA---------------------------GCAACCAATGCCAAGTATTCCCAGCAGCTCGTCGGCATCTCAATCACCATCGCCTACCAAGGC---GTGAACGAGAGCGACGCCTTCGCCGACCAGCTC------------------------------------------ATCCAGGAGTCCGCCTCCGACGTAAGTGTCAAGGGCATCGCTCGG------GACTGCAAGGACCTTCTCACGTCCTCCAAGTTCTGGCTCCAGGAATGCGTCGAC------------------------------------------------------------------------------TCCGACCTGGACAAGCAAGTCCAAGACATGCAGCAATGGCTCAGCGGGGTTCTCACATATCAGACC------------GACTGTACCTCGTCGCTGTCCGTCGTAAAGAAGACCAAATTCATC---------------------------------------------------------------------------------------------------------------------------------------------------------------------------------------------------------------------------------------------------------------------------------------------------------------------------------------------------------------------------------------------------------------------------------------------------------------------------------------------------------------------------------------------------------------------------------------------------------AAGAAGATGATGCACAAGCTCGAGTCTGTCGCC---CGTCTCATCAGCAATGCCTTG---TCCATGGTTGATGCCTTCGCCTCTTACGGTTCCAATCCA---------------------------------------------------------------------------------------------------------------------------------------------------------------------------------------------------------------------------------------------------------------CAGCACTGGAAACGCCCGACTCTCCACAAGCGAAAGCTGCAAGCT---------------------------------------------------------------------------------------------------------------------------------------TCTCTGACTTCTTCTTTCTTCTCGGTCGATACCACGAGCAATTCAGCCCCGTCCTGG---------------------------------CTGGGAATG------------CACGAT---CGTCGC---CTTCTCGAA---------------------------------------------------------GCCCCCGCTTCACTGATCTCTCCCTCG------------------------------------GCAATTGTCTCCCGCACG---------------CCGGACCAGCCGCAGCTCACCATCTTCACCAGCATCCAAGCGGCCGTC---GACCACGCG---------------------------CCA------AACCAC------TGC------------ACCGCCCGC------------TACGTGATTTACATCAAAGCCGGTGTCTAC---CCCGAG---AACGTGAGGATCCCGCTCCAAAAGTCGATGCTCATGTTCGTGGGC------GACGGGATGGACAAGACCATCATCCGGGGGAGTATGAGCGTG---------------------------------------------TCCAAAGGCGGCACCACG---------ACGTTCGCGTCGGCAACACTCGCTGTGAACGGCAAAGGCTTCCTGGCCCGTGACTTAACAGTGGAG------------------------------AAC---------------ACCGCGGGA---------CCC------------------------------------GAGGGCCACCAGGCAGTAGCTCTTCGCGTGGACAGTGATATGTCGGCC---------------------TTCCACAGCTGCTCGATCCTAGGCTACCAG------------GACACCCTCTACGCTCACACCTTCCGCCAGTTCTACAGGGACTGCCGCATCGAAGGTACCATCGATTTCATCTTTGGCAATGCCGCGGCTGTGTTGCAGAACTGTCTCATCCGCGTCCGC------------CCTGGCAACCCG---GGC---GTG---ATCCTCAGCACCGTCACCGCGCAAGGCCGCCTCGAT---CCGGCCCAGTCCACCGGCCTCGTCTTCCAAAACTGTACCGTCAATGGCACC------GAGGAGTAC---ATGCGCGGCCTCCTCGCCGAGCCGCGC------------AAGCAC---------------------------------------CTCGCCTACCTGGGCCGCCCCTGGAAGCTCTACTCGCGGACGATC---TTCCTCCACACTTACATGGAATCGCTCGTCCGGCCCGAGGGATGGCTG---CCCTGG------------GAT------GGA---------AAT------------------TTCGCC------------CTCGCC------ACGCTCTACTTCGCGGAGTACCTCAGCTGCGGCCCCGGCGCC------AGC------GCC---TTCTCGCGCGTGCCCTGGTCG---------ACGCAGCTCAGCATCGCCGATGCCCTAGGCTACACCGTC---CAG------------------------AGCTTCATCCAGGGC------GAT---------TCCTGG---CTCCCATCCACG---------AAC------------------------------------------------------------------------------------------------------ATTCCCTTC---TTCCAC------------TTCATC---------------------------------------------------------------------------------------------------------------------------------------------------------------------------------------------------------------------------------------------------------------------------------------------------------------------------------------------------------------------------------------------------------------------------------------------------------------------------------------------------------------------------------------------------
gnl|Orysa5|Os01g15039 ------------------------------------------------------------------------------------------------------------------------------------ATGGCGTCCACCGGCGCGCTGCTTCTGTTGCTCTTGTTTGTGCTTGCGTGCGGCGGCAAT------------------------------------------------------------------------------------------GGCGGCGCGGCCGCCGCGGTGTTCTCCGGGTGT---------------------------------------------------------------------------------------------------------------------------------------------------------------------------------------------------------------------------------------------------------------------------------------------------------------------------------------------------------------------------------------------------------------------------------------------------------------------------------------------------------------------------------------------------------------------------------------------------------TCGTTCGAGAGCCAGGAGGAGGCCGAGGCGTTCGAGGCCGCGCTGCTGCAGCAGGCGTGCTTCAACGTGACGGCGTTCGGTGGAGGCGGAGGTGGAGGTGGGGGCGAGGGCGGCTGCGTGTCGCGGCTCGACACGGCGCGCGGC------------------------------GGCGCGGGGAGTGGCCCCGTGCCGGTGCTCCGCGCGGCGGTCCGGGACACGCTCGGCGAG---GCGGTGGGCGCCGTGGCGGCCGTGGCGGGGCTC---------------------------------------------GCGTCGCTGTCCAACCACGCGCGGGAGGAGATGGCCGTGCGC------GACTGCGTCGAGCTGGTGGGGTACTCCGTCGACGAGCTCGGGTGGGCGCTCGACGCCATGGCCGACCCCGACGGCGGCGTCGCCGCGGCGGAGGAGGAGGATGAGACGGAGCCGGAGACGAGGCGCCGCCGCCGCCGCGGCGCGCGCGCCGAGGACGACATCCACGCCTGGCTCAGCGCGGCGATGGGCAACCAGGGC------------ACCTGCCTCGACGGCTTC------------CACGGCACCGACAGCCGCCTCCTC------------------------------------------------------------------------------------------------------------------------------------------------------------------------------------------------------------------------------------------------------------------------------------------------------------------------------------------------------------------------------------------------------------------------------------------------------------------------------------------------------------------------------------------------------------------------------------------------CGCCGCGTCGAGTCGGCCGTGACGCAGCTCACT---CAGCTCGTCAGCAACCTCCTC---GCCATGCACAAGAAGCTCCGC---------------------------------------------------------------------------------------------------------------------------------------------------------------------------------------------------------------------------------------------------------------------------------GACATCACGCCGCAGCACCAACACCAACACCACCACCACCCCGGC------------------------------------------------------------------------------------------------------------AACAACAACAACAAGAACGGCACAGCCGACGGCGCCGCCGCCGGAGGGGATGACACCGGCCCGTCGTCGGATCTACCGCCATGGGTGACGGACGTCGTCAACGATGTCGAGGAGGAGGTCACGGCGACGCGCGGACGAGGGAGGTCGTCGTCG---------------------------------------------------------------------TCGGGAAGGAAGGCGATGCGCGTGGAC------------------------------------GTGGTGGTGGCGCAGGAC---------------GGG---AGCGGGCGG---------TGGCGGACGGTGAGCGAGGCGGTG---GCGCGGGCG---------------------------CCG------AGCCAC------AGC------------AGGAGGAGG------------TACGTGATCTACGTGAAGCGAGGGGTGTAC---GAGGAG---AACGTGGAGGTGAGGAAGAAGAAGACGAACATCGTCATCGTCGGC------GAGGGGATGGGGGAGACGGTCATCACCGGCAGCCGGAGCATG---------------------------------------------GCCGCCGGC---TGGACC---------ACCTTCCGGAGCGCCACGTTTGCGGTGTCGGGGGCGGGGTTCATCGCACGGGACATGACGATTCGG------------------------------AAC---------------ACGGCGGGG---------CCG------------------------------------GCGGCGCACCAGGCGGTGGCGCTGCGCGTCGACTCCGATCGCTCCGCC---------------------TTCTTCCGCATCGCCGTCGAGGGCCACCAG------------GACACGCTCTACGCGCACTCCCTCCGCCAGTTCTACCGCGACTGCCGCGTCTCCGGCACCGTCGACTTCATCTTCGGCAACGGCATCGCCGTCATCCAGCGCACCACCATCTCTACCCTC------------CCGCCCGCCGCC---GGC---CAG---AACGCCGGCAGCGTCACGGCGCAGGGCCGGAGGGAC---CCCAACCAGAACACCGGCTTCGCCCTCCATGCTTGCATCGTGGAGGCCAAG---------------------------------------------------------------------------------------------------TACCCGACCTACCTCGGACGCCCGTGGAAGCCCTTCTCCCGGGTGGTC---GTCATGGAGTCCTACCTCGGCGCAGGTGTCCAGCCGCGCGGATGGCTG---GAGTGG------------GAC------GGCGACGGCGGCGAG------------------------------------CTCGCC------ACGCTATTCTACGGGGAGTACCGCAACTATGGGCCTGGCGCC------AAC------ATC---GGCGGCCGGGTGCGGTGGCCCGGATACCACGTGATCATGGACGCCGCCGTCGCTGTGCGCTTCACCGTG---CGG------------------------CGGTTCATCGACGGC------CTC---------GCTTGG---CTACCCTCCACC---------GGC------------------------------------------------------------------------------------------------------GTCACCTTC---ACCGCT------------GACCTCAACAGGAAA------------------------------------------------------------------------------------------------------------------------------------------------------------------------------------------------------------------------------------------------------------------------------------------------------------------------------------------------------------------------------------------------------------------------------------------------------------------------------------------------------------------------------------------
gnl|Sorbi1|Sb03g009790.1 ------------------------------------------------------------------------------------------------------ATGGCGTCGTCTACGAGCGCTACCAGCTGCCCCTGCCTGCTGCTGACGCTCTTGGTCCTCCTCCTCCTCATGGTCATGGCACGCCGCGCC---------------------------------------------------------------------------------------------------------------------------------------------------------------------------------------------------------------------------------------------------------------------------------------------------------------------------------------------------------------------------------------------------------------------------------------------------------------------------------------------------------------------------------------------------------------------------------------------------------------------------------------------------------------------------------------------------------GACGCCAGCGCCGTGTTCGCCGGCCTGTCCTTCGAGAGCCCCGGTGAGGCGGAGGCCTTCGAGGACGCGCTGCTGCGCCAGGCCTGCGTCAACGTCTCGTTCCTGTCGGGTGGCCGC------------GACCGCGAGGCCTGCGTGTCGCGGCTCGACACGGCCCGCGGC------------------------------GGCGCGGGCAGCGGGCCCGTGCCCGTCCTCCGCGCCGCGCTCCGCGACACGCTCGGCGAG---GCCGTGGGCGCCGTGCGCGCGGTCCGCGGACTC---------------------------------------------GCCTCGCTGTCCAACCGCCCGCGCGAGGAGATGGCGGTGCGC------GACTGCGTCGAGCTCCTGGGATACTCCGTCGACGAGCTCGGGTGGGCGCTGGACGCCATGGCCGAGACC---------------------------------GACACCGAGACCGACGCCAGCGGCGGCGGCTCCGCGGCGCGGCGCGCCGAGGACGACCTCCACGCGTGGCTCAGCGCTGCGCTCGGCAACCAGGAC------------ACCTGCGTGGAGGGCTTC------------CACGGCACCGACGGCCGCCTGCTG------------------------------------------------------------------------------------------------------------------------------------------------------------------------------------------------------------------------------------------------------------------------------------------------------------------------------------------------------------------------------------------------------------------------------------------------------------------------------------------------------------------------------------------------------------------------------------------------CACCGCGTGGAGGCCGCCGTAGCGCAGCTCACG---CAGCTGGTCAGCAACCTCCTC---GCCATGCACAAGCGCCTGCGCAGCATC---------------------------------------------------------------------------------------------------------------------------------------------------------------------------------------------------------------------------------------------------------------------------ACGCCGCTGCTGCACCATGGACCTCCTACTAATAAAAACAACGGC---------------------------------------------------------------------------------------------------------------------------------------------------------ACCTCCGGCGGCGGCGCCGGCGACGAACTGCCGCCGTGGGTGATGGACATCGAGGTCGACGACGGCGACAAGCAGGACCAGGACGAGGAGGAGCTCGTCGCCAAGCGC---------------------------------------------------------------GCCCGCGCCGGCAGGGTGTCGACGCGCGTGGAC------------------------------------GTCGTGGTGGCGCAGGAC---------------GGC---AGCGGGCGC---------TACCGCACCGTCAGCGAGGCGGTG---GCACGGGCG---------------------------CCC------AACCAC------AGC------------AAGCGGAAG------------TACGTGATCTACGTGAAGCGAGGGGTGTAC---CACGAG---AACGTGGAGGTGAGGAAGAAGAAGACCAACATCGTCATCGTCGGC------GAGGGCATGGGCGAGACGGTCATCTCCGGCAGCCGGAGCTTC---------------------------------------------TCCAGCGGC---TGGACC---------ACCTTCCGGAGCGCCACCTTCGCGGTGGCCGGCGCCGGGTTCGTCGCGCGGGACCTGACGTTCAGG------------------------------AAC---------------ACGGCGGGG---------CCG------------------------------------GCGGCGCACCAGGCGGTGGCGCTGCGGGTGGACTCGGACCGCTCCGCC---------------------TTCTTCCGCGTGGCGGTGGAGGGGCACCAG------------GACACGCTGTACGCGCACTCGCTCCGGCAGCTCTACCGGGACTGCCGCGTCGCCGGCACCGTGGACTTCGTCTTCGGCAACGGCATCGTCGTGGTGCAGCGGAGCCTGGTGGCCACGCTG------------CCGCTGGCGCCC---GGC---CAG------ACGGGGAGCGTCACCGCGCAGGGCCGGAAGGAC---CCCAACCAGAACACGGGCTTCTCCTTCCACGGCTGCGTGGTGGAGGGCAAG---------------------------------------------------------------------------------------------------TACCCGACGTACCTGGGCCGCCCGTGGAAGCCCTTCTCGCGGGTCGTC---GTGATGGAGTCCTACCTGGGCCCTGGAATTCAGGCCCGCGGGTGGCTC---GAGTGGGCCGCTGCCGGCTCA------GGGGACCACAGCACG---------------------GGC------------CTCGCC------ACGCTGTTCTACGGAGAGTACAAGAACTACGGGCCCGGGGCG------GGC------GTC---GCGGGCCGAGTGAAGTGGCCCGGCTACCACGTGATCATGGACGCCGCCGTCGCCAGCCGGTTCACCGTC---AGG------------------------CGATTCATTGACGGG------CTC---------GCGTGG---CTGCCCGGCACC---------GGG------------------------------------------------------------------------------------------------------ATCACCTTC---ACGGCC------------GATCTCTTCAGGAAA------------------------------------------------------------------------------------------------------------------------------------------------------------------------------------------------------------------------------------------------------------------------------------------------------------------------------------------------------------------------------------------------------------------------------------------------------------------------------------------------------------------------------------------
gnl|Arath7|AT3G05620 ------------------------------------------------------------------------------------------------------------------------------------------ATGGGGATTACCACCGCTCTTCTCTTAGTTATGCTTATGTCCGTTCACACTTCC---------------------------------------------------------------------------------------------------------------------------------------------------------------------------------------------------------------------------------------------------------------------------------------------------------------------------------------------------------------------------------------------------------------------------------------------------------------------------------------------------------------------------------------------------------------------------------------------------------------------------------------------------------------------------------------------------------------------------TCGTATGAAACCACAATTTTAAAACCATACAAAGAAGATAACTTTCGGTCTCTTGTCGCGAAAGCATGCCAATTTATCGAT------------------------------GCTCACGAGTTGTGCGTCTCTAACATCTGGACACACGTCAAG------------------------GAATCGGGTCACGGGTTAAACCCGCATTCGGTTTTACGTGCTGCGGTAAAGGAAGCACATGACAAA---GCCAAGTTAGCAATGGAAAGAATCCCAACGGTA---------------------------------------------ATGATGTTATCTATCCGTTCGCGTGAGCAAGTTGCCATAGAG------GATTGCAAAGAGCTTGTAGGCTTCTCGGTAACAGAGCTAGCATGGTCGATGCTGGAGATGAACAAACTC---------------------------CATGGAGGAGGAGGAATAGATCTAGACGATGGCTCTCACGATGCTGCTGCAGCAGGAGGCAATCTTAAAACCTGGCTTAGCGCGGCCATGAGTAACCAAGAC------------ACGTGTCTAGAAGGGTTTGAAGGAACAGAGAGGAAGTACGAG------------------------------------------------------------------------------------------------------------------------------------------------------------------------------------------------------------------------------------------------------------------------------------------------------------------------------------------------------------------------------------------------------------------------------------------------------------------------------------------------------------------------------------------------------------------------------------------------------------GAATTGATCAAAGGTAGCTTAAGACAAGTCACT---CAGCTTGTGAGCAATGTCTTA---GACATGTACACGCAGCTC------------------------------------------------------------------------------------------------------------------------------------------------------------------------------------------------------------------------------------------------------------------------------------AATGCCTTGCCTTTCAAGGCATCTAGGAACGAGAGCGTCATCGCA------------------------------------------------------------------------------------------------------------------------------------------------------------------------------------AGTCCTGAGTGG---------------------------------CTCACGGAGACCGACGAGAGCCTCATGATGCGTCAT------------------------------------------------------------------------GACCCCAGTGTCATGCATCCAAAC------------------------------------ACGGTTGTGGCGATAGAT---------------GGA---AAAGGGAAG---------TATCGGACAATTAATGAGGCCATC---AACGAGGCT---------------------------CCT------AATCAT------AGC------------ACAAAGCGA------------TATGTTATATATGTTAAGAAAGGTGTGTAT---AAAGAA---AATATTGATTTGAAGAAGAAGAAGACGAACATTATGCTTGTTGGT------GACGGAATAGGACAGACGATTATTACCGGTGACCGGAATTTC---------------------------------------------ATGCAGGGT---CTTACG---------ACATTCCGAACTGCAACCGTTGCTGTTTCCGGAAGAGGATTCATTGCAAAGGACATAACATTCAGA------------------------------AAC---------------ACGGCTGGT---------CCG------------------------------------CAAAACCGTCAAGCTGTCGCATTGAGGGTTGATTCTGACCAATCCGCC---------------------TTCTATCGATGTAGCGTGGAAGGTTATCAA------------GACACTCTTTACGCCCATTCCCTCCGTCAGTTCTATAGAGATTGTGAAATTTATGGTACGATTGATTTCATATTCGGAAACGGCGCCGCGGTTTTACAAAACTGTAAAATCTACACTCGG------------GTCCCGCTACCG---CTC---CAG------AAGGTAACGATAACCGCGCAAGGAAGAAAAAGT---CCAAATCAAAATACAGGGTTCGTAATCCAGAACAGTTACGTGCTGGCTACA---------------------------------------------------------------------------------------------------CAACCTACTTATCTTGGCCGGCCATGGAAACTTTACTCAAGAACGGTT---TACATGAACACTTACATGAGCCAGTTGGTCCAACCCAGAGGATGGCTT---GAGTGG------------TTT------GGT---------AAT------------------TTTGCT------------TTGGAC------ACTTTGTGGTATGGAGAATACAATAATATTGGGCCAGGTTGG------CGA------TCA---TCAGGTCGGGTTAAATGGCCTGGTTATCATATCATG---GACAAACGGACTGCATTATCGTTCACCGTT---GGA------------------------TCGTTCATTGACGGT------AGG---------AGATGG---CTTCCGGCAACA---------GGT------------------------------------------------------------------------------------------------------GTCACATTC---ACCGCT------------GGTCTAGCTAAC---------------------------------------------------------------------------------------------------------------------------------------------------------------------------------------------------------------------------------------------------------------------------------------------------------------------------------------------------------------------------------------------------------------------------------------------------------------------------------------------------------------------------------------------
gnl|Medtr1|AC144541_23.4 ---------------------------------------------------------------------------------------------------------------------------------ATGGCCTTGCTTGTGAATTTCCTTTTCATTCTCATCCTTTTACCATCATTTGATCAAGTTCTC------------------------------------------------------------------------------------------------------------------------------------------------------------------------------------------------------------------------------------------------------------------------------------------------------------------------------------------------------------------------------------------------------------------------------------------------------------------------------------------------------------------------------------------------------------------------------------------------------------------------------------------------------------------------------------------TCATTCCCAGATGAAATTCCCTCAGATATCCAA---------------------------------ACTCAAGATATGCAAGCTTTGATTGCACAAGCCTGCATGGATATTGAA------------------------------AACCAAAACTCATGCCTCACTAACATT---------------------------CATAATGAGCTAACCAGAACAGGCCCTCCAAGTCCAACTTCTGTCATCAATGCTGCACTTAGAACCACAATCAATGAA---GCCATAGGTGCCATCAACAACATGACAAAGATC---------------------------------------------AGTACATTCTCTGTTAATAACCGCGAGCAACTTGCCATAGAA------GATTGCAAGGAGCTCCTTGATTTCTCTGTGTCAGAGCTTGCATGGTCGTTAGGGGAGATGAGGAGA------------------------------------------------------ATTCGAGCCGGCGACAGAACCGCGCAATACGAAGGAAACCTCGAAGCATGGCTAAGTGCGGCGCTTAGCAACCAAGAC------------ACATGTATTGAAGGGTTT------------GAAGGCACTGATAGACGTCTTGAG------------------------------------------------------------------------------------------------------------------------------------------------------------------------------------------------------------------------------------------------------------------------------------------------------------------------------------------------------------------------------------------------------------------------------------------------------------------------------------------------------------------------------------------------------------------------------------------------AGTTACATTAGTGGAAGCGTAACACAAGTAACA---CAGCTTATCAGTAATGTTCTG---TCTTTGTACACTCAGCTT------------------------------------------------------------------------------------------------------------------------------------------------------------------------------------------------------------------------------------------------------------------------------------AATCGCTTACCCTTCAGGCCTCCAAGGAACACTACCTTGCATGAA------------------------------------------------------------------------------------------------------------------------------------------------------------ACTAGTACTGATGAAAGTTTGGAGTTTCCTGAATGG---------------------------------ATGACCGAG------------GCTGAT---CAAGAG---CTACTTAAA---------------------------------------------------------TCTAAGCCACACGGTAAGATTGCAGAT------------------------------------GCGGTTGTTGCGTTGGAT---------------GGG---AGCGGTCAG---------TACCGTACAATCAACGAAGCTGTT---AATGCAGCT---------------------------CCT------AGTCAT------AGC------------AATAGGAGG------------CATGTTATCTATGTGAAAAAGGGACTATAC---AAGGAG---AATATTGATATGAAGAAGAAGATGACCAACATCATGATGGTTGGT------GATGGTATTGGTCAAACCATTGTTACAAGCAATCGCAATTTC---------------------------------------------ATGCAAGGA---TGGACC---------ACTTTTCGAACTGCCACATTTGCTGTATCTGGGAAGGGTTTCATTGCAAAGGACATGACATTCCGG------------------------------AAC---------------ACTGCTGGA---------CCG------------------------------------GTAAACCATCAAGCCGTGGCATTGCGTGTCGATTCAGACCAATCTGCA---------------------TTCTTTAGGTGTAGCATAGAAGGAAACCAA------------GACACACTTTACGCACATTCACTGAGACAGTTCTACCGTGAATGCGAAATCTATGGAACCATAGACTTCATTTTTGGCAATGGAGCTGCTGTGCTACAAAACTGCAAGATATACACAAGA------------GTTCCACTTCCA---TTA---CAA------AAGGTTACAATCACAGCTCAAGGTAGGAAAAGT---CCACATCAAAGCACAGGGTTTACAATCCAAGATAGTTATGTTTTGGCCTCA---------------------------------------------------------------------------------------------------CAACCTACATATTTGGGGAGGCCTTGGAAGGAATATTCTAGAACAGTT---TACATTAACACATACATGAGTAGTATGGTTCAACCTCGAGGGTGGCTC---GAGTGG------------CTC------GGT---------AAC------------------TTTGCA------------TTAGAC------ACTTTGTGGTACGGCGAATACAGGAATTATGGACCTGGTTCA------TCA------CTC---GCTGGTAGGGTCAAATGGCCTGGTTATCATGTCATTAAAGACGCTTCTGCCGCCGGTTATTTTACGGTT---CAG------------------------CGGTTCCTTAACGGT------GGT---------TCATGG---TTGCCTAGAACA---------GGT------------------------------------------------------------------------------------------------------GTTAAGTTC---ACAGCA------------GGGCTAAGCAATTGA------------------------------------------------------------------------------------------------------------------------------------------------------------------------------------------------------------------------------------------------------------------------------------------------------------------------------------------------------------------------------------------------------------------------------------------------------------------------------------------------------------------------------------------
gnl|Vitvi1|GSVIVP00022688001 ------------------------------------------------------------------------------------------------------------------------------------------------------------------------------------------------------------------------------------------------------------------------------------------------------------------------------------------------------------------------------------------------------------------------------------------------------------------------------------------------------------------------------------------------------------------------------------------------------------------------------------------------------------------------------------------------------------------------------------------------------------------------------------------------------------------------------------------------------------------------------------------------------------------------------------------------------------------------------------------------------------------------------------------------------------------------------------------------------------------ATGGGGCCTCGCAGCCCCAGTTCCATCCTGACTGCCGCCCTCAAGACCACCCTCAATGAA---GCCCGAATCGCCGTTCAAATGGTTACCAGGTTC---------------------------------------------AATGCTTTGTCAAGTAGTTATCGTGAACAAATAGCCATTGAA------GACTGCAAGGAACTGCTTGATTTTTCAGTCTCAGAGCTGGCCTGGTCCTTGCTGGAGATGAAGAGT------------------------------------------------------ATTCGAGCTGGTTCCACGAATGTTCAATCTGAAGGAAACCTGAAGGCATGGTTGAGTGCTGCGCTGAGTAACCAAGAC------------ACATGCCTGGAAGGCTTC------------GAGGGCACGGACCGTCGAATCGAG------------------------------------------------------------------------------------------------------------------------------------------------------------------------------------------------------------------------------------------------------------------------------------------------------------------------------------------------------------------------------------------------------------------------------------------------------------------------------------------------------------------------------------------------------------------------------------------------AGCTTCATCAGAGGAAGCCTGAAGCAAGTCACA---CAGCTCATCAGTAATGTTCTA---GCCATGTATGTTCAACTCCAT---------------------------------------------------------------------------------------------------------------------------------------------------------------------------------------------------------------------------------------------------------------------------------AGCTTGCCCTTTAAACCTCCCCGAAATAGTACCGAAAAAAGCCCA---------------------------------------------------------------------------------------------------------------------------------------------------------------------------AGTCAGGACTTCCCAAAATGG---------------------------------ATGACGGAC------------GGGGAT---AAAGACCTTCTTCTTGCC------------------------------------------------------------CATCCAAACCAAATGGGGGTAGAC------------------------------------ACCATTGTATCGCTGGAT---------------GGC---AGCGGTCAT---------TACCGATCAATTGCGCAGGCCATT---TATGAAGCT---------------------------CCA------AGCTAT------AGC------------AACAGGAGG------------TATATCATATACGTGAAGAAGGGAGTTTAC---AAGGAG---AACATAGATATGAAGAAGAAAAAGACCAAGATCATGATTGTTGGG------GATGGAATTGGAGCCACTGTGGTCACCGGAAACCGAAATTTC---------------------------------------------ATGCAAGGA---TGGACC---------ACTTTCAGAACTGCCACTGTTGCTGTGTCTGGGAAGGGATTCATAGCTAGAGACATAACCTTTAGG------------------------------AAC---------------ACGGCCGGA---------CCA------------------------------------AAGAACTTTCAGGGTGTTGCGCTGCGCGTAGATTCTGATCAGTCCGCG---------------------TTCTACCGCTGCAGCATGGAGGGTTACCAG------------GACACCCTTTACGCCCACTCCCTCCGCCAATTCTACCGTGAATGTGACATCCATGGCACCATAGACTTCATATTTGGGAATGGTGCAGCAGTCCTCCAGAACTGCAAGATCTTCACCCGA------------AAACCATTGCCC---CTA---CAG------AAGGTCACAATCACCGCACAAGGCCGGAAAAGC---CCAGACCAGAGCACTGGATTCTCCATCCAAGACAGCTATGTCTATGCCACT---------------------------------------------------------------------------------------------------CAACCAACTTACTTGGGGAGGCCATGGAAGCAGTATTCAAGGACTGTT---TTCTTGAATACTTACATGAGCAGCCTGGTCCAGCCCAGAGGATGGCTA---GAATGG------------AAT------GGG---------AAC------------------TTTGCT------------TTAGGC------ACATTGTACTATGGTGAGTATAGGAATTATGGCCCCGGTGCA------CTG------TTG---TCTGGCCGCGTCCAATGGCCAGGTTATCATAAAATTCAGGATACTTCGGTGGCTAACTTCTTCACCGTT---GGG------------------------CGGTTCATTGATGGG------CTT---------TCATGG---CTGCCATCCACT---------GGC------------------------------------------------------------------------------------------------------GTCAGATTC---TCAGCA------------GGTTTGAAGAAT---------------------------------------------------------------------------------------------------------------------------------------------------------------------------------------------------------------------------------------------------------------------------------------------------------------------------------------------------------------------------------------------------------------------------------------------------------------------------------------------------------------------------------------------
gnl|Carpa1|supercontig_48.113 ---------------------------------------------------------------------------------------------------------------------------------ATGGCCTTAACCAGTCCTCTTTTCCTTCTCTTCCTTCTACCATCACTTCAAGCTTTCTCCAAC---------------------------------------------------------------------------------------------------------------------------------------------------------------------------------------------------------------------------------------------------------------------------------------------------------------------------------------------------------------------------------------------------------------------------------------------------------------------------------------------------------------------------------------------------------------------------------------------------------------------------------------------------------------------------------------------------------------------------------------GAAACCTCTTTATCCATCGGAGATTTAACCATTGAAAAAATGATTCTACAAGCTTGTAGCAACATTGAA------------------------------AACCAAGCTTCGTGCATCTCAAACATACACAACGAACTAGAA---------------------------TCAACTTCCGATCTAAACCCCACTTCAATTCTCACTGCAACAATAAAAGCAACACTTAAAGAA---GCAAAAGATGCCATTCAAATGATCACAAAGTTC---------------------------------------------AATACTTTGTCTGTCAGCTACCGTGAGCAGCTCGCTATTGAA------GATTGCAAGGAACTCCTAGATTTCTCAGTGTCTGAATTGGCCTGGTCTTTAACAGAGATGAAGAAGATT------------------------------------------------------AGAGCTGGTGATAAGAATGTTCATTATGAAGGGAATTTGAAAACTTGGTTAAGCGCTGCATTGAGCAATCAAGAC------------ACTTGCCTCGAAGGATTTGAAGGTACAGATAGACATTTAGAG------------------------------------------------------------------------------------------------------------------------------------------------------------------------------------------------------------------------------------------------------------------------------------------------------------------------------------------------------------------------------------------------------------------------------------------------------------------------------------------------------------------------------------------------------------------------------------------------------------AATTTTATTAAGGGAAGTCTTGAACAAGTCAAT---CAACTCATTGCTAATGTCTTG---GCTCTCTACACT------------------------------------------------------------------------------------------------------------------------------------------------------------------------------------------------------------------------------------------------------------------------------------------CAACTTCATAGCTTACCTTTTAAGCCTCCTAGAAATATTACTTCT---------------------------------------------------------------------------------------------------------------------------------AATCATCCGTTTACAAACCTTGAGAATAGCTCAGAATCAGAAGACATGGACCTTCCGAATTGG---------------------------------------------------ATCACTGATGGTGATCAAGAGCTTCTCAAT---------------------------------------------------------GCCAGTCCTCTTCGCATGCACGTAGAT------------------------------------GCAATTGTGGCGTTAGAT---------------GGA---ACGGGCAAT---------TATCAAACAATCACAGAAGCAATT---AGCGAAGCT---------------------------CCA------AGCTAC------AGT------------AACAGAAGG------------TATATTATATATGTGAAGAAGGGTGTTTAT---AGAGAA---AACATAGATATGAAGAGAAAGAAAACTAATATTATGCTTGTTGGA------GATGGAATTGGAGAGACTGTGGTGACTGGAAATCGAAATTTC---------------------------------------------ATGCAAGGA---TGGACA---------ACTTTTCGAACTGCAACTGTTGCCGTGTCTGGAAAGGGATTCATAGCAAGAGACATGACATTTCGC------------------------------AAT---------------ACAGCAAAA---------CCT------------------------------------GAAAACCATCAAGCAGTGGCACTCCGAGTCGATTCAGATCAATCAGCA---------------------TTCTTCAGATGCAGCATGGAAAGCCATCAG------------GACACCCTCTATGCTCACTCCCTCCGTCAATTCTACCGGGAATGCGACATTTATGGCACAATCGACTTCATTTTCGGCAATGGAGCTGCTTTCGTCCAAAATTGCAAGATCTTCACTCGC------------GTCCCACTTCCA---TTA---CAA------AAGGTCACCATCACTGCTCAAGGACGCAAAAAC---CCGCACCAGAGCACCGGATTTGTCATTCAAGATAGTTATATTCTAGCTTCG---------------------------------------------------------------------------------------------------CAACCAACTTACCTAGGTCGGCCATGGAAGCAATTCTCTAGAACAGTG---TTTATCAACACTTACATGAATGCTCTGGTACAACCTAGAGGTTGGCTT---GAGTGG------------TAT------GGA---------GAT------------------TTCGCC------------CTAGGC------ACATTGTGGTATGGCGAGTACAAGAATTATGGACCAGGAGCT------TCA------CTC---TCGAATCGGATCAAATGGCCGGGATATCATATCATCAATGATGTTTCTACAGCTACGTTTTTTACAGTT---GAT------------------------CGATTCATTGATGGT------CGA---------TCATGG---TTACCAGCAACT---------GGT------------------------------------------------------------------------------------------------------ATCAAATTT---ACAGCA------------GGATTAAGCAAT---------------------------------------------------------------------------------------------------------------------------------------------------------------------------------------------------------------------------------------------------------------------------------------------------------------------------------------------------------------------------------------------------------------------------------------------------------------------------------------------------------------------------------------------
gnl|Poptr1|240475 ---------------------------------------------------------------------------------------------------------------------------------------------------------------------------------------------------------------------------------------------------------------------------------------------------------------------------------------------------------------------------------------------------------------------------------------------------------------------------------------------------------------------------------------------------------------------------------------------------------------------------------------------------------------------------------------------------------------------------------------------------------------------------------------------------------------------------------------------------------------------------------------------------------------------------------------------------------CAAGAATTAAATACACAAGCTTTGATCTTGCAAGCTTGTAGTAATGTTGAA------------------------------AACCTGAGTTCATGCCTGTCAAATTTT---------------------------CAAGCTGAGCTTCAAAAGAGTGGTCCTCCTACTGCACAGTCAATCATCCATGCTGCCCTTAGGGCTACGCTCGATGAA---GCGAGGCGAGCCATTGATACGATTACAAAGTTC---------------------------------------------AATTCTTTGTCTATCAGCTATCGCGAACAAGTTGCGATCGAG------GACTGCAAAGAACTTCTCGATTTCTCTGTATCTGAGTTGGCATGGTCCTTAATGGAGATGAACAAA------------------------------------------------------ATCCGAGCAGGCATAAAGAATGTTCATTATGAAGGAAACTTGAAAGCTTGGCTTAGCGCTGCACTAAGTAACCCAGAT------------ACATGCCTTGAAGGATTT------------GAAGGCACAGATCGACATCTCGAG------------------------------------------------------------------------------------------------------------------------------------------------------------------------------------------------------------------------------------------------------------------------------------------------------------------------------------------------------------------------------------------------------------------------------------------------------------------------------------------------------------------------------------------------------------------------------------------------AACTTTATCAGTGGAAGCATAAAACAAGTTACA---CAACTAATTGGTAATGTCTTA---GGTTTGTATACTCAGTTGCATAGCTTACCCTTT---------------------------------------------------------------------------------------------------------------------------------------------------------------------------------------------------------------------------------------------------------------------AAACCTACACGAAATGATAATGCAACTACTCCGAAGTCAAGCTCA------------------------------------------------------------------------------------------------------------------------------------------------------------------------------GATAAGTTCCCAGAATGG---------------------------------ATGACAGAA------------GGTGAT---CAAGAG---CTTCTGAAA---------------------------------------------------------GGTAGTTCTCTTGGTATGCACGTAGAT------------------------------------GCAATTGTGGCCCTTGAT---------------GGT---AGCGGTCAT---------TACCGTACCATTACGGAGGCCATT---AATGAAGCT---------------------------CCA------AGTTAT------AGG------------ACTCGAAGA------------TATATCATATATGTGAAGACGGGAGTTTAT---AGAGAA---AACATTGACATGAAGAGGAAGAAATCTTATATCATGCTCGTTGGG------GATGGTATTGGGAAGACCGTGGTCACAGGCAATCGCAATTTC---------------------------------------------ATGCAAGGA---TGGACT---------ACCTTTAGAACTGCTACTGTGGCGGTCTCTGGGAAGGGATTCATAGCAAGAGACATGACATTTCGT------------------------------AAC---------------ACGGCTGGA---------CCA------------------------------------TTAAACCATCAAGCTGTGGCCCTTCGAGTTGATTCGGACCAATCCGCC---------------------TTCTACCGATGCAGCATGGAAGGCTACCAA------------GACACCCTTTATGCCCACTCCCTCCGCCAATTTTACCGTGAATGCGAAATTCACGGAACCATAGATTACATCTTTGGCAATGGTGCAGCTGTGTTCCAAGAATGCAAGATCTACACTAGA------------GTGCCCCTACCA---CTA---CAG------AAGGTTACAATCACCGCTCAGGGAAGGAAAAAC---CCTCATCAAAGCACTGGATTCTCGATCCAAAATAGCTACATCTTTGCCTCG---------------------------------------------------------------------------------------------------CAACCAACATACTTAGGGCGGCCATGGAAGCAATATTCCAGGACAGTT---TTTATGAACACATACATGAGTGCTTTGGTCCAGCCTAGAGGGTGGCTT---GAGTGG------------TAT------GGC---------AAC------------------TTTGCA------------TTAGGC------ACGTTGTGGTATGGTGAGTATAGGAACCGTGGCCCTGGAGCA------TTA------CTA---TCTGGCCGAGTCAAATGGCCTGGTTACCATATTATTCAGGATGCTCGCACAGCTAAATTCTTTACCGTC---ACG------------------------CAGTTCATCGATGGC------ATG---------TCATGG---CTGCCATCCACG---------GGC------------------------------------------------------------------------------------------------------ATCAAGTTC---ACAGTA------------GGCTTGGGCAAT---------------------------------------------------------------------------------------------------------------------------------------------------------------------------------------------------------------------------------------------------------------------------------------------------------------------------------------------------------------------------------------------------------------------------------------------------------------------------------------------------------------------------------------------
gnl|Poptr1|268699 ---------------------------------------------------------------------------------------------------------------------------------------------------------------------------------------------------------------------------------------------------------------------------------------------------------------------------------------------------------------------------------------------------------------------------------------------------------------------------------------------------------------------------------------------------------------------------------------------------------------------------------------------------------------------------------------------------------------------------------------------------------------------------------------------------------------------------------------------------------------------------------------------------------------------------------------------------------------------------------------------------------------------------------------------------------------------------------------------------------------------AGTGGTCCTACTGCACATTCTATTCTCCATGCTGCCCTTAGGGCAACGCTCGATGAA---GCGATGCGAGCCATTGATATGATCACCAAGTTC---------------------------------------------AATGCGTTGTCTGTCAGTTATCGTGAACAAGTTGCGATCGAG------GATTGCAAAGAGCTTCTTGATTTCTCAGTATCTGAGCTAGCATGGTCCTTAAAGGAGATGAACAATATC------------------------------------------------------CGAGCAGGCATAAAGAATGTTCACTACGAGGGAAACTTGAAAGCTTGGCTTAGTGCTGCACTAAGCAACCCAGAT------------ACGTGCCTTGAAGGATTTGAAGGCACAGATGGACATCTCGAG------------------------------------------------------------------------------------------------------------------------------------------------------------------------------------------------------------------------------------------------------------------------------------------------------------------------------------------------------------------------------------------------------------------------------------------------------------------------------------------------------------------------------------------------------------------------------------------------------------AACTTTATCAGAGGAAGCCTGAAACAAGTCACG---CAGCTAATTGGCAACGTCTTA---GCTTTGTATACT------------------------------------------------------------------------------------------------------------------------------------------------------------------------------------------------------------------------------------------------------------------------------------------CAGTTGCATAGCTTACCTTTTAAACCTCCACGAAACGATAATGGT---------------------------------------------------------------------------------------------------------------------------------------------------------ACTACTACAAATTCAGGTTCGGATAAGTTCCCAGAGTGG---------------------------------------------------ATGACAGAAGGTGATCAAGAGCTTCTGAAA---------------------------------------------------------GGCAGTTCTCTTGGTATGCACATAGAT------------------------------------GCAATTGTAGCTGGAGAT---------------GGC---ACCGGTCAC---------TACCGTACCATCACAGAGGCCATT---AATGAAGCT---------------------------CCA------AGCTAT------AGT------------AATAGAAGG------------TATATCATATATGTGAAGAAGGGTGTTTAT---AGAGAA---AACATTGACATGAAGAGGAAGAAATCCAATATCATGTTCGTCGGG------GACGGTATTGGACAGACTGTGGTCACAGGCAATCGCAATTTC---------------------------------------------ATGCAAGGA---TGGACT---------TCCTTTAGAACTGCTACTGTGGCTGTCTCTGGAAAGGGATTCATAGCAAGAGACATGACATTTCGC------------------------------AAC---------------ACGGCTGGA---------CCA------------------------------------TTAAACCATCAAGCTGTGGCCCTTCGAGTTGATTCAGACCAATCCGCT---------------------TTCTACCGGTGCAGCATGGAAGGCTATCAA------------GACACCCTCTATGCTCACTCTCTCCGCCAATTTTACCGCGAATGTGAGATTTATGGCACCATAGATTACATCTTTGGCAATGGTGCTGCTGTGTTCCAAAATTGCAAGATATACACTAGA------------GTGCCACTACCA---CTA---CAA------AAGGTTACAATCACTGCTCAAGGCAGGAAAAAC---CCTCACCAAAGCACCGGATTTTCGATTCAAGATAGCTACATTTTTGCCTCG---------------------------------------------------------------------------------------------------CAACCGACATACTTAGGGCGGCCATGGAAGCAATATTCCAGGACAGTT---TTCATGAACACATACATGAGCGCTCTGGTCCAGCCTAGAGGGTGGCTT---GAGTGG------------TAT------GGA---------AAC------------------TTTGCA------------TTAGGC------ACATTGTGGTATGGTGAGTATAGGAACCATGGCCCTGGAGCA------TTA------CTA---TCTGGCCGGGTCAAATGGCCTGGCTACCACATCATTCAGGATGTTGCCACAGCTAAATTTTTTACCGCC---GCA------------------------CAGTTCATCGACGGC------TTG---------TCATGG---TTGCCATCGACC---------GGC------------------------------------------------------------------------------------------------------GTCAAGTTC---ACAGCA------------GGCTTGAGC------------------------------------------------------------------------------------------------------------------------------------------------------------------------------------------------------------------------------------------------------------------------------------------------------------------------------------------------------------------------------------------------------------------------------------------------------------------------------------------------------------------------------------------------
gnl|Medtr1|AC150204_11.4 ---------------------------------------------------------------------------------------------------ATGGAACTATGTTCCTCAAAACAGCCATCCACAACAACACTCTCAATAACCTCATTCATCTTCTTCTTCCTACTCCTCTCACTCCCTCACTCC------------------------------------------------------------------------------------------------------------------------------------------------------------------------------------------------------------------------------------------------------------------------------------------------------------------------------------------------------------------------------------------------------------------------------------------------------------------------------------------------------------------------------------------------------------------------------------------------------------------------------------------------------------------------------------------------------------------------------------------------------------------------------------------------------------------------------------------------------------------------------------------------------------------ACATCTGCTTCTTCTCCCAATAACTTTGTTGGTTCATCCCTCAGAGTTTCTCCCACCAAA---TTTTCCAACTCTGCCAATGAAGTTAAAACCGTT------------------TTACAAAAAGTCACCTCCATTTTATCAACCTTCACCTACACCTTCAGCCATCACTCAAATGCCATTTCC------GATTGCCTCGATTTACTCGACATGTCCTCCGACCAACTTAGTTGGTCTGTTTCCGCTACTCAGAATCCC---------------------------------------------------AAAGGGAAGAATAACAGTACTGGAAATCTAAGCTCTGATCTAAGAACATGGCTCAGTGCTGTTCTTGTGAATACAGAC------------ACTTGTTTAGAAGGATTA------------------------------------------------------------------------------------------------------------------------------------------------------------------------------------------------------------------------------------------------------------------------------------------------------------------------------------------------------------------------------------------------------------------------------------------------------------------------------------------------------------------------------------------------------------------------------------------------------------------------------------CAAGGATTACAAAGTACATTTGCAAAGAGTGATGTATCAAGCGGTCTTGATCGTGTATTGTCATTGGTGAAGAAG---------------------------------------------------------------------------------------------------------------------------------------------------------------------------------------------------------------------------------------------------------------------------------------AATCTTTTTGAAGTAGTCCTCAGCAACGATCAACTTGCAACTGCT---------------------------------------------------------------------------------------------------------------------------------------------------------------------ACCTCCGAAGATAGATTTCCTTCGTGG---------------------------------ATTAACGAC------------GGAGAC---AAGAAG---TTTTTTGAG---------------------------------------------------------------GCAAATGAAACGACTGCTGAT------------------------------------GCTATTGTGGCGGCTGAT---------------GGG---AGTGGGAAC---------TACACTACAGTGATGGATGCCGTA---TTGGCAGCA---------------------------CCT------AAATTC------AGC------------ATGAGAAGA------------TATGTTATATATGTGAAAAAAGGTGTATAT---GTTGAG---AATGTTGAGATTGATAGGAAGAAATGGAATATTATGATGATTGGT------GAAGGTATGGATGCTACTATTATCTCCGGTAGTCGGAATCGT---------------------------------------------GTGGATGGT---TGGACT---------ACTTTCCGATCAGCTACCTTTGCTGTTAATGGTAGAGGGTTCATAGCATGCAACATTTCATTTCAA------------------------------AAC---------------ACCGCAGGT---------CCC------------------------------------GAGAAGGAACAAGCAGTGGCTTTAAGATCGGACTCTGACCTCTCTGTA---------------------TTTTATCGGTGTGGGATATTCGGTTATCAA------------GATAGCCTATATACCCATACACAGCGCCAATTCTACAAAGCGTGTAAAATCACTGGTACGGTGGATTTCATTTTTGGAAATGGCACAGTTATGTTCCAGAATTGCGAAATTCTAGCCAAG------------AAAGGGATGCAA---GGA---CAA------AAGAATACTGTCGCGGCCCATGGACGAACAGAC---CCGAACGTAACAACCGGTTTCTCCTTCCAATTCTGCAACATTTCAGCAGAC------TTTGACCTT------CTA---------------CCTTTT------------ATTGCA---ACC------------------------------ATCCGAACATACCTTGGTAGACCTTGGAGGCCTTATTCGCGAACAATT---TTCATGCAATCCTATATGAGTAACGCGATAAGTCCCGAAGGGTGGCTA---GAGTAC------------AAT------GGA---------AGT------------------GTTGGT------------TTGGAT------ACATTGTACTACAGTGAATACATGAACTCCGGACCGGGTGCT------GGG------GTA---GCGAATCGGGTGAAATGGTCTGGGTACCATGTAATGAATGATTCGAGCGAGGCTGAAAAGTTTACTGTA---GCT------------------------CAATTTATTTTGGGG------GAT---------CTTTGG---TTACCTTCCGCT---------GGA------------------------------------------------------------------------------------------------------GTAACTTAC---ACTGCAGTCGAGAGAAAAGAGCTATCCGTTATATGGAGCCGCCCCATGGGAAGGCCACCATTAGGAGGAGAGGGCTATCAACGAGATGGAGCTAGTTCTCGATTCACTCATTTGCTAAGTAGAGAGCTGCTAGTAGATTCAAGTTCTGCCGCGTCACTTTTATGGTAG---------------------------------------------------------------------------------------------------------------------------------------------------------------------------------------------------------------------------------------------------------------------------------------------------------------------------------------------------------------------------------------------------
gnl|Orysa5|Os08g34900 ---------------------------------------------------------------------------------------------------------------------------------ATGGCGTCGATGTGTTCGAGGTCGATACCCCAGCTCATCCTCCTCCTCTCCCTGACCGTCTTC------------------------------------------------------------------------------------------------------------------------------------------------------------------------------------------------------------------------------------------------------------------------------------------------------------------------------------------------------------------------------------------------------------------------------------------------------------------------------------------------------------------------------------------------------------------------------------------------------------------------------------------------------------------------------------------------------------------------------------------------------------------------------------------------------------------------------------------CTCCTCGCCAATGCGCATCCCATGGCCCCGCCATCGCCGCCGCGGAAGGCGGCCGCGCCTCCGACGGCGGCGAAGGGGGTGACCGGCATTTCGCCGGTGCTCGTCTCCACGCTGCGCGAGACGCTGGACGCG---ATCAAGAACGTCGCGTCCATCATCTCGTCGTTC---------------------------------CCCATCGGCGGCATCCTCGGTGGCGGCGACCTCCGCCTCTCCTCCGCCATCGCC------GACTGCCTCGACCTGCTCGACCTGTCCTCCGACGAGCTGTCCTGGTCGATGTCCACCACGTCGTCGTCG---------------------TCCTACCAGCCCACCAACGCCGGCGCCGCCACGTCGTCCCACGTCGGCACCGGTGACGCTCGCTCCGACCTCCGGTCGTGGCTGGGCGGCGCGCTGAGCAACCAGGAC------------ACCTGCAAGGAGGGCCTC------------GACGACACCGGCTCCGTGCTCGGC------------------------------------------------------------------------------------------------------------------------------------------------------------------------------------------------------------------------------------------------------------------------------------------------------------------------------------------------------------------------------------------------------------------------------------------------------------------------------------------------------------------------------------------------------------------------------------------------TCGCTCGTCGGCACCGCCCTCCAGACCGTCACG---TCGCTCCTCACCGACGGCCTCGGCCAGGTGGCCGCC------------------------------------------------------------------------------------------------------------------------------------------------------------------------------------------------------------------------------------------------------------------------------------------GGCGAGGCCTCGATCGCGTGGTCGTCGTCCCGCCGCGGCCTCGCC------------------------------------------------------------------------------------------------------------------------------------------------------------------------GAGGGCGGCGGCGCCCCGCACTGG---------------------------------CTGGGAGCC------------CGGGAA---CGCCGG---CTGCTGCAG---------------------------------------------------ATGCCGTTGGGCCCCGGTGGCATGCCGGTGGAC------------------------------------GCCGTGGTCGCCAAGGAC---------------GGG---AGCGGCAAC---------TACACGACGGTGAGCGCGGCCGTG---GACGCGGCG---------------------------CCG------ACGGAG------AGC------------GCGAGCCGG------------TACGTGATCTACGTGAAAAAGGGCGTGTAC---AAGGAG---ACGGTGGACATCAAGAAGAAGAAGTGGAACCTGATGCTGGTCGGC------GACGGCATGGGCGTGACCGTCATCTCCGGCCACCGGAACTAC---------------------------------------------GTCGACGGC---TACACC---------ACCTTCCGCAGCGCCACAGTCGCTGTGAACGGGAAGGGGTTCATGGCGCGGGACGTGACGTTCGAG------------------------------AAC---------------ACGGCGGGG---------CCG------------------------------------TCGAAGCACCAGGCGGTGGCGCTCCGGTGCGACTCCGACCTCTCCGTC---------------------TTCTACCGCTGCGGGTTCGAGGGCTACCAG------------GACACGCTGTACGCGCACTCGCTCCGCCAGTTCTACCGCGACTGCCGCGTCTCCGGCACCGTCGACTTCGTCTTCGGCAACGCCGCCGCCGTGTTCCAGAACTGCACCCTCGCCGCGCGC------------CTCCCGCTCCCC---GAC---CAG------AAGAACTCCGTCACCGCGCAGGGCCGCCTCGAC---GGCAACATGACCACCGGCTTCGCCTTCCAGTTCTGCAACGTCACCGCCGAC------GACGACCTC------CAG---------------CGCGCG------------CTCGCC---GGCGGCGGCAACCAGAGCTCCGCCGCGGCGGTGACGCAGACGTACCTCGGCCGGCCGTGGAAGCAGTACTCCAGGGTGGTG---TTCATGCAGTCGTACATCGGCGCCGTGGTGCGCCCCGAGGGGTGGCTG---GCGTGG------------GAC------GGA---------CAG------------------TTCGCG------------CTCGAC------ACGCTCTACTACGGCGAGTACATGAACACCGGGCCCGGCGCC------GGC------GTC---GGCGGCAGGGTCAAGTGGCCGGGGTTCCACGTCATGACGAGCCCCGCCCAGGCCGGCAACTTCACCGTC---GCT------------------------CAGTTCATCGAGGGC------AAC---------ATGTGG---CTGCCGCCAACC---------GGC------------------------------------------------------------------------------------------------------GTCAAGTAC---ACCGCC------------GGCCTCACGTCT---------------------------------------------------------------------------------------------------------------------------------------------------------------------------------------------------------------------------------------------------------------------------------------------------------------------------------------------------------------------------------------------------------------------------------------------------------------------------------------------------------------------------------------------
gnl|Sorbi1|Sb07g022090.1 ---------------------------------------------------------------------------------------------------------------ATGGCGTCGACGTCGACGTCGACGTTTCCGCGCGCCACAGCACCTCAGCTCCTCCTCCTCGTGCTCTCCCTGCTGCTGGCC---------------------------------------------------------------------------------------------------------------------------------------------------------------------------------------------------------------------------------------------------------------------------------------------------------------------------------------------------------------------------------------------------------------------------------------------------------------------------------------------------------------------------------------------------------------------------------------------------------------------------------------------------------------------------------------------------------------------------------------------------------------------------------------GCTGCCAGCGCCTCGTCCCTG------------------------------CTTCCTCCCCTGAACAATGCACACCCGCAGAGACCTTCGCCG------------GTGGCGAAGGCAAGGGAGGAGGAGGGCGGCGGCGGCTCGGCGGGGCTGATCTCGACGCTGCGCGAGACGCTGGACGCG---ATCAGGGACGTGGCGTCCATCATCTCGTCGTTC------------------CCCATCAGCGTCGGCGGAGGCATCCTCGGGGGCGGCGCAGGCGACCTCCGCCTGTCCTCCGCCGTCGCC------GACTGCCTCGACCTCCTCGACCTCTCCTCCGACGAGCTGTCGTGGTCCATGTCCACAACCACCTCCTCT------TCGGACGGCTACAGCCCCGCCAGCGCCGGGGCGGGGGCGGGGGCGGGTGGCCGCGTCGTCGGCACCGGCGACGACCGGTCCGACCTGCGGTCCTGGCTGAGCGGCGCGCTCGGGAACCAGGAC------------ACCTGCAAGGAAGGCCTG------------GACGAGACCGGCTCCCCGCTGGCC------------------------------------------------------------------------------------------------------------------------------------------------------------------------------------------------------------------------------------------------------------------------------------------------------------------------------------------------------------------------------------------------------------------------------------------------------------------------------------------------------------------------------------------------------------------------------------------------TCGCTCGTCGCCACGGGGCTCGACGCCGTCACC---TCGCTCCTCGCCGACGGCCTCGGCCAGGTCGCGGCCGAGGAAGCAGTCGCGGCCGAGGAA------------------------------------------------------------------------------------------------------------------------------------------------------------------------------------------------------------------------------------------------------------------GCAGTCGCGGCGTCGTCGGCCTCCTCTCGCCGCGGCGCGCTCGGC------------------------------------------------------------------------------------------------------------------------------------------------------------------------GCCGCCGCCCCGCCGCCACGGTGG---------------------------------GTGCGCGCG------------AGGGAG---CGGCGG---CTGCTGCAG---------------------------------------------------ATGCCCGTGGGGCCCGGGGGCCTGGCGGTGGAC------------------------------------GCCGTGGTGGCGCAGGAC---------------GGG---AGCGGCAAC---------TTCACGACGGTGAGCGCGGCCGTG---GATGCGGCG---------------------------CCG------TCGCAG------AGC------------GCGGCGCGG------------CACGTGATCTACGTGAAGAAGGGCGTGTAC---AGGGAG---ACGGTGGAGGTGAAGAAGAAGAAGTGGAACCTGATGCTGGTCGGC------GACGGCATGGGCGTCACGGTCATCTCCGGCCACCGCAGCTAC---------------------------------------------GTCGACGGC---TACACC---------ACCTACCGCAGCGCCACCGTCGCTGTGAGCGGCAAGGGCTTCATCGCGCGTGACCTGACGTTCGAG------------------------------AAC---------------ACGGCGGGC---------CCG------------------------------------TCCAAGCACCAGGCCGTGGCGCTGCGGTGCGACTCGGACCTCTCCGTC---------------------TTCTACCGCTGCGGCTTCGAGGGCTACCAG------------GACACGCTGTACGCGCACTCGCTCCGCCACTTCTACCGCGACTGCCGCGTCACGGGCACCGTCGACTTCGTCTTCGGCAACGCCGCCGCCGTGTTCCAGAACTGCTCCCTCCTCCCGCGC------------CGCCCGCTCCCC---GAC---CAG------AAGAACTCCGTCACCGCGCAGGGCAGGCTCGAC---GCCAACATGACCACCGGATTCGCCTTCCAGTTCTGCAACGTCTCCGCCCAC------CCCGAGCTC------CTC---------------CTCAAC------------AACGCC---ACCGCCGCCGCCGCGGCTGCGCCGCCGACGCAGACGCAGACGTACCTTGGACGGCCGTGGAAGCAGTACTCGCGGGTGGTG---TTCATGCAGTCCTACATCGGCGACCTGGTGCGCCCAGAGGGGTGGCTC---GCGTGG------------GAC------GGG---------GAC------------------TTCGCG------------CTCGAC------ACGCTCTACTACGGGGAGTACAGCAACACCGGCCCCGGCGCC------GGC------GTC---GCCGCCAGGGTCAAGTGGCCAGGGTTCCACGTCATGACCAGCGCCGCCGAGGCCGGCAACTTCACCGTC---GCG------------------------CAGTTCATCGAGGGC------AAC---------ATGTGG---TTGCCGCCCACC---------GGC------------------------------------------------------------------------------------------------------GTCAAGTAC---ACCGCC------------GGCCTCACGTCC---------------------------------------------------------------------------------------------------------------------------------------------------------------------------------------------------------------------------------------------------------------------------------------------------------------------------------------------------------------------------------------------------------------------------------------------------------------------------------------------------------------------------------------------
gnl|Arath7|AT3G43270 ------------------------------------------------------------------------------------------------------------------------ATGGCGAAGTTCCGACAAATGGGTTCATCAATCTTCTTCCTCTTTCTTATCATAATCTCATTATGTTCCGCC---------------------------------------------------------------------------------------------------------------------------------------------------------------------------------------------------------------------------------------------------------------------------------------------------------------------------------------------------------------------------------------------------------------------------------------------------------------------------------------------------------------------------------------------------------------------------------------------------------------------------------------------------------------------------------------------------------------------------------------------------CACAAAGAAGCGTTTTCTTCAACTGATCTTGTTCAAATGGAGTGCTTGAGAGTCCCA------------------------------------------------------------------------------------------------------------------------CCGTTAGAGTTTGCTGAAGCGGCCAAAACCGTCGTCGACGCT---ATAACAAAAGCGGTAGCTATAGTGTCCAAGTTC---------------------------------------------GACAAGAAAGCCGGGAAGTCGCGAGTCTCCAATGCGATTGTT------GATTGTGTTGATCTTCTTGATTCTGCCGCCGAAGAGCTTTCTTGGATCATCTCTGCCTCTCAATCCCCC---------------------------------------------------AACGGTAAAGACAATAGCACAGGAGACGTGGGTTCGGATCTAAGGACATGGATAAGCGCCGCACTTTCTAACCAGGAC------------ACATGTCTTGACGGTTTC------------GAGGGTACTAATGGAATTATCAAA------------------------------------------------------------------------------------------------------------------------------------------------------------------------------------------------------------------------------------------------------------------------------------------------------------------------------------------------------------------------------------------------------------------------------------------------------------------------------------------------------------------------------------------------------------------------------------------------AAGATAGTGGCCGGTGGTCTTAGCAAGGTTGGT---ACGACCGTTCGGAATTTACTAACGATGGTTCACTCTCCT---------------------------------------------------------------------------------------------------------------------------------------------------------------------------------------------------------------------------------------------------------------------------------------CCCTCTAAGCCCAAACCTAAGCCCATTAAGGCCCAGACAATGACG------------------------------------------------------------------------------------------------------------------------------------------------------------AAAGCTCATAGTGGCTTCAGTAAGTTCCCCTCATGG---------------------------------GTTAAACCC------------GGTGAT---CGGAAG---TTGTTGCAA------------------------------------------------------------ACTGATAACATAACGGTTGCTGAC------------------------------------GCGGTTGTAGCCGCAGAC---------------GGG---ACCGGAAAT---------TTCACGACGATAAGTGACGCGGTG---TTGGCTGCA---------------------------CCG------GACTAT------AGT------------ACCAAAAGA------------TATGTCATACATGTAAAAAGAGGTGTGTAT---GTAGAG---AATGTGGAGATTAAAAAGAAGAAATGGAACATTATGATGGTTGGT------GACGGCATCGATGCCACCGTGATCACGGGTAACCGGAGTTTC---------------------------------------------ATCGACGGC---TGGACT---------ACTTTCCGATCTGCTACATTTGCTGTGAGCGGTAGAGGATTTATTGCACGCGATATCACCTTCCAA------------------------------AAC---------------ACAGCAGGA---------CCG------------------------------------GAAAAACACCAAGCGGTCGCAATCCGATCCGATACGGATCTCGGGGTC---------------------TTTTATCGATGCGCGATGAGAGGTTACCAA------------GACACTCTCTATGCCCACTCAATGCGTCAATTCTTTAGAGAATGCATTATAACAGGCACTGTAGACTTTATATTCGGAGACGCCACAGCAGTATTCCAAAGCTGCCAAATCAAAGCCAAA------------CAAGGCCTTCCA---AAC---CAG------AAGAATAGCATCACGGCTCAAGGACGTAAGGAT---CCAAATGAGCCAACCGGTTTCACAATCCAATTCAGCAATATAGCAGCTGAT------ACCGACCTA------CTT---------------CTAAAC------------TTAAAT---ACT------------------------------ACGGCTACTTACTTAGGTCGGCCGTGGAAACTATATTCTAGGACGGTG---TTCATGCAAAACTACATGAGTGATGCAATCAACCCCGTAGGATGGCTT---GAATGG------------AAT------GGA---------AAT------------------TTTGCG------------TTGGAT------ACATTATATTATGGTGAGTATATGAATAGCGGACCGGGGGCT------AGT------CTT---GACCGCCGTGTTAAGTGGCCAGGATACCATGTGTTGAATACTTCGGCCGAGGCTAATAATTTTACAGTA---TCT------------------------CAACTCATACAAGGG------AAC---------TTGTGG---TTACCATCAACT---------GGT------------------------------------------------------------------------------------------------------ATCACGTTC---ATTGCT------------GGTCTAGTCTCG---------------------------------------------------------------------------------------------------------------------------------------------------------------------------------------------------------------------------------------------------------------------------------------------------------------------------------------------------------------------------------------------------------------------------------------------------------------------------------------------------------------------------------------------
gnl|Arath7|AT4G33220 ---------------------------------------------------------------------------------------------------------------------------------------------------------------------------------------------------------------------------------------------------------------------------------------------------------------------------------------------------------------------------------------------------------------------------------------------------------------------------------------------------------------------------------------------------------------------------------------------------------------------------------------------------------------------------------------------------------------------------------------------------------------------------------------------------------------------------------------------------------------------------------------------------------------------------------------------------------------------------------------------------------------------------------------------------------------------------------------------------------------ATGGAAGGCTTCGATGGTACCTCTGGTCTCGTAAAATCCCTTGTCGCTGGCAGTCTCGATCAA---CTATATTCTATGCTTAGGGAATTGTTACCACTT------------------------------------------------------GTGCAACCAGAGCAGAAACCCAAGGCTGTTTCT------AAACCTGGCCCTATTGCTAAAGGACCGAAGGCACCACCTGGCCGTAAACTCAGA---------------------------------------------------------------------------------------------------------------------------------GACACCGACGAAGAC------------GAAAGCCTTCAA---------------------------------------------------------------------------------------------------------------------------------------------------------------------------------------------------------------------------------------------------------------------------------------------------------------------------------------------------------------------------------------------------------------------------------------------------------------------------------------------------------------------------------------------------------------------------------------------------------------------------------------------------------------------------------------------------------------------------------------------------------------------------------------------------------------------------------------------------------------------------------------------------------------------------------------------------------------------------------------------------------------------------------------------------------------------------------------------------------------------------------------------------------------------------------------------------------------------------------------------TTCCCAGACTGG---------------------------------GTCAGACCG---------------GACGATCGTAAA---CTATTAGAA---------------------------------------------------------------TCAAACGGTAGGACTTACGAC------------------------------------GTTAGTGTAGCATTGGAT---------------GGG---ACAGGCAAC---------TTCACAAAGATAATGGACGCCATA---AAGAAAGCT---------------------------CCT------GATTAT------AGC------------TCGACACGT------------TTCGTCATATACATTAAAAAAGGTTTATAT---TTGGAG---AATGTTGAGATCAAGAAGAAGAAATGGAACATTGTAATGTTAGGT------GATGGCATTGACGTGACTGTTATTTCCGGTAACCGCAGCTTC---------------------------------------------ATCGATGGT---TGGACC---------ACTTTCCGATCAGCTACATTCGCGGTAAGCGGAAGAGGATTCTTAGCAAGAGATATAACGTTCCAG------------------------------AAC---------------ACAGCAGGG---------CCA------------------------------------GAGAAGCATCAGGCGGTAGCACTGAGATCAGACTCTGACCTCTCTGTG---------------------TTCTTCAGATGTGCGATGAGGGGTTATCAA------------GATACACTCTACACGCACACCATGCGTCAGTTCTACCGTGAGTGCACCATCACGGGAACAGTAGATTTTATATTTGGGGATGGGACTGTTGTGTTTCAAAACTGTCAAATTTTGGCTAAA------------AGAGGACTCCCT---AAC---CAA------AAGAACACCATCACTGCACAAGGCCGGAAAGAT---GTCAACCAACCCTCAGGATTCTCAATTCAATTCAGCAATATCTCGGCGGAC------GCAGATTTG------GTC---------------CCATAC------------CTAAAC---ACG------------------------------ACAAGGACGTATCTAGGAAGGCCATGGAAGCTATATTCGAGAACGGTT---TTCATTAGGAACAATATGAGCGACGTTGTGAGACCCGAAGGATGGCTT---GAGTGG------------AAC------GCT---------GAT------------------TTTGCG------------TTGGAC------ACACTCTTCTACGGAGAGTTCATGAACTACGGGCCTGGTTCA------GGA------CTC---AGCAGCCGAGTCAAATGGCCTGGTTACCACGTCTTTAACAACTCGGATCAGGCTAACAACTTCACCGTT---TCT------------------------CAGTTCATTAAAGGA------AAT---------CTTTGG---CTGCCTTCTACG---------GGA------------------------------------------------------------------------------------------------------GTAACGTTT---AGTGAT------------GGCTTGTATATC---------------------------------------------------------------------------------------------------------------------------------------------------------------------------------------------------------------------------------------------------------------------------------------------------------------------------------------------------------------------------------------------------------------------------------------------------------------------------------------------------------------------------------------------
gnl|Poptr1|589361 ------------------------------------------------------------------------------------------------------------------------------------------------ATGTCTAAAATCTCAACTCTTTCACTCTTCCTTTTGTTGCTTACATTT------------------------------------------------------------------------------------------------------------------------------------------------------------------------------------------------------------------------------------------------------------------------------------------------------------------------------------------------------------------------------------------------------------------------------------------------------------------------------------------------------------------------------------------------------------------------------------------------------------------------------------------------------------------------------------------------------------------------------------------------------------------------------------------------------------------------------------------TTCCCCCCTGTATGTACTGCACATGCAAGTTCCATC------------------ACTGATGATCTCCAGAATAACTGCTTGAAGGTACCTGTAAATCAATTTGTGGGATCTTTGACGAGCACTCTTGATATA---ATCCGAGATGTCATCTCTATAATCTCAAATTTC---------------------------------------------GGCAATGTTTTTGGTGACATTCGCCTTACCAATGCCATAACT------GATTGTCTTGACTTGCTCGACTTCTCTGCTGATGAGTTGAGCTGGTCCATGTCTGCTTCCCAGAATCCT---------------------------------------------------AATGGTAAACACAACAGCACCGGCGATTTGAGTTCTGATTTAAGGACATGGTTAAGTGCTGCACTTGTTAACCAGGAC------------ACATGCATTGAAGGATTT------------GATGGTACT---------------------------------------------------------------------------------------------------------------------------------------------------------------------------------------------------------------------------------------------------------------------------------------------------------------------------------------------------------------------------------------------------------------------------------------------------------------------------------------------------------------------------------------------------------------------------------------------------------------AACAACATTCTTAAAGGTCTGGTGTCAGGTAGCCTTAACCAAATCACTTCATCAGTCCAAGAACTTCTCAAGAACGTG------------------------------------------------------------------------------------------------------------------------------------------------------------------------------------------------------------------------------------------------------------------------------------GACCCACATACCAACTCCAAGTCCAGTGGAGGTGGCTTCAGTGGT------------------------------------------------------------------------------------------------------------------------------------------------------------AGCAAAAGTGGCAATAATGACCGATTTCCTTCATGG---------------------------------GTTAAGCAT------------GAAGAC---CGCAAA---TTGTTAGTC---------------------------------------------------------------TTAAATGGGGTCACTCCTAAT------------------------------------GTAATTGTAGCAGCAGAT---------------GGG---ACTGGGAAT---------TTCACTAAGATAATGGATGCAGTA---GCAGCTGCA---------------------------CCT------GATTAT------AGC------------ATGCATCGA------------CACATCATTTACATTAAGAAAGGTGTGTAC---AATGAA---TATGTGGACATCAAGAAGAAGAAATGGAATCTGATGATGGTCGGA------GAGGGTATGAATGCTACAATCATTACCGGTAACCGGAACTTT---------------------------------------------ATCGATGGT---TGGACA---------ACTTTTCGCTCTGCAACCTTCGCGGTCAGCGGCAGAGGATTCATAGCTCGAGACATCACTTTTGAG------------------------------AAC---------------ACCGCAGGA---------CCT------------------------------------TCAAAACACCAAGCAGTTGCTCTCCGATCTGATTCAGACCTATCAGTC---------------------TTCTTCCGGTGTGAAATTAAGAGCTACCAG------------GATTCACTCTATACACATACAATGCGTCAATTCTACCGGGAATGCCGTGTGAGTGGGACGGTGGATTTCATTTTCGGTGATGCAACTGCAGTGTTCCAAAACTGCCAGATTCTAGCCAGA------------AAAGGCCTACCA---GAC---CAA------AAGAACACGGTAACAGCTCATGGTCGGAAGGAC---CCAAATCAACCAACAGGCTACTCTTTCCAATTTTGCAACATCTCAGCAGAT------ATTGATCTC------TTG---------------CCTTAT------------GTCAAC---TCC------------------------------TCCTACACTTACCTTGGCAGACCCTGGAAAAATTTCTCAAGAACCATA---ATTATGCAATCCTACATGAGCAATGCTATAAGACCAGAAGGATGGCTG---GAGTGG------------AAT------GGC---------AAT------------------GTGTAT------------TTGGAT------ACTTTGTACTACGGCGAATACATCAACTATGGCCCAGGAGCT------GGT------GTA---GGTAGGAGGGTTAGGTGGCCTGGATTTCATATGTTGAACGATTCCACGCAGGCTAATAATTACACAGTG---GCC------------------------CAATTCATTCAAGGC------AAC---------TTGTGG---TTGCCATCAACA---------GGA------------------------------------------------------------------------------------------------------GTGAGATAC---ACAGCA------------GGATTGGAAGTT---------------------------------------------------------------------------------------------------------------------------------------------------------------------------------------------------------------------------------------------------------------------------------------------------------------------------------------------------------------------------------------------------------------------------------------------------------------------------------------------------------------------------------------------
gnl|Carpa1|supercontig_344.2 ------------------------------------------------------------------------------------------------------------------------------------------------ATGTTCAAATTCTTTGTGCTCTCAATTTTGTTCTTCTTCTTTTTTGGT------------------------------------------------------------------------------------------------------------------------------------------------------------------------------------------------------------------------------------------------------------------------------------------------------------------------------------------------------------------------------------------------------------------------------------------------------------------------------------------------------------------------------------------------------------------------------------------------------------------------------------------------------------------------------------------------------------------------------------------------------------------------------------TCTTGTTGGTGTAGCAATAATGTT------------------------------TATCGCGAATATACTGTTGCTGCTACAAATTCTAGTGAAAGAGAT---------ATAGATGTTCTGCAAATCCAGTGTTTGAAAGTGCCCACATCTGAGTTTGTCAGCTCGTTGAAGTCCACCATTGATGCG---ATGAAATCAGTAACTTCCATTTTGGGTCAGTTT---------------------------------------------GGAAACTTGTTTGGTGATTTCCGCCTTTCAAATGCCATATCC------GACTGCCTTGATTTGCTTGACTTTTCTTCTGATGAGTTGAGCTGGTCCATCTCGGCTTCGCAGAATCCC---------------------------------------------------AACAGTAAAAATAACAGTACAGGAGATGTTGGATACGATCTCAGAACATGGCTAAGTGCTGCACTTGCTAACCAAGAC------------ACATGCGTTGATGGGTTC------------GATGGGACAAACGGAATAGTA---------------------------------------------------------------------------------------------------------------------------------------------------------------------------------------------------------------------------------------------------------------------------------------------------------------------------------------------------------------------------------------------------------------------------------------------------------------------------------------------------------------------------------------------------------------------------------------------------AAAAGTGTAGTTGCAGGTAGCGTCGGACAGGTGACTTCACTGGTTCGAGATCTCTTG---ACCATGGTTCAGCCACCGGACAAG------------------------------------------------------------------------------------------------------------------------------------------------------------------------------------------------------------------------------------------------------------------------------TCTAACTCAAACTCCAAGGGCGGAGTCAGTCCACCGCCGATTGGA------------------------------------------------------------------------------------------------------------------------------------------------------------ATCAAAGATGATCATGGCGATGAGTTTCCTTCGTGG---------------------------------GTCAAATCT------------GAGGAT---AGAAAA---TTGATAGAA---------------------------------------------------------------GGAAATGGAGTAACGGCTGAT------------------------------------GCTGTGGTGGCATCGGAC---------------GGA---TCTGGGGAC---------TTCAGTAGCATAACGGATGCGGTG---TTGGCAGCA---------------------------CCA------GATTAC------AGC------------ACTCGGCGT------------TATGTTATTTATGTTAAGAAGGGAATTTAC---AAAGAA---AATGTGGAGATTAAGAAGAAGAAATGGAAGATTATGATGGTGGGA------GATGGGATTGATGTTACTGTTATATCGGGTAACAGGAACTTC---------------------------------------------ATTGATGGT---TGGACC---------ACCTTTAGATCGGCAACCTTTGCTGTGAGCGGTAGAGGATTCATAGCACGCGACATAACATTTGAA------------------------------AAC---------------ACAGCAGGA---------CCG------------------------------------GAGAAACACCAAGCAGTAGCACTCCGATCTGATTCCGATCTCTCTGTT---------------------TTTTTCCGATGTGCCATGAGGGGTTACCAA------------GACACGCTCTACACCCACACCATGCGCCAATTCTACCGCGATTGCATAATCACAGGGACCGTAGATTTCATATTTGGGGATGGCACAGTAGTTTTGCAAAACTGCCAAATCCTAGCCAAA------------CAAGGTTTACCA---AAT---CAG------AAAAACACTATTACAGCTCAAGGACGCAAGGAC---CCAAATCAGCCTTCAGGTTTCTCTATCCAGTTCTGCAATATCTCAGCAGAC------AAAGACTTG------TTA---------------CCTAAC------------GTAAAC---AAG------------------------------ACATCGACGTACCTTGGTCGGCCATGGAAACCGTACTCGAGAACCATA---ATCATGCAGTCGTATATGAGCAATGTTGTGAGACCAGAAGGGTGGCTT---GAGTGG------------AAT------GGT---------GAT------------------TTTGCA------------TTGGAT------ACTTTGTATTATGGGGAGTACTTGAATTATGGAGAAGGATCT------GGA------GTT---GGGAGAAGAGTTAAATGGCCAGGCTATCATGTTCTAAATAACTCTGCTCAGGCTAATAATTTCACTGTG---GCT------------------------CGGTTTCTTGAAGGG------AAT---------CTATGG---TTGCCTCCCACT---------GGT------------------------------------------------------------------------------------------------------GTCAAGTAC---ACCGCA------------GGGTTAGGGGTG---------------------------------------------------------------------------------------------------------------------------------------------------------------------------------------------------------------------------------------------------------------------------------------------------------------------------------------------------------------------------------------------------------------------------------------------------------------------------------------------------------------------------------------------
gnl|Vitvi1|GSVIVP00035359001 ------------------------------------------------------------------------------------------------------------------------------------------------------------------------------------------------------------------------------------------------------------------------------------------------------------------------------------------------------------------------------------------------------------------------------------------------------------------------------------------------------------------------------------------------------------------------------------------------------------------------------------------------------------------------------------------------------------------------------------------------------------------------------------------------------------------------------------------------------------------------------------------------------------------------------------------------------------------------------------------------------------------------------------------------------------------------------------------------------------------------------------------------------------------------------------------------------------------------------------------------------------------------------------------------------------------------------------------------------------------------------------------------------------------------------------------------------------------------------------------------------------------------------------------------------------------------------------------------------------------------------------------------------------------------------------------------------------------------------------------------------------------------------------------------------------------------------------------------------------------------------------------------------------------------------------------------------------------------------------------------------------------------------------------------------------------------------------------------------------------------------------------------------------------------------------------------------------------------------------------------------------------------------------------------------------------------------------------------------------------------------------------------------------------------------------------------------------------------------------------------------------------------------------------------------------------------------------------------------------------------------------------------------------------------------------------------------------------------------------------------------------------------------------------------------------------------------------------------------------------------------------------------------------------------------------------------------------------------------------------------------------------------------------------------------------------------------------ATGGATGCAGTC---CAAGCAGCC---------------------------CCT------GATTAC------AGC------------CAGAACCAC------------TATGTAATCTACATCAAGCAAGGCATTTAT---AGGGAG---AATGTGGAGATCAAGAAGAAGAAATGGAACCTGATGATGGTCGGA------GATGGGATGGGCGCTACTGTCATTACTGGAAACCGGAGCTAC---------------------------------------------ATCGATGGC---TGGACT---------ACATATGCATCTGCAACCTTTGCTGTTAAGGGCAAAGGATTTATTGCAAGAGACATGACATTTGAG------------------------------AAC---------------ACGGCAGGA---------CCA------------------------------------GAGAAGCACCAAGCGGTAGCATTGAGGTCCGATTCAGACCTTTCGGTC---------------------TACTACAGATGCAGCATGAGGGGATACCAG------------GACACACTGTATCCCCACACGAATCGTCAATTCTACAGAGAGTGTAGAATCAGTGGCACCGTCGATTTCATATTCGGTGATGCCACGGTGGTCTTCCAAAACTGCCAAATCCTGGTGAAG------------AAGGGCTTACCA---AAT---CAA------AAGAACACCATCACCGCCCAAGGCCGCAAAGAC---CCTGCTCAGCCCACGGGCTTCTCAATACAATTCTCCAACATATCAGCAGAT------TCTGATCTT------CTG---------------GCTTCA------------GTGAAC---TCC------------------------------ACACTCTCGTACCTTGGTAGGCCATGGAAGCAATATTCGCGTACCATC---ATCATGAAATCCTACATCAGTGATGCCATTAGGCCAGAAGGATGGCTA---GAGTGG------------AAT------GGG---------GAT------------------TTTGCT------------CTGGAT------ACACTCTACTATGGTGAATATATGAACTATGGACCCAGTGCA------GGC------CTA---GGCAGCAGGGTCCAGTGGCCGGGTTTTCATCTGTTGAACAACTCCGCTCAGGCCGCCAACTTCACGGTG---ACC------------------------GAATTCATAGCCGGA------AAC---------CTGTGG---CTGCCGTCGACC---------GGG------------------------------------------------------------------------------------------------------GTGAAATAT---TCAGCA------------GGATTAGCAGTT---------------------------------------------------------------------------------------------------------------------------------------------------------------------------------------------------------------------------------------------------------------------------------------------------------------------------------------------------------------------------------------------------------------------------------------------------------------------------------------------------------------------------------------------
gnl|Orysa5|Os01g13320 ---------------------------------------------------ATGGCCCATGCCACGCTCGGCTCGCCTGAGCCGGCGGCAAAGCCTCGGCTCCGGTGCGCCGACGGCCGCCACCGCCGCCGCCTTATCGTCGTCCTGTGCATCGTCGGCGTGGCGCTCGCCGTCGGCGTCGCCGTGGCGGTG------------------------------------------------------------------------------------------GCGATCGCCGTCTTGGGGAGGTCGAGGATGACG---------------------------------------------------------------------------------------------------------------------------------------------------------------------------------------------------------------------------------------------------------------------------------------------------------------------------------------------------------------------------------------------------------------------------------------------------------------------------------------------------------------------------------------------------------------------------------------------------TCGTCGTCCGGCGGTGGCCGGGCGCCACGGGGGCGCGCGCCGACCGAGGCGATCGCGCGCACGTGCGGGGTGACGCTG------------------------------TACCCGGAGCTGTGCGTCGGCGAGCTCATGGCGTTCCCCGGC------------------------------GCCGCCGGCGCCGGCGACGCCGAGCTCGTGCCGATGTCGCTGAACGCGACGCACCGCCGC---GTGGTGGACGCGCTGTACAACGCGACGGCGCTC------------------------------------GGCGGCGCCGCCGCGCTGCTCGCCGGGGCGCGGTCGGGCGCCGCGTACGGC------GACTGCGTGGAGATGCTCGACGCCGCGGAGGAGCTCCTCGCGCGGTCGGTCGGCGCCATCGCGGCGCCG------------------------------------CCGCCGCCGCCGGACTCGGTCGACGCCGACACGGCGGGACGGGACGACGACGACATCATGACGTGGCTCAGCGCGGCGCTCACCAGCCACGAC------------ACGTGCATGGACAGCCTCCAAGAAGTCGGCGCCGGCGGCGACGCCGGCGACGACGACGGCGGCCGCATCAAG------------------------------------------------------------------------------------------------------------------------------------------------------------------------------------------------------------------------------------------------------------------------------------------------------------------------------------------------------------------------------------------------------------------------------------------------------------------------------------------------------------------------------------------------------------------------------CCGCAGATGCTCGGCTACCTCGGCAACCTCGGG---GAACACCTCAGCAACAGCCTCGCCATCTTCGCCGCGAGGGGAAGGCCCGGCGGCGAGCTC------------------------------------------------------------------------------------------------------------------------------------------------------------------------------------------------------------------------------------------------------------------TCTGATGTCCCCGTCCACAACCAACTCCACAGACGGCTACTGACC------------------------------------------------------------------------------------------------------------------------------------------------------ATCGACGACGACGACGACGACGACGGGAGCTTCCCAAGGTGG---------------------------------GTGAGACAC------------AACGAC---CGGCGG---CTCCTCCAG---------------------------------------------------------GCGGCCGCCGCCGAGATCGAGGCCGAC------------------------------------ATGGTCGTCGCCAAGGAC---------------GGC---ACGGGGACT---------CACCGGAAGATCCGCGACGCGATC---AAGGCGGCG---------------------------CCG------GAGCAC------AGC------------CGTCGCCGC------------GTCGTGATATACGTCAAGGCCGGCGTGTAC---ACCGAG---AACGTCAAGATCGGCAGCAAGAAGACCAACCTCATGCTCGTCGGC------GACGGCGCCGGCAAGACCGTCGTCGTCGGCTACCGCAGCGTC---------------------------------------------CACGACAAC---TACACC---------ACCTTCCACACCGCCACGCTAGCGGTGGCCGGGGCGGGGTTCATCATGCGGGACATGACGGTGGAG------------------------------AAC---------------CGCGCCGGC---------GCG------------------------------------GCGAGGCACCAGGCGGTGGCGCTGCTGCTGAGCGGCGACCACGCGGTG---------------------GTGTACCGGAGCGCCGTGCTGGGGTACCAG------------GACACGCTGTACGCGCACGCGCAGCGGCAGTTCTACCGCGACTGCGACGTCGCCGGCACGGTGGACTTCGTGTTCGGGAACGCCGCCGTGGTGCTGCAGAACTGCACGCTGTGGGCGCGG------------CGGCCGCTGCCG---GGG---CAG------GAGAACACGGTCACGGCGCAGGGGCGGCGCGAC---CCGAACCAGAGCACCGGCATCTCCGTGCACGGCTGCCGCCTCCTCCCTTCG------CCGGAGCTC---GAGCTC---------------GCGCCGGCGGCGCGGCGCGGCCGC------------------------------------GCGGCGACGTACCTCGGGCGGCCATGGAAGCCGTACTCGAGGGCGGTG---TACATGATGTCGTACATAGCGGGCCACGTCCACGCCGCCGGCTGGCTC---GCCTGG------------GACGCGTCGGGGCGCGCGCCGGAC------------------------------------------------ACGCTCTACTACGGCGAGTACCGCAACTCCGGCCCCGGCGCG------GCG------GTC---GGCGGGCGCGTGCCATGGCCGGGCCACCGCGTCATCAAGCTGCCGGAGGAGGCCATGGAGTTCACCGTC---GGG------------------------AGGTTCATCGGCGGC------TAC---------TCCTGG---CTGCCGCCCACC---------GGC------------------------------------------------------------------------------------------------------GTCGCCTTC---GTAGCC------------GGCCTGACCGTG---------------------------------------------------------------------------------------------------------------------------------------------------------------------------------------------------------------------------------------------------------------------------------------------------------------------------------------------------------------------------------------------------------------------------------------------------------------------------------------------------------------------------------------------
gnl|Sorbi1|Sb03g000660.1 ------------------------------------------------------------ATGGCCCATATCACGCTCGGCTTACCCGAGCCGCCGCCGTCGTCGTCCCAGCACGGATGCCGCCGCCGTCTGCTCACCATCCTTGTGTCCATCGTCATCAGCGTCGCGCTCGCCGTCGCCGTCTCGCTGGCC------------------------------------------------------------------------------------------ATCTACTTCGCCGTGCGGCCGGCGCCGGGTGAT------------------------------------------------------------------------------------------------------------------------------------------------------------------------------------------------------------------------------------------------------------------------------------------------------------------------------------------------------------------------------------------------------------------------------------------------------------------------------------------------------------------------------------------------------------------------------------------------------------------------GGCCCGTCGCTCATGGCTACTACCGAGGCGATCACGCGCACGTGCGGGCCCACGCTG------------------------------TACCCGGCGCTGTGCGTCAGCGAGCTCGCGGCGCTCCCCGGC---------------------------GCGGCGGCCGCGCGGGACGCCGACCTCCTCGTGCCCATGTCGCTCGACGCCACGCGCCGCCGC---GTGGCGGACGCGCTCGCCGACGCGACGGAGCTC------------------------------------GTGGCCGCGCGGGCGCCGCTGGACCGCTCCGCTGGTGCTGGTGGCTACGGCATCAGCGACTGCCTCGAGATGCTGGAGGCCGCGGCCGACCTACTCAGCCGCTCGGTCGCC---GCCGTCACGGCG------------------------------------------------------CCTGCTGCTGCGGCGGCCGCCATCGCGCACGACGACGTCATGACCTGGCTCAGCGCGGCGCTCACGTACCACGAC------------ACGTGCCGCGACGGCCTTCATGAAGAAGTCGACGCCGACGGCAAGGACGACGGCCGCGCC------------------------------------GTGAAG------------------------------------------------------------------------------------------------------------------------------------------------------------------------------------------------------------------------------------------------------------------------------------------------------------------------------------------------------------------------------------------------------------------------------------------------------------------------------------------------------------------------------------------------GCCCAGATGCTTGGATCCCTCGGCAACCTCATG---GAGCACCTAAGCAACAGCCTC---GCCATCTTCAAGGCGTGGGGAGCACCG---------------------------------------------------------------------------------------------------------------------------------------------------------------------------------------------------------------------------------------------------------------------------GTCGTCTCCGGCGGCCTCCCCGTCCAGAAACGACAGCTACTGTCA---------------------------------------------------------------------------------------------------------------------------------------------------GCCCGCAGCGGCCACGGCGACCTCACCTTTCCGGCGCCAAGTTGG---------------------------------GTAAAACAC------------AGCGAT---CGGCGG---CTCCTGGAG---------------------------------------------------------GTTCCGACCGGTGACATGGTGCCCGAC------------------------------------ATGGTGGTGGCCATGGAC---------------GGC---AGCGGAACG---------CACCAGAGAATCGGAGACGCCGTG---GAGGCTGCT---------------------------CCC------GTGCGC------AGC------------GCCCGCCGA------------GTCGTGATCTACATCAAGGCCGGCGTGTAC---GGCGAG---AACGTCAAGGTGGCGCGCAACAAAACGAACCTGATGCTCGTCGGC------GACGGCGCCGGGCAGACGGTGGTGGTCGGGCGGCGCAGCGTC---------------------------------------------GCGGACGGC---CTGAGG---------ACGTTCGACACGGCGACGCTGTCGGTGTCCGGGGACGGGTTCATGATGCGCGACCTGACGGTGGAG------------------------------AAC---------------CGCGCGGGG---------CCC------------------------------------CGGGAGCACCAGGCGGTGGCGCTGCTGGTGACCGCGGACAGGGCGGTG---------------------GCGTACCGGTGCGCCGTGGTGGGGTACCAG------------GACACGCTCTACGCGCACGCGCAGCGGCAGCTGTACCGCGAGTGCGAGGTGGCCGGCACGGTGGACGCCGTGTTCGGCAACGCGGCGGCGGTGCTGCAGAACTGCACGCTGCGCGCGCGG------------CGGCCGCTGCCG---GGG---CAG------AAGAACACGGTGACGGCGCAGGGGCGCGCGGAC---CCGAACCAGAGCACGGGGTTCTCGGTGCACGCCTGCCGGCTGGTGCCGGCG------CCGGAGTAC------------------------CCGGCG------------------------------------------------------AGCTCGACGTACCTAGGCCGGCCGTGGAAACCCTACGCGAGGGTGGTG---TACATGATGTCGTACGTCGGCGAACACGTGGACGCCGCCGGGTGGCTG---GCGTGG---------GACGCGTCGGCGGGCGCGCCCGACGAC------------------------------------------------ACGGTGTACTACGGCGAGTACCAGAACTACGGGCCCGGCGCG------GCG------CTG---GAGGGGCGCGTGGCGTGGCCGGGACACCGCGTCATCACGATGGCGGAAGAGGCGATGGAGTTCACGGTG---AGG------------------------TGGTTCATCGCCGGC------TAC---------TCCTGG---CTGCCGGCCACC---------GGG------------------------------------------------------------------------------------------------------CTGCCGTTC---GTCGGC------------GGCTTGACCGCG---------------------------------------------------------------------------------------------------------------------------------------------------------------------------------------------------------------------------------------------------------------------------------------------------------------------------------------------------------------------------------------------------------------------------------------------------------------------------------------------------------------------------------------------
gnl|Arath7|AT5G53370 ------------------------------------ATGGGTTACGACAGGCTCGGTCCATCCGGACCATCAAACCCGAACCAGAAGGACCCTGCCACGTCACTCCCGGAACTACAGAAGAAAACTAAAACGAAGCTGATTCTCTTCACTTTGGCCGTTTTGGTAGTTGGAGTAGTCTGCTTCGGTATCTTT------------------------------------------------------------------------------------------GCCGGCATCCGAGCCGTAGACTCGGGTAAAACC---------------------------------------------------------------------------------------------------------------------------------------------------------------------------------------------------------------------------------------------------------------------------------------------------------------------------------------------------------------------------------------------------------------------------------------------------------------------------------------------------------------------------------------------------------------------------------------------------------------------GAGCCGAAACTAACCCGTAAACCGACCCAAGCAATCTCCCGAACCTGTAGCAAATCCTTA------------------------------TACCCGAACCTATGCATCGACACACTTCTTGACTTTCCGGGA------------------------------TCTTTAACCGCCGACGAGAACGAGCTCATTCACATATCATTCAACGCAACGCTTCAAAAA---TTCAGCAAAGCTCTTTATACTTCTTCGACGATC---------------------------------------------ACATACACTCAGATGCCCCCACGTGTACGGTCAGCTTACGAT------TCTTGCCTTGAGTTACTTGATGATTCAGTGGACGCGCTCACACGCGCTCTTTCC------------------------------------------------------------------TCCGTCGTTGTCGTCTCCGGAGATGAGTCTCATTCCGATGTGATGACGTGGCTTAGCTCTGCGATGACTAACCACGAC------------ACTTGCACTGACGGATTCGATGAAATTGAAGGTCAAGGAGGAGAAGTGAAG---------------------------------------------------------------------------------------------------------------------------------------------------------------------------------------------------------------------------------------------------------------------------------------------------------------------------------------------------------------------------------------------------------------------------------------------------------------------------------------------------------------------------------------------------------------------------------------------------GATCAAGTGATCGGAGCGGTTAAAGATTTGTCG---GAGATGGTGAGTAATTGTTTGGCTATATTCGCCGGAAAAGTTAAG---------------------------------------------------------------------------------------------------------------------------------------------------------------------------------------------------------------------------------------------------------------------------------GATTTATCTGGAGTTCCGGTGGTGAATAATAGGAAGTTACTTGGG------------------------------------------------------------------------------------------------------------------------------------------------------------------ACTGAAGAAACAGAGGAATTACCTAATTGG---------------------------------TTGAAGAGA------------GAAGAC---AGAGAG---CTTCTTGGT---------------------------------------------------------ACTCCAACGTCGGCGATTCAAGCTGAT------------------------------------ATCACGGTGTCGAAAGAC---------------GGT---AGCGGAACG---------TTTAAGACGATCGCGGAGGCGATC---AAGAAAGCC---------------------------CCG------GAGCAT------AGT------------AGCCGACGA------------TTCGTCATCTACGTTAAAGCAGGAAGATAC---GAAGAAGAGAATCTGAAAGTTGGTAGGAAGAAGACAAACTTGATGTTCATCGGG------GACGGCAAGGGTAAAACGGTCATAACCGGTGGGAAAAGTATC---------------------------------------------GCCGATGAT---CTAACT---------ACTTTTCACACCGCCACTTTCGCTGCGACTGGTGCTGGATTTATAGTGAGGGACATGACGTTTGAG------------------------------AAT---------------TACGCCGGA---------CCG------------------------------------GCTAAGCATCAGGCCGTGGCACTCCGTGTTGGTGGAGACCACGCGGTG---------------------GTTTACCGTTGCAACATTATCGGTTACCAA------------GACGCGCTTTACGTACATTCTAACCGACAGTTTTTCCGCGAATGCGAAATTTATGGAACGGTCGATTTTATATTCGGGAATGCGGCTGTGATCTTACAGAGTTGTAACATTTATGCGCGT------------AAACCAATGGCT---CAG---CAG------AAGATTACTATTACGGCTCAGAACCGAAAAGAT---CCGAATCAGAATACGGGGATTTCGATTCATGCTTGTAAGCTACTAGCAACA------CCGGATCTT------GAA---------------GCCTCT------------AAGGGT---AGTTAT------------------------------CCGACGTATCTCGGCCGTCCGTGGAAGTTGTATTCTAGAGTTGTG---TACATGATGTCGGATATGGGTGACCATATTGACCCGCGAGGATGGTTG---GAGTGG------------AAT------GGT---------CCG------------------TTTGCA------------TTGGAC------TCGTTGTACTATGGTGAGTATATGAACAAAGGGTTGGGTTCA------GGA------ATT---GGTCAACGAGTCAAATGGCCTGGTTATCATGTTATTACCTCAACGGTAGAGGCTAGTAAGTTTACGGTG---GCT------------------------CAGTTCATTTCTGGT------TCT---------TCGTGG---TTGCCATCCACC---------GGT------------------------------------------------------------------------------------------------------GTGTCCTTC---TTCTCC------------GGGTTGTCACAA---------------------------------------------------------------------------------------------------------------------------------------------------------------------------------------------------------------------------------------------------------------------------------------------------------------------------------------------------------------------------------------------------------------------------------------------------------------------------------------------------------------------------------------------
gnl|Medtr1|AC134822_12.4 ---------------------ATGGACTTTGATAGACTTGGACCGTCTGATCCTGGTGGCTCCTCCCGTCGATCCACCGCACCTCTAACACCCTCCACCACATCAAATTCCTCTCCTAAAAGCAATAAGAAGCTCATCATGCTGTCCATCCTCGCCGCCGTCTTGATCATCGCTTCCGCCATCTCGGCTGCA------------------------------------------------------------------------------------------CTGATCACCGTGGTCCGGTCTCGTGCTTCATCC---------------------------------------------------------------------------------------------------------------------------------------------------------------------------------------------------------------------------------------------------------------------------------------------------------------------------------------------------------------------------------------------------------------------------------------------------------------------------------------------------------------------------------------------------------------------------------------------------------------AACAATTCAAACCTTCTCCATTCCAAACCAACTCAAGCAATCTCCCGAACCTGCAGCAAAACTAGA------------------------------TACCCTTCACTTTGTATAAACTCTCTCTTAGATTTCCCTGGC------------------------------TCAACCTCAGCTTCTGAGCAAGAACTAGTTCATATCTCATTCAATATGACACACCGTCAC---ATCAGCAAAGCACTCTTCGCCTCCTCAGGTCTC---------------------------------------------TCATATACAGTCGCGAACCCACGAGTTCGTGCTGCATACGAG------GATTGTCTTGAACTAATGGACGAGTCCATGGATGCTATCAGATCATCCATGGACTCTCTCATGACCACG---------------------TCCTCAACTTTATCCAACGACGACGGTGAATCAAGACAATTCTCCAATGTCGCTGGATCAACTGAGGACGTGATGACTTGGCTCAGTGCCGCGTTAACAAACCAAGAC------------ACATGTCTAGAAGGCTTT------------GAAGACACAAGCGGTACCGTTAAG------------------------------------------------------------------------------------------------------------------------------------------------------------------------------------------------------------------------------------------------------------------------------------------------------------------------------------------------------------------------------------------------------------------------------------------------------------------------------------------------------------------------------------------------------------------------------------------------GATCAGATGGTTGGTAACTTAAAAGACTTGTCG---GAACTCGTGAGTAATTCCCTC---GCGATATTTTCCGCGAGTGGAGATAAT---------------------------------------------------------------------------------------------------------------------------------------------------------------------------------------------------------------------------------------------------------------------------GATTTTACTGGTGTGCCGATACAGAACAAGAGAAGATTAATGGGA---------------------------------------------------------------------------------------------------------------------------------------------------------------ATGAGTGATATCTCGCGAGAATTTCCAAAATGG---------------------------------CTTGAGAAA------------CGAGAT---AGGAGA---TTATTGAGT---------------------------------------------------------TTACCGGTATCGGAGATACAAGCCGAT------------------------------------ATTATCGTTTCAAAGAGT---------------GGTGGTAACGGTACG---------GTGAAGACAATCACTGAAGCTATT---AAGAAAGCA---------------------------CCG------GAGCAT------AGT------------CGCCGTAGA------------TTTATAATTTACGTGAGGGCAGGAAGGTAT---GAAGAGAATAATTTAAAGGTGGGAAAGAAGAAAACTAATATTATGTTTATAGGA------GATGGGAGGGGCAAAACTGTCATCACAGGAAAAAGAAGTGTT---------------------------------------------GGAGATGGC---ATGACC---------ACTTTCCACACCGCTTCCTTTGCTGCTAGTGGTCCTGGGTTCATGGCACGTGACATTACATTCGAG------------------------------AAC---------------TACGCCGGA---------CCG------------------------------------GAGAAGCACCAAGCGGTGGCCCTCCGTGTCGGATCCGATCACGCGGTG---------------------GTGTACCGCTGCAACATTGTTGGTTACCAA------------GACGCATGCTATGTACATTCCAACCGTCAATTTTTCCGTGAATGCAACATTTATGGCACGGTAGATTTTATATTTGGAAATGCTGCAGTAGTTTTTCAAAAATGTAACATTTATGCACGT------------AAGCCTATGGCC---CAA---CAA------AAGAACACTATCACAGCTCAAAATAGAAAAGAC---CCGAATCAAAATACGGGTATATCCATTCATGATTGTCGGATCCTACCTGCC------CCGGATCTA------GCC---------------TCATCA------------AAGGGC---AGCATT------------------------------GAAACATATTTGGGTCGTCCATGGAAAATGTATTCTAGGACTGTA---TATATGTTGTCCTATATGGGTGATCATGTGCATCCACATGGATGGTTG---GAATGG------------AAT------GGT---------GAC------------------TTTGCT------------TTAAAA------ACTTTGTATTATGGTGAGTACATGAATTTTGGACCGGGCGCG------GCT------ATC---GGACAACGGGTCAAATGGCCCGGGTATCGGGTCATTACTTCAACTCTGGAGGCCAATAGATATACCGTG---GCC------------------------CAATTCATCTCTGGT------TCT---------TCGTGG---TTACCGTCCACC---------GGA------------------------------------------------------------------------------------------------------GTGGCATTT---TTGGCC------------GGCTTGTCCACTTGA------------------------------------------------------------------------------------------------------------------------------------------------------------------------------------------------------------------------------------------------------------------------------------------------------------------------------------------------------------------------------------------------------------------------------------------------------------------------------------------------------------------------------------------
gnl|Arath7|AT3G49220 ATGGGATACGAAAGGCTCGGACCATCCGGAGCAACTGGTTCGGTCACCACCTCCACTACTACAGCTCCAATCCTTAACCAAGTCTCCACGTCAGAGCAACCGGAGAACAACAACCGAAGAAGCAAAAAGAAGCTTGTCGTATCATCAATCGTCTTAGCCATCTCACTTATCCTCGCCGCCGCGATCTTCGCC------------------------------------------------------------------------------------------GGAGTCAGATCACGTCTCAAGTTAAACCAATCA---------------------------------------------------------------------------------------------------------------------------------------------------------------------------------------------------------------------------------------------------------------------------------------------------------------------------------------------------------------------------------------------------------------------------------------------------------------------------------------------------------------------------------------------------------------------------------------------------------------------GTCCCAGGCCTAGCTCGTAAACCGAGTCAAGCAATCTCTAAAGCTTGTGAGTTAACTCGT------------------------------TTCCCCGAGTTATGCGTTGACTCACTCATGGACTTTCCCGGC---------------------------TCACTCGCCGCTTCCTCCTCTAAAGATCTCATCCACGTGACTGTGAACATGACGCTCCACCAC---TTCAGCCACGCTCTCTACTCCTCTGCTTCCCTC---------------------------------------------TCCTTCGTCGACATGCCGCCACGTGCTCGCTCAGCTTACGAC------TCTTGCGTCGAGCTACTTGACGATTCCGTTGACGCGCTATCACGCGCTCTTTCCTCCGTCGTATCCTCC------------------------------------------------------------------------TCCGCTAAGCCGCAAGATGTTACAACGTGGCTTAGCGCGGCTTTAACAAACCATGAC------------ACGTGTACTGAAGGATTC------------GACGGCGTCGACGACGGTGGAGTGAAG---------------------------------------------------------------------------------------------------------------------------------------------------------------------------------------------------------------------------------------------------------------------------------------------------------------------------------------------------------------------------------------------------------------------------------------------------------------------------------------------------------------------------------------------------------------------------------------------GATCATATGACGGCGGCGTTACAGAATCTTTCT---GAGCTTGTTAGTAACTGTCTT---GCTATATTCTCGGCGAGTCACGACGGT---------------------------------------------------------------------------------------------------------------------------------------------------------------------------------------------------------------------------------------------------------------------------GACGATTTCGCCGGAGTTCCAATACAGAACAGGAGGCTGCTGGGA---------------------------------------------------------------------------------------------------------------------------------------------------------------GTGGAGGAACGAGAAGAGAAATTCCCGAGATGG---------------------------------ATGAGACCA------------AAAGAA---CGCGAG---ATACTGGAA---------------------------------------------------------ATGCCGGTATCTCAGATACAAGCTGAT------------------------------------ATTATCGTATCGAAAGAC---------------GGT---AACGGCACG---------TGCAAAACTATATCGGAAGCTATC---AAGAAAGCT---------------------------CCT------CAGAAC------AGT------------ACTCGCCGG------------ATAATTATCTACGTCAAGGCCGGAAGATAT---GAAGAGAACAACCTCAAGGTCGGTAGGAAAAAAATTAATTTGATGTTCGTTGGA------GATGGCAAGGGTAAAACTGTTATTTCGGGAGGCAAAAGTATA---------------------------------------------TTTGACAAC---ATCACT---------ACTTTCCACACGGCGTCATTTGCTGCGACCGGAGCTGGATTTATTGCAAGGGACATCACATTCGAA------------------------------AAC---------------TGGGCCGGT---------CCA------------------------------------GCGAAGCACCAAGCCGTGGCTCTCCGCATCGGAGCTGACCACGCAGTG---------------------ATCTACCGATGCAATATAATCGGTTACCAA------------GACACACTCTACGTCCATTCAAACCGCCAATTCTTTCGTGAATGCGATATCTACGGTACAGTCGATTTTATCTTTGGTAACGCAGCCGTCGTACTACAAAACTGTAGCATCTACGCACGG------------AAGCCAATGGAT---TTT---CAG------AAAAATACAATCACGGCTCAAAACAGAAAAGAT---CCGAACCAAAACACCGGAATATCAATACATGCGTCTAGGGTTCTTGCAGCA------TCCGATCTC------CAA---------------GCGACA------------AACGGT---AGTACA------------------------------CAGACGTATCTAGGCCGACCTTGGAAGCTATTCTCTAGGACAGTG---TATATGATGTCGTATATCGGTGGTCATGTACACACGAGAGGTTGGCTC---GAGTGG------------AAC------ACA---------ACA------------------TTTGCT------------TTAGAT------ACTTTGTATTATGGAGAGTATTTGAACAGTGGACCTGGGTCG------GGT------CTC---GGGCAACGTGTGAGCTGGCCGGGTTATCGGGTCATCAATTCGACGGCCGAGGCAAACCGGTTCACTGTG---GCA------------------------GAATTTATATACGGT------TCC---------TCGTGG---TTGCCATCGACC---------GGA------------------------------------------------------------------------------------------------------GTTTCGTTC---TTGGCC------------GGATTAAGCATA---------------------------------------------------------------------------------------------------------------------------------------------------------------------------------------------------------------------------------------------------------------------------------------------------------------------------------------------------------------------------------------------------------------------------------------------------------------------------------------------------------------------------------------------
gnl|Medtr1|AC137828_21.4 ------------------------------------ATGGAGTACGGAAGGTTAGGACTATCCGACCCTGGTGGCTCGACACCCTCCCAACCTATAATAAACACTACCAAACCTAGATCTTCAAAGAAGAAGATCATTTTCCTCTCACTCCTCGCCGTGTTACTAATCATCGCCTCCACTATCTCTGCCGCA------------------------------------------------------------------------------------------ATGCTCACCGGAATCCACTCTCACACTACATCC------------------------------------------------------------------------------------------------------------------------------------------------------------------------------------------------------------------------------------------------------------------------------------------------------------------------------------------------------------------------------------------------------------------------------------------------------------------------------------------------------------------------------------------------------------------------------------------------------------GAACCAAAAAACCCTACTCTCCGACGTAATCCAACGCAAGCTATCTCTAACACATGCAGCAAAACTCGT------------------------------TTTCCATCACTCTGCATCAACTACCTCCTCGATTTCCCTGAC------------------------------TCTACTGGTGCATCGGAGAAAGATCTTGTTCACATTTCACTCAACATGACGCTACAGCAT---CTCTCCAAAGCACTATACACCTCCGCCTCTATC------------------------------------------TCCTCCACCGTTGGAATCAACCCCTACATCCGTGCCGCTTACACA------GACTGTCTTGAACTACTAGACAATTCCGTCGACGCTCTTGCTAGAGCACTCACCTCCGCCGTACCTTCC---------------------------------------TCCTCCTCCAACGGTGCTGTTAAGCCTCTTACATCATCTTCCACTGAAGATGTCCTCACGTGGCTGAGTGCTGCGCTCACTAACCAAGAC------------ACGTGCGCTGAGGGTTTT------------GCCGACACTTCCGGCGATGTTAAG------------------------------------------------------------------------------------------------------------------------------------------------------------------------------------------------------------------------------------------------------------------------------------------------------------------------------------------------------------------------------------------------------------------------------------------------------------------------------------------------------------------------------------------------------------------------------------------------GATCAGATGACTAATAACTTGAAAGACTTGTCG---GAGCTTGTGAGTAATTGTTTA---GCCATTTTCTCTGCCGGTGGTGGTGAT---------------------------------------------------------------------------------------------------------------------------------------------------------------------------------------------------------------------------------------------------------------------------GATTTCTCCGGCGTTCCGATAGGGAACAGGAGAAGGTTAATGACA---------------------------------------------------------------------------------------------------------------------------------------------------------------ATGCCAGAACCGGAAGATGATTTTCCGGTATGG---------------------------------TTGAAGAGA------------AGGGAA---AGGAGA---TTGTTGAGT---------------------------------------------------------TTGCCGGTGACGACGATACAAGCTGAT------------------------------------GTGATTGTTTCCAAAGAC---------------GGT---AACGGAACG---------GTGAAAACTATATCGGAAGCTCTT---AAGAAGATA---------------------------CCT------GAATAT------GGT------------AACCGACGA------------TTCATTATCTATATCAAACAAGGAAGGTAC---GAAGAGGACAATTTAAAGGTGGGAAGGAAGAAAACTAATGTTATGATCATAGGA------GACGGAAAGGGAAAGACAGTGATCACAGGGGGGAAAAATGTT---------------------------------------------ATGCAAAAC---TTGACA---------ACATTTCACACTGCTTCCTTTGCTGCTAGTGGTCCAGGTTTTATTGCAAAAGACATGACATTTGAG------------------------------AAC---------------TACGCCGGA---------CCA------------------------------------GCAAAGCACCAAGCGGTGGCCCTCCGTGTCTCATCGGACCATGCGGTG---------------------GTTTACCGTTGCAACGTCATCGGATACCAA------------GACACAATGTACGCACATTCAAATCGTCAATTTTACCGTGAATGTGACATTTACGGTACGGTAGACTTCATATTTGGCAATGCTGCAGTTGTTTTTCAAAACTGTAGCCTCTATGCAAGA------------AAGCCTATGCCC---TAC---CAA------AAAAACACCATCACAGCCCAAAACAGAAAAGAC---CCAAATCAGAACACTGGTATATCCATCCACAACTGTAGGATCCTAGCCACA------CAAGATCTT------GAA---------------GCCTCC------------AAGGGA---AATTTC------------------------------ACAACATATCTTGGCCGTCCATGGAAACTATACTCTAGAACAGTG---TACATGTTATCTTACATGGGAGATCATGTACATCCACGTGGATGGTTA---GAGTGG------------AAT------ACA---------ACA------------------TTTGCT------------TTAGAC------ACTTTGTATTATGGTGAATACATGAATTATGGACCTGGTGGA------GCT------ATT---GGGCAACGTGTAAAGTGGCCTGGGTATCGGGTTATTACATCCACCGTGGAAGCAAATAGATTCACGGTG---GCC------------------------CAATTCATATCGGGG------TCC---------ACTTGG---TTGCCCTCTACT---------GGG------------------------------------------------------------------------------------------------------GTGGCATAT---GTAGCT------------GGCTTATCCACTTGA------------------------------------------------------------------------------------------------------------------------------------------------------------------------------------------------------------------------------------------------------------------------------------------------------------------------------------------------------------------------------------------------------------------------------------------------------------------------------------------------------------------------------------------
gnl|Carpa1|supercontig_3.77 ------------------ATGGGGTACGGCAGACTCGGGCCGTCGGAACCCGGAAGCTTCTCGCCGGAACGCGCCACGTTGCCGTACGAAACACGATCTGGGCCCACCGGGAATGGCAGGAAGAGGAAGCTGATTCTGCTGTCTTTGCTGGCGGTGGCTCTGATCATCGCGTCGGCGGTCTCTGCTACAGTG------------------------------------------------------------------------------------------TTAGTCGGCATGAAGACGGAGGCGTCGGGTCAA---------------------------------------------------------------------------------------------------------------------------------------------------------------------------------------------------------------------------------------------------------------------------------------------------------------------------------------------------------------------------------------------------------------------------------------------------------------------------------------------------------------------------------------------------------------------------------------------------------------CAATCGGGTCAAACCATGACGCGGAAACCTACCCAGGCTATTTCTCGGGCCTGCAGCAAGACCCGA------------------------------TTCCAAGCTCTCTGCGTTGACTCTCTGCTTCAGTTTCCCGGG------------------------------TCGACGACGGCCAGCGAGCAGGACCTGGTTCACATTTCGTTCAACATGACGCTGCAGCAT---TTCAGCAAAGCTCTGTACACCACCTCCGCCATC---------------------------------------------TCGTATGTTCAGATGGAACCTCGGGTTCGCTCCGCCTACGAG------GATTGCCTCGAGCTGTTGGAAGATTCCATAGACGCACTCTTACGTTCTCTTTCCTCCGTTATCCCTTCG------------------------------------------GCCGGCGCCGGAAGTGGAGTTCAGGGCGCCAGGGGGTCCGGACAGGACGTTATGACGTGGCTGAGCGCCGCCCTGACCAACCAAGAC------------ACGTGCACTGATGGGTTC------------AGTGACGTCAGCGGGTCGGTGAAG------------------------------------------------------------------------------------------------------------------------------------------------------------------------------------------------------------------------------------------------------------------------------------------------------------------------------------------------------------------------------------------------------------------------------------------------------------------------------------------------------------------------------------------------------------------------------------------------ACCCAGATGGCGATCCAGCTGAGGGACTTGTCG---GAGCTGGTGAGTAACTGCCTG---GCGATCTTTGCTGCATCCGCCAGTGAT---------------------------------------------------------------------------------------------------------------------------------------------------------------------------------------------------------------------------------------------------------------------------GATTTTTCCGGCGTGCCGATCCAGAACAAAAGGAGGCTGATGGGA------------------------------------------------------------------------------------------------------------------------------------------------------------TCCCATGAGAAGAATGGCAATGAGTTTCCGATATGG---------------------------------CTTAGCCGG------------AAAGAG---CGAGAG---CTGCTTGAT---------------------------------------------------------TTACCGCCGTCGACGATTCAGGCCGAT------------------------------------ATCATCGTGTCTAAGGAC---------------GGC---AATGGAACG---------TATAAAACGATCGCCGAAGCCATC---AAAAAAGCG---------------------------CCG------GAGTAC------AGC------------AGCCGCCGG------------ACGATTATTTACGTAAGGGCAGGAAGATAC---GAGGAGGATAATTTGAAGGTGGGAAGGAAGAAGACGAATCTGATGTTCATTGGA------GATGGGAAGGGTAGAACCGTCATTTCAGGTGGCAGAAACGTG---------------------------------------------TTCCAAAAT---CTCACT---------ACTTTCCACACGGCGTCGTTTGCTGCAACCGGAGCTGGGTTCATAGCAAGGGACATGACCTTTGAG------------------------------AAT---------------TGGGCTGGG---------CCG------------------------------------GCCAAGCACCAGGCGGTCGCCCTCCGTGTAGGCGCGGACCATGCGGTG---------------------GTCTACCGATGCAACATTATCGGTTACCAG------------GATACCCTATACGTCCACTCCAATCGTCAATTTTTCCGCGAATGTGCCATATATGGCACGGTAGATTTTATCTTCGGTAATGCCGCGGTTGTATTACAAAATTGTAGCATCTATGCTCGT------------AAACCCATGGAC---TTA---CAA------AAAAATACGATTACGGCCCAAAATCGCAAGGAC---CCAAACCAAAATACCGGAATTTCGATTCACGCTAGTCGGATACTTGCCACG------CCGGAACTT------GTT---------------GCATCA------------CAAGCT---AATTTC------------------------------CCGACATACCTCGGCCGCCCGTGGAAGACGTTTTCAAGAACGGTG---TACATGTTATCGTACATTGGCGATCACGTCCACTCTCGAGGATGGCTC---GAGTGG------------AAC------GCG---------ACA------------------GCTCCG------------GTCGAT------AAATTGTACTACGGAGAATACATGAATTATGGCCCGGGTGCG------GCT------ATT---GGACAACGAGTGAAATGGCCCGGATATCGAGTGATCACGTCTACGGTGGAGGCGAGCCGGTTCACGGTT---GCC------------------------CAATTTATCTATGGA------TCG---------TCGTGG---TTACCGTCTACC---------GGC------------------------------------------------------------------------------------------------------GTCGCCTTC---TTGGCT------------GGGCTCTCGGTT---------------------------------------------------------------------------------------------------------------------------------------------------------------------------------------------------------------------------------------------------------------------------------------------------------------------------------------------------------------------------------------------------------------------------------------------------------------------------------------------------------------------------------------------
gnl|Poptr1|421719 ------------------------------------------------------------------------------------------------------------------------------------------------TTGATAGCCGCCTCCGCCGCCTCCGCGGCGATCCTCCTCGGGGTCCGA------------------------------------------------------------------------------------------GATAAGGCTTCTGGTCAATCCGACCCGAACAGT---------------------------------------------------------------------------------------------------------------------------------------------------------------------------------------------------------------------------------------------------------------------------------------------------------------------------------------------------------------------------------------------------------------------------------------------------------------------------------------------------------------------------------------------------------------------------------------------------------------------------CTTACTCACCGGAAACCAACCCAGGCTATCTCCAAGGCATGCAGCAAGACTCGG------------------------------TTCCCGGCCCTCTGCGTCAGCTCGCTCCTCGACTTCCCTGGC------------------------------TCAATGACTGCGTCCGAGTCAGACTTGGTTCACATTTCCTTCAACATGACTCTTCTGCAC---TTGGATAAAGCTCTATATCTCTCCTCGGGAATC---------------------------------------------TCCTATGTCAACATGGAGACACATGAACGGTCAGCATTTGAT------GACTGCCTCGAGCTACTGGAAGACTCCATAGACGCCCTCACTCGGTCCCTCTCC---ACCGTCTCACCA------------------------------------------------------------TCCTCCGGCGGTGGTGGATCGCCGGAGGACGTAGTGACGTGGCTGAGCGCAGCGTTGACGAACCAGGAC------------ACATGCAGTGAAGGATTC------------GAAGGAGTTAACGGAACTGTTAAA------------------------------------------------------------------------------------------------------------------------------------------------------------------------------------------------------------------------------------------------------------------------------------------------------------------------------------------------------------------------------------------------------------------------------------------------------------------------------------------------------------------------------------------------------------------------------------------------GATCAGATGACAGAGAAGTTGAAGGATTTGACG---GAGCTGGTCAGTAACTGTTTG---GCGATATTTTCCGCGACTAATGGAGGC---------------------------------------------------------------------------------------------------------------------------------------------------------------------------------------------------------------------------------------------------------------------------GATTTCTCTGGAGTGCCGATACAGAATAAGAGGAGATTAATGACA------------------------------------------------------------------------------------------------------------------------------------------------------GAGGATGGGGACATATCGGAAGAGGACAATTTCCCGAGTTGG---------------------------------TTAGGGAGG------------AGAGAG---AGGAGA---CTATTAGGC---------------------------------------------------------CTGCCTGTATCGGCCATACAAGCCGAT------------------------------------ATTATCGTATCGGGAGAT---------------GGG---AGCGGAACG---------TTCAAGACAATATCGGAGGCGATA---AAAAAGGCG---------------------------CCT------GAGCAC------AGT------------AATCGGCGG------------ACGATAATTTATGTGAGGGCAGGAAGATAT---GTAGAGGATAACTTGAAAGTTGGGAGGAAGAAATGGAATTTGATGTTCATCGGA------GATGGGATGGGAAAGACAATAATTACAGGAAGCAGAAGTGTT---------------------------------------------TTTAACCAC---ATCACC---------ACATTCCACACAGCATCCTTTGCTGCAACAGGAGCTGGTTTTATTGCTCGTGACATGACATTTGAG------------------------------AAC---------------TGGGCTGGT---------CCA------------------------------------GCCAAGCATCAAGCTGTGGCTCTTCGAGTTGGTGCAGACCATGCTGTG---------------------GTCTATAGGTGCAGCATCATTGGTTACCAA------------GACACCCTCTACGTGCACTCAAATCGCCAATTCTACAGGGAATGTGACATTTATGGGACTGTAGATTTCATATTCGGCAATGCTGCAGTTGTGTTACAAAACTGTAGCATTTATGCCCGT------------AAGCCAATGGCC---TCC---CAG------AAAAACACCATCACTGCCCAGAATCGCAAAGAC---CCTAATCAAAATACAGGCATATCAATCCATGCTTGCAAGATCCTTGCCGCG------TCGGACCTC------GCA---------------CCGTCG------------AAAGGC---ACCTTC------------------------------CCGACATATCTCGGCCGTCCATGGAAGCTGTACTCTAGAACTGTG---TACATGTTATCATTCATGGGTGATCACATTCATCCAAGAGGGTGGCTC---GAGTGG------------GAC------GCA---------TCA------------------TTTGCA------------CTGGAC------ACCTTATACTATGGTGAATACATGAATTATGGACCTGGTGCG------GCG------GTC---GGGCAAAGGGTAAAATGGCCCGGGTATCGGGTCATCACATCGACCGTCGAGGCAAATAAATTCACTGTG---GCA------------------------CAGTTTATCTATGGT------TCA---------TCTTGG---TTACCTTCTACA---------GGG------------------------------------------------------------------------------------------------------GTGGCATTT---TTAGCT------------GGACTT---------------------------------------------------------------------------------------------------------------------------------------------------------------------------------------------------------------------------------------------------------------------------------------------------------------------------------------------------------------------------------------------------------------------------------------------------------------------------------------------------------------------------------------------------
[truncated: 1,185,306 more chars]
