# Supplementary material for: Phylogenetic analysis of pectin-related gene families in Physcomitrella patens and nine other plant species yields evolutionary insights into cell walls
Source: BMC Plant Biol. 2014 Mar 26;14:79. doi: 10.1186/1471-2229-14-79 (PMC4108027; doi:10.1186/1471-2229-14-79)
Supplement: Additional file 27 — PMEIfamilyalignment.phy. Phylip gene alignment, .phy. Raw pectin methylesterase inhibitor alignment. Pectin methylesterase inhibitor family alignment file. [file 1471-2229-14-79-S27.zip › PMEIfamilyalignment.phy]

 8 585
gnl|Arath7|AT1G48020 ATGGCTGCGAATCTAAGGAACAATGCGTTCTTGTCTTCT---------CTCATGTTTCTTCTCTTGATCGGTTCATCATACGCAATCACAAGT------TCAGAAATGAGCACAATCTGTGACAAAACCTTAAATCCATCTTTCTGTCTTAAGTTCCTCAATACGAAATTCGCATCGCCT------------AATCTTCAAGCCTTGGCAAAAACCACACTTGATTCTACACAAGCGAGAGCTACACAAACGTTAAAGAAACTCCAATCTATTATCGATGGAGGAGTCGACCCTCGATCTAAGTTAGCTTACAGGTCATGCGTAGATGAATAC------------GAGAGCGCGATTGGAAACCTCGAGGAAGCTTTTGAGCATTTAGCTTCAGGAGATGGTATGGGGATGAACATGAAAGTTTCTGCTGCATTGGATGGAGCTGATACATGTTTAGATGATGTG------------AAGAGATTGAGATCAGTAGATTCTTCGGTTGTGAATAACAGTAAAACAATTAAGAATCTTTGTGGTATTGCTCTTGTTATCTCTAACATGTTACCACGTAAT------
gnl|Arath7|AT3G17220 ------------------ATGGCAGCATACCTGACGAACAGAGTTTTAATGTCTTCTCTGATGTTTTTTGTAATGACTGGTTCTTTGAACGCACAAGTGGCAGACATAAAAGCGATATGTGGAAAAGCGAAAAACCAATCCTTCTGTACGAGCTACATGAAATCCAACCCAAAGACCTCAGGTGCT------GATCTTCAAACGCTTGCAAATATCACATTTGGTTCTGCACAAACAAGTGCATCAGAAGGTTTCAGGAAAATTCAATCTCTAGTCAAGACAGCAACCAACCCCACTATGAAGAAAGCATACACCTCATGTGTACAACATTAT------------AAGAGTGCAATAAGCAGTCTCAATGATGCTAAGCAGAGCCTGGCGTCAGGCGATGGCAAAGGGTTGAACATTAAGGTTTCAGCAGCTATGGAAGGACCTTCAACATGTGAACAAGACATG---------------GCGGATTTCAAAGTTGATCCTTCAGCTGTGAAGAACAGTGGTGATTTTCAGAATATTTGTGGCATTGTACTTGTCATCTCAAACATGATG---------------
gnl|Medtr1|AC124956_7.5 ------------------ATGAATGGGTTAAAAGAGGTG------------------------------------GAAGGAGGAGTTTCCACTAAAGTTGTCGAAGTAAATGTCATTTGCAAAGAAGCCTCAAATCCTTCATATTGCTTAAATCTTCTCAACTCAAAGCCAGGAGGAGCAAAAGGTGTAGTAGATCTTGTTCACCTTGCATATTACACAATTGATGTGCTTAATAACAATTGTACCAACACATTTAACCTATTAAATGAATTGGTTAAA------------------AGTGCAAACTATTATCAAATATGTTCAGATGAATTATCTGGCCCT---GAGAGTGTGAGGTCCAGGATTGGGGATGCAAAATTTAATTTGGATCGCATAAATTATTAT---GTTGCTGGAGATTCAGAAGATATAACGTTTCAAGTTAATGAATGTTTTATTAGTCTG------------CCTCAAGATAAAAAAACCAGCCCTTTACTCGCAAAATATCTTGATGATTTTTAG------------------------------------------------------
gnl|Medtr1|AC174340_13.3 ------------------ATGAGTCGATACTTCTCTCTC---TTGTTGGTGCTTTTTATTCTATGTGTTGCTTCCTCCAATTCAATTTCAGCTAAAGTTGTTGATGTAGATATCATTTGCAAAGAAGCCTCCAATCCTACGTATTGTTCAAATCTTCTCAACTCAAAGTCAGGAGGAGCAAAAGGT---GTAGATCTTGTTGATCTTGCACAATACACAATTGATGTGCTTAATGACAATTCGTCCCGCGCATTTGACCTAATGAAGAACTTGATGGATATTGCTGAAAATGATACGGTAGCAAGCTATTATTATCGTTGTGATTCAGATTTTTTGGATACTGAAAACAGTATCTTATTAAGGCTTAGGGATGCAGAATTAAATTTACACAATGGTAAGTATCCAGCAATGGCGAAAGAGTCAGATGATATTATTCAATACCTTCTTGATTGTATTCATAGTCTG---------------CAAGAACATGAAACCAGCACTTTACTCGCAAAGTATGTTGATGATCTTCGACAAGGTGCTCAAGTTCTTCAAATTATATCAAAATATTTAAATCTTGGAAAATAA
gnl|Medtr1|AC174340_19.3 ------------------ATGAGTCAATATTCTTCTCTC---TTGTTGGTGCTTCTTATTCTATGTGTTGCCTCCTCCAATTCAGTTTCAGCCAAAGTTGTTGATGTAGATGTCATTTGCAGAGAATCCTCCGATCATTCATATTGTTCAAATCTTCTCAACTCAAAGCGAGGTGTA---------------GATCTTGTGAACCTTGCACAATACACAATTGATGTGCTCAATAACAATTGGACCCACGCATATGACCTAATCAGGGACATGACTGAAATTGCTGAGAATGATACCGTAGCAGGCTATTACGATCGTTGTGCAACCGATTTTTCGGATACT---AATAGTATAGCTATTAGCCTTAGGGATGCAAAATCAAATTTAAACATTGGTATGTATCCGGCCATGGTTAAAGAGTCAGTTGATATTATTCATTACCTTCTTGATTGTATTCGTGATCTG---------------CGTAAACATGATACCAGCCCTTTACTCAGGAAGTATGTTGCAAATTTTCAACAAGGTGCTCAAGTTTTTCAAATTATTACAAAATATTTAAATCTTGGAAAATAA
gnl|Medtr1|AC174340_2.3 ------------------ATGAGTCAATATTCTTCTCTC---TTGTTGGTGCTTCTTATTCTATGTGTTGCCTCCTCCAATTCAGTTTCAGCCAAAGTTGTTGATGTAGATCTCATTTGCAGAGAAGCCTCCGATCATTCATATTGTTCAAATCTTCTAAACTCAAAGCGAGGTGTA---------------GATCTTGTGAACCTTGCACAATACACAATTGATGTGCTCAATAACAATTGGACCCACGCATATGACCTAATCAGGGACATGACTGAAATTGCTGAGAATGATACCGTAGCAGGCTATTACGATCGTTGTGAAACCGATTTTTTGGATACT---AATAGTATCGCCTTTAGCCTTAGGGATGCAGAATCAAATTTAAACATTGGTAAGTATCCGGCCATGGTTAAAGAGTCAGTTGATATTATTCATTACCTTCTTGATTGTATTCGTGATCTG---------------CGTAAACATGATACCAGCCCTTTACTCAGAAAGTATGTTGAAAATTTTCAACAAGGTGCTCAAGTTTTTCAAATTATAACAAAATATTTAAATCTTGGAAATTAA
gnl|Medtr1|AC164520_8.3 ------------------ATGGTACGATTCTCAACCCTAACCCTAGTTATTGTTTTTCTTTCCTGTGTTGCATCCTCCTATGCAGCTAAT------GTTGCAGATCCACAAACCATTTGCAAGAAAGCCAAAGATCCATCTTTTTGCTTGAATTTTCTGAAATCAAAGCCCGGTGGTGTTGGCAGA------GATCTCAACAGTTTGTTAAAGTACACCCTTGGTGTGCTTCGTACCGATGTGTCCGGAACAATCTCTTTAATCACGAAACTAATTGCACAAAGTGGCAATGATCTCGAGAAAAAAAACTATTATAAGAGTTGTTTGACTTTTTATGCAGAGGATGAAGGAGCTCTTGGTGAGATTGAGGAAGCACAAGACCTCTTGAACCGTTCTGATTACAATGGTGTTAATGTGCATATCAGTGGTGTCATGAGCGATGTTTATAACTGCGGTACTGGTGAT---------GAACATCCTTATCAAGATACCTCTTCGCTGCCAAAACAAGCCGATGTTGTCAACAATGTTGCTGAGATTATTCTTATTATCTCAAATTTGTTATTAAACCATTAG------
gnl|Medtr1|AC122165_33.3 ------------------ATGGCTCGTTTCTTTTCTCTT------GTGGTGGTGTTTCTTTTATGTGCTTCATTCTCCTGTGTTGCTTCAAACAAAATTGTAGATGTGGATACCATATGTAAAGATGCAATGGATCCTAAATTTTGCTCCACATTGATCAAATCAAAGCCTGGTGCAGAAAGA---------GACCTAGTTAGCCTTGCATCATACACACTTGATGTTGCTCATAGAAATGCGTCCAACATTCTTAAAAGAATAAAGAAGCTAATGGCACAAAGTGGTAGCAATCGCAAACAAGTATTCCTATACAAACGTTGTTTGCATTATTTTGGGAGTAATGTAGGAGTTCTTTATGTGATTGGACAAATTACACAACTCTTGAAGAGCAAAGATTACTTTGATGTGCGTTCAAATGGGAGTTCTATTATAGCTTATGTTGAATATTGTGTTTCTGGGGAGTATCCAGCTGAAGTAGTTCATTTTGATGTCCCTTCATTCCCAAAATATGCTAGGGTTGTTGAAAAGGTTGTTGATGCTCTTATTCTTATATCA------ATTAATTTGCAAAAATAG---
