# Supplementary material for: Phylogenetic analysis of pectin-related gene families in Physcomitrella patens and nine other plant species yields evolutionary insights into cell walls
Source: BMC Plant Biol. 2014 Mar 26;14:79. doi: 10.1186/1471-2229-14-79 (PMC4108027; doi:10.1186/1471-2229-14-79)
Supplement: Additional file 28 — polygalacturonasefamilyalignment.phy. Phylip gene alignment, .phy. Raw polygalacturonase alignment. Polygalacturonase family alignment file. [file 1471-2229-14-79-S28.zip › polygalacturonasefamilyalignment.phy]

 294 4239
gnl|Chlre3|173470 ------------------------------------------------------------------------------------------------------------------------------------------------------------------------------------------------------------------------------------------------------------------------------------------------------------------------------------------------------------------------------------------------------------------------------------------------------------------------------------------------------------------------------------------------------------------------------------------------------------------------------------------------------------------------------------------------------------------------------------------------------------------------------------------------------------------------------------------------------------------------------------------------------------------------------------------------------------------------------------------------------------------------------------------------------------------------------ATGCACCAACAC------------------GAGATACGCGCCACATTG---------------------------------------AGAACCTCGAGGCCATTTAAAGCA------------------------------------------------------------------GGGATGGTCTTGTTTGCGCCGGGGCGGACCTACCTCCTCGGCTCACTGCTCCTGTCGGGCTCG---GTGCAA---------------------------------------------------------------------------------------------CTGGTAGTC------CCCGCTGACACGGTGCTGCAGGCCTCAGCTGAG------CGCTCCAGCTAT---------------GGCCGCACACAGCACACG------------------------------------TGGTACCTGCTCTACTTCCTAGGCTGCCGCAACTGCAGCCTCAGCGGC------GGC------GGCACGGTGCGCGGCTGCGCTGAGGCCTTCATGCCGCCGCAGCTGCCGCCCCAGCCGCAACCGCAAGCGCCGTTGCCGGCAGCAGATGCGGGG------TCGGCCGGCACAGCTGGCTCTGGGCATGTAGAGGACACGAGCGGCATGGACGTGTCGAACTGG------------------------GCCGACCCCTCC---------------TGCCGCGTGCGG---------------------------------------------CGGCAG------------------TGCCGTCCG---CGG------------------------------------------------------------------------CTGGTGGGGCTGGTGGGCTGCGAGCACGTGGCGCTGTCTGACGTGGCGCTGGCCGACAGCGCCTTCTGGACGCTGCACGTGCGCCGCAGCCGACACGTGGAGCTCAGCGGACTGCGCGTGAGCGGCAAC---CGCCGCTTC---CCGAACAACGACGGCATTGACATC---------------------------------------------------------GACGGCTCCGCC---CACGTCACCATCCGCAATTGCACCGTGTCCACTGCC---------------------------------------------------------------------GACGACGCGCACGTGCTGGTGGAGGACTGCGTGCTGCGCTCGAGGTCGGCGGCGGTGAAGTTGGGCAGCGAGAGCCGGGCCGACATGACCAACATCACCTTCCGCCGAGTGCGGAAACGCGCACGC------CACCAGGTT------------------------------------------------------------------------------CTGGACTCCAACCGGGGCCTGGGCATCCAGCTG------CGGGACTGGGGCGACGTCCGGGACGTGGCCTTTGAGGACGTCAGCGTCACCACATCGCGCGTCACGGCCGGCAGGTGGTGGGGCGGCGGCGAGCCCATCTACGTAACCGCCCTGCCGCGACACTTGGACGCCTGG------------------------GGCCGTGTGGGGCAGCTGCGCAACGTCAGCTTCCGCCGAGTCGCCGCCACCGCG---ACCGGC---GGCCTAGTG------------GTCGTGGCGGGCTCA---------------------CCA------------------------GAGAGCGTGGGGATGGCGATGTGGGACGTGGACATTCAGCTGGTGGCACCAGCGCCCGGGCACGGTGCCGAAGGCCAGGCGGGCAGCGAGGACGGCCAGCCGTGGCCGGCA------CCGCCG------------CCG---CCGCCGCGGTCCTGGGTGACGGGCTGGCTGGACTGGTGGTTGGCGCGGCCGCCG------------CCGTGGTGCGTGGAGCTGGTGGCGCGGACCGTGCATGGGCTGCAG------------GCGCGGGGCGTGCGAGTGCGGGTGGTGCATGCGGACGAAGCCAGT---------GGAGAGCTACCGGTGCCGGATGCGTCAGATGCGGGTGCTCCTGGCGCGAGAGGCTACAGG---------CCCGATCACAGCTGGCTGCAGGGGCGCGGGACAGCC---ACCGGCGCTCTGTGGCTCGTCGTGCCGACTGTGATG------------------------------------------------------------CTGGCCGTA------GTGGCCATCACAGCGTGC------ATTGGT------------------GTAGGC---CTGACACAATGGCCGCGTCGCAGGCAGGCAAGGATGCAGCCTCTGCCCACCACGGACAGCGATGAGGGCTTCGGTCTTGTCGCCATGAGCGGTGGCCGTAGCATGGCGGGTGCTGGCAGCAGCGAGGATATAGCTTCTGCGTCTCAGGAGCTTGTGCCT---------------------------------------------------------------------------------------------------------------------------------------------------------------------------------------------------------------------------------------------------------------------------------------------------------------------------------------------------------------------------------------------------------------------------------------------------------------------------------------------------------------------------------------------------------------------------------------------------------------------------------------
gnl|Selmo1|105243 ---------------------------------------------------------------------------------------------------------------------------------------------------------------------------------------------------------------------------------------------------------------------------------------------------------------------------------------------------------------------ATGGGGATTTCTGGCATTGTGATCCTCTTCGCG------------------------------------------------------------GCGATCTTT---------------------------------------------------------------------------------------------------------------------------------CTCTCGTCTCAATCTCAATGCGCGATCTCTAGTAGCAGCGCCAGGAATTTCCCTCTTCTTCTCGATCATGGCCAC---------------------------------------------------------------------------------------------------------------------------------------------------------------------------------------------------------------------------------------------------------------------------------------------------------------------------------------------------------------------------------------AGGTGGGTGTGC------------------AAT---GTGCTGGATTTC---GGCGCCGTGGCGGAT------GGAAAGACG------ATCGATACGTCGGCGATCCAGTCGGCGATCGACTACTGC---------------GCCTGGAAGGCGCGCGCG------------------TCGAGCCTGCATTTTCCTCCAGGG---AAATATCTCACCGGAGCTGTGTTCCTCGCCTCCAAT---ATGGCT---------------------------------------------------------------------------------------------GTGGTCATC------GATCCCGGAGCGATTATCCTTGGCAGCTCCCGG------CAGGAGGATTAT---------------CCGCGCGAGAGGTCGCGC------------------------------------TGGTATGTTCTAGCGGCCGAGAATGCCGTGAATGTGAGCGTCACAGGC------GGG------GGAATCATCGATGGC------------------------------------------------------------------------CGGGGG------CTCGAG------------TTTGTTTCCAGGTTTTGGTCGCGCAAGAACGTTATGGTCAGCTGG---------------------------------------------------AACACG---ACG---------------------------------------------GGTGCGTGC---ATTGGCGATGAATGCCGGCCT---CGC------------------------------------------------------------------------TTGCTAGGATTCGTGAATTGCGAGAACGTTCGCGTGTGGAACATCCATCTAAGGCAGCCAGCTTACTGGAGCCTCCATGTTGCCAACTCGAGCGGGATTTACATCCATGATATCACCCTGTATGGAGAT---TTTAACACG---CCCAACAACGATGGCATCGACATA---------------------------------------------------------GATGGTTCCAAC---AACACGTACATCACAAACTGCCGCTTGGACACCGCC---------------------------------------------------------------------GACGATGGAATT------------------------GTTGTCAAGAGCATC---------GCGGGACCAGTATCTAATGTAAGCGTGACGAACTCCTGGATCAGAAGCAAATCTTGC------------------GCGGTG------------------------------------------------------------------------------------AAGATCGGC---------------AGC------GAAACTTACCATGATCTTGATGGTCTTTACTTCGACAGCATCACTATCGTGGAGTCTCACAGAGGACTT---------------------------------------------------GGAGTACAGTTACGTGAC------------AAA---------------GGGAATATTTTCAATGTAACATTCTCCAATATTGTACTAAGCACTCGCTTGTAC---GACCCTTTA---TGGTGGGGAAGAGCAGAACCAATCTATGTC------------------------------------------ACA---------------------------------------GCTTGTCCTCGG------------------------------------------------------AAC------CTCTCA------------ACGAGTGTGGGCACGATCGACAGCGTCAGGTTTATCAACATTTCCTCTTCAGCA------------------GAAAATGGTATTTTCTTGGCCGGC---TCG---GACGGAGGAGTG------------CTGAATAGATTGGAGCTTTCTAATGTTTCTGTG------AGGCTG---------GGCAGG---------------------ATCACGGACTACCCGGGCGGCCTCCACGATTAT---------AGACCAGGTTGTCAAGGCCTCGTACATCATCGAACT---GCCGGCGTT---------------------------------------------------------------------------------------TTCATGAAG------CACGTACATGAAGTTACT------GTGAAG------------------GACGTG---AACTTGCACTGGGAAAGAAGTGGGGTGGAAGATTGGGATCTGCCTGTGGATTTCGAGCCAAGGACTATCGGACGCCTCTGGATGAGTAACTTCACATCCAGCGCA---------------------------------------------------------------------------------------------------------------------------------------------------------------------------------------------------------------------------------------------------------------------------------------------------------------------------------------------------------------------------------------------------------------------------------------------------------------------------------------------------------------------------------------------------------------------------------------------------------------------------------------------------------------------------------------------
gnl|Selmo1|437695 ------------------------------------------------------------------------------------------------------------------------------------------------------------------------------------------------------------------------------------------------------------------------------------------------------------------------------------------------------------ATGGAACTCTATCGTCATTATGTACATGTACATCTGGTCGTG------------------------------------------------------------TCCCTCCTC---------------------------------------------------------------------------------------------------------------------------------TTTGTCTCTCTCATTTCCTCCAGTGGAGTTCCAAACCCATCTCGA---------------------------------------------------------------------------------------------------------------------------------------------------------------------------------------------------------------------------------------------------------------------------------------------------------------------------------------------------------------------------------------------------------------------CCAGTGCAATGC------------------AAC---GTGAGAGACTAT---GGAGCTCTTGGCAAT------GGATCAACG------CTCGAAACCTCCTCGATCCAGTCGGCAATCAATGCTTGC---------------CACTCTCGCAGCAACAAACTCGGCTCCAAG------AGTGTCGTCTGGGTTCCTCCAGGC---TCCTACCTCACTGGAACACTCTTCCTCAGATCCAAC---ATGACG---------------------------------------------------------------------------------------------CTCCACATC------GACCGTGGCGCCAAGATCTTGGGAAGCTCCAGG------CAGATGGACTAC---------------CCTCCCGAGAAGGATCGA------------------------------------TGGTATGTGATTCTCGCCGAGGGCGTAGAGAATGTGGGGATCACTGGC------GGT------GGCGAGGTCAACGGC------------------------------------------------------------------------CAGAGC------TCCAAG------------TTTGTGGTGAGATATGATCCAAAGAAGAACATCATGACGAGCTGG---------------------------------------------------AACGTC---ACT---------------------------------------------GGGAACTGC---CTAGGCGATGAATGCCGCCCC---AGA------------------------------------------------------------------------TTGGTGGGATTTCTACGCTCGACCAAGATTCGCGTCTGGAACATCGATCTCCGGCAGCCGGCATACTGGTGCTTGCATCTGGTCAACTCAAACTTCATCCACATCCACGACATCTCAATCTTGGGCGAT---TTCGACACG---CCCAACAACGATGGTATCGACATA---------------------------------------------------------GATGGATCCAAC---AACACGGTGATCGAGCGCTGCCGGATTGACACGGGC---------------------------------------------------------------------GACGATGCAATC------------------------TGCCCAAAGACCACG---------TACGGACCGCTCGTCAACCTCACCGTCCGGGACTGCTGGGTACGGACAAAGTCGTGC------------------GGGGTC------------------------------------------------------------------------------------AAGCTCGGC---------------AGC------GCCACCTTCTTCGACTTCCACCACCTTCGATTCTCAAACTTGATCATCGTTGACTCGCATCGCGGACTT---------------------------------------------------GGGATCCAGCTCCGGGAC------------GCC---------------GGGAGCGTCTACGGCGTGATCTTCGCCAACATTGTGGTGTCCACTCGATACTAT---GATCCGTCG---TGGTGGGGGAGAGCCGAGCCGATCTATGTG------------------------------------------ACG---------------------------------------GTGTGTCCCAGA------------------------------------------------------GAC------GAATCC------------ACGCGGGTGGGATCGGTCCACTCGATCGAGTTTCGCAACATCACTGGTCGATCT------------------GAGAATGGGATCTTTCTCGCGGCG---TCTGGGAATGGAGCTGTG------------ATTCACAGCGTGAAACTTGTGGACGTGGATTTG------AAAATC---------GAGAGG---------------TGGACGAGCTATAGCGGAGATGGAGGGATGCAGGACTTT---------AGACCGGGATGCCAGGGTCTTATCTCCCACGACAAGAGATCGGGAATG---------------------------------------------------------------------------------------TTTGTCCAG------AGGGCGCATGCCCTGTCG------CTACAG------------------AACGTC---AGCTTTACGTGGGTGACGAGCAGTGGCGGCGGGGAAGAA---------GCTCCTATTGAATTTGGTTCCAGGACACCGGAGGACAGTATTTCTCTCGTCAACTTTGCGAACGATTTCCTGGCTTCA------------------------------------------------------------------------------------------------------------------------------------------------------------------------------------------------------------------------------------------------------------------------------------------------------------------------------------------------------------------------------------------------------------------------------------------------------------------------------------------------------------------------------------------------------------------------------------------------------------------------------------------------------------------------
gnl|Phypa1|13931 ------------------------------------------------------------------------------------------------------------------------------------------------------------------------------------------------------------------------------------------------------------------------------------------------------------------------------------------------------------------------------------------------------------------------------------------------------------------------------------------------------------------------------------------------------------------------------------------------------------------------------------------------------------------------------------------------------------------------------------------------------------------------------------------------------------------------------------------------------------------------------------------------------------------------------------------------------------------------------------------------------------------------------------------------------------------------------------------------------------------GTGACAAGATTC---GGCGCCACGGGGAAT------GGCAGGGTC------TACGATACGATCCCCATCCAATCTTGCATCGATCATTGC---------------GCTGAGCAA------------GGCGGG---------GGAGTTGTGCACATACCCCCAGGC---ACTTACCTGACAGGCACAATCCACTTGAGGAGCAAC---ATCACG---------------------------------------------------------------------------------------------CTTTGGGTG------GAGGAAGGAGCAACAATCATGGGCAGCACACGC------CAGGAGGATTTT---------------GCCCCCGAGTCGGCAAGA------------------------------------TGGTACACCATTTTGGCTGAGGGCGCCGACAATGTGGAACTCACAGGC------GGT------GGAATCGTTACAGGC------------------------------------------------------------------------CAGGGA------CTAAAT------------TTCGTCGTGGAATTCAAGGAGGAGAAGAATATAATGGTGAGTTGG---------------------------------------------------AATGTG---ACG---------------------------------------------GGAGACTGT---TTAGGAGACGAGTGTCGACCG---AGG------------------------------------------------------------------------TTGGTGGGCTTCATCAACTGCAAGAATGTACACATCTGGAACGTCCGTCTCCAGGAACCAGCATATTGGTGCTTGCATCTCGTCAACTCCGACACGATCTCCATCCACAACGTGTCCATACACGGAGAC---TTCAACTCT---CCAAACACCGACGGCATCGACATC---------------------------------------------------------GAATCCTCCAAC---AACACACTCATCACTCACTGCCATATCGACACCGGA---------------------------------------------------------------------GACGACGCCATT------------------------TGCCCTAAAACAGCG---------GACGGTCCTCTCTGCAACCTCACCGTGACGCACTCCTGGATCCGGACCAAGTCATGC------------------GCGGTG------------------------------------------------------------------------------------AAACTGGGC---------------AGC------AGGACAAACCACGACCTCCGGAATCTCCACTTCGAGCATCTCGTGATCGTGGACTCGCACAGAGGACTT---------------------------------------------------GGGATCCAGCTTCGAGAC------------GAA---------------GGCAACGTCGACAACGTCACATACGCCAACATCCAGATGAGCACGCGCTACTAC---CACCCCTCG---TGGTGGGGGCTAGCGGAGCCGATATACGTA------------------------------------------ACG---------------------------------------GCATGTCCTCGC------------------------------------------------------ACA------CCCAAA------------ACGGTGGTTGGCTCCATCCAGAACATCCATTACATAAACATCACAACCACCTCA------------------GAGAACGGCATCTTCCTATCGAGC---TTA---GGGGGGAGGAAT------------CTCAAAGGGATGAAGTTCAGGAATGTGAATGTA------ACGCTG---------GAGAGA---------------------ACGACGAATTACAGCGGGGGACACCACGATTAC---------CGGCCAGGGTGCGAGGGGATGGTGCCGCACCGGATG---TCGGCGACG---------------------------------------------------------------------------------------TTTCTGGAG------AACGTGGACGATTTGAGA------ATGCAG------------------GGCGTG---ATTGTGCGATGGAAGACGGCGCGTGTGTGGGATTGGGGCCTCCCGTTCGATTTTGCTGCAGGGACT------------------------------------------------------------------------------------------------------------------------------------------------------------------------------------------------------------------------------------------------------------------------------------------------------------------------------------------------------------------------------------------------------------------------------------------------------------------------------------------------------------------------------------------------------------------------------------------------------------------------------------------------------------------------------------------------------------------------------------
gnl|Phypa1|199574 ---------------------------------------------------------------------------------------------------------------------------------------------------------------------------------------------------------------------------------------------------------------------------------------------------------------------------------------------------------------------------------ATGAAGAATAGTTTCTCCCTG------------------------------------------------------------GCGGCATCA---------------------------------------------------------------------------------------------------------------------------------CTCCCTTTCGAAATTCGGCCCAGCTTCCAGGCTTTG------------------------------------------------------------------------------------------------------------------------------------------------------------------------------------------------------------------------------------------------------------------------------------------------------------------------------------------------------------------------------------------------------------------------------AAGGCGGAATTCGAGGATGGCCGGTTTGTGTGCAGAGTGTCGGACTTC---GGCGCCACGGGAAAT------GGCGAGGTT------TATGATACCAGCGCCATACAGTCTAGTATTGATTATTGC---------------GCCAACCAG------------GGTGGG---------GGAGTAGTGTACGTTTCTCCGGGG---GAGAACCTGACGGGCACACTCTACTTGAAGAGTAAC---ATCACG---------------------------------------------------------------------------------------------TTATGGGTG------GACAAAGGGGCAACAATTGTGGGCAGCGCACGG------CAGGAAGATTTT---------------CTCGCTCACTGGACAAGA------------------------------------TGGTACACCATTCTGGCCGAAGATGCCGAGAATGTAGAGCTCACAGGC------GGT------GGCATCGTAACAGGG------------------------------------------------------------------------CAGGGG------TTGAAG------------TTTGTTGTGGAATTCAAGGAGGAGAAGAATATCATGGTGAGCTGG---------------------------------------------------AATGTG---ACG---------------------------------------------GGTGATTGT---GTCGGGGACGAGTGCCGGCCG---CGC------------------------------------------------------------------------TTAGTGGGCTTTATTAACTGCAAGAATGTGCACATTTGGAATGTATTTCTCCGCGAACCAGCATATTGGTGCTTGCATATTGTGAAATCAAACATTATTTCGATACACGATGTGTCCATGCATGGCGAT---TTCAATTCC---CCGAATACGGATGGCATTGACATC---------------------------------------------------------GACTCTTCTAAT---AACACAGTGATCAAGGATTGCCATATCGACACTGGT---------------------------------------------------------------------GATGATGCCATA------------------------TGCTCTAAATCAGAG---------CTTGGTCCTCTTTACAATTTGACAGTGACTAATTGCTGGATCCGAACCAAATCATGT------------------GCCGTG------------------------------------------------------------------------------------AAGTTGGGT---------------AGT------ATGACCAATTTCAATCTTGGTAATCTACACTTCGAGCAGCTTGTGATAGTGGATTCACACAGAGGGCTA---------------------------------------------------GGGATTCAACTCCGAGAC------------TCA---------------GGCAATATCAACAATGTCACTTATGCCAACATCCAGATGAGCACACGTTACTAT---CACCCTTCA---TGGTGGGGTCTCGCAGAGCCTATTTACGTA------------------------------------------TCT---------------------------------------GCATGCCCTCGG------------------------------------------------------ACG------CCAGAC------------ACTGTGTTGGGCTCTGTCAACAACGTGCACTATATGAATATCACGACCACCTCA------------------GAGAATGGCATTTTTCTATCAGGA---TTG---GAAGAAAGTTTT------------TTGAAGGGATTACATTTCAGGAACGTCAAAATG------ACGCTT---------GCAAGG---------------------TCGACAAATTTTACAGGAGGTTATCACGACTAC---------CGACCTGGATGTCAAGGTCTGGTGACTCATCGAATG---TCAGGTTTG---------------------------------------------------------------------------------------TTTATGGAG------TATGTTAAGGATATCTGG------ATGCAG------------------GAGGTA---TTTGTGCAGTGGAAGGGGTCTAATGTGTCAGATTGGGGATTGCCAATCGATTTCACTCCCTCTACTGTAGGTAATATGCACTTGATGAACTATGAGAATACGTATACTGTT---------------------------------------------------------------------------------------------------------------------------------------------------------------------------------------------------------------------------------------------------------------------------------------------------------------------------------------------------------------------------------------------------------------------------------------------------------------------------------------------------------------------------------------------------------------------------------------------------------------------------------------------------------------------------------------
gnl|Orysa5|Os09g31270 ---------------------------------------------------------------------------------------------------------------------------------------------------------------------------------------------------------------------------------------------------------------------------------------------------------------------------------------------------------------------------------ATGGCGTCCCCGCTGCTGCTG---------------------------------------CTGCTTCCGCTCGCCGTCTCGTCCCTTCTG---------------------------------------------------------------------------------------------------------------------------------CTGCCGTTCGCGGCGGCC------------------------------------------------------------------------------------------------------------------------------------------------------------------------------------------------------------------------------------------------------------------------------------------------------------------------------------------------------------------------------------------------------------------------------------------------GCGCGCGTCTTC------------------TCC---GTCGCGGACTAC---GGCGCGGCGGGCGAC------GGCGCGCGG------TACGACACGGGGGCCATCCAGGCGGCCGTCGACGCGTGC---------------GCGGCGGCG------------GGGGGC---------GGGCGCGTCCTCCTCCCGGCGCCGGGGGACTACCTGACGGCGACCGTCCACCTCCGCTCGCGG------------------------------------------------------------------------------------------------------GTGGTGCTCGACGTCGCCCCCGGGGCGCGGCTGCTGGGCGGGACCAGG------CAGGCGGACTAC---------------CCTCCCGAGTCCCGCCGC------------------------------------TGGTACGTCGTCCTCGCCGAGAACACCACCGGCGCCGGGGTCACCGGC------GGC------GGCGAGATCAACGGC------------------------------------------------------------------------CAGGGC------GGGGCA------------TTCGTGGTCACCCCCAACCCGCAGAAGAACATCATGGTGAGCTGG---------------------------------------------------AACGCC---ACC---------------------------------------------GGCGACTGC---GAGGGCGACGAGTGCCGCCCG---CGG------------------------------------------------------------------------CTCGTCGGATTCATCGACTCCAAGGACGTCACGATCCACGACATCACCCTCAACCAGCCTGCCTACTGGTGTCTGCATATTGTCAGGTGTGACAATACAATGATCCACAATGTGTCGATATATGGGGAT---TTTGACACT---CCCAACAACGACGGCATCGACATT---------------------------------------------------------GAGGATTCAAAC---AACACGGCCATCACTCATTGCCACATAGACACCGGA---------------------------------------------------------------------GACGATGCGATA------------------------TGCCCCAAATCAACC---------ACAGGTCCTGTTTACAACTTGACGGCAACAAACTGCTGGATACGGACTAAATCTTGC------------------GCTATC------------------------------------------------------------------------------------AAGTTTGGC---------------AGC------GCTAGCTTCTTTGACTTCAAGAAGCTGGTATTTGACAACATTACAATAGTTGATTCACATAGAGGACTT---------------------------------------------------GGGATGCAGATTAGAGAT------GGA---------------------GGAAATGTGAGCGATGTGGTGTTCTCAAACATCAAAATGAGCACCAGGTACTAC---CATCCTTTA---TGGTGGGGGAGAGCTGAACCGATCTACATC------------------------------------------ACC---------------------------------------ACATGTCCAAGG------------------------------------------------------CAC------CCAGAT------------TCCAAAGAAGGCACCATTTCAGACATTCAGTTCATCAACATCTCATCGGTATCA------------------GAAAACGGAGTATTCTTGGCTGGA---TCG---AAGCACGGGCTG------------CTTCGCAACCTGAAGTTCAAGAATGTCGACCTA------ACCTAC---------AAGAGA---------------------TGGACAAACTACTCGGGAGGGCTGTATGATTAC---------AGGCCTGGATGCCAAAAGATGGTGAAGCACCGAACC---GGTGGTATG---------------------------------------------------------------------------------------ATGCTGGAG------CACATCTCTGGCCTTGAG------ATCGAC------------------AATGTG---AGGATGAGATGGTCAAGAGGAAGCCTCAAAGGCTGGGATGTTGATCCTCTCCTCTTCCAGCCATCGACAGTCGACAAGCTGTCATTCCATGACTGGCAATCGCTGGCTGTCAGTAGG---------------------------------------------------------------------------------------------------------------------------------------------------------------------------------------------------------------------------------------------------------------------------------------------------------------------------------------------------------------------------------------------------------------------------------------------------------------------------------------------------------------------------------------------------------------------------------------------------------------------------------------------------------------------------------
gnl|Sorbi1|Sb02g028280.1 ---------------------------------------------------------------------------------------------------------------------------------------------------------------------------------------------------------------------------------------------------------------------------------------------------------------------------------------------------------------ATGGCTTCTCCGCCGCTTCAGCTCGCCGCCGCGCCCTTG---------------------------------------CTGCTGCTGCTG---------CTGCTGCTG---------------------------------------------------------------------------------------------------------------------------------CTAGTAGTGGTGCCGGGCACAGGGTCC---------------------------------------------------------------------------------------------------------------------------------------------------------------------------------------------------------------------------------------------------------------------------------------------------------------------------------------------------------------------------------------------------------------------------------------AGCCGCGTCTTT------------------TCG---GTGGCCGACTAT---GGTGCGGCGGGCGAT------GGGTCCCAT------TACGACACGGCGGCGATTCAGGCCACTGTAGACGCCTGC---------------GCGGCGGCG------------GGCGGG---------GGCCGCGTCCTTCTCCCAGCGCCGGGCGACTACCTGACAGCGACCGTCCACCTCCGCTCGCGG------------------------------------------------------------------------------------------------------GTGGTGCTGGATGTGCCCCCCGGCGCGCGGCTTCTGGGCGGGACCAGG------CAGGCGGACTAC---------------CCGCCCGAGTCGCGCCGG------------------------------------TGGTACGTCGTACTGGCCGAGAACACCACGGGCGCCGGCGTCACGGGG------GGC------GGCGAGATCAACGGC------------------------------------------------------------------------CAGGGC------GGGGCG------------TTCGTGGTCACGCCCAGCGAGGTGAAGAACGTCATGGTGAGCTGG---------------------------------------------------AACGCC---ACC---------------------------------------------GGCGACTGC---CTGGGCGATGAGTGCCGGCCG---CGG------------------------------------------------------------------------CTTGTTGGCTTCATTGACTCCAAGGATGTTAAGATCCACGACATCACACTCAACAAACCCGCCTACTGGTGTCTTCACCTTGTCAGATGTGACAACACTGTCATCCACAATGTGTCCATATTTGGAGAT---TTGAACAGT---CCCAACAATGATGGCATTGACATT---------------------------------------------------------GAGGATTCTAAC---AACACTGTCATAACTGATTGCCACATAGACACGGGA---------------------------------------------------------------------GACGATGCTATA------------------------TGCCCAAAGTCGACC---------ACTGGACCGGTTTACAACTTGACGGCAACAAACTCTTGGATCCGGACTAAATCTTGT------------------GCAATC------------------------------------------------------------------------------------AAGTTTGGA---------------AGT------GCAAGCTTCTTTGACTTCAAAAGGCTGGTTTTCGACAATATTACAATAGTTGATGCACATCGAGGACTT---------------------------------------------------GGGATGCAGATCCGGGAT------------GGA---------------GGGAATGTGAGTGATGTCATGTTTTCAAACATTAAAATGAGCACCAGGTACTAC---CATCCTTTA---TGGTGGGGCAGAGCCGAGCCAATCTACATC------------------------------------------ACA---------------------------------------ACTTGCCCAAGG------------------------------------------------------CAC------CCAGAT------------TCAAAAGAAGGCACCATTTCAGACATAAGATTCATCAACATCTCATCGGTATCA------------------GAAAATGGTATTTTTCTGGCTGGA---TCG---AAGCACGGGCTG------------CTCCGCAACCTGAAATTCAAGAACATAGACCTT------ACCTAT---------AAGCGG---------------------TGGACAAACTACACAGGGGGGCTCTATGATTAC---------AGGCCTGGGTGCCAGAAGATGGTGAAGCACAAGACT---GGTGGCATG---------------------------------------------------------------------------------------ATGCTGGAG------CATATCTCCGGCCTGGAG------ATTGAC------------------AACGTG---AGGATGAGATGGGCAAGAGGAAGCCTGAAGGGCTGGAACGTTAACCCTATCCTCTTCCGTCCGTCAACCATTGACAAACTGTCTTTTCATGACTGGCAGTCAGTGGATGTTCAG------------------------------------------------------------------------------------------------------------------------------------------------------------------------------------------------------------------------------------------------------------------------------------------------------------------------------------------------------------------------------------------------------------------------------------------------------------------------------------------------------------------------------------------------------------------------------------------------------------------------------------------------------------------------------------
gnl|Medtr1|AC141114_29.4 ------------------------------------------------------------------------------------------------------------------------------------------------------------------------------------------------------------------------------------------------------------------------------------------------------------------------------ATGTATCTGTGTATGCTTAATTCTCAAAGTCCAGAGATGGAAAAACCACCACTACTCTTCAACTTCAAAATC------------------------------------------------------------ATCTTACTC---------------------------------------------------------------------------------------------------------------------------------CTTCTCACCCAATCACTCCTCACCACATCATCACACTCTCTAAACCCCACC---------------------------------------------------------------------------------------------------------------------------------------------------------------------------------------------------------------------------------------------------------------------------------------------------------------------------------------------------------------------------------------------------------------ACCGTCACCTTC------------------TCC---GTCACCGAATAC---GGAGCAATCGGCGAC------GGCATCCAC------TACGATACCGTATCAATCCAAACCGCCATAGACTCCTGC---------------CCTTACTCTATCCCC---------------------TGCCGCATCACTTTCCCATCTCCCGGTAACTACCTAACCGCAACCATATTCCTTCGATCCGGC------------------------------------------------------------------------------------------------------GTCGTCCTCAACGTCGAACCCGGCGCCACCATCCTCGGCGGACCGAGA------CAAAAAGATTAC---------------CCGAAGGAGTCTTCGAGG------------------------------------TGGTACGTGGTGTTGGCAGAGAACGCGACGGATGTGGGGATTGCTGGC------GGA------GGTGTGGTGGATGGA------------------------------------------------------------------------CAGGCG------GAGAAA------------TTTGTGGTGAGATATAATGAAAGAAAGAATGTAATGGTGAGCTGG---------------------------------------------------AATCAG---ACT---------------------------------------------GGGGATTGT---TTGGGTGATGAATGTAGACCT---AGA------------------------------------------------------------------------TTAATTGGTTTTCTTGGTTGCAAGAATGTTAAAGTCTTCAATGTTACTCTTAATCAACCTGCTTATTGGTGCTTACACTTGGTAAGAAGTGAAAACATAACCATTCAGGATATTGCAATTTATGGAGAT---TTGAATATA---CCAAATAATGATGGGATTGACATT---------------------------------------------------------GAGGACTCAAAC---AACACTGTAATCACTCGATGCCACATTGATACAGGG---------------------------------------------------------------------GATGATGCAATC------------------------TGTCCAAAATCATCC---------ACTGGTCCTGTTCACAACTTAACAGTCACTAACAGTTGGATTCGATCCAAATCTTCT------------------GCAATC------------------------------------------------------------------------------------AAATTTGGC---------------AGT------GCTAGTTGGTTTGAATTCAAGCATTTTGTCTTTGACAATATCACCATTGTTGATTCTCATAGAGGGCTT---------------------------------------------------GCATTCCAGATTCGTGAT------GGA---------------------GGAAATGTAAGTGACATTGTCTTCTCAAACATAAAAATAAGCACAAGATACTAT---GATCCGTTA---TGGTGGGGGAGAGCAGAGCCTATCTATGTC------------------------------------------ACA---------------------------------------ACTTGCCCAAGA------------------------------------------------------GAT------TCAACC------------TCAAAGGAGGCATCAATCTCAAATGTTCATTTCATCAACATTACAGCAAATTCT------------------GAAAATGGAATCTTCCTCTCTGGT---TCA---AAGAGAGGATTG------------TTAAGAAACTTGAGCTTCATCAACATGAATATC------ACTTAC---------AGAAGG---------------------TTCACCAGTTATGCTGGTGGGTTCTTTGACTAT---------AGGCCAGGATGCCAAGAATTGGTTAAACATAAGACT---GCAGGGATA---------------------------------------------------------------------------------------ATGATGGAG------CACATTGAAGGTCTTGAG------GTTAGA------------------AATGTA---GAAATGAGATGGGAAAAAAATGATCTTGAGCAGTGGAATAATCCTATGGAGTTCAAACCATCTACTGTGAATAACATTCATTTCTCTAATTTTAATTCTGTAGTGTATTCAAATAGCAAATCAAGTCAATAA------------------------------------------------------------------------------------------------------------------------------------------------------------------------------------------------------------------------------------------------------------------------------------------------------------------------------------------------------------------------------------------------------------------------------------------------------------------------------------------------------------------------------------------------------------------------------------------------------------------------------------------------------------------
gnl|Arath7|AT3G57790 ------------------------------------------------------------------------------------------------------------------------------------------------------------------------------------------------------------------------------------------------------------------------------------------------------------------------------------------------------------------------------ATGATGGGAAGCATATTATTGTTA------------------------------------------------------------CTATTATTC---------------------------------------------------------------------------------------------------------------------------------TTTTCTCTGGTCCAATCACGTTCAGACACGTCATATTCAAAAATTCAACTTCCCGGCGAT------------------------------------------------------------------------------------------------------------------------------------------------------------------------------------------------------------------------------------------------------------------------------------------------------------------------------------------------------------------------------------------------------TCTCTGACCCTC------------------TCC---GTTACCGATTTC---GGTGCTACCGGCGAT------GGTATCAAC------TACGATACTTCTGCGATTCAGTCAACCATTGACGCCTGCAATCGTCACTACACATCTTTTTCTTCCATC---------------------TGCCGCGTCGTTTTCCCTTCCGGC---AACTATTTGACCGCTAAGCTCCATCTCCGATCTGGC------------------------------------------------------------------------------------------------------GTCATTCTCGATGTGACGGAGAACGCCGTGCTTCTCGGTGGACCGAGA------ATCGAGGATTAT------------TATCCGGCGGAGACTTCGTCGGAT---------------------------------TGGTACGTGGTGGTGGCGAATAACGCTACGGATGTTGGAATCACTGGC------GGA------GGAGCGATTGATGGC------------------------------------------------------------------------CAAGGA------TCGAAG------------TTCGTGGTCAGATTCGACGAGAAGAAGAACGTGATGGTGAGCTGG---------------------------------------------------AACCAA---ACC---------------------------------------------GGAGCTTGC---TTGGGTGATGAGTGTAGACCC---AGG------------------------------------------------------------------------CTTGTTGGATTCGTTGATTCTATAAACGTTGAGATCTGGAACATCACACTACGAGAGCCTGCGTATTGGTGTTTGCACATTGTGAGATGTGAGAACACATCAGTCCATGATGTATCGATCCTTGGGGAC---TTCAATACT---CCAAATAACGATGGAATCGACATT---------------------------------------------------------GAAGATTCCAAC---AACACTGTTATAACTCGGTGTCATATCGATACTGGA---------------------------------------------------------------------GATGATGCAATC------------------------TGTCCCAAGACTTAC---------ACTGGTCCACTTTACAACTTAACCGCTACAGACTGTTGGATCCGGACCAAATCCTCA------------------GCCATT------------------------------------------------------------------------------------AAACTCGGT---------------AGT------GCGAGCTGGTTTGATTTCAAAGGTCTTGTCTTTGATAACATCACTATTTTTGAATCTCACAGAGGACTT---------------------------------------------------GGCATGCAAATACGCGAT------GGA---------------------GGAAATGTGAGTGACGTTACATTTTCAAACATAAACATTAGTACAAGATACTAC---GATCCTTCT---TGGTGGGGAAGAGCAGAACCAATCTATATA------------------------------------------ACA---------------------------------------ACTTGCCCTCGT------------------------------------------------------GAC------TCATCT------------GCAAAGGAAGGCTCAATCTCGAATCTCCTATTCGTAAACATAACAATCGATTCC------------------GAAAACGGAGTCTTTTTATCAGGT---TCA---CCAAACGGACTA------------CTCTCAGATATAAAGTTCAAGAACATGAACCTT------ACTTTC---------AGAAGA---------------------TGGAGTAATTACAGTGCAGGGCTTGTGGACTAT---------AGACCTGGATGTCAAGGTCTAGTGAACCATAGAGCCACGTCTGGAATC---------------------------------------------------------------------------------------ATTATGGAG------CATGTGAACGGGTTTCGC------GTTGAG------------------AATGTT---GACCTGAAATGGTCAGATGATGATGATGTGAATGCTGCTTGGAATGTTCCTCTCGAATTTAGACCTTCCACTGTGAATAATGTCTCGTTTGTTGGTTTCACTTCTGGTCTTTACACGAAATTGTTTGAGTCTGATTACGTTATGGTTGGTGAAAACAACATTGCTTTTGCT---------------------------------------------------------------------------------------------------------------------------------------------------------------------------------------------------------------------------------------------------------------------------------------------------------------------------------------------------------------------------------------------------------------------------------------------------------------------------------------------------------------------------------------------------------------------------------------------------------------------------
gnl|Vitvi1|GSVIVP00025529001 ------------------------------------------------------------------------------------------------------------------------------------------------------------------------------------------------------------------------------------------------------------------------------------------------------------------------------------------------------------------------------------------------------------------------------------------------------------------------------------------------------------------------------------------------------------------------------------------------------------------------------------------------------------------------------------------------------------------------------------------------------------------------------------------------------------------------------------------------------------------------------------------------------------------------------------------------------------------------------------------------------------------------------------------------------------------------------------------------------------------------------------------------------------------------------------------------------------------------------------------------------------------------------------------------------------------------------------------------------------------------------------------------------------------------------------------------------------------------------------------------------------------------------------------------------------------------------------------------------------------------------------------------------------------------------------------------------------------------------------------------------------------------------------------------ATGGTGAGTTGG---------------------------------------------------AACGAG---ACT---------------------------------------------GGAGCTTGC---TTGGGAGATGAGTGTAGGCCG---AGA------------------------------------------------------------------------CTCGTAGGATTTCTTGGTTGCAGGAATGTTAGGGTTTGGAATATCCGCTTGAATGAACCGGCCTACTGGTGCCTGCACTTGGTAGGGTGTAATAACACATCAATTCATGATGTTTCCATTTATGGAGAC---TTCAATACC---CCAAACAATGATGGGATAGATATA---------------------------------------------------------GAGGATTCAAAT---AACACAGTCATCACTAGATGCAGCATTAGCACAGGA---------------------------------------------------------------------GATGACTCCATC------------------------TGTCCAAAGACATCC---------AATGGTCCACTCTATAACTTAACGGTCACAAACTGTTGGCTTCGAAGTAGATCCTCA------------------GCAATC------------------------------------------------------------------------------------AAACTTGGC---------------AGT------GGTAGTTTTTATGATTTCAAGGGTCTGGTGTTTGACAATATCACCATTGATGATTCCCATAGAGGACTT---------------------------------------------------GGAATGCAGATACGTGAT------------GGA---------------GGAGATGTTAGTGATGTTACCTTCTCCAACATGAACATCAAAACTAGATACTAC---GAGCCAGTATTATGGTGGGGAAGAGCAGAGCCAATCTACATC------------------------------------------ACA---------------------------------------ACCTGCCCACGA------------------------------------------------------GAC------TCCAAC------------TCAAAAGAAGGTTCCATCTCAAACATACGCTTTATCAACATCTCTGCAACTTCT------------------GAAAATGGCGTCTTCTTGTCGGGT---TCC---AAAGCTGGACTC------------CTCAGCAACTTGAGATTCCAGAATGTGAATTTC------ACTTAC---------AGAAGA---------------------TGGACCAATTTTCCAGATGATTTAGTAGACTAC---------AGACCAGGATGCCGGGGACTTGTCAAACACAGCCCA---GCCGGTATG---------------------------------------------------------------------------------------ATCATGGAA------CACATTGATGGTTTGGAG------CTGGAA------------------AACGTT---AATATGAGATGGTCTGGTGTTATCCAA---AACAAGAGGTGGAAC---AACCCTCTAGACTTCCTGCCTTCAACTGTG---AATAACATTTCTTTCCTTAATTTCCAATCTGGTTCCGATTCAGTGAGGGAGATCAGAGCCCCGAGGGAAGGATCTATAGTT------------------------------------------------------------------------------------------------------------------------------------------------------------------------------------------------------------------------------------------------------------------------------------------------------------------------------------------------------------------------------------------------------------------------------------------------------------------------------------------------------------------------------------------------------------------------------------------------------------------------------------
gnl|Poptr1|255709 ------------------------------------------------------------------------------------------------------------------------------------------------------------------------------------------------------------------------------------------------------------------------------------------------------------------------------------------------------------------------------------------------------------------------------------------------------ACC---------AGAATCCAA---------------------------------------------------------------------------------------------------------------------------------CTCCCCCACCCAACT---------------------------------------------------------------------------------------------------------------------------------------------------------------------------------------------------------------------------------------------------------------------------------------------------------------------------------------------------------------------------------------------------------------------------------------------------CCCACCACCCTC------------------TCC---GTCACCGACTTC---GGTGCCATCGGAGAC------GGCATCCAC------TACGACACAGAAGCCATTCAATCAACCATTAACTCCTGT---------------CCCACCACCCCACCAACCAAAGCA------------TGTCACGTCAACTTCCCACCTGGG---ATCTACCTAACAGCAACCATCCACTTAAAATCCAAC------------------------------------------------------------------------------------------------------GTTGTTCTAAACATCCAAGAAGGAGCAACCTTGCTAGGCGGCACAAAA------CTGGAGGACTAC---------------CCAAAAGAGTTTAACAGA------------------------------------TGGTATGTTGTTTTAGCAGAGAACGCGAGTGATGTAGGGATAACTGGA------GGT------GGGGTTGTTGATGGT------------------------------------------------------------------------CAAGGA------TTGAAG------------TTTGTTAAGAGGTTTAATGAGAGAAAGAATGTGATGGTGAGTTGG---------------------------------------------------AATTCT---ACT---------------------------------------------GGGGCTTGC---TTGGGTGATGAGTGTAGGCCA---AGA------------------------------------------------------------------------CTGGTTGGCTTCATTGGATGTACAAACGTCAAGGTTTGGAATGTTAGGTTAAGTGAGCCAGCTTATTGGTGTTTGCACATAGTACAGTGCCTTAATACACACATTTCTGACGTTTCCATATATGGTGAC---TTTAATTCA---CCTAATAATGATGGGATAGATATA---------------------------------------------------------GAGGATTCTAAT---AATACACTTATTACAAGATGTCATATCGACACCGGA---------------------------------------------------------------------GATGATGCTATT------------------------TGTCCGAAGACATAC---------ACCGGTCCGATTTATAATTTGACTGCTACAGACTGTTGGATTCGAACAAAATCTTCA------------------GCGATC------------------------------------------------------------------------------------AAGCTTGGT---------------AGT------GCTAGCTGGTTTGAGTTCAAGGGTCTGGTGTTTGACAATATCACTATTGTAGATTCTCATAGAGGATTG---------------------------------------------------GGACTGCAGATACGTGAT------------GGA---------------GGAAATGTAAGTGACATCACCTTCTCAAACATAAATATTAGCACAAGATACTAT---GATCCATCA---TGGTGGGGTAGAGCAGAGCCTATTTATGTG------------------------------------------ACA---------------------------------------ACCTGTCCGCGA---------------------------------------------------CACTCA------AGTTCA------------AAA---GAGGGCTCAATATCTAATCTACAATTCATCAACATAACGACGAATTCT------------------GAAAATGGTGTATTCTTGTCAGGC---TCT---AAAGGTGGCCTG------------CTGAGCAATCTGAGATTCATCAACATGAATCTG------ACTTTC---------AGAAGA---------------------TGGACAACTTATCCAGGTGGCTTGGTAGACTAC---------AGACCTGGATGCCAGGGTCTTGTTAATCACAGTGCA---GCCGGGATT---------------------------------------------------------------------------------------ATCATGGAA------CATATCGAGGGCTTCGAG------GTTGAG------------------AACGTA---AATATGAGATGGTCTGATTATCAAAATGAGCCGTGGGATAATCCCTTGGATTTCAGACCTTCGACTGTGAATAACATTTCTTTTCTCAATTTCCATTCTGCTTTGTATAAACAAATG---------------------------------------------------------------------------------------------------------------------------------------------------------------------------------------------------------------------------------------------------------------------------------------------------------------------------------------------------------------------------------------------------------------------------------------------------------------------------------------------------------------------------------------------------------------------------------------------------------------------------------------------------------------------------------
gnl|Phypa1|163808 ------------------------------------------------------------------------------------------------------------------------------------------------------------------------------------------------------------------------------------------------------------------------------------------------------------------------------------------------------------------------ATGTCCTGGGCTTTATCGTTCTCGTTGGTT------------------------------------------------------------------------------------------------------------------------------------------------------------------------------------------------------TTCTTCTGGCAAGTGAATTACAGGAACCGCCATGGCCTACCTCCACCTCCACCAATCCCCAACCTTCGC---------------------------------------------------------------------------------------------------------------------------------------------------------------------------------------------------------------------------------------------------------------------------------------------------------------------------------------------------------------------------------------------CCTCATGTCTTT------------------AAT---CTGACAGACTTT---GGAGCTGTAGGTGAT------GGTTACAGT------GTCAACACCCGATGCTTTGAAGACGCCATCGCGGCAATCAAGGAG------------------AGGGCCAGTGATGGGGGA---------GCACAGCTTATTGTTGGCCCTGGA---CGCTGGCTAACAGCTCCATTTAACGTTACCAGCCAC---ATGACC---------------------------------------------------------------------------------------------CTCTTTCTG------TCTCGGGGTGCCACTATAGTCGCCATCCAGGAC------GCAGGGTTGTGGCCGATTCTTCCCGCACTGCCCTCCTACGGCCGGGGCCGTGAGCTGCCAGGT---CTTCGCTACAGCAGTCTC------ATCCACGGACAACACGTGGAAGATTTTGTTCTAACTGGT---CACAAT------GGAAGCATAGATGGA------------------------------------------------------------------------CAGGGT------GGTTGG---------------------------------------------------TGGTGG---------------------------------------------------GAGCAACACAAA---------------------------------------------CAGAAAAGA---CTGCGCTACACAAGG---GGA---AGG------------------------------------------------------------------------CTTGTAGAGCTCATGTGGTCCACCAACATTGTAATCTCGGACGTGACTCTTCAAAATTCGCCATTCTGGCATTTGCACCCTTACGACTGCACCAATGTCACCATCAGCGGCGTGACTATTCTGGCTCCT---CTCGATGCT---CCCAACACCGACGGGATTGACCCT---------------------------------------------------------GATTCTTGCAAA---AACGTGCTGGTGGAAAACTGCTACATCAGTGTGGGA---------------------------------------------------------------------GATGACGCTGTT------------------------GCAGTCAAAAGTGGATGGGACAAGTATGGGATTGAGTACAATCGACCTTGTGTCAACGTCACTATTCGAAATGTTATTGCTCGTTCGCAGATCAGTGCAGGGATT------------------------------------------------------------------------------------TCTATAGGA---------------AGT------GAGATGTCAGGAGGAGTTGAGCAAGTACTAGTTGAAGACGTCTATATTTGGGGTTCAAGACGAGGCATT---------------------------------------------------CGCATCAAAACATCCCCA------GGGCGCGGG---------------GGGTACGTGAAAAACATATTGTACAAGAACTTGACGCTGATTGAT---GTTAGG---GTGGGGATT------------GTGGTCAAGACCGACTACGGT---------------GAG------------------------CAT---------------------------------------CCAGACTTAGAT---------------------------------------------------TTTGAC------CCTAAA------------GCT---CTCCCTGTTGTTGCCAACATTTCTTTTGATGGCGTCTACGGAAGCTCAGTG---------------CGTTACCCCGTGCGAATGTTCGGC---AGC---AAGGAAGTGCCT------------ATCACAGGGATCGACATACGCAATATGAATGTG------GGACTG---------ACAAGG------------------------------------------AAGAAGAGGAAC---------GTATTCACATGCGACTTTCTT---CAGGGGAGAGTA---GTGGGTAAG---------------------------------------------------------------------------------------GTGTTTCCA------AGCCCT---------TGC------AAAGCC------------------TTGATT---CGGGAAGAGGCGTCGCAGACTGCAACTGAGGAACAGGGGGATGGAAATAATGCTCAA---------------------------------------------------------------------------------------------------------------------------------------------------------------------------------------------------------------------------------------------------------------------------------------------------------------------------------------------------------------------------------------------------------------------------------------------------------------------------------------------------------------------------------------------------------------------------------------------------------------------------------------------------------------------------------------------------------------------------------------------
gnl|Selmo1|99190 ---------------------------------------------------------------------------------------------------------------------------------------------------------------------------------------------------------------------------------------------------------------------------------------------------------------------------------------------------------ATGATCGCGGCGGTGTCCAAGCGCCGGGGATTCTTCCTGCTGTGG------------------------------------------------------------ATCGCCTTC---------------------------------------------------------------------------------------------------------------------------------TTCCTCTGCCTCTTCGTCTACCAGAGCAATTACATCGCCCAGGTGAGTGGATCCAAGAGAATCGCGAGAGCGGTGCCCAGGCTCCGG---------------------------------------------------------------------------------------------------------------------------------------------------------------------------------------------------------------------------------------------------------------------------------------------------------------------------------------------------------------------------CCAGTGGTCTTC------------------AAT---CTCACGGATTTT---GGGGGGATTGGCGAC------GGCAGGACG------ATCAACACGCGCGCATTCGAGCGGGCTGTGGCTGAGATCTCGAGC---------GCGGCGGCCAAATCC------GGGGGC---------GCGCAGCTCAATGTTCCTGCTGGC---GTGTGGCTCACCGCTCCATTCAACCTCACGAGCCAT---ATGACC---------------------------------------------------------------------------------------------TTGTTCCTC------GAGGAAGATGCCACCATTCTCGCCACCCAGAGC------GAGGACTTGTGGCCTCTCATGCAGCCTCTACCATCCTACGGCCGTGGACGAGAGCTTCCCGGC---CCCCGCTATGGAAGCTTG------ATTCACGGCCAGCATCTCGAGGACATTGTCATCACAGGA---CACAAT------GGAACCATCGACGGG------------------------------------------------------------------------AATGGG------AGGAAG---------------------------------------------------TGGTGG---------------------------------------------------GAGAAAGCCAAG---------------------------------------------CTCAAACAG---CTGAAACACACGCGG---GGA---CGT------------------------------------------------------------------------CTCATCCAGTTCATGTGGTCTCGCGGGATCGAGATCTCCGACGTGACTTTGAGGAACTCGCCCTTCTGGACTGTGCATCCTTACGACTGCGAGAATGTAACCATCAGAGGCGTCACGATAATTGCTCCA---CCAGATGCT---CCAAACACTGACGGGATTGATCCT---------------------------------------------------------GATTCTTGTCGG---AACGTTTTGATCGAGAACTGCTACATAAGCGTCGGA---------------------------------------------------------------------GACGACGGTGTC------------------------GCTGTGAAGAGCGGATGGGATCAATACGGCATCGACTACGGCAAGCCTTGCGCGAACATCACCATCCGGAACATTCAAGTGAATGCTCCTGTAAGCGCTGGAGTT------------------------------------------------------------------------------------TCCATAGGA---------------AGC------GAGATGTCCGGAGGAATCACCAACGTAACAGTGGAGAACGTTTACATCTGGAACTCCAAGCGTGGAGTG---------------------------------------------------AGGATCAAGACGACGCCA------GGAAGGGGA---------------GGCTATGTCACCCAAGTGTTCTACCGCAACATCACCATGGAAACC---GTGAGA---GTCGGCATC------------GTGATCAAGACCGACTATGGC---------------GAC------------------------CAC---------------------------------------CCGGACGAGTTC---------------------------------------------------TACGAT------CCCACC------------GCG---CTGCCGGTGGTGGAGAAGATCTTCTTCGACGGCATCTATGGCAGCGAGGTG---------------AGAATTCCCGCGAGGATCTATGGC---AGC---AAAGAAGTCCCC------------GTCCGGGGGCTGGAGATCCGCGACATGAACGTC------GGCGTC---------ACGAGA------------------------------------------AAGAAGAAGCAC---------GTCTTCCAGTGCTCGTTCCTC---CAAGGCCAGGTG---TTTGGGACG---------------------------------------------------------------------------------------ATCTTTCCA------AAGCCT---------TGC------GAGGAT------------------CTGGGG---ACGAGCTCGAGGCCGGGAGTTTTCAGAGAGGCAAAGATGACTTCCGAGAGTGATGGTGACGACGATGCT---------------------------------------------------------------------------------------------------------------------------------------------------------------------------------------------------------------------------------------------------------------------------------------------------------------------------------------------------------------------------------------------------------------------------------------------------------------------------------------------------------------------------------------------------------------------------------------------------------------------------------------------------------------------------------------------------------------------------------
gnl|Orysa5|Os09g26800 ------------------------------------------------------------------------------------------------------------------------------------------------------------------------------------------------------ATGGGGGAGACCGGGGTGGCCGTCGCCTCCTCCCCGCGCGCCGCGGCCTCCTCCCCGCGCGCCGCCGCCTCCTCGGCGTCGGTCGCGTCGTCGCCGCGGGCGGGCGGGGTGGGCGGGCGGCACCACCACAGGCGGTGGGGTGGCGCGGCGGCGATCTCGCCGTCGTACAGGGCGGTGCTGCTCGCGCTGTGG---------------------------------------CTGGTCGGGTTC---------GCGCTCGTG---------------------------------------------------------------------------------------------------------------------------------TTCCTGTGGCAGAGCACCTCGGTGGGCCGCGCGCGGCTCTACACCCGCCCGCCGCTGCTGCCGAAGCGCGCGCCGTCCGCCCAGGGGATGGGGCAGTGGGTGGCCGCG------------------------------------------------------------------------------------------------------------------------------------------------------------------------------------------------------------------------------------------------------------------------------------------------------------------------------------------------------CCGCCGGTCTAC------------------GAT---CTGAGGGAGTTC---GGGGGCGTCGGGGAC------GGGCGGACG------CTCAACACCGAGGCGTTCGTGGCGGCGGTGGCGTCCATCGCGGAG------------------AGA---------GGCGGC---------GGGAGGCTCGTCGTGCCCGCCGGG---AGGTGGCTGACCGCGCCGTTCAACCTCACCAGTAGG---ATGACG---------------------------------------------------------------------------------------------CTATTCCTC------GCCGCCGGCGCTGAGATCCTCGGGGTCCAGGAT------GAAAGATATTGGCCGTTGATGTCTCCGTTACCATCATATGGGTACGGAAGAGAGCACAGGGGG---CCTAGGTATGGGAGCCTT------ATACATGGTCAAGACCTCAAGGATGTGACTATAACTGGA---CAAAAT------GGAACCATAAATGGG------------------------------------------------------------------------CAAGGT------CAAAGT---------------------------------------------------TGGTGG---------------------------------------------------AGCAAATTTCGG---------------------------------------------AAGAAAGTC---CTCAATCACACAAGG---GGT---CCT------------------------------------------------------------------------CTTGTGCAACTCATGCGGTCAAGTAACATTACCATTTCTAACATCACTCTACGGGATTCTCCCTTCTGGACACTTCATATATATGACTGCAAGGATGTTACTATATCAGATACCACCATCCTGGCTCCAATTGTTGGAGCT---CCAAACACTGATGGGATAGATCCA---------------------------------------------------------GATTCTTGTGAG---AATGTAGTGATTAAAAACTGCTATATTTCTGTTGGT---------------------------------------------------------------------GATGATGGGATT------------------------GCTATAAAGAGTGGTTGGGACCAATATGGAATTGCTTATGGGCGTCCATCTACTAACATTATTATTCACAACGTCACAATCCGCTCCATGGTCAGTGCTGGTGTA------------------------------------------------------------------------------------TCTATAGGA---------------AGT------GAGATGTCTGGCGGTGTTTCAAATGTCTTGGTAGAGAATGTCCATATCTGGGATTCACGGCGAGGTGTG---------------------------------------------------AGGATAAAGACTGCCCCT------GGAAGAGGG---------------GCCTATGTAAGCAACATCACGTACCGGAACATAACCCTAGAACAC---ATCCGA---GTTGGCATT------------GTGATCAAGACCGACTACAAT---------------GAG------------------------CAC---------------------------------------CCGGACGAAGGC---------------------------------------------------TTCGAC------CCCAAG------------GCA---GTTCCCATCATAGAGAACATCTCGTACAGTTCAATCCATGGACATGGGGTG---------------CGTGTACCAGTCAGGATACAGGGG---AGC---GCAGAGATCCCC------------GTGAAGAATGTTACTTTCCATGATATGTCAGTCGGTTTGGTGGAC---------------------------------------------------------AGGAAGAACCAC---------GTTTTCCAGTGCTCCTTCGTC---CAGGGGCAGGTC---ATTGGCTAT---------------------------------------------------------------------------------------GTTTTCCCT------GTACCG---------TGC------AAGAAC------------------CTGGAT---CTGTACAACGAGCGGCGTGAGCTGGTTAAACAATCAGCACTGCAGAATATCTCTGATATCGACTACAGTTTT------------------------------------------------------------------------------------------------------------------------------------------------------------------------------------------------------------------------------------------------------------------------------------------------------------------------------------------------------------------------------------------------------------------------------------------------------------------------------------------------------------------------------------------------------------------------------------------------------------------------------------------------------------------------------------------------------------------------------
gnl|Sorbi1|Sb02g025730.1 ---------------------------------------------------------------------------------------------------------------------------------------------------------------------------------------------------------------------------ATGCTGGAGACCGCCGCCGCCGCCTCCTCCCCCCGCGCCGCGGCCGCGGCAGTCGCCGCTGGGGCGGCCGCGGTCGTTTCCTCCCCGCGGCGGGGCGGAGGCGCCGCGCACCACCACCGGCGGTGGGGCCCGTCCTCGATCAGGGCTTACCATCTCCTGCTCGCGTTCTGG---------------------------------------CTGGTGGGCTTC---------GCGCTCGTC---------------------------------------------------------------------------------------------------------------------------------GTCGTGTGGCAGACCACCTCCGCGGGCCGCGTGCGGCTCTACACGCGCCCGCCGATGCCCAAGCGCGCCGCGGCGTCTTTGTCTTTGGGGCAGTGGGTGGCCTCC---------------------------------------------------------------------------------------------------------------------------------------------------------------------------------------------------------------------------------------------------------------------------------------------------------------------------------------------------------CCGCCCGTCTAC------------------GAT---CTGAGGGAGTTT---GGGGCAGTCGGGGAC------GGGCGGACG------GTTAACACAGCTGCGTTCGAGTCTGCCATCGCGGCCATCGCTGAG------------------AGG---------GGCGGG---------GGCAGGCTCACCGTTCCAGCCGGG---CGGTGGCTCACAGCGCCGTTCAACCTCACCAGCCAC---ATGATT---------------------------------------------------------------------------------------------CTCTTCCTT------GCCGCTGGTGCTGAGATCCTAGGGATTCAGGAT------GAAAGATATTGGCCATTAATGTCTCCATTACCATCATACGGCTATGGAAGAGAGCACAAGGGA---CCTCGATATGGGAGCCTT------ATACATGGCCAAGACCTGAAGGATGTGACTATAACAGGT---CATAAT------GGTACCATAAATGGA------------------------------------------------------------------------CAAGGT------CAAAGT---------------------------------------------------TGGTGG---------------------------------------------------GTAAAATTTCGG---------------------------------------------AGAAAACTC---CTTAATCACACAAGG---GGT---CCT------------------------------------------------------------------------CTGGTGCAGCTCATGCGATCAAGTGACATTATCATTTCTAATATCACTCTTCGTGATTCTCCCTTCTGGACTCTTCACACGTATGACTGCAAGAATGTTACTATATCAGAAACCACCATCTTGGCTCCAATTGCTGGAGCT---CCAAATACTGATGGAATAGATCCA---------------------------------------------------------GATTCTTGTGAA---AATGTGGTGATAAAAAATTGTTACATTTCTGTTGGT---------------------------------------------------------------------GATGATGGGATA------------------------GCCATAAAGAGTGGTTGGGATCAATATGGAATTGCTTATGGTCGTCCATCTGCTAACATTGTTATTCAGAATGTCGTAATCCGCTCTATGGTCAGTGCTGGAGTA------------------------------------------------------------------------------------TCGATTGGA---------------AGC------GAGATGTCTGGTGGTGTCTCGGATGTTTTGGTAGAGAATGTTCATGTCTGGGATTCACGGCGAGGCGTG---------------------------------------------------AGGATAAAGACTGCGCCT------GGAAGAGGG---------------GCCTATGTAACCAACATCGTGTACCGGAACATAACCTTGGAAAAT---GTACGT---GTCGGTATA------------GTGATAAAGACAGACTACAAC---------------GAG------------------------CAC---------------------------------------CCAGACGAAGGC---------------------------------------------------TTCGAC------CCAAAG------------GCT---GTCCCCACCATCGGGAATATTTCTTACACATCAATCCATGGGCATCGTGTG---------------CGAGTACCGGTCAGGATACAGGGA---AGC---GCAGAGATCCCT------------GTGAAGAATGTTACCTTCCATGACATGTCAATCGGTATAGTAGAC---------------------------------------------------------AAGAAGCACCAT---------GTTTTCCAGTGCTCCTTCGTC---CAGGGGCAGGTC---ATTGGCTAT---------------------------------------------------------------------------------------GTTTTCCCT------GTGCCT---------TGC------AAGAAC------------------CTGGAC---CTGTATGACGAGCGGCGTGAGCTGGTTAAACAATCAACGTTACAGAATATCTCTGATATCGACTACAGTTTT------------------------------------------------------------------------------------------------------------------------------------------------------------------------------------------------------------------------------------------------------------------------------------------------------------------------------------------------------------------------------------------------------------------------------------------------------------------------------------------------------------------------------------------------------------------------------------------------------------------------------------------------------------------------------------------------------------------------------
gnl|Sorbi1|Sb04g035020.1 ------------------------------------------------------------------------------------------------------------------------------------------------------------------------------------------------------------------------------------------------------------------------------------------------------------ATGGTGGAGACGGGCGGGGGGAGGCTGCACCAGCGCCGGGGCGCGGTCGCCTTCGTCGCGGCAAACAAGGCGCTGCTGGCTGCCGCGTGG---------------------------------------GTCGTCGGGTTC---------GCGCTCGTG---------------------------------------------------------------------------------------------------------------------------------TTCCTGTGGCAGAGCGCCTCGATGTCCTTCGGCAGCGCTGGCGCCGGCGGCGCCGCTGGCGGAGGGTTCCTCAGGCTCCTGTCGGCGCCGCCTCCGCCGCCGCGCCCCGCGCCGCGGCTTCGC---------------------------------------------------------------------------------------------------------------------------------------------------------------------------------------------------------------------------------------------------------------------------------------------------------------------------------------CCCACGGCGTAC------------------AAC---CTCACGGACTTC---GGCGCCGTCGGGGAC------GGCCGGGCC------GTCAACACCGAGGCGTTCGAGCGCGCTGTCGAGACCATCGCCGCC---------CTCGCGGAGCGA---------GGCGGC---------GGGCAGCTTAATGTGCCCCCCGGG---CGCTGGCTCACGGCGCCCTTCAACCTCACCAGCCAC---ATGACG---------------------------------------------------------------------------------------------CTGTTTCTT------GCCGAGGGCGCGGAGATCCTTGGCATTACGGAT------GAGAAGTACTGGCCATTGATGCCAGCATTACCATCATATGGGTATGGGCGGGAGCGCAAAGGA---CCACGCTTTGGGAGTCTC------ATTCATGGACAGAATTTGAAAGATGTAGTCATTACAGGA---CATAAT------GGGAGCATAAATGGC------------------------------------------------------------------------CAGGGT------GAAGTT---------------------------------------------------TGGTGG---------------------------------------------------ATGAAGCATCGC---------------------------------------------AGAAGAATT---CTGAATAACACAAGA---CCT---CCT------------------------------------------------------------------------CTTGTGCAGCTGATGTGGTCCAAGGACATTATTATTGCCAACATAACATTGAGGAATTCACCTTTCTGGCACTTGCATCCGTATGATTGCACAAATGTAACTGTTTCGAATGTTACTATCTTATCTCCTGTTTCTGGTGCT---CCAAACACAGATGGCATAGATCCA---------------------------------------------------------GATTCTTCTCAG---GATGTGCTTATTGAGAATTGCTACATATCGGTTGGT---------------------------------------------------------------------GATGATGCAATA------------------------GCTATAAAGAGTGGTTGGGATCAGTATGGGATTGCATATGGTCGCCCATCTTCTAACATTTCAATCCGCAATGTAAATGCCCGTTCTCTAGTGAGTGCTGGAATT------------------------------------------------------------------------------------TCAATAGGA---------------AGT------GAGATGTCTGGCGGAGTAGCAAATGTTACGGTGGAGAATGTACGCATCTGGGAATCAAGAAGAGGTGTG---------------------------------------------------AGGATAAAGACTGCCACG------GGAAGAGGT---------------GGCTACATCCGTAACATCTCCTACCGCAACATTACTTTTGACAAT---GTTCGT---GCTGGGATT------------GTGATAAAGGTTGACTACAAC---------------GAG------------------------CAT---------------------------------------GCTGATGATGGA---------------------------------------------------TATGAC------CGGACA------------GCA---TTCCCAGATATCACGAGTATATCGTTCAAGGGAATCCATGGGCGGGGTGTT---------------CGGGTGCCTGTCCGTGCTCATGGC---AGC---GATGTCATCCCC------------ATCAGGGACATCAGCTTCCAGGACATGTCGGTAGGCATCAGCTAC---------------------------------------------------------AAGAAGAAGCAC---------ATCTTCCAGTGCTCCTACGTT---GAGGGGCGCGTC---GTCAGGCCC---------------------------------------------------------------------------------------GTGTTCCCG------AAACCA---------TGT------GAGAAC------------------CTGGAC---ATCTATGACGAGCAAGGGCAGCTTGTCAAGCGGGCAGTGGCCCTGAACAGCACAGAACTTGACTACGATATA------------------------------------------------------------------------------------------------------------------------------------------------------------------------------------------------------------------------------------------------------------------------------------------------------------------------------------------------------------------------------------------------------------------------------------------------------------------------------------------------------------------------------------------------------------------------------------------------------------------------------------------------------------------------------------------------------------------------------
gnl|Carpa1|supercontig_28.9 ------------------------------------------------------------------------------------------------------------------------------------------------------------------------------------------------------------------------------------------------------------------------------------------------------------------ATGGTGGAGACTCTGCCACTCGGACGCTTTCAGTTGCAGCAACAGAGGCTGGAAGTAAAGCGGTGCGTTTCCACATTCCTTTCT---------------------------------------TCTCACAAAACC---------CTCTTCACG---------------------------------------------------------------------------------------------------------------------------------GTCCTATGGATCGCGGCGTTCGCCTCGGTTTTCGTATGGCAGCGAAACGTGGTTGGCGGCGGGTTCTCAATATTCGGGCGGGGATTGCCCAACCGGCCCATGCCCCGGATGAGA------------------------------------------------------------------------------------------------------------------------------------------------------------------------------------------------------------------------------------------------------------------------------------------------------------------------------------------------CCCGTGGCCTTC------------------AAC---CTAACCGATTTT---GGCGCCGTCGGCGAT------GGGGTGACA------TTGAATACCGAAGCCTTCGAGAGGGCCGTCTTCGCGATCTCCAAG---------CTCGGGAAGAGA---------GGCGGT---------GGACAGTTAAATGTTCCTCCTGGG---AGGTGGCTGACGGCACCGTTTAACCTTACCAGTCAC---ATGACA---------------------------------------------------------------------------------------------CTGTTCCTG------GCTGAGGATTCTGAGATACTTGGCGTCCAGGAT------GAGAAGTACTGGCCACTACTGCCTCCCTTGCCTTCATATGGATATGGGAGAGAGCATCCTGGA---GCTCGGTATGGAAGTTTA------ATCCATGGTCAAAACCTCAAAGATATTGTTATTACTGGG---CATAAT------GGTACCATCAATGGA------------------------------------------------------------------------CAGGGC------CAAACA---------------------------------------------------TGGTGG---------------------------------------------------AAGAAGTATCGC------------------------------------------------------------------CAAAGC---TTCTCAACC------------------------------------------------------------------------ACACTAGGGTCCTCTAGTGCAGATAATGTGAGGACATGT---TTAACACAAGACGAAACCTGCAAACTGAAGCTGACCAGCAGCAATGCCACTGAGGCAAACTTTGACATTGTTCTGTTGCTGATTGAACTTGCACTGGAGCTGAGAATATTTCCAAAAATTGATCAT---------------------------------------------------------AATTCATGTGAG---GATATGGTAATTGAGAACTGTTACATTAGTGTTGGG---------------------------------------------------------------------GATGATGCCATT------------------------GCAATAAAAAGTGGCTGGGATCAGTATGGAATTGCATATGGACGACCTTCAACGAACATTCTTATCCGTAATCTCATTGTTAGGTCTATGGTCAGTGCTGGTGTA------------------------------------------------------------------------------------TCAATAGGA---------------AGT------GAGATGTCTGGTGGGGTATCAAATGTCACCGTGGAGAATCTCCTCGTATGGAGCTCAAGGCGCGCAGTT---------------------------------------------------CGGATCAAGACTGCGCCT------GGAAGGGGT---------------GGATATGTTCGTCAGATAACATATCGAAATCTGACTTTTGACACT---GTCCGA---GTTGGGATC------------GTTATTAAGACAGATTACAAT---------------GAA------------------------CAT---------------------------------------CCTGATAATGGT---------------------------------------------------TATGAT------CCAAAG------------GCT---GTTCCCATACTCAAGGACATCAGCTTCACAGGAATCCATGGTCAAGATGTT---------------CGTGTTCCAGTT---------------------------------------------------------------------------------------------------------------------------------------------------------------------------------------------------------------------------------------------------------------------------------------------------------------------------------------------------------------------------------------------------------------------------------------------------------------------------------------------------------------------------------------------------------------------------------------------------------------------------------------------------------------------------------------------------------------------------------------------------------------------------------------------------------------------------------------------------------------------------------------------------------------------------------------------------------------------------------------------------------------------------------------------------------------------------------------------------------------------------------------------------------------------------------------------
gnl|Arath7|AT3G42950 ---------------------------------------------------------------------------------------------------------------------------------------------------------------------------------------------------------------------------------------------------------------------------------------------------------------------------------------------------ATGGTGAGACGTTTCCTCTCTTCTCACAAATCTCTCATCACTGTTTTCTGG---------------------------------------ATCGCCACTTTC---------GCTTCCTTA---------------------------------------------------------------------------------------------------------------------------------TTCATCTGGCAATTCGGCGGCGTTTCCACAAATCTCTACTCCGGTTTCTCCCTTTTCTGGTCGTCGTCTTCAACAACCACCACCGTCTTCTCCGGTGGATTCCCCAAGCTCAGA------------------------------------------------------------------------------------------------------------------------------------------------------------------------------------------------------------------------------------------------------------------------------------------------------------------------------------------------CCTGTAGTTTTC------------------AAT---CTAACAGACTTC---GGTGCTGTCGGCGAT------GGTGTCACA------ATCAACACTGAAGCTTTCGAGAAAGCTATTTATAAGATCTCTAAG---------CTTGCTAAGAAA---------GGAGGT---------GGTCAACTTAATGTTCCTCCTGGT---CGTTGGCTCACTGCTCCGTTTAATCTCACTAGTTAT---ATGACT---------------------------------------------------------------------------------------------CTTTTCCTC------TCTGAGAACGCTGAGATTCTTGCTCTTCAGGAT------GAAAAGTATTGGTCTTTGCTTCCTCCTTTACCTTCATATGGATATGGAAGAGAGCATCATGGA---CCTCGTTATGGAAGTTTC------ATTCATGGACAGAATCTTAGAGATGTTGTTGTTACAGGG---AATAAT------GGTAGCATCAACGGG------------------------------------------------------------------------CAGGGA------CAAACG---------------------------------------------------TGGTGG---------------------------------------------------AAGAAGTATCGC---------------------------------------------CAAAAGCTG---CTTAACCACACGAGA---GGA---CCA------------------------------------------------------------------------CTGGTGCAGATAATGTGGTCAAGTGACATTGTTTTTGCCAATATCACTTTGCGTGATTCTCCATTTTGGACGCTTCACCCATATGACTGCAAAAATGTCACAATCACCAATATGACCATTTTGGCGCCTGTGTTCGAAGCC---CCAAACACTGATGGTATCGATCCG---------------------------------------------------------GATTCGTGTGAG---GACATGTTAATCGAGAACTCTTACATCAGCGTTGGG---------------------------------------------------------------------GATGATGGAATC------------------------GCAATAAAGAGCGGTTGGGACCAGTATGGAACTACATATGGAAAACCTTCAAAGAACATACTCATCCGCAACCTCATCATCCGCTCCATGGTTAGCGCTGGTATA------------------------------------------------------------------------------------TCAATAGGA---------------AGT------GAGATGTCTGGTGGTGTCTCGAATATCACAGTCGAGAATATTCTGATTTGGAGCTCCCGGCGTGGAGTT---------------------------------------------------AGGATTAAAACCGCACCA------GGACGAGGT---------------GGGTATGTCCGGGATATAACATTCCGGAATGTCACATTGGATGAG---TTGAGA---GTTGGTATT------------GTCATTAAAACAGACTACAAC---------------GAG------------------------CAC---------------------------------------CCAGATGGTGGA---------------------------------------------------TTCAAT------CCCCAA------------GCC---TTTCCGATACTCGAGAACATAAACTACACTGGGATATACGGTCAGGGAGTG---------------CGTGTACCAGTGCGTATCCAAGGA---AGC---AAAGAGATTCCT------------GTTAAAAATGTAACCTTCAGGGACATGTCAGTGGGGATAACATAC---------------------------------------------------------AAGAAAAAGCAC---------ATATTCCAGTGTGCGTACGTG---GAGGGGCGTGTG---ATAGGCACC---------------------------------------------------------------------------------------ATCTTCCCA------GCTCCG---------TGT------GATAAC------------------CTTGAT---CGGTATGATGAGCAGGAACGGTTGGTGAAGCAATCTGATTCCCAGAATGCAACAGATATAGACTACGAGATC------------------------------------------------------------------------------------------------------------------------------------------------------------------------------------------------------------------------------------------------------------------------------------------------------------------------------------------------------------------------------------------------------------------------------------------------------------------------------------------------------------------------------------------------------------------------------------------------------------------------------------------------------------------------------------------------------------------------------
gnl|Arath7|AT1G19170 ------------------------------------------------------------------------------------------------------------------------------------------------------------------------------------------------------------------------------------------------------------------------------------------------------------------ATGGTGGAGAATTTGTTTCCTTCTCGATTTCAATTTCATCTTCAGAGACTTGACCCGAAGCGTCGTCTTACTTCTCTCCTTGCT---------------------------------------TCTCACAAAACA---------CTCTTCACA---------------------------------------------------------------------------------------------------------------------------------TTTCTCTGGATCACTGCCTTTGGTTCCGTCTTTCTATGGCAGCGAACGGCTTACATCGAAGGCGGCTCTGGAACTGGTCCTGTCGGAGGAAAGTTCACAATTTTCGGTAAGATCAAACCGATTCAGCCAATTCCCCGATTGAGA------------------------------------------------------------------------------------------------------------------------------------------------------------------------------------------------------------------------------------------------------------------------------------------------------------------CCTGTGGTGTTT------------------GAT---TTGAAGGATTTT---GGAGGTGTTGGAGAT------GGGTTTACG------CTTAACACTGAAGCATTCGAGAGAGCTGTGATTTCAATCTCTAAG---------CTTGGGGGAAGTAGC------GGCGGA---------GGTCAGCTGAATGTGCCGCCTGGA---CGGTGGCTTACGGCGCCGTTTAATCTCACTAGCCAT---ATGACT---------------------------------------------------------------------------------------------CTGTTTCTC------GCAGAGGATTCCGAGATTCTTGGTGTTGAGGAT------GAGAAGTATTGGCCTTTAATGCCACCATTGCCTTCATATGGTTACGGTAGAGAGCGTCCGGGA---CCTCGTTATGGGAGCTTA------ATCCATGGTCAAAACCTCAAAGATATTGTGATAACTGGT---CATAAT------GGAACAATAAACGGG------------------------------------------------------------------------CAAGGA------CAATCG---------------------------------------------------TGGTGG---------------------------------------------------AAGAAGCATCAA---------------------------------------------AGAAGACTT---CTCAACTATACGAGA---GGG---CCT------------------------------------------------------------------------TTAGTTCAAATTATGTGGTCTAGTGACATAGTTATCGCTAACATTACAATGCGTGACTCACCGTTCTGGACTCTGCATCCATATGACTGCAAAAATGTAACAATAAGGAATGTCACCATCTTGGCTCCTGTAACCGGAGCA---CCAAACACTGATGGAATTGATCCA---------------------------------------------------------GATTCGTGCGAG---GATATGGTAATTGAGGACTGTTACATTAGCACCGGG---------------------------------------------------------------------GATGATGCGATC------------------------GCGATAAAGAGTGGATGGGATCAGTTTGGGATTGCATATGGACGACCTTCAACAAACATTCTTATTCGTAATCTCGTTGTTCGCTCTGTTATCAGTGCTGGTGTA------------------------------------------------------------------------------------TCAATCGGA---------------AGC------GAAATGTCTGGTGGAATATCTAATGTGACGATCGAGAACCTTCTGATCTGGAACTCACGCCGTGGAATC---------------------------------------------------AGAATTAAAACGGCTCCA------GGACGAGGC---------------GGTTACATCAGAAACATAACCTACAAAAACCTAACACTAGACAAT---GTTCGG---GTTGGGATA------------GTGATCAAAACGGATTACAAC---------------GAG------------------------CAT---------------------------------------GCAGACGATAAT---------------------------------------------------TATGAT------CGGAAA------------GCA---TACCCGATACTTTCGGGATTCAGTTTCGCGGGAATCCACGGACAAGGAGTG---------------CGAGTGCCGGTCCGGATCCATGGA---AGC---GAACAGATTCCG------------GTAAGGAATGTGACGTTTCGGGACATGTCCGTTGGGTTAACGTAC---------------------------------------------------------AAGAAGAAACAT---------ATATTCCAATGTTCGTTCGTG---AAAGGACGAGTG---TTCGGTTCG---------------------------------------------------------------------------------------ATATTTCCT------CGACCT---------TGC------GAGAAT------------------TTTGAT---GTTTACGACGAGGAAGGTCGTCTGGTTAAGCCTGCAGCTGAGTCCAATGTGGCGGACATTGACTACGACATT------------------------------------------------------------------------------------------------------------------------------------------------------------------------------------------------------------------------------------------------------------------------------------------------------------------------------------------------------------------------------------------------------------------------------------------------------------------------------------------------------------------------------------------------------------------------------------------------------------------------------------------------------------------------------------------------------------------------------
gnl|Medtr1|AC174289_1.3 ---------------------------------------------------------------------------------------------------------------------------------------------------------------------------------------------------------------------------------------------------------------------------------------------------------------------------------------------------------ATGGTCTTTTCATCTCCTCACAAGAGCACAAGTTTCTTCTTTGTG---------------------------------------TTTTTAATAATTGCAGCACTTGGTTCTGTT---------------------------------------------------------------------------------------------------------------------------------TTTTTGGTGTGGCAGAGGAATGTGATTAATGGGTTTTTGGTATTGGGTGAGGAATTGAATTGGGAGGCACCAAAACTGAGA---------------------------------------------------------------------------------------------------------------------------------------------------------------------------------------------------------------------------------------------------------------------------------------------------------------------------------------------------------------------------------CCTGTGGTTTTT------------------AAT---TTGACTGATTTT---GGTGGTGTTGGTGAT------GGTGTTACT------CTTAATACTAAGGCTTTTGAAAGAGCTGTTTCTGTTATTTCTAAG---------TTTAGGAATCAG---------GGTGGT---------GCTCAGTTGAATGTGCCTCCTGGT---TTTTGGCTTACTTCGCCGTTTAATCTTACTAGTCGT---ATGACT---------------------------------------------------------------------------------------------CTTTTTCTT------GCTCGTGATGCCGTGATTCTTGCTGTTCAGGAT------GAAAAGTATTGGCCATTGATGCCTGCATTGCCTTCATATGGGTATGGTAGAGAGCATCCTGGA---CCGCGGTATAGCAGTTTG------ATTCATGGTCAAAATCTTAAAGATGTTGTGATAACAGGG---CATAAT------GGTACCATAAATGGA------------------------------------------------------------------------CAGGGA------CAAACA---------------------------------------------------TGGTGG---------------------------------------------------ACAAAACATCTC---------------------------------------------CATAAGCTT---CTCAATTACACAAGG---GGG---CCA------------------------------------------------------------------------CTTGTTCAGATCATGTATTCTAGTGACATTGTGATCTCAAATATTACCCTGCGTGACTCTCCGTTTTGGACTCTTCATCCATATGACTGCAAGAACGTTACAATAAAAAACGTTACAATATTGGCTCCTGTATATCATGCT---CCAAATACTGATGGCATAGATCCTGGCAAGTATCTTTTTCACAATACC------------------------------ATAAATTCTTGTGAG---GATATGTTAATAGAGGATTGTTACATAAGTGTGGGA---------------------------------------------------------------------GACGATGCGATT------------------------GCAATAAAAAGTGGATGGGATCAATATGGAATTGCCTATGCAAAGCCTTCTAAGAATATAATAATCCGAAACCTTGTTGTTCGTTCTAATGTCAGTGCTGGTATC------------------------------------------------------------------------------------TCAATAGGA---------------AGT------GAGATGTCTGGCGGAGTATCCAATGTCACCATTGAAAACATTCTTGTATGGGAATCTAGACGTGCCATA---------------------------------------------------AGGATCAAGACTGCACCT------GGAAGAGGC---------------GGATATGTGCGCCAAATAACCTACCGGAACATAACTTTCCACAAT---GTCCGT---GTTGGAATT------------GTTATCAAGACTGATTACAAT---------------GAA------------------------CAC---------------------------------------CCTGATGATGGA---------------------------------------------------TATGAC------CCTACA------------GCG---CTTCCAATTCTCAGAGATATAAGTTTCACCAATATCCGCGGCGAGGGAGTT---------------CGTGTACCGGTACGCATTACTGGT---AGT---GAAGAGATTCCA------------GTTAGAAATGTGACTTTCCATGATATGAATGTTGGGATCACATAC---------------------------------------------------------AAAAAGAAGCAT---------ATATTCCAATGTGCCTTTGTG---GAAGGTAGGGTA---ATAGGAACC---------------------------------------------------------------------------------------ATTTTTCCA------AAACCA---------TGT------CGGAAT------------------TTTGAT---CAGTACAATGAGCAAGGAGAGTTGGTTAAGCAAGCTGTGTCACAGAATGTAACAGACATAGATTATGAAATTTGA---------------------------------------------------------------------------------------------------------------------------------------------------------------------------------------------------------------------------------------------------------------------------------------------------------------------------------------------------------------------------------------------------------------------------------------------------------------------------------------------------------------------------------------------------------------------------------------------------------------------------------------------------------------------------------------------------------------------------
gnl|Medtr1|AC144483_3.5 ------------------------------------------------------------------------------------------------------------------------------------------------------------------------------------------------------------------------------------------------------------------------------------------------------------------------ATGGTGGAAACCTCAACATTAGGTCGGTTCCATCACCAAAGACTCGACTTTAAACGCTGCGTTCCAGCATTCATAACC---------------------------------------TCACACAAGACC---------CTCTTCATG---------------------------------------------------------------------------------------------------------------------------------GTCTTATGGATCGCAGCATTTTTATCGGTTTTTATATGGCAGAGAAATATGGTTGTTGGTGGGTTTATGGTTTTCGGTCGGGTTCCGGTCCGGCCGATTCCAAATATGAGA---------------------------------------------------------------------------------------------------------------------------------------------------------------------------------------------------------------------------------------------------------------------------------------------------------------------------------------------------CCGGTGGTTTTT------------------AAT---TTGACGGATTTT---GGAGGTGTTGGTGAT------GGGGTTACT------CTTAATACTGAAGCATTTGAGAGAGCTGTTTCTGCTATATCTAAA---------TTCGGGAAGAAA---------GGTGGG---------GCCCAGTTGAATGTTCCTCCTGGT---CGTTGGCTTACTGCACCTTTTAATCTTACCAGTCAT---ATCACT---------------------------------------------------------------------------------------------CTCTTTCTA------GCTCAAGATGCTGTTATTCTCGCCATTGATGAT------GAGAAGTATTGGCCACTAATGCCTCCATTGCCTTCGTATGGGTATGGAAGGGAGCGTCCTGGG---CCTCGATATGGCAGTTTG------ATTCATGGTCAGAATCTTAAAGATGTTGTGATAACAGGG---CATAAT------GGCACCATAAATGGA------------------------------------------------------------------------CAAGGA------CAGGCA---------------------------------------------------TGGTGG---------------------------------------------------AAAAAATTTCGC---------------------------------------------CAGAAGCGT---CTCAACTATACAAGG---GGG---CCA------------------------------------------------------------------------CTTCTTCAGATCATGTGGTCTAGTGACATTGTAATCACTGATATTACTCTACGTGACTCTCCTTTTTGGACGCTCCATCCATATGACTGTAAAAACCTTACAATAAAAGGTGTTACAATTTTGGCTCCTGTATTTGAAGCT---CCAAACACTGACGGCATAGATCCTGGCAAGTATCTTCTATTCTACCAAGGAGCAGGGTTGTTACGGTGTCAATATTTTCGGGACTCTTGCGAG---GATATGTTGATAGAGGATTGTTACATAAGTGTGGGA---------------------------------------------------------------------GATGATGCAATA------------------------GCAATAAAGAGTGGTTGGGATCAGTATGGAATTGCTTATGGAAGGCCTTCCATGAATATAATGATCCGAAACCTCGTTGTTCGCTCTATGGTCAGTGCCGGTATC------------------------------------------------------------------------------------TCAATAGGC---------------AGT------GAGATGTCTGGTGGGATATCCAATGTCACGGTGGAGAATCTTCTTGTGTGGGATTCTAGGCGGGGTGTG---------------------------------------------------AGGATAAAAACTGCACCT------GGACGAGGC---------------GGGTATGTGCGGCAAATAACTTATCGGAATATAACGTTTGAGAAT---GTCCGT---GTTGGAATT------------GTGATGAAGACAGATTACAAT---------------GAA------------------------CAC---------------------------------------CCTGATGATGGC---------------------------------------------------TATGAC------CCTACG------------GCA---CTTCCAGTTATAAGAGACATTAGCTTCACCAATGTCTATGGCCATGGAGTT---------------CGTGTGCCGGTACGTATTCACGGT---AGT---GAAGAGATTCCT------------GTGAGAAATGTAACTTTTCGTGACATGTCAGTTGGGTTAACCTAC---------------------------------------------------------AAGAAGAAGCAC---------ATCTTTCAGTGTGCATTTGTA---CATGGCCGTGTA---ATAGGGACC---------------------------------------------------------------------------------------ATTTTCCCA------TCTCCA---------TGC------GAGAAC------------------CTTGAT---CGGTACAATGAGCAAGGACAACTGGTTAAACATTCCATGTCCCAGAATGTAACAGATATAGATTATGATTTTTGA---------------------------------------------------------------------------------------------------------------------------------------------------------------------------------------------------------------------------------------------------------------------------------------------------------------------------------------------------------------------------------------------------------------------------------------------------------------------------------------------------------------------------------------------------------------------------------------------------------------------------------------------------------------------------------------------------------------------------
gnl|Vitvi1|GSVIVP00016404001 ------------------------------------------------------------------------------------------------------------------------------------------------------------------------------------------------------------------------------------------------------------------------------------------------------------------ATGGTCGAAACGGCGTCGTTTGGGAGGTTCCACTTCAACCACCACCGCCCCGACCTGAAGCGATGGATTCCGGCTTTCTTGTCG---------------------------------------TCGCACCGAACC---------CTTTTCACG---------------------------------------------------------------------------------------------------------------------------------ATTCTCTGGATCGCTGCATTCGCGTCAGTGTTCGTATGGCAGCGCAACATTGTCGAAGGGTTATTGACTTTCAGGAGGGCTCCGGCGAGGCCGTTGCCGAGGCTGAGG------------------------------------------------------------------------------------------------------------------------------------------------------------------------------------------------------------------------------------------------------------------------------------------------------------------------------------------------------CCGGCGGTGTAC------------------AAT---TTGACTGATTTT---GGAGGGGTTGGCGAC------AGCGTGACG------GTGAATACAGAAGCTTTTGAGAGGGCAATCTCGGCGATTTCGAAG---------TTGGGGAAGAAG---------GGCGGT---------GGTCAGCTCAATGTGCCCGCTGGA---AATTGGCTCACTGCGCCTTTTAATCTCACTAGCCAC---ATGACT---------------------------------------------------------------------------------------------CTGTTCCTT------GACCAAGATGCTGTTATACTTGGGATTCAGGAT------GAGAAGTATTGGCCACTGATGCCTCCCTTGCCTTCATATGGGTATGGGAGAGAGCATCGTGGA---GCTCGATATGGGAGTTTG------ATTCATGGTCAAAATCTTAAGGATGTTGTTATAACAGGG---CATAAT------GGTACCATAAATGGA------------------------------------------------------------------------CAGGGC------CAAACT---------------------------------------------------TGGTGG---------------------------------------------------AAGAAGTATCGC---------------------------------------------CAAAAGCTT---CTCAACCACACTAGG---GGT---CCA------------------------------------------------------------------------CTTGTTCAGATAATGTGGTCAAGCGACATTGTTATCTCCAACATAACTTTACGCGATTCTCCGTTTTGGACACTCCATCCATATGACTGCAAGAATGTGACAATTAAAAATGTTACAATTTTGGCTCCCATATTTGAAGCT---CCAAACACTGATGGAATAGATCCT---------------------------------------------------------GATTCATGTGAG---GATATGGTGATTGAAGACTGTTATATTAGTGTTGGA---------------------------------------------------------------------GATGATGGAATT------------------------GCAATAAAGAGTGGTTGGGATCAGTATGGAGTTGCCTATGGACGACCTTCAGTAAACATTCTCATCAGAAACCTTGTCATTCGCTCTATGGTCAGTGCTGGTGTA------------------------------------------------------------------------------------TCAATAGGC---------------AGT------GAAATGTCTGGTGGTGTCTCAAATGTCACAGTGGAAAACCTTCTTGTTTGGAACTCAAGGCGTGCTGTT---------------------------------------------------CGGATCAAGACCAGCCCA------GGAAGAGGT---------------GGATATGTTCAGCACATAAACTATAGAAATCTGACATTTGACAAT---GTCAGA---GTTGGGATT------------GTCATCAAAACAGACTATAAT---------------GAA------------------------CAC---------------------------------------CCTGATGATGGT---------------------------------------------------TTTGAT------CCAAAG------------GCT---CTCCCAATTCTTGAGGACATAAGTTTCACTGGGGTACATGGCCAGGGAGTT---------------CGAGTGCCTGTTCGAATCCATGGG---AGT---GAAGAAATTCCA------------GTGAAGAAGGTCACTTTCCGGGATATGTCAGTGGGGATAACATAC---------------------------------------------------------AAGAAGAAGCAT---------ATATTCCAGTGTGCCTATGTT---GAAGGTCGGGTG---ATAGGGACG---------------------------------------------------------------------------------------GTCTTTCCT------GCCCCT---------TGT------GAGAAC------------------CTTGAT---CGGTATGACGAACAAGAGCAGCTAATTAAGCACTCAAAATCCCAGAATGTTACAGACATAGATTATGATTTT------------------------------------------------------------------------------------------------------------------------------------------------------------------------------------------------------------------------------------------------------------------------------------------------------------------------------------------------------------------------------------------------------------------------------------------------------------------------------------------------------------------------------------------------------------------------------------------------------------------------------------------------------------------------------------------------------------------------------
gnl|Poptr1|260098 ------------------------------------------------------------------------------------------------------------------------------------------------------------------------------------------------------------------------------------------------------------------------------------------------------------------------------------------------------------------------------------GTTCCTGCTTTTTTGTCT---------------------------------------TCTCACAAAATC---------CTCTTCACT---------------------------------------------------------------------------------------------------------------------------------CTCCTTTGGATCGCTGCCTTCGCTTCCGTCTTTTTATGGCAACGCAATGCCGTCCGTGGTGGTTTTGCCGCTTTCTGGCATGGACCCGTCCGCCCCATCCCCAAACTGCGT---------------------------------------------------------------------------------------------------------------------------------------------------------------------------------------------------------------------------------------------------------------------------------------------------------------------------------------------------CCTGTGGCTTTC------------------AAT---TTGACCGATTTT---GGCGCCGTCGGTGAT------GGTGTTACT------CTAAATACCGAGGCTTTTGAGAGGGCAGTTTCGGCAATTTCGAAA---------TTGGCCAGGAGA---------GGTGGT---------GGCCAGCTTAATGTGCCTCCTGGG---AAATGGTTAACGGCACCGTTTAATTTGACTAGTCAT---ATGACT---------------------------------------------------------------------------------------------CTGTTTCTT------GCTGAGGATGCTGTTATACTTGGAATTCAGGAT------GAGAATTATTGGCCTTTAATGCCTCCATTGCCTTCATATGGGTATGGGAGAGAGCATCCTGGA---CCTCGGTATGGAAGTTTA------ATCCACGGTCAAAACCTCAGAGATATTGTTATAACAGGA---CACAAT------GGTACCATAGATGGA------------------------------------------------------------------------CAGGGT------CAAACA---------------------------------------------------TGGTGG---------------------------------------------------AAGAAGTATCGC---------------------------------------------CAAAAGCTT---CTCAACCACACTAGG---GGT---CCC------------------------------------------------------------------------CTTGTGCAGATAATGTGGTCAAGTGACATTGTGTTTATGAACATAACACTACGCAATTCCCCATTTTGGACACTTCATCCATATGACTGCAAGAATGTAACAATTAGGAATGTTACAATTCTGGCTCCCATTTTTGAAGCC---CCAAATACTGATGGAATTGATCCT---------------------------------------------------------GATTCATGTGAG---GATATGGTAATTGAAGACTGTTACATAAGCGTGGGG---------------------------------------------------------------------GATGATGCAATT------------------------GCAATAAAGAGCGGATGGGATCAGTATGGAATTGCATATGGACGACCTTCAACGAATATTCTCATCCGTAATCTTGTAGTTCGCTCTATGGTCAGTGCCGGCATA------------------------------------------------------------------------------------TCAATTGGC---------------AGT------GAGATGTCAGGTGGGGTATCAAGTGTTACCGTGGAGAACCTGCTTGTGTGGAGCTCAAGGCGTGCAGTT---------------------------------------------------CGGATCAAGACTGCCCCT------GGAAGAGGT---------------GCATATGTTCGAAATATAACCTACAGGAACCTGACATTTGACGAT---GTAAGA---GTTGGAATT------------GTTATCAAGACAGACTACAAT---------------GAA------------------------CAC---------------------------------------CCTGATGAGGGT---------------------------------------------------TATGAT------CCAAAG------------GCT---GTTCCAACACTCCAGGACATAAGCTTCAGTGGAATCCATGGCCAAGGAGTT---------------CGTGTGCCTGTTCGCATACATGGG---AGC---GAAGAAATTCCA------------GTTAGGAATGTGACTTTTCAGGATATGTCAGTGGGGTTAACTTAC---------------------------------------------------------AAGAAAAAGCAT---------ATATTCCAGTGCGCCTTTGTT---CAAGGTCGTGTT---ATAGGGACG---------------------------------------------------------------------------------------ATCTTCCCT------GCTCCA---------TGT------GAAAAC------------------CTTGAT---CGATATGATGAGCAAGGAAAGCTGGTTAAGCTCTCTGTCTCCCAGAACATAACAGACATAGATTATGATTTT------------------------------------------------------------------------------------------------------------------------------------------------------------------------------------------------------------------------------------------------------------------------------------------------------------------------------------------------------------------------------------------------------------------------------------------------------------------------------------------------------------------------------------------------------------------------------------------------------------------------------------------------------------------------------------------------------------------------------
gnl|Poptr1|739186 ---------------------------------------------------------------------------------------------------------------------------------------------------------------------------------------------------------------------------------------------------------------------------------------------------------------ATGGTAGAGACTATAGCACCGCCACCGAGCAGTCGTTTCAATTACAAAAGGCTTGAACTAAAACGCTGCCTTCCTGCTTTTTTATCT---------------------------------------TCTCACAAAACT---------CTCTTTGCT---------------------------------------------------------------------------------------------------------------------------------CTCCTCTGGATCGCCGCCTTCGCCTCCGTCTTTCTATGGAAACGCAATCCCGTTGGTGCTGGGCTCGCCGTTTTCTGGAGAGGACCCCTCCGCCCCATGCCTCAACTGCGT---------------------------------------------------------------------------------------------------------------------------------------------------------------------------------------------------------------------------------------------------------------------------------------------------------------------------------------------------CCCGTGGCTTTC------------------AAT---TTGACGGATTTT---GGTGCCGTCGGTGAT------GGTGCTACT------GTAAATACCGAGGCTTTTGAGAGGGCAGTTTCGGCAATCTCGAAA---------TTGAGCAAGAGA---------GGTGGT---------GGCCAACTTAATGTGCCTCCAGGG---AGATGGTTAACGGCACCGTTTAATTTGACTAGTCAT---ATGACT---------------------------------------------------------------------------------------------CTTTTTCTT------GCTGAGGGTGCTGTTATACTTGGAATCCAGGAT------GAGAAGTATTGGCCTTTAATGCCTGCATTGCCTTCATATGGGTATGGGAGAGAGCATCCTGGA---CCTCGATATGGAAGTTTA------ATCCATGGTCAAAACCTCAGAGATGTTGTTATAACTGGA---CACAAT------GGTACCATAGATGGA------------------------------------------------------------------------CAGGGT------CAAACA---------------------------------------------------TGGTGG---------------------------------------------------AAGAAGTATCGC---------------------------------------------CAAAAGCTA---CTCAACCACACTAGG---GGC---CCC------------------------------------------------------------------------CTTGTGCAGATAATGTGGTCAAGTGACATTGTGTTTACGAACATAACTCTGCGAGATTCCCCATTTTGGACACTTCATCCATATGACTGCAAGAATGTAACAATCAGGAATGTTACGATTCTGGCACCCATATTTGAAGCC---CCAAATACTGATGGAATTGATCCT---------------------------------------------------------GATTCGTGTGAG---GATATGGTAATCGAAGATTGTTACATAAGTGTGGGT---------------------------------------------------------------------GATGATGCGATT------------------------GCAATAAAGAGTGGCTGGGATCAGTATGGAATTGCATATGGACGACCTTCAACGAATATTCTCATCCGTAATCTTGTAGTTCGCTCTATGGTCAGTGCCGGTATA------------------------------------------------------------------------------------TCAATTGGC---------------AGT------GAGATGTCAGGTGGGGTATCAAATGTCACCGTGGAGAACGTCCTTGTGTGGAGCTCAAGGCGTGCAGTT---------------------------------------------------CGGATCAAGACTGCTCCT------GGAAGAGGG---------------GGGTATGTCCGACATATAACTTACAGGAACCTGACATTTGACAAT---GTAAGA---GTTGGAATT------------GTTATCAAGACGGATTACAAT---------------GAA------------------------CAC---------------------------------------CCTGATGAAGGT---------------------------------------------------TATGAT------CCAAAA------------GCT---GTTCCAATACTTGGGGACATAAGCTTCACTGGAATCCATGGTCAAGGAGTT---------------CGGGTGCCTGTTCGCATACATGGA---AGC---CAAGAAATTCCA------------GTTAGGAATGTGACTTTTTGGGATATGTCAGTGGGTTTAACTTAC---------------------------------------------------------AAGAAGAAGCAC---------ATATTCCAGTGTGCCTTTGTT---CAAGGTCGTGTA---ATAGGGACT---------------------------------------------------------------------------------------GTCTTCCCT------GCCCCA---------TGT------GAAAAC------------------CTTGAT---CGGTATGACGAACAAGGAAAGCTAGTTAAGCGATCTGTCTCCCAAAACTTAACAGATATAGATTATGATTTT------------------------------------------------------------------------------------------------------------------------------------------------------------------------------------------------------------------------------------------------------------------------------------------------------------------------------------------------------------------------------------------------------------------------------------------------------------------------------------------------------------------------------------------------------------------------------------------------------------------------------------------------------------------------------------------------------------------------------
gnl|Orysa5|Os03g03350 ---------------------------------------------------------------------------------------------------------------------------------------------------------------------------------------------------------------------------------------------------------------------------------------------------------------------------------------------------------------------ATGGCCAAAAAAACAATACTGCAGGTGGTTTGC------------------------------------------------------------GCGGTGGCG---------------------------------------------------------------------------------------------------------------------------------CTGGTGGCGCTGTGCGCGTGCGGCGTCGCGGCGTCACCGTCGTCGCCGGCGGGAGCGGGGTGCCGG------------------------------------------------------------------------------------------------------------------------------------------------------------------------------------------------------------------------------------------------------------------------------------------------------------------------------------------------------------------------------------------------AAGCACGTCGCG------------------AGG---ATCACGGAGTAC---GGCGGCGTCGGGGAC------GGGAGGAGG------TCCAACACGGCGGCGTTCGCCAAGGCGGTGGCGGACCTGTCGCTG---------CGCGCCGGCGAC---------GGCGGC---------GCGGCGCTGGTGGTGCCGAAGGGG---AAGTGGCTGACGGGGCCCTTCAACCTCACCAGCCAC---TTCACC---------------------------------------------------------------------------------------------CTCTTCCTC------GACCACGGCGCCGAGATCCTCGCGTCTCAGAAC------TTGGAAGATTGGCCTCTGATAGCTCCTCTGCCATCCTACGGAAGAGGAAGGGACGAACCAGGC---CCAAGATACAGCAATTTC------ATTGCTGGATCCAATCTCACAGATGTCATCATCACTGGT---AGGAAT------GGAACGATCAACGGC------------------------------------------------------------------------CAGGGC------CAAGTC---------------------------------------------------TGGTGG---------------------------------------------------GACAAGTTCCAC---------------------------------------------GCCAAGGAA---CTCACCTACACTCGC---GGT---TAC------------------------------------------------------------------------CTGCTCGAGCTCCTCTACTCTAACAATATCATCATCTCTAATGTCACCTTCGTCGACTCGCCGTCATGGAATCTCCATCCCACCTACTGCACCAATGTGACCATCAGCGGCATCACCATTCTAGCACCT---CTCAACTCG---CCCAACACCGATGGAATCGACCCA---------------------------------------------------------GATTCTTCCTCC---CATGTCAAGATCGAGGACAGCTACATCGTGTCCGGC---------------------------------------------------------------------GACGACTGCATC------------------------GCCGTGAAGAGCGGCTGGGACCAGTACGGCATCAAGTTCAACATGCCGAGCCAGCACATCCTCATCAGGAGGCTCACCTGCATCTCCCCGACGAGCGCCATGATC------------------------------------------------------------------------------------GCGCTCGGC---------------AGC------GAGATGTCCGGCGGCATCCGCGACGTGCGCGCCGTGGACAACGTCGCCATCGACACCGAGTCGGCCGTC---------------------------------------------------AGGATCAAGTCCGGCGTG------GGGCGCGGC---------------GGCTACGTCAAGGACGTGTTCGTCCGCGGCCTCAGCCTCCACACC---ATGAAG---TGGGTGTTC------------TGGATGACCGGCAACTACGGC---------------CAG------------------------CAC---------------------------------------CCGGACAACTCC---------------------------------------------------TCCGAC------CCCAAC------------GCT---CTGCCGGAGGTCACCGGCATCAACTACAGCGACGTGTTCGCGGAGAACGTC---------------ACCATGGCCGGCAGGATGGAGGGG---ATT---CCCAACGACCCC------------TACACTGGCATCTGCATGTCCAACGTCACCGCGCAGCTCGCGCCG------------------------------------------------------GACGCCAAGAAGCTG---------CAATGGAACTGCACCGATGTC---AAGGGTGTCGCC---TCCGAC------------------------------------------------------------------------------------------GTCTCGCCG------GTGCCG---------TGC------CCGGAG------------------CTCGGGGCGGCGGGCAAG---------------CCATGCGCCTTCCCTGAAGAAGAGCTCGTCATCGGTCCGCCTGAATTGCCAACGTGTAGCTAC---------------------------------------------------------------------------------------------------------------------------------------------------------------------------------------------------------------------------------------------------------------------------------------------------------------------------------------------------------------------------------------------------------------------------------------------------------------------------------------------------------------------------------------------------------------------------------------------------------------------------------------------------------------------------------------------------------------
gnl|Sorbi1|Sb01g048880.1 ------------------------------------------------------------------------------------------------------------------------------------------------------------------------------------------------------------------------------------------------------------------------------------------------------------------------------------------------------ATGACACCGGGAAGATCTCTTCGCCCTGCGGTGGCGGCGGTTCTGTGG---------------------------------------------------GCGGCGTCGCTGGTGCTG---------------------------------------------------------------------------------------------------------------------------------CTGCTGGCGGCGGCGTGCGCGGGCGGCGGCGGCGCGTCCGGGGGCCCAGGGTGCCGG---------------------------------------------------------------------------------------------------------------------------------------------------------------------------------------------------------------------------------------------------------------------------------------------------------------------------------------------------------------------------------------------------------AAGCACGTGGCG------------------AAG---GTCACGGAGTAC---GGCGCGGTGGGGGAC------GGGAGGACG------CTCAACACGGGGGCGTTCGCCAAGGCGGTGGCGGACCTGTCGCAT---------CGCGCGCGCGAC---------GGCGGC---------GCGGCGCTGGTGGTGCCGCCGGGG---AAGTGGCTCACGGGGCCCTTCAATCTCACCAGCTGC---TTCACG---------------------------------------------------------------------------------------------CTCTACCTC------GACGAGGGCGCCGAGATCCTAGCGTCCCAGGAC------ATGAACCATTGGCCCCTCATAGCTCCCTTGCCATCTTACGGGAGAGGAAGGGACGAGCCTGGC---CCAAGGTACATCAATTTC------ATTGGAGGATCCAATCTCACTGACGTCATCATCACAGGT---AAAAAT------GGAACAATCAACGGG------------------------------------------------------------------------CAGGGG------CAAGTC---------------------------------------------------TGGTGG---------------------------------------------------GACAAGTTCCAT---------------------------------------------GCCAAGGAG---CTCAAGTCCACCCGT---GGC---CAC------------------------------------------------------------------------CTCCTAGAGCTCCTCCACTCTGATAACATCATCATCTCCAATGTCACCTTCGTTGACGCGCCATACTGGAATCTCCACCCTACCTATTGCACCAATGTGACCATCAGCGGCGTCACCATTCTTGCACCG---TTGAATTCG---CCTAACACCGATGGAATTGACCCA---------------------------------------------------------GACTCTTCCACG---CATGTGAAGATCGAGGACTGCTACATCGTCTCCGGC---------------------------------------------------------------------GACGACTGCGTC------------------------GCCGTGAAGAGCGGGTGGGACGAATACGGCATCAAGTTCAACATGCCGAGCCAGCACATCGTCATCCGGAGGCTCACCTGCATCTCCCCCACGAGCGCCATGATC------------------------------------------------------------------------------------GCGCTGGGC---------------AGC------GAGATGTCCGGCGGCATCCGTGACGTGCGCGCCGAGGACAACATCGCCATCAACACGGAGTCGGCCGTC---------------------------------------------------AGGATCAAGTCCGGCGCG------GGGAGGGGC---------------GGCTTCGTCAAGGACATCTTCGTGCGCGGCCTCAGCCTCCACACC---ATGAAG---TGGGTGTTC------------TGGATGACCGGCAACTACGGG---------------CAG------------------------CAC---------------------------------------CCCGACAACACG---------------------------------------------------TCCAAC------CCCAAC------------GCC---ATGCCCGAGGTCACCGGCATCAACTACAGCGATGTGTTCGCCGAGAACGTG---------------ACCACGGCCGGCAGGATGGAGGGC---ATC---CCCAACGACCCA------------TACACCGGCATCTGCATATCCAACGTGACCGCCAGCCTCGCGCCG------------------------------------------------------AACGCCACGGAGCTG---------CAGTGGAACTGTACCAACGTC---AAGGGGGTCACC---TCCAAC------------------------------------------------------------------------------------------GTCTCGCCC------AAGCCA---------TGC------CCGGAG------------------CTCGGCGCGGAGGGCAAG---------------CCGTGCGCCTTCCCAGTGGAAGAGCTCGTCATCGGCCCACCGGCGCTGCCAAAGTGTAGCTAC---------------------------------------------------------------------------------------------------------------------------------------------------------------------------------------------------------------------------------------------------------------------------------------------------------------------------------------------------------------------------------------------------------------------------------------------------------------------------------------------------------------------------------------------------------------------------------------------------------------------------------------------------------------------------------------------------------------
gnl|Sorbi1|Sb10g000660.1 ---------------------------------------------------------------------------------------------------------------------------------------------------------------------------------------------------------------------------------------------------------------------------------------------------------------------------------------------ATGGCGCTGCGAACGCTCCACCTCAACGCGCCGCCGCTCCTCCATATTCTGCGCTCG------------------------------------------------------------CTATGCCTC---------------------------------------------------------------------------------------------------------------------------------CTCGTCCTGGCCGCGTCGGCGGCGGTGTCGGTGTCGGGGCGCCACCACGCGCCCACCCCGGCGCACGGCACCGGGCAGAGCATGTACCTGGCGCCGGCCTGCCGG---------------------------------------------------------------------------------------------------------------------------------------------------------------------------------------------------------------------------------------------------------------------------------------------------------------------------------------------------------GCGCACACGGCG------------------TCG---CTCGCGGACTTC---GGCGGCGTGGGCGAC------GGCACCACC------TCCAACACCGCGGCGTTCCGCTCCGCGGTCGACCACCTGTCGCAG---------TACTCCGGCGAGGACGCC---GGCGGC---------GCCATGCTGTACGTGCCCGCCGGG---AAGTGGCTCACGGGGCCCTTCAACCTCACCAGCCAC---TTCACC---------------------------------------------------------------------------------------------CTCTTCCTC------CACAGCGACGCCGTCATCCTCGCCTCCCAGGAC------ATAAACGAATGGCCAATCATTGATCCCCTGCCTTCTTATGGAAGAGGAAGGGATAAAATTGGA---GGAAGATTCGCTAGCCTC------GTCGGTGGATCAAACCTGACCGATGTAGTCATTACTGGT---AACAAC------GGCACAATTGATGGA------------------------------------------------------------------------CAGGGC------GCGATG---------------------------------------------------TGGTGG---------------------------------------------------TCGAAATTCCAC---------------------------------------------AAGAACCAG---CTCAAGTACACGCGC---GGG---TAC------------------------------------------------------------------------CTGATCGAGCTGATGCACTCGGACACCATCTACATCTCCAACCTGACGCTGCTCAACTCGCCGGCGTGGAACATCCATCCGGTCTACAGCAGCAACATCGTGGTGCAAGGCATCACCATCCTGGCGCCG---ACGAACTCG---CCCAACACGGACGGCATCAACCCT---------------------------------------------------------GACTCTTGCTCG---CACGTCCGGATCGAGGACTGCTACATCGTGTCTGGC---------------------------------------------------------------------GACGACTGCGTG------------------------GCGATCAAGAGCGGGTGGGACGAGTACGGCATCTCGTACGGGATGCCGAGCCAGCACATCGTGATCCGTCGGCTGACGTGCGTGTCGCCGACGAGCGCGGTGATC------------------------------------------------------------------------------------GCGCTGGGG---------------AGC------GAGATGTCGGGCGGCATCCAGGACGTGCGCGCGGAGGACATCACGGCGATCAACTCCGAGTCCGGCGTG---------------------------------------------------CGCATCAAGACGGCGGTG------GGCCGCGGC---------------GCCTACGTGAAGGACGTGTTCGTGCGGCGGATGACGCTGACCACC---ATGAAG---TGGGTGTTT------------TGGATGACGGGAAACTACAAG---------------TCC------------------------CAC---------------------------------------CCGGACGACAAG---------------------------------------------------TACGAC------CCCAAC------------GCC---ATCCCCGTCGTCGACAACATCAGCTACCAGGACGTGGTGGCCACGGGTGTGTAC------------AAGGAGGCGGCGAGGCTCGAGGGC---ATC---CAGGGCGCCCCC------------TTCAAGGGCATCTGCGTCGCCAACGTCACCGCCGACCTGTCCAAG---------------------------------------------------------TCCAGGAAGTAC---------CCATGGACGTGCGCCGACGTC---GAGGGCGTGTCG---GTGAAC------------------------------------------------------------------------------------------GTCAGCCCG------GCGCCG---------TGC------CAGCCG------------------CTC------CAGGGCGCGCAC------------GACGGCGCATGCCCGTTCCCGACCGACACGCTGCCCATCGACCAGGTCACAGTGCAGCAGTGCGCCTACGACGTCCCCGGCGGTACCGGCGCCAGCGGCGGCGGCAAC------------------------------------------------------------------------------------------------------------------------------------------------------------------------------------------------------------------------------------------------------------------------------------------------------------------------------------------------------------------------------------------------------------------------------------------------------------------------------------------------------------------------------------------------------------------------------------------------------------------------------------------------------------------
gnl|Arath7|AT2G23900 ------------------------------------------------------------------------------------------------------------------------------------------------------------------------------------------------------------------------------------------------------------------------------------------------------------------------------ATGGAGTTCTCTATCAATCCTTCAACTCTAAAGATGATTCGGACAAGTTTTTGTATATTAGTAGTTTTGGCA------------------------------------------------------------ATTAGTAGT---------------------------------------------------------------------------------------------------------------------------------TTTTCGATGATGGAAGCTCGGGATCTAGCTAGCAAAGGAAAGACAAATATTGAATATATGGCGTTGAATTGTCGAAAA------------------------------------------------------------------------------------------------------------------------------------------------------------------------------------------------------------------------------------------------------------------------------------------------------------------------------------------------------------------------------------CATACCGCAGTT------------------------TTGACAGAATTT---GGAGCAGTTGGTGAT------GGAAAGACC------TCGAACACAAAAGCGTTCAAAGAAGCCATAACCAAGCTTGCTCCA---------AAGGCAGCCGAC---------GGTGGA---------GTGCAACTCATTGTTCCACCAGGA---AAATGGCTAACCGGAAGTTTCAACCTCACCAGCCAT---TTTACT---------------------------------------------------------------------------------------------TTGTTCATC------CAAAAAGGTGCAACTATTCTTGCTTCTCAGGAT------GAATCTGAATATCCAGTGGTTGCACCTTTGCCATCATACGGACAAGGAAGAGATGCAGCAGGA---CCAACATTTGCTAGTCTA------ATCTCTGGCACAAACCTAACTGATGTTGTTATCACCGGT---AACAAC------GGAACGATCAACGGG------------------------------------------------------------------------CAAGGA------AAGTAC---------------------------------------------------TGGTGG---------------------------------------------------GTGAAGTATCGC------------------------------------------AGTGGTGGATTT---AAGGGGATCACAAGA---CCT---TAC------------------------------------------------------------------------ACAATCGAGATCATCTTCTCTCAAAACGTTCAGATCTCGAACATCACAATCATCGATTCGCCTGCATGGAATATTCATCCTGTATATTGCAACAATGTCATCGTCAAAGGCGTTACCATTCTTGCTCCT---ATCGATTCT---CCTAATACCGATGGAATCAACCCT---------------------------------------------------------GATTCATGCACC---AACACATTGATAGAAGACTGTTACGTAGTCTCGGGA---------------------------------------------------------------------GACGATTGCATC------------------------GCCGTGAAGAGCGGTTGGGATCAGTTTGGTATCAAAGTCGGCATGCCAACTCAACAATTGTCTATCCGACGGCTCACATGCATCTCTCCCGACAGCGCTGGAATA------------------------------------------------------------------------------------GCACTCGGA---------------AGT------GAAATGTCCGGTGGAATCAAAGACGTTAGAATCGAAGACATTACATTACTTCAGACACAATCCGCTATC---------------------------------------------------CGAATCAAAACCGCGGTT------GGTCGTGGT---------------GGTTATGTTAAGGATATTTTCGCCAGGAGGTTCACAATGAAAACA---ATGAAA---TACGTTTTC------------TGGATGAGCGGTGCTTATAAC---------------CAA------------------------CAC---------------------------------------CCCGCTTCCGGT---------------------------------------------------TTTGAT------CCCAAG------------GCT---ATGCCCGTGATTACGAATATCAACTACCGTGACATGACCGCGGATAATGTC---------------ACGCAACCTGCGAGGCTCGATGGG---TTC---AAGAACGATCCT------------TTCACAAAGATATGTATGTCGAATATAAAGATTGATTTGGCTGCT------------------------------------------------------GAGCCGAAGAAGTTG---------TTGTGGAATTGTACAAGCATC---TCTGGAGTTTCG---AGCAAG------------------------------------------------------------------------------------------GTTACACCT------AAACCG---------TGT------AGTTTG------------------TTGCCGGAGAAAGGAGCACCG---------GTGGACTGTGCTTTTCCGGTTGATAAGATTCCTATTGAATCTGTTGTCCTGAACAAATGCTCTGCT---------------------------------------------------------------------------------------------------------------------------------------------------------------------------------------------------------------------------------------------------------------------------------------------------------------------------------------------------------------------------------------------------------------------------------------------------------------------------------------------------------------------------------------------------------------------------------------------------------------------------------------------------------------------------------------------------------------
gnl|Arath7|AT3G48950 ---------------------------------------------------------------------------------------------------------------------------------------------------------------------------------------------------------------------------------------------------------------------------------------------------------------------------------------------------------------ATGATTAGACCAACGTTTGGTTTACTAGTCTTTTTGGCT------------------------------------------------------------ATATTCCTT---------------------------------------------------------------------------------------------------------------------------------TTTCCGGCGATTGAATCCCGGAGTCACCGAAATTCGGTGACTTCCAAGATTGAATTTTCAGCGCTGAATTGCCGGAAA------------------------------------------------------------------------------------------------------------------------------------------------------------------------------------------------------------------------------------------------------------------------------------------------------------------------------------------------------------------------------------CATAGTGCAATA------------------------CTGACTGATTTT---GGTGCGGTTGGAGAT------GGAAAAACT------TCTAATACAAAAGCGTTTAGAAATGCCATAAGCAAGCTCAGCCAA---------ATGGCAACCGAT---------GGCGGA---------GCTCAACTCGTAGTACCTCCCGGA---AAATGGCTTACCGGAAGTTTTAACCTTACAAGCCAT---TTCACT---------------------------------------------------------------------------------------------TTGTTCATC------CAGCGAGGTGCTACCATCCTTGCATCTCAGGAT------GAATCTGAATGGCCAGTTATCGCTCCATTGCCATCGTACGGGAAAGGAAGAGACGGAACCGGAACCGGGAGATTCAACAGTCTC------ATCTCCGGTACAAACCTAACCGACGTGGTTATCACTGGT---AACAAC------GGAACGATCAACGGA------------------------------------------------------------------------CAGGGA------CAGTAT---------------------------------------------------TGGTGG---------------------------------------------------GACAAATTCAAG---------------------------------------------AAGAAGCAG---TTCAAAATAACAAGA---CCG---TAC------------------------------------------------------------------------TTGATCGAGATCTTGTTCTCCAAAAACATTCAAATCTCGAACATCACATTGATCGATTCGCCGTCGTGGAATATTCATCCTGTCTATTGTAATAGCGTCATTGTCAAATCCGTCACCGTTCTTGCTCCC---GTCACTGTT---CCCAACACCGACGGTATCAATCCA---------------------------------------------------------GATTCTTGCACA---AACACATTGATCGAAGACTGTTACATAGTCTCCGGA---------------------------------------------------------------------GACGACTGCATC------------------------GCCGTCAAAAGCGGTTGGGACCAATACGGAATCAAATTCGGAATGCCGACGCAGCAACTCTCGATCCGACGGCTGACATGCATCTCCCCAAAGAGTGCAGGAGTA------------------------------------------------------------------------------------GCCTTAGGA---------------AGT------GAAATGTCCGGAGGAATCAAAGACGTTAGAATCGAAGATGTAACTCTAACCAACACCGAATCCGCCATC---------------------------------------------------CGAATCAAAACTGCGGTG------GGACGTGGC---------------GCTTACGTCAAGGATATTTACGCTAGGAGGATCACAATGAAGACG---ATGAAA---TATGTTTTC------------TGGATGAGTGGAAACTACGGT---------------AGT------------------------CAT---------------------------------------CCTGACGAAGGA---------------------------------------------------TTTGAT------CCCAAG------------GCG---TTGCCGGAAATTACTAATATCAATTACCGCGATATGACGGCGGAGAATGTT---------------ACAATGTCAGCGAGTCTCGACGGG---ATT---GATAAAGATCCG------------TTTACGGGTATTTGTATCTCGAATGTGACTATAGCTTTGGCGGCT------------------------------------------------------AAGGCTAAGAAAATG---------CAGTGGAATTGTACAGATGTG---GCTGGAGTTACC---AGCAGA------------------------------------------------------------------------------------------GTTACGCCA------GAGCCA---------TGT------AGTTTG------------------TTGCCTGAGAAGAAAGCTCAGGCGAAGAATGTTGACTGTGCGTTTCCGTCTGATTTGATTCCGATTGAGAGTGTTGTATTGAAGAAGTGCTTTCTT---------------------------------------------------------------------------------------------------------------------------------------------------------------------------------------------------------------------------------------------------------------------------------------------------------------------------------------------------------------------------------------------------------------------------------------------------------------------------------------------------------------------------------------------------------------------------------------------------------------------------------------------------------------------------------------------------------------
gnl|Medtr1|AC148446_21.4 ------------------------------------------------------------------------------------------------------------------------------------------------------------------------------------------------------------------------------------------------------------------------------------------------------------------------------------------------------ATGTCTCATCAGAACATGAAGAGTGCAATATTCGGAAATTCCTATGTT---------------------------------------ATTTGTGTGATTTCTATAGTTTTGATATTG---------------------------------------------------------------------------------------------------------------------------------GTATCACTAGCAGAATGCAGAGAACCAAGTAGTATTAAATTGAACAGCTTTGACTACCATGCAATCAATTGCCGAAAA------------------------------------------------------------------------------------------------------------------------------------------------------------------------------------------------------------------------------------------------------------------------------------------------------------------------------------------------------------------------------------CACAATGCAGTT------------------------TTAACAGATTTT---GGTGCTGTTGGTGAC------GGCAAAACC------CTTAACACAAAGGCATTTAATTCAGCAATAACCAATCTTAGCCAA---------TATGCAAATGAT---------GGTGGT---------GCACAACTTATTGTTCCACCAGGT---AAATGGCTAACTGGAAGCTTCAATCTCACAAGCCAT---TTCACT---------------------------------------------------------------------------------------------CTTTTTCTC------CAAAAGGGTGCTGTCATTCTTGCATCTCAGGAT------GAATCAGAATGGCCTAAATTATCTTTTTTACCATCTTATGGAAGAGAAAAAGATGCACCTGAT---GGAAGGTTTAGTAGTCTC------ATTTTTGGAACTAACCTCACTGATGTTGTAATTACCGGT---AACAAT------GGGACAATTGATGGA------------------------------------------------------------------------CAAGGA------TCTACT---------------------------------------------------TGGTGG---------------------------------------------------GACAAGTTCCAA---------------------------------------------AAGAAACAA---TTGAAAATCACTAGG---CCA---TAT------------------------------------------------------------------------ATGATTGAGATTATGTATTCTGATCAAATCCAAATATCAAATCTCACTTTGATCAACTCTCCTAATTGGTTTGTCCATCCAATTTACAGCAGTAACATAATTATAAATAGACTTACTATTCTTGCACCA---GTGGACGTT---CCAAACACAGATGGCATAGACCCT---------------------------------------------------------GACTCGTGTACA---AACGTTCTAATTGAAGACAACTACATTGTCTCTGGT---------------------------------------------------------------------GATGATTGTATT------------------------GCGATTAAAAGTGGATTGGATGGGTATGGAATCAAAGTTGGAAAGCCATCACAAAAGATAATCGTAAGAAGGCTAACATGTATATCCCCTAAAAGTGCGATGGTT------------------------------------------------------------------------------------GCATTAGGC---------------AGT------GAAATGTCAGGTGGAATCCAAGATATTAGAATTGAAGACATCACAGCAATCAACACAGAATCAGCTGTT---------------------------------------------------AGAATCAAAACAGCCGTT------GGTAGAGGC---------------GCATATGTGAAGGATATATTCGTCAAAGGAATGAATTTGAACACA---ATGAAA---TATGTTTTT------------TGGATGACAGGGGCTTATAAG---------------TCA------------------------CAC---------------------------------------GCTGAAAATGGA---------------------------------------------------TTTGAT------CCAAAA------------GCA---TTGCCTAAAATTAGTGGAATAAACTATAGAGATATTATTGCTAAGAATGTG---------------ACAATTGCAGGACAACTTGACGGA---ATT---TCTAATGACCCT------------TTCACAGGGATATGCATTTCTAATGTGACTATTGAAATGAGTGCA------------------------------------------------------CAGAAGAATAATCTT---------CCATGGAATTGCACTGATGTT---TCTGGAGTTGCA---AGTAAT------------------------------------------------------------------------------------------GCGGTTCCT------AAACCA---------TGT------GATATG------------------CTGCCAGAGAAGAAAATCGAATGTCCTTTTCCAACAGATAAACTACCCATTGAAAATGTTCAGTTCAAGACTTGTAACTTTCAAAGTTAA---------------------------------------------------------------------------------------------------------------------------------------------------------------------------------------------------------------------------------------------------------------------------------------------------------------------------------------------------------------------------------------------------------------------------------------------------------------------------------------------------------------------------------------------------------------------------------------------------------------------------------------------------------------------------------------------------------------------
gnl|Medtr1|AC141107_24.4 ---------------------------------------------------------------------------------------------------------------------------------------------------------------------------------------------------------------------------------------------------------------------------------------------------------------------------------------------------------------------ATGAAGAGTCCAAGATTCGAAAATTCCTTTGTT---------------------------------------ATTTGTGTGATTTCTATAGTTTTGATA------------------------------------------------------------------------------------------------------------------------------------TTTGGATCACTAGCAGAATGCAACCTTGATTACCTTGCAATCAATTGCAGAAAA------------------------------------------------------------------------------------------------------------------------------------------------------------------------------------------------------------------------------------------------------------------------------------------------------------------------------------------------------------------------------------------------------------CACAGTGCAGTT------------------------TTGACAGATTTT---GGTGGTGTTGGTGAT------GGAAAAACC------TCTAACACAAAAGCTTTTAATACTGCAATAACCAAACTTAGCCAG---------TATGCAAATGAT---------GGTGGT---------GCACAACTTATTGTTCCACCAGGT---AAATGGTTAACTGGAAGCTTCAATCTCACAAGCCAT---TTCACT---------------------------------------------------------------------------------------------CTTTTTCTC------CAAAAAGGCGCGGTCATTCTTGGATCTCAGGAT------GAATCACAATGGCCTCAGCTTCCTCCTTTACCATCTTATGGAAGGGGAAGAGATGCACCTGGT---CCAAGGTTTAGTAGTCTC------ATTTTCGGAACTCACCTCACCGACGTTATAATTACCGGT---AACAAC------GGGACAATTGATGGA------------------------------------------------------------------------CAAGGA------TCATAT---------------------------------------------------TGGTGG---------------------------------------------------GACAAGTTTCAT---------------------------------------------AATAAACAA---TTGAAAATCACTAGG---CCA---TAC------------------------------------------------------------------------ATGATTGAGATTTTGTATTCTGATCAAATCCAAATATCAAATCTCACTTTGATCAATTCCCCTTCTTGGTTTGTCCATCCAACTTACAGCAGTAACATAATTATAAAGGGTCTTACCATTCTTGCACCA---GTAGACTCT---CCAAACACAGATGGAATAGACCCA---------------------------------------------------------GATTCATCTACG---AACGTTAGGATCGAAGACAACTACATTGTCTCTGGT---------------------------------------------------------------------GATGATTGTATT------------------------GCGATAAAAAGTGGATGGGATCAATATGGAATTAAATTCGGAAAGCCATCAAAACAAATAATCATAAGAAGGCTAACATGTATATCCCCAGATAGTGCTATGATT------------------------------------------------------------------------------------GCTTTAGGG---------------AGT------GAAATGTCGGGTGGAATCGAAAATGTAAGAGTTGAAGACGTAACTGCTATCAATACAGAATCAGCTGTT---------------------------------------------------AGAATCAAATCAGCCGTC------GGTAGAGGC---------------GGATATGTGAAGGACATTTTTGTCAAAGGAGTGAAATTGAACACAATATTGAGA---TATGTGTTT------------TGGTTGACAGGGTCTTATGGA---------------GAC------------------------CAC---------------------------------------CCTGATAATGGA---------------------------------------------------TTTGAT------CCAAAA------------GCA---TTGCCTAAAATTACTGGAATTATTTTTAGAGATGTTATTGCTAAGAATGTG---------------ACCGTTGCGGGGCAACTTGAAGGA---ATT---TCTAATGATCCT------------TTTACAGGGATATGTATTTCTAATGTGACTATTGAATTAAGCGAG------------------------------------------------CTTAAGAAGAAGAAGAAACTT---------CCATGGAATTGCACAGATGTT---TCTGGAGTTACA---AGTAAT------------------------------------------------------------------------------------------GTGGTTCCT------AAACCA---------TGT------GATCTG------------------CTGTCAGAGAAGAAAATTGAATGTCCCTTTCCAACAGATAAATTGGCTATTGAAGATGTTCAGTTCAAGACTTGTAACATTAAAAGTAGTGTGTTCTGA------------------------------------------------------------------------------------------------------------------------------------------------------------------------------------------------------------------------------------------------------------------------------------------------------------------------------------------------------------------------------------------------------------------------------------------------------------------------------------------------------------------------------------------------------------------------------------------------------------------------------------------------------------------------------------------------------------
gnl|Medtr1|AC121237_1.5 ---------------------------------------------------------------------------------------------------------------------------------------------------------------------------------------------------------------------------------------------------------------------------------------------------------------------------------------------------ATGTCTCATAAAAACATGATGAAGAGTCCAGTATTCGAAAATTCCTATGTT---------------------------------------ATTGGTGTGATCTCTGTACTTCTGATATTT---------------------------------------------------------------------------------------------------------------------------------GGTTCATTAGCAGAATGCAAAGAACCAAGTAGTAGTAAATTGAAGAACTTTGATTATCCAGCTATCAATTGCAGAAAA------------------------------------------------------------------------------------------------------------------------------------------------------------------------------------------------------------------------------------------------------------------------------------------------------------------------------------------------------------------------------------CACAGTGCAGTT------------------------TTGACAGATTTT---GGTGGTGTTGGTGAT------GGAAAAACC------CTTAACACAAAGGCATTTAATTCAGCAATAACCAATCTTAGCCAA---------TATGCAAATGAT---------GGTGGT---------GCACAACTTATTGTTCCACCAGGT---AAATGGCTAACCGGAAGCTTCAATCTCACAAGCCAT---TTCACT---------------------------------------------------------------------------------------------CTTTTTCTC------CAAAAAGATTCTGTCATTCTTGCATCTCAGGAT------GAATCAGAATGGCCTCAATTCCCTGTTTTACCTTCTTATGGAAGTGGAAGGAATGCATCTGAT---GGAAGGTTTAGCAGTCTC------GTTTTTGGAACTAACCTCACTGATGTTATAATTACTGGT---AACAAT------GGGACAATTGATGGA------------------------------------------------------------------------CAAGGA------TCTTAT---------------------------------------------------TGGTGG---------------------------------------------------GACAAGTTCCAC---------------------------------------------AAGGGACAA---ATGAAAATCACTAGG---CCA---TAC------------------------------------------------------------------------ATGATTGAGATTATGTATTCTGATCAAATCCAAATATCCAATCTCACTTTGATCAATTCCCCTTCTTGGTTTGTCCATCCAGTTTACAGCAGTAACATAATTATAAATGGACTTACAATTCTTGCACCA---GTCGACATT---CCTAACACGGATGGCATAGACCCA---------------------------------------------------------GATTCATGTACA---AACGTCAGAATTGAAGACAACTATATAGTTTCTGGT---------------------------------------------------------------------GATGATTGTATT------------------------GCAATAAAAAGTGGATGGGATGAGTATGGAATCAAATTTGGAAAGCCATCTCAACAAATAATCATAAGAAGGCTAACATGTATATCCCCTAAAAGTGCAATGGTT------------------------------------------------------------------------------------GCATTAGGC---------------AGT------GAAATGTCAGGTGGAATCCAAGATGTTAGAGTTGAAGACGTCACGGCAATCAAGACAGAATCGGCTGTT---------------------------------------------------AGAATCAAAACAGCCATC------GGTAGAGGC---------------GCATATGTGAAGGACATTTTTGTCAAAGGAATGAATTTGGACACA---ATGAAA---TATGTTTTT------------TGGATGACAGGGTCTTATAAG---------------TCA------------------------CAC---------------------------------------CCTGATAATGGA---------------------------------------------------TTTGAT------CCAAAC------------GCA---TTGCCTAAAATTAGTGAAATAAATTATAGAGATGTTACTGCCAAGAATGTG---------------ACTATTGCAGGCAAACTTGATGGA---ATT---TCTAATGACCCT------------TTTACTGGAATTTGTGTTTCTAATGCGACTATTGAAATGAGTGCA------------------------------------------------------CATAAGAAGAAACTT---------CCATGGAATTGCACTGATGTT---TCTGGAGTTACA---AGTAAT------------------------------------------------------------------------------------------GTGAGTCCT------ACACCC---------TGT------GAATTG------------------CTGGCAGAGAAAGAAAAATTTGAATGTCCTTTTCCAACTGATAAACTTACCATTGAAAATGTTCAGTTCAAGACTTGTAACTTCAAAAGTAGTGTCATTAGATAA------------------------------------------------------------------------------------------------------------------------------------------------------------------------------------------------------------------------------------------------------------------------------------------------------------------------------------------------------------------------------------------------------------------------------------------------------------------------------------------------------------------------------------------------------------------------------------------------------------------------------------------------------------------------------------------------------
gnl|Medtr1|AC121237_38.5 ---------------------------------------------------------------------------------------------------------------------------------------------------------------------------------------------------------------------------------------------------------------------------------------------------------------------------------------------------ATGTCTCATAAAATC---ATGAAGAGTCCAAGATTCCAAAATTCCTACGTT---------------------------------------ATACGTGTGATCTCTGTAGTTGTGATATTG---------------------------------------------------------------------------------------------------------------------------------GGAACACTAGCAGAATGCAGAATACCAAGTATTAGTAAATTGAATAACTTTGATTATCCAGCTATCAATTGCAGAAAA------------------------------------------------------------------------------------------------------------------------------------------------------------------------------------------------------------------------------------------------------------------------------------------------------------------------------------------------------------------------------------CACAGTGCAGTT------------------------TTGACAGATTTT---GGTGGTGTTGGTGAT------GGAAAAACC------CTTAACACAAAGGCATTTAATTCAGCAATAACCAATCTTAGCCAA---------TATGCAAATGAT---------GGTGGT---------GCACAACTTATTGTTCCACCAGGT---AAATGGCTAACTGGAAGCTTCAATCTCACAAGCCAT---TTCACT---------------------------------------------------------------------------------------------CTTTTTCTC------CAAAAAGATGCTGTCATTCTTGCATCTCAGTAT------GAATCCGATTGGCCTCAACTTCCTGCTTTACCATCTTATGGAAGAGGAAGAGAAAAGCCTGGT---GGAAGGTTTAGCAGTCTC------ATTTTTGGAACTAACCTCATTGATGTTATTATTACTGGT---AACAAT------GGGACAATTGATGGA------------------------------------------------------------------------CAAGGA------TCTACT---------------------------------------------------TGGTGG---------------------------------------------------GACAAGTTCCAA---------------------------------------------AAGAAACAA---TTGAAAATCACTAGG---CCA---TAT------------------------------------------------------------------------ATGATTGAGATTATGTATTCTGATCAAATCCAAATATCAAATCTCACTTTGGTCAATTCCCCTTCTTGGTTTGTACATCCAGTTTACAGCAGTAACATAATTATAAACGGACTTACAATTCTTGCACCA---GTGGACGTT---CCAAACACAGATGGCATAGACCCA---------------------------------------------------------GATTCATCTACA---AATGTTCTGATTGAAGACAACTACATTGTTTCTGGT---------------------------------------------------------------------GATGATTGTATT------------------------GCAATTAAAAGTGGATGGGATGAGTATGGAATCAAAGTTGGCAAGCCATCACAAAATATAATCGTAAGAAGGCTAACATGTATATCCCCTAAAAGTGCTTTGGTT------------------------------------------------------------------------------------GCATTAGGC---------------AGT------GAAATGTCAGGTGGAATCCAAGATGTAAGAATTGAAGACGTCACGGCAATCAATACAGAATCAGCTGTT---------------------------------------------------AGGATCAAATCTGCCGTC------GGTAGAGGT---------------GCTTTTGTGAAGGACATTTTTGTCAAAGGAATGGATTTGAATACA---TTGAAA---TATGTGTTT------------TGGATGACAGGTTCTTATGGA---------------GAT------------------------CAT---------------------------------------CCTGATAACGGA---------------------------------------------------TTTGAT------CCAAAC------------GCA---TTGCCTAAAATTAGTGGAATAAATTATAGAGATGTCACCGCTAAGAATGTG---------------ACTATTGCGGGCAAAGTTGAAGGA---ATT---TCTAACGACCCT------------TTTACTGGAATATGTGTTTCTAATGTGACTATTGAAATGAGTGCA------------------------------------------------------CATAAGAAGAAACTT---------CCATGGAATTGCACTGATATT---TCTGGAGTTACA---AGTAAT------------------------------------------------------------------------------------------GTGGTTCCT------AAACCA---------TGT------GAACTG------------------CTGAAAGAGAAGGAAATTGAATGTCCTTTTCCAAGAGATAAACTACCCATTGAAAATGTTCAATTCAAGACTTGCAACTTCCAAAGTAGTGTCTTCTGA------------------------------------------------------------------------------------------------------------------------------------------------------------------------------------------------------------------------------------------------------------------------------------------------------------------------------------------------------------------------------------------------------------------------------------------------------------------------------------------------------------------------------------------------------------------------------------------------------------------------------------------------------------------------------------------------------------
gnl|Medtr1|AC121237_2.5 ---------------------------------------------------------------------------------------------------------------------------------------------------------------------------------------------------------------------------------------------------------------------------------------------------------------------------------------------------ATGTCTCATCAAAAT---ATGAAGAGTGCAAGATTCGAAAATTCCTATGTT---------------------------------------ATTGGTGTGATATCTGTAGTTCTGATATTG---------------------------------------------------------------------------------------------------------------------------------GGATCACTAGCAGAATGCAGAGTACCAAGTAGTATTAAATTGAACAACTTTGATTATCCTGCAATCAATTGCAGAAAA------------------------------------------------------------------------------------------------------------------------------------------------------------------------------------------------------------------------------------------------------------------------------------------------------------------------------------------------------------------------------------CACAGTGCAGTT------------------------TTAACAGATTTT---GGTGCTGTTGGTGAT------GGCAAAACC------CTTAACACAAAAGCTTTTAATGCAGCAATAACCAACCTTAGCCAA---------TATGCAAATGAT---------GGTGGT---------GCACAACTTATTGTTCCACCAGGT---AAATGGCTAACCGGAAGCTTCAATCTCACAAGCCAT---TTCACT---------------------------------------------------------------------------------------------CTTTTTCTC------CAAAAAGATGCTGTTATTCTTGGATCTCAGGAT------GAATCAGAATGGCCTCAACTTCTTGTTTTACCATCTTATGGAAGGGGAAGAGATGCACCTGCT---GGAAGGTTTAGTAGTCTC------ATTTTTGGAACTAACCTCACTGACGTGATTATTACCGGT---GACAAT------GGGACAATTGATGGA------------------------------------------------------------------------CAAGGA------TCATAT---------------------------------------------------TGGTGG---------------------------------------------------GACAAATTCCAC---------------------------------------------AAGAAACAA---TTGACACTCACTAGA---CCA---TAC------------------------------------------------------------------------ATGATTGAGATTATGTATTCTGATCAAATCCAAATATCAAATCTCACTTTGATCAACTCTCCAACATGGTTTGTTCATCCAATTTACAGCAGTAACATAATTATAAATGGACTTACCATTCTTGCACCA---GTAGACTCT---CCAAACACAGATGGAATAAACCCA---------------------------------------------------------GACTCATGTACA---AACGTTAGAATTGAAGACAACTTCATTGTCTCTGGC---------------------------------------------------------------------GATGATTGCATT------------------------GCAATAAAAAGTGGATGGGATGAGTATGGAATTAAAGTTGGAATGCCATCACAACAAATAATCATAAGAAGGTTAACTTGTATATCCCCTGATAGTGCTATGGTT------------------------------------------------------------------------------------GCATTAGGC---------------AGT------GAAATGTCAGGTGGAATCCAAGATGTTAGAATTGAAGATGTCACAGCAATCAACACAGAATCCGCTATT---------------------------------------------------AGAATAAAATCTGCTGTC------GGTAGAGGT---------------GCTTTTGTGAAGGACATTTTCGTCAAAGGAATGGATTTGAATACA---ATGAAA---TATGTGTTT------------TGGATGACAGGTTCTTATGGA---------------GAT------------------------CAT---------------------------------------CCTGATAACGGA---------------------------------------------------TTTGAT------CCAAAC------------GCA---TTGCCTAAAATTAGTGGAATAAATTATAGAGATGTCACCGCTAAGAATGTG---------------ACTATTGCGGGCAAACTTGAAGGA---ATT---TCTAACGACCCT------------TTTACTGGAATATGTGTTTCTAATGTGACTATTGAAATGAGTGCA------------------------------------------------------CATAAGAAGAAACTT---------CCATGGAATTGCACTGATATT---TCTGGAGTTACA---AGTAAT------------------------------------------------------------------------------------------GTGGTTCCT------AAACCA---------TGT------GAATTG------------------CTGCAAGAGAAGGAAATTGAATGTCCTTTTCCAACAGATAAACTAGCCATCGAAAATGTTCAATTCAAGACTTGTAACTTCCAAAGTAGTGTCTTCTGA------------------------------------------------------------------------------------------------------------------------------------------------------------------------------------------------------------------------------------------------------------------------------------------------------------------------------------------------------------------------------------------------------------------------------------------------------------------------------------------------------------------------------------------------------------------------------------------------------------------------------------------------------------------------------------------------------------
gnl|Medtr1|AC148446_9.4 ------------------------------------------------------------------------------------------------------------------------------------------------------------------------------------------------------------------------------------------------------------------------------------------------------------------------------------------------------------------------------------------------------------------------------------------------------------------------------------------------------------------------------------------------------------------------------------------------------------------------------------------------------------------------------------------------------------------------------------------------------------------------------------------------------------------------------------------------------------------------------------------------------------------------------------------------------------------------------------------------------------------------------------------------------------------------------ATGACCATGATT------------------------ACGCCAAGCTAT---------TTAGGTGAC------------------------------------------------------------------------------------------------------------------------------------------ACTATAGAATACTCAAGCTTCAATCTCACAAGCCAT---TTCACT---------------------------------------------------------------------------------------------CTTTTTCTC------CAAAAAGATGCTGTTATTCTTGGATCTCAGGAT------GAATCAGAATGGCCTCAACTTCTTGTTTTACCATCTTATGGAAGGGGAAGAGATGCACCTGCT---GGAAGGTTTAGTAGTCTC------ATTTTTGGAACTAACCTCACTGACGTGATTATTACCGGT---GACAAT------GGGACAATTGATGGA------------------------------------------------------------------------CAAGGA------TCATAT---------------------------------------------------TGGTGG---------------------------------------------------GACAAATTCCAC---------------------------------------------AAGAAACAA---TTGACACTCACTAGA---CCA---TAC------------------------------------------------------------------------ATGATTGAGATTATGTATTCTGATCAAATCCAAATATCAAATCTCACTTTGATCAACTCTCCAACATGGTTTGTTCATCCAATTTACAGCAGTAACATAATTATAAATGGACTTACCATTCTTGCACCA---GTAGACTCT---CCAAACACAGATGGAATAAACCCA---------------------------------------------------------GACTCATGTACA---AACGTTAGAATTGAAGACAACTTCATTGTCTCTGGC---------------------------------------------------------------------GATGATTGCATT------------------------GCAATAAAAAGTGGATGGGATGAGTATGGAATTAAAGTTGGAATGCCATCACAACAAATAATCATAAGAAGGTTAACTTGTATATCCCCTGATAGTGCTATGGTT------------------------------------------------------------------------------------GCATTAGGC---------------AGT------GAAATGTCAGGTGGAATCCAAGATGTTAGAATTGAAGATGTCACAGCAATCAACACAGAATCCGCTATT---------------------------------------------------AGAATAAAATCTGCTGTC------GGTAGAGGT---------------GCTTTTGTGAAGGACATTTTCGTCAAAGGAATGGATTTGAATACA---ATGAAA---TATGTGTTT------------TGGATGACAGGTTCTTATGGA---------------GAT------------------------CAT---------------------------------------CCTGATAACGGA---------------------------------------------------TTTGAT------CCAAAC------------GCA---TTGCCTAAAATTAGTGGAATAAATTATAGAGATGTCACCGCTAAGAATGTG---------------ACTATTGCGGGCAAACTTGAAGGA---ATT---TCTAACGACCCT------------TTTACTGGAATATGTGTTTCTAATGTGACTATTGAAATGAGTGCA------------------------------------------------------CATAAGAAGAAACTT---------CCATGGAATTGCACTGATATT---TCTGGAGTTACA---AGTAAT------------------------------------------------------------------------------------------GTGGTTCCT------AAACCA---------TGT------GAATTG------------------CTGCAAGAGAAGGAAATTGAATGTCCTTTTCCAACAGATAAACTAGCCATCGAAAATGTTCAATTCAAGACTTGTAACTTCCAAAGTAGTGTCTTCTGA------------------------------------------------------------------------------------------------------------------------------------------------------------------------------------------------------------------------------------------------------------------------------------------------------------------------------------------------------------------------------------------------------------------------------------------------------------------------------------------------------------------------------------------------------------------------------------------------------------------------------------------------------------------------------------------------------------
gnl|Carpa1|supercontig_107.107 ---------------------------------------------------------------------------------------------------------------------------------------------------------------------------------------------------------------------------------------------------------------------------------------------------------------------------------------------------------ATGTCATCTATAAATATCGTTCAGATAGTAGTTGGCGTATTGGTG------------------------------------------------------------TTGGGATTG---------------------------------------------------------------------------------------------------------------------------------TTTGATTCGAGAACAGCACAGTGTCGGCCAAGTAGGGTTTTGGAGAGCATCGAATACTCGGCTTTGAGTTGCCGGAAA------------------------------------------------------------------------------------------------------------------------------------------------------------------------------------------------------------------------------------------------------------------------------------------------------------------------------------------------------------------------------------CACACAGCCTCG------------------------TTGACGGATTTC---GGCGGTGTTCCTGAT------GGAAAAACC------TCTAATACGAAAGCATTTAAAGTTGCCATTGATAAACTAAGTAGT---------TTGGCTGGAGAT---------GGTGGA---------GCTCAGCTCATTGTTCCTCCTGGG---AAATGGCTCACTGGTAGTTTTAATCTCACTAGTCAT---TTTACT---------------------------------------------------------------------------------------------CTTTTTATC------CAACAAGGAGCTGTTATTCTTGCATCTCAGGAT------GAATCAGAATGGCCTCTTCTTCCTCCATTGCCTTCTTACGGAAGAGGAAGAGATGCTCCCGGA---GACAGGTTTAGTAGTCTC------ATTTTTGGCACAAATCTTACCGACGTGATAATTACTGGA---AATAAT------GGAACAATTGACGGA------------------------------------------------------------------------CAAGGT------GAATCG---------------------------------------------------TGGTGG---------------------------------------------------AAAAAATTCCGT---------------------------------------------AATGGCGAA---TTACATAATACCAGA---CCT---TAT------------------------------------------------------------------------CTGATTGAGATTATGCATTCAGACCGTGTTCAAATTTCAGACATTACTTTGATCAATTCACCTTCATGGAATGTTCATCCTGTTTATAGCAGCAATGTTCTTGTCCAGAGACTCACAATTCTTGCACCA---ATCGATTCT---CCTAATACAGATGGGATTGATCCA---------------------------------------------------------GATTCTTGCACA---AACACTAGAATTGAGGATTGTTACATAGTATCGGGA---------------------------------------------------------------------GATGATTGCATC------------------------GCGGTAAAAAGTGGTTGGGATCAATACGGGATAAAATTCGGAATGCCAACCGAGAAGCTGATCATTCGAAGACTTACTTGCATTTCCCCCGATAGTGCCACAATC------------------------------------------------------------------------------------GCTCTAGGT---------------AGT------GAGATGTCCGGAGGAATTAAGGATGTTAGAGCCGAAGATATCATAGCAATCAACACACAATCTGGTATT---------------------------------------------------AGAATCAAAACCGCCATT------GGAAGAGGA---------------GCTTATGTTCGAGACATCTTTGTAAGAAGAATGAACATGAAGACC---ATGAAG---TATGTGTTT------------TGGATGTCAGGGTCTTATAAT---------------CAA------------------------CAC---------------------------------------CCTGATCCCGGC---------------------------------------------------TTTGAT------CCGAAA------------GCA---TTTCCCAAGATCGAAAACATAAACTACAAAGACGTAAGGGCTGAAAACGTA---------------ACATACTCAGCGAGACTTGAGGGA---ATT---CCACAAGACCCC------------TTTACCGGAGTATGCATTTCTAATGTCAGTATCAATTTGACTGAA------------------------------------------------------AAACCAAAGGAGTTG---------CAGTGGAATTGCACCAACATC---GCCGGAGTTACA---AGCCAT------------------------------------------------------------------------------------------GTGAATCCT------AAGGCT---------TGT------AATCTG------------------TTGCCGGAGAAAGAAGAACCT---------ATTAATTGTCCTTTTCCGAATGATAGGTTACCGATCGAGGATATCTCGATACAAAAATGTAAAATA---------------------------------------------------------------------------------------------------------------------------------------------------------------------------------------------------------------------------------------------------------------------------------------------------------------------------------------------------------------------------------------------------------------------------------------------------------------------------------------------------------------------------------------------------------------------------------------------------------------------------------------------------------------------------------------------------------------
gnl|Carpa1|supercontig_107.108 ------------------------------------------------------------------------------------------------------------------------------------------------------------------------------------------------------------------------------------------------------------------------------------------------------------------------------------------------ATGGAGTTAGTGGGTATCAAGCATCAAAACTTCCATATCACTGAAATACTGTTT---------------------------------------GGCGTATTGGTG---------CTGGGATTC---------------------------------------------------------------------------------------------------------------------------------TTGAATTTACGAACGGTGCAATGTGGATCAGATAAAAATTTGCAGGGCATTGAATATTCGGCTTTGAGTTGCCGTAAA------------------------------------------------------------------------------------------------------------------------------------------------------------------------------------------------------------------------------------------------------------------------------------------------------------------------------------------------------------------------------------CATACTGCTTCT------------------------TTGGTGGATTTC---GGCGGTGTTCCTGAT------GGAAAAACC------TCTAATACAAAAGCGTTTAAAGCTGCTATCGACAAACTCAGTACT---------TTGGCCGGAGAT---------GGTGGA---------GCTCAGCTCGTTGTTCCTCCTGGA---AAGTGGTTGACTGGTAGTTTTAATCTTACTAGTCAC---TTTACA---------------------------------------------------------------------------------------------CTTTTCATC------CAACAAGGTGCCACCCTTCTCGCATCTCAGGAT------GAATCAGGATGGCCTCTTCTTCCTGCGTTGCCCTCTTACGGT---------GACAAAAGTTCTCCAGGAAGATACAGTAGTCTC------ATTTATGGAACAAATCTTACAGACGTGATAATTACAGGT---AACAAT------GGGACCATTGATGGG------------------------------------------------------------------------CAAGGC------AAACCT---------------------------------------------------TGGTGG---------------------------------------------------GAAAAGTATAAA---------------------------------------------AAGGGTGAA---TTTAAAAACACCCGT---CCA---TGT------------------------------------------------------------------------CTGATTGAGATCGTGTACTCTGATCATGTCCAGATTTCTAATGTAACTCTGATAGATTCACCTGCATGGAATGTGCATCCGGTTTACAGCAGCAATATCCTAATCCAAGGAGTCACAATTCTTGCACCA---ATTGATTCT---GAAAATACAGATGGGATTAATCCA---------------------------------------------------------GATTCTTGCACA---AACACTAGAATTGAAGATTGCTTCGTAGTCTCAGCA---------------------------------------------------------------------GATGATTGCGTT------------------------GCCGTTAAGAGTGGTATTGATCAGTTTGGAATAAAATTTGGAATGCCAACCCAACAACTGATCATCAGAAGGCTCGCATGCATTTCGCCACGCAGTGCTGCAATC------------------------------------------------------------------------------------GCTCTTGGC---------------AGC------GAGATGTCTGGAGGAGTCAAAGATGTCAGAGCTGAAGACATCGTAGCAATCAACACAGAATCTGGTGTT---------------------------------------------------AGAATTAAGACAGCCATT------GGAAGAGGA---------------GGCTACGTTAAGGACATATTTGTAAGGAGAATGACATTGAAGACC---ATGAAG---TATGTGTTT------------TGGATGGCAGGCGACTATAAG---------------TCA------------------------CAC---------------------------------------CCGAGTCCTGGT---------------------------------------------------TTTGAT------CCGCAT------------GCT---CTTCCTAAAATCGAAAACATAAACTACAACGATATAACGGCCGAAAATGTC---------------ACACTTTCGGCTAGCCTCGAGGGA---ATT---CAACAAGATCCT------------TTTGCTGGAATATGTATTTCTAATGCGGAGATTGGCTTGAGCGAA------------------------------------------------------AAAGCAAAGAAGTTG---------CAATGGGATTGCAGTGATGTG---GCTGGAGTTACG---AGCCGG------------------------------------------------------------------------------------------GTTACGCCC------AAAGCT---------TGC------ACTTTG------------------CTGCCAGAAAAGGAACAACCT---------ATGGATTGTCCTTTCCCAGATGATAAACTACCAATTGAGGATATTCCGCTGCAAAAATGTACAATA---------------------------------------------------------------------------------------------------------------------------------------------------------------------------------------------------------------------------------------------------------------------------------------------------------------------------------------------------------------------------------------------------------------------------------------------------------------------------------------------------------------------------------------------------------------------------------------------------------------------------------------------------------------------------------------------------------------
gnl|Poptr1|800623 ---------------------------------------------------------------------------------------------------------------------------------------------------------------------------------------------------------------------------------------------------------------------------------------------------------------------------------------------------------------------------------------------------------------------------------------------------------------------------------------------------------------------------------------------------------------------------------------------------------------------------------------------------------ATGGTAGAGTACAAAGCGATAAATTGTCGAAAG------------------------------------------------------------------------------------------------------------------------------------------------------------------------------------------------------------------------------------------------------------------------------------------------------------------------------------------------------------------------------------CACAGTGCAGTT------------------------TTGACAGATTTT---GGAGCAGTTGGCGAT------GGAAAAACA------TCCAACACAAAGGCTTTTGCAGAAGCAATTAAGAAACTAAGCAAG---------TATGCACCAGAT---------GGTGGA---------GCACAACTTATTGTACCCGCAGGA---AAATGGTTAACTGGGAGTTTTAATCTCACCAGCCAT---TTCACT---------------------------------------------------------------------------------------------CTTTTTCTC------CATAAGGATGCTGTTCTTCTTGCTTCTCAGGAT------GAGGATGAATGGCCACTTCTCACTCCATTGCCCTCTTACGGAGGAGTAAGAGAAAACGCTGTTTTTGGAAGACCTGGTGGTCTC------ATTTTTGCTTCAAACGTAACCGACGTCATAATTACTGGC---AACAAT------GGCACGGTTGATGGC------------------------------------------------------------------------CAGGGT------GCAGTA---------------------------------------------------TGGTGG---------------------------------------------------GAAAAGTTCAAC---------------------------------------------GAGAAAAAACTGAAAAAGCTGGAGAGG---CCT---TAT------------------------------------------------------------------------CTGATCGAGATCATGTACTCTGATCAGGTTCAAATATCGAATATAACCTTGATTAACTCTCCGCAATGGCATGTTCATCCTATTTATAGCAGCAATCTGTGGATTCAGGGGGTGACTATTCTGGCACCG---GTTGATGTT---CCCAATACAGATGGGATTAACCCA---------------------------------------------------------GATTCATGCACT---AACGTTATAATCGAAGATTGCTACATCGTATCTGGG---------------------------------------------------------------------GATGACTGCATC------------------------GCAGTTAAGAGTGGATTGGATCAATATGGAATCAAAGTTGGGATGCCTATGAAGCAACTAGTCATAAGAAGGATAACATGCATTTCCCCTAAGAGTGCTGCCATT------------------------------------------------------------------------------------GCTCTTGGA---------------AGT------GAAATGTCCGGTGGAATCGAGGATGTTAGAATTGAAGATATTACAGCCATTAACACTGAATCAGCTGTT---------------------------------------------------CGAGTCAAAACCGCTGTA------GGAAGAGGA---------------GGTTATGTAAAAGACATTTTTGTGAGAAGAATGACCCTAAAGACA---ATGAAG---TATGTCTTT------------TGGATGATAGGCTCTTATTCG---------------TCA------------------------CAC---------------------------------------GCTGATGAGGGA---------------------------------------------------TATGAT------CCAAAA------------GCA---CTGCCTGAGATCACAAATATAAATTTCAGAGATATAGCAGCTGACAATGTA---------------ACGATTCCGGGGAAACTAGAAGGA---CTCGGCGAGGGAAATCCT------------TTTACAGGGATTTGCATTTCTAATGTAACAATG------ACCTTG---------GCTGAG---------------------------------------AAACATAAAGAACCA---------GCATGGAACTGCACTGATGTA---TCGGGAGTTTCA---AGCAAT------------------------------------------------------------------------------------------GTGACTCCC------ATGCCA---------TGT------GCTGCG------------------TTGCCGAAGAAAAGCATGGATTGTCCCTTCCCAGAAGACAAACTTCCGATTGAGAAAGTTAGGCTCCAAACTTGTTCTGCCACTAGC------------------------------------------------------------------------------------------------------------------------------------------------------------------------------------------------------------------------------------------------------------------------------------------------------------------------------------------------------------------------------------------------------------------------------------------------------------------------------------------------------------------------------------------------------------------------------------------------------------------------------------------------------------------------------------------------------------------------
gnl|Poptr1|289400 ---------------------------------------------------------------------------------------------------------------------------------------------------------------------------------------------------------------------------------------------------------------------------------------------------------------------------------------------------------------------------------------------------------------------------------------------------------------------------------------------------------------------------------------------------------------------------------------------------------------------------------------------------------------GAGTACCAAGCAATAAACTGTAGAAAG------------------------------------------------------------------------------------------------------------------------------------------------------------------------------------------------------------------------------------------------------------------------------------------------------------------------------------------------------------------------------------CATAGCGCAGTC------------------------TTAACAGATTTT---GGAGGAGTTGGTGAT------GGAAAAACA------TCAAACACAAAGGCTTTTAAAGCAGCAATTGCCGAGCTAAGTCAG---------TATGCATCAGAC---------GGTGGA---------GCACAACTTATTGTACCGCCAGGA---AAATGGTTAACTGGGAGCTTTAACCTCAGTAGCCAT---TTCACT---------------------------------------------------------------------------------------------CTTTTTCTT------CATAAGGACGCTGTTCTTCTTGCTTCTCAGGAT------GAGGCAGAATGGCCTGCTTTCCCTCCATTGCCCTCCTATGGGGTAGGTAGAGATGAACATGCT---GGAAGGTTTAGTAGTCTG------ATTTTTGGGACACATCTAACAGATGTCGTGGTCACTGGT---AACAAT------GGTACAATTGATGGC------------------------------------------------------------------------CAGGGT------GCAGTT---------------------------------------------------TGGTGG---------------------------------------------------GACAAATTCCAC---------------------------------------------CAGAAAAAA---TTGAAACTGACGCGA---CCA---TAT------------------------------------------------------------------------CTGATTGAGTTTCTGTACTCTGATCAGGTTCAAATATCCAACCTTACATTGATTAACTCTCCATCATGGAATGTTCATCCTACATATTGCAGCAATGTGTTGATCCAGTGGTTGACAATTTTGGCACCA---GTTGATTCT---CCCAATACAGATGGGATTAACCCA---------------------------------------------------------GATTCATCCTCG---AATGTTCGTATCGAAGATTCCTTTGTAGTATCAGGG---------------------------------------------------------------------GATGACTGCATT------------------------GCAGTTAAGAGTGGATGGGATGAATATGGAATCAAATTTGGAAGGCCTACGCAACACCTAGTCATAAGAAGGTTTACCTGCATTTCTCCTGACAGTGCTACCATT------------------------------------------------------------------------------------GCTCTTGGA---------------AGT------GAAATGTCCGGTGGAATCCAGGACGTTAGAGCTGAAGATATCACAGCCCTCAGTACCCAATCTGGAGTT---------------------------------------------------CGAATCAAGACTGCTGTA------GGAAGAGGA---------------GCTTATGTGAAGGACATTTTTGTAAGAAGAATGACCCTGAAGACA---ATGAAG---TATGCCTTC------------TGGATGACAGGCTCTTACGGG---------------TCA------------------------CAC---------------------------------------CCTGATACGGGA---------------------------------------------------TATGAT------CCAAAA------------GCA---TTACCTGAGATCAAAGGAATAAGTTACAAAGATATAGTGGCTGAGAACGTA---------------ACCTATTCGGCGAGACTAGAAGGA---ATT---GAGAACGATCCT------------TTTACAGGAATTTGCATTTCTAATGTAAACATA------AGTTTA---------ACCCAG---------------------------------------AAACCTAAGGAACTG---------CAATGGAACTGCACTGACATT---CAGGGAGTTTCA---AGCAAA------------------------------------------------------------------------------------------GTAACTCCT------CAGCCA---------TGC------GCTGCG------------------TTGCTGGAGAAAAGTATCGAATGTCCTTTCCCTGAAGATAGACTGCCAATTGAGGATGTAAAACTCCAAACTTGTTCTGCT------------------------------------------------------------------------------------------------------------------------------------------------------------------------------------------------------------------------------------------------------------------------------------------------------------------------------------------------------------------------------------------------------------------------------------------------------------------------------------------------------------------------------------------------------------------------------------------------------------------------------------------------------------------------------------------------------------------------------
gnl|Vitvi1|GSVIVP00037720001 ------------------------------------------------------------------------------------------------------------------------------------------------------------------------------------------------------------------------------------------------------------------------------------------------------------------------------------------------------------------------------------------------------------------------------------------------------------------ATGGAGCCG---------------------------------------------------------------------------------------------------------------------------------------------------------------------------------ATTAAGTATAAGGCATTGAGGTGCCGGAAA------------------------------------------------------------------------------------------------------------------------------------------------------------------------------------------------------------------------------------------------------------------------------------------------------------------------------------------------------------------------------------CACAGTGCGGTG------------------------CTGACGGACTTC---GGAGCAACAGGGGAT------GGGAAAACG------ATAAACACCAAGGCCTTCAAATCCGCCATTGACCATCTCAGTCAG---------TTTGCAGATGAT---------GGTGGA---------GCAGAACTCATTGTGCCTCCTGGA---AAGTGGCTGACTGGGAGCTTCAATCTCACCAGCCAT---TTCACT---------------------------------------------------------------------------------------------CTTTATATC------GATAAGGATGCTGTTATTCTTGGAGCCCAGGAT------GAATCGGCATACCCCCTTATTGAAGTTTTGCCATCATATGGAGTGGGAAGAGATGGAGGTGGA------AGGCATAGTAGCCTT------ATTTTTGGAACGAACCTCACTGATGTTGTAATTACAGGT---GGCAAT------GGAACCCTCAATGGT------------------------------------------------------------------------CAGGGT------AAATAC---------------------------------------------------TGGTGG---------------------------------------------------GACAAGTTCCGT---------------------------------------------GCCAAAAAG---TACAATGACACACGG---CCC---TAC------------------------------------------------------------------------TTGATTGAAATCATGTATTCAAATCATGTTCAGATATCAAACCTTACATTGATCGATTCTCCATCATGGAATGTTCATCCTGTTTATAGCAGAAATGTACTTGTTAAAGATCTGACGATCTTAGCACCC---ATCGATTCT---CCTAATACAGATGGAATCAACCCA---------------------------------------------------------GATTCATGCAAA---AAAGTCAGGATTGAAGACTGCTTTATAGTCTCAGGA---------------------------------------------------------------------GATGACTGCATT------------------------GCAGTTAAGAGTGGATGGGATCAGTATGGATATAAATTTGGGATGCCTACAAAGGACCTACTCATCAGACGGCTGACCTGCATATCCCCTGACAGTGCCACCATA------------------------------------------------------------------------------------GCTTTAGGC---------------AGC------GAAATGTCGGGTGGGATCAAGAATGTCTGGGCTGAAGACATAACAGCCATAGACACCCAGTCGGGAATC---------------------------------------------------AGGATCAAAACTGGGATA------GGAAGGGGA---------------GGCTATGTGAAAGACATATATGTTAGAAGAATGACAGTGAAGACC---ATGAAG---TATGTCTTC------------TGGATTACAGGCGATTATGGA---------------TCA------------------------CAT---------------------------------------CCAGATGATGGT---------------------------------------------------TGGGAT------CCTAAA------------GCT---CTGCCTGTCATTAAAAATATCAATTACAGAGATATGGTGGCTGAGAATGTG---------------ACATATTCTGCCAGACTTGATGGA---ATT---TCCGGCGATCCT------------TTCACAGGAATCTGCATATCTAATGTGACTATTGGGTTGACTGAG------------------------------------------------------AAACCAAAAGAACTG---------CAATGGAACTGCACTAATGTT---GCAGGAGTTACC---AGCCAA------------------------------------------------------------------------------------------GTGACTCCT------AGGTCA---------TGT------GACCTG------------------TTGCCT---CCTTCAGATAAGGTCTTCAATTGTCCTTTCCCTGATCAT------CCTCATTGGGATGTTAAGTTGAAGACTTGTTCCCACATCGGTTCTAAGAAAATAGAGTTG---------------------------------------------------------------------------------------------------------------------------------------------------------------------------------------------------------------------------------------------------------------------------------------------------------------------------------------------------------------------------------------------------------------------------------------------------------------------------------------------------------------------------------------------------------------------------------------------------------------------------------------------------------------------------------------------
gnl|Vitvi1|GSVIVP00037722001 ---------------------------------------------------------------------------------------------------------------------------------------------------------------------------------------------------------------------------------------------------------------------------------------------------------------------------------------------------------------------------------------------------------------------------------------------------------------------------------------------------------------------------------------------------------------------------------------------------------------------------------------------------------------------------------------------------------------------------------------------------------------------------------------------------------------------------------------------------------------------------------------------------------------------------------------------------------------------------------------------------------------------------------------------------------------------------------------------------------------------------------------------------------------------ATGAACACCAAGGCCTTCAAATCCGCCATTGCAAATCTCAGTCAG---------GTTGCAGGTGAT---------GGAGGC---------GCACAGCTGATTGTGCCTCCTGGG---AAGTGGCTGACTGGGAGCTTTAATCTCACAAGCCAT---TTCACT---------------------------------------------------------------------------------------------CTTTTTGTC------CACAAGGATGCTGTTATTCTTGGCGCTCAGGAT------GAAGCAGCATACCCCCTTATTGAAATATTGCCATCATATGGAGCAGGAAGAGATGGAGGTGGA------AGGCATGCCAGTCTC------ATTTTTGGAACAAATCTCACTGATGTCGTAATCACAGGT---GGGAAT------GGCACCATCCATGGT------------------------------------------------------------------------CAGGGT------CAATAC---------------------------------------------------TGGTGG---------------------------------------------------GACAAGTTTCGA---------------------------------------------GCCGATAAA---TTGAAAGACACCAGA---CCC---TAC------------------------------------------------------------------------TTGATAGAGATCATGTACTCTGATCAGGTCCAGATTTCTAACCTTATTTTGATCGACTCTCCATCATGGAATGTTCATCCCACTTACAGCAGCAATGTGATAATTCAATGGCTCACAATCATTGCACCA---GTGGGTTCT---CCTAATACAGATGGAATAAACCCA---------------------------------------------------------GATTCAAGCAAA---AACGTTCTAATTGAAGACTGCTTCATAGTCTCCGGG---------------------------------------------------------------------GATGACTGCATT------------------------GCAGTAAAGAGTGGCTGGGACCAGTATGGGATTAAGTTTGGAATGCCAACCGAGGATCTAATCATCAGAAGGCTCACCTGCATATCCCCTGACAGTGCCGTCATT------------------------------------------------------------------------------------GCTCTGGGC---------------AGC------GAGATGTCAGGTGGGATCAAGAATGTCCGAGCTGAAAACATTACAGCCATAGATTCTGAGTCTGGTGTG---------------------------------------------------AGGATCAAATCAGGTGTG------GGAAGGGGA---------------GGATATGTGAAAGATATCTATGCCAGAGGAATGACCATGAAGACC---ATGAAG---TATGTCTTC------------TGGATGACAGGCGATTATGGA---------------CAA------------------------CAT---------------------------------------CCAGACGATGGT---------------------------------------------------TGGGAT------CCTAAA------------GCA---CTTCCTAAGATTGAAAATATCAATTACAGAGACATGGTGGCTGAGAATGTG---------------ACCTATTCTGCAAGACTTGACGGA---ATT---TCGGGCGATCCC------------TTCACTGGAATTTGCATATCAAATGTGAAAATTGGACTGACTGAA------------------------------------------------------AAACCAAAGAAACTG---------CAATGGAACTGCACTAATGTT---GAGGGAGTTTCA---AGCCAA------------------------------------------------------------------------------------------GTGACTCCT------CCTTCA---------TGT------GATCTG------------------CTGCAC---CCCTCTAAGAAGGTTTTCAATTGTCCGTTCCCAGAAGATAAGCTTCCCATTGAAGATGTTCAGATGAAGATTTGTTCAACC---------------------------------------------------------------------------------------------------------------------------------------------------------------------------------------------------------------------------------------------------------------------------------------------------------------------------------------------------------------------------------------------------------------------------------------------------------------------------------------------------------------------------------------------------------------------------------------------------------------------------------------------------------------------------------------------------------------------
gnl|Arath7|AT3G61490 ---------------------------------------------------------------------------------------------------------------------------------------------------------------------------------------------------------------------------------------------------------------------------------------------------------------------------------------------------------------ATGAAGAACATACTAGCTTGCATAGTTACCATCATAACC------------------------------------------------------------CTCTCAAAC---------------------------------------------------------------------------------------------------------------------------------CTCATAACCATTTCTCAAGGAAGAAGGGTATCACAGTCATTTGAAACATTTGAGTACACAGCAATTATTTGCAGATCC------------------------------------------------------------------------------------------------------------------------------------------------------------------------------------------------------------------------------------------------------------------------------------------------------------------------------------------------------------------------------------CACAGTGCCTCC------------------------ATAACAGAGTAC---GGTGGTGTAGGAGAC------GGCAAGACG------CTAAACACAAAGGCCTTCCAGAGCGCCGTTGATCATCTCAGCCAA---------TACTCATCTGAA---------GGCGGA---------GCACAGCTCTTTGTACCCGCCGGG---AAATGGCTCACCGGAAGTTTCAACCTCACAAGCCAT---TTCACT---------------------------------------------------------------------------------------------CTGTTTCTT------CACAAAGACGCAATTCTTCTCGCTGCTCAAGAC------TTAAACGAATACCCAATTCTAAAGGCTTTGCCTTCGTACGGACGAGGACGTGACGCCGCCGGT---GGAAGATTCGCTAGTCTC------ATCTTCGGCACTAATCTCTCCGACGTAATTATCACCGGG---AACAAC------GGCACAATCGACGGT------------------------------------------------------------------------CAAGGA------TCGTTT---------------------------------------------------TGGTGG---------------------------------------------------CAAAAGTTCCAC---------------------------------------------GGTGGCAAG---CTAAAATACACTCGC---CCG---TAC------------------------------------------------------------------------CTGATTGAGTTAATGTTCTCAGATACAATTCAGATTTCAAATCTAACGTTCCTTGATTCTCCATCGTGGAACATCCACCCAGTGTATAGTAGCAATATCATCGTAAAAGGCGTTACGATCATCGCCCCG---GTAAAATCT---CCGAACACCGACGGAATCAATCCA---------------------------------------------------------GATTCTTGCACG---AACACGAGGATCGAAGACTGTTACATCATATCCGGC---------------------------------------------------------------------GACGATTGCATC------------------------GCCGTGAAAAGCGGATGGGACGAATACGGAATCTCATTCGGAATGCCGACGAAGCACCTCGTGATCCGTAGATTAACCTGTATCTCACCGTACAGCGCCGCGATC------------------------------------------------------------------------------------GCTCTCGGA---------------AGC------GAAATGTCCGGCGGAATCGAAGACGTGAGAGCGGAAGATATCACCGCATACCAAACAGAATCCGGCGTA---------------------------------------------------CGGATAAAAACCGCCGTA------GGAAGAGGA---------------GCTTTCGTGAAGAACATATACGTAAAAGGAATGAATCTACACACG---ATGAAA---TGGGTTTTT------------TGGATGACCGGAAATTACAAA---------------GCT------------------------CAT---------------------------------------GCTGATTCTCAT---------------------------------------------------TACGAT------CCTCAC------------GCT---CTACCGGAGATAACCGGGATTAATTACAGAGATATTGTAGCTGAGAATGTT---------------TCTATGGCTGGAAGGTTAGAGGGA---ATC---TCTGGAGATCCT------------TTTACTGGGATTTGTATTTCGAATGCAACGATTTCTATGGCGGCT------------------------------------------------------AAGCATAAGAAAGCG---------ATTTGGATGTGTAGTGATGTT---GAAGGAGTTACG---AGTGGT------------------------------------------------------------------------------------------GTTGATCCT------AAGCCT---------TGT------GATTTG------------------CTT------GATGGACAAGAATCAGAGACGACGAAGAAGAAGATGATTGACGGTGGATGTGATTTTCCTACTGATGTGTTGGAGATTGATAATGTTGAGCTTAAGACTTGTAGTTATCAAATGAGT---------------------------------------------------------------------------------------------------------------------------------------------------------------------------------------------------------------------------------------------------------------------------------------------------------------------------------------------------------------------------------------------------------------------------------------------------------------------------------------------------------------------------------------------------------------------------------------------------------------------------------------------------------------------------------
gnl|Arath7|AT4G23500 ------------------------------------------------------------------------------------------------------------------------------------------------------------------------------------------------------------------------------------------------------------------------------------------------------------------------------------------------------------------ATGACCTCTCTCTCCACCGCCGGTTACCTTCTTCTC------------------------------------------------------------CTTCTCCTT---------------------------------------------------------------------------------------------------------------------------------CTCCCTATAAGCTACGACGGTGGCTTCATCGGAGCCGCCGATGCAGAACATGACCTCAGAGCCACTGATCTCCATAATCATCGCCATCGTCGCCACCGTAACCACCATCGCGGAGAAGAGTTTGAGTACTCAGCCATATCATGTAGAGCT------------------------------------------------------------------------------------------------------------------------------------------------------------------------------------------------------------------------------------------------------------------------------------------------------------TACTCAGCCTCA------------------------TTGGACGAGTTT---GGCGCCGTAGGAGAC------GGTGTAACT------TCAAATACAGCGGCGTTTCGCGACGCGGTGTCACAACTTAGCCGT---------TTCGCAGACTAC---------GGTGGC---------TCATTGTTATTTGTTCCCGCCGGA---CGGTGGCTCACCGGAAACTTTAACCTGACCAGCCAT---TTTACG---------------------------------------------------------------------------------------------CTTTTCCTC------CACCGTGATGCTGTTATCCTCGCCTCTCAAGAA------GAGAGTGACTATGAAGTGATAGAGCCACTGCCTTCGTACGGAAGAGGGCGAGACACAGATGGT---GGAAGGTTCATCAGTCTA------CTTTTTGGTTCAAACTTAACCGATGTTGTTATCACCGGT---GAGAAT------GGGACAATTGATGGA------------------------------------------------------------------------CAAGGA------GAACCA---------------------------------------------------TGGTGG---------------------------------------------------GGGAAATTCAAG---------------------------------------------AGAGGAGAA---CTAAAATACACAAGA---CCT---TAT------------------------------------------------------------------------TTGATTGAGATTATGCATTCTGATGGTATCCAAATCTCCAATCTCACTTTCTTGAATTCTCCTTCTTGGCATATTCACCCGGTCTACAGCAGCAATATATATATCCAAGGTTTGACGATATTAGCACCG---GTCACGGTA---CCAAACACTGACGGTATCAACCCA---------------------------------------------------------GATTCTTGTACC---AACACGAGGATTGAGGACTGCTACATTGTCTCCGGC---------------------------------------------------------------------GACGATTGTATC------------------------GCCGTTAAAAGTGGATGGGATCAATACGGAATCAACTACGGCATGCCTACGAAACAGCTCTTGATCCGACGGCTCACATGCATTTCTCCTGATAGTGCCGTGATC------------------------------------------------------------------------------------GCTCTCGGC---------------AGT------GAAATGTCCGGTGGAATTGAAGATGTTCGAGCTGAAGATATTGTTGCCATTAACTCTGAATCTGGAATC---------------------------------------------------AGGATTAAAACAGCTATC------GGACGAGGA---------------GGTTACGTGAAGGATGTATACGTAAGAGGAATGACAATGATGACA---ATGAAA---TATGTGTTT------------TGGATGACCGGAAGTTACGGT---------------TCG------------------------CAT---------------------------------------CCGGACGATCAT---------------------------------------------------TATGAT------CCGAAA------------GCG---TTACCGGTGATTCAGAACATTAATTATCAAGACATGGTCGCCGAGAACGTG---------------ACGATGCCTGCTCAGTTAGCTGGA---ATA---TCGGGAGATCAG------------TTTACTGGAATTTGTATCTCTAACGTGACTATCACTCTATCGAAG------------------------------------------------------AAACCTAAGAAAGTG---------CTTTGGAATTGTACTGATGTT---TCGGGTTATACT---AGTGGT------------------------------------------------------------------------------------------GTGACTCCG------CAGCCG---------TGT------CAGTTG------------------TTACCG---GAGAAGCAGCCGGGGACGGTTGTGCCGTGTAATTTCCCGGAAGATCCGATTCCTATTGATGAAGTGAAGCTTCAACGTTGCTACTCCAGAAGAAGGAATATG------------------------------------------------------------------------------------------------------------------------------------------------------------------------------------------------------------------------------------------------------------------------------------------------------------------------------------------------------------------------------------------------------------------------------------------------------------------------------------------------------------------------------------------------------------------------------------------------------------------------------------------------------------------------------------------------
gnl|Vitvi1|GSVIVP00026920001 ------------------------------------------------------------------------------------------------------------------------------------------------------------------------------------------------------------------------------------------------------------------------------------------------------------------------------ATGGTTGAAACCCATAAAAAAAAAATTGCTAATCTCACACAACCCATTGTTTCTTTTTACTGTTTTCAGGTA---------------------------------------GTTTCAGTGTTAGTTGCGGTGGTTTTGTTG---------------------------------------------------------------------------------------------------------------------------------CTGAGTGTAAGCAGAGGTGAGTGCAGAAAAGGAAGAATTTTGGAGGCTTTGGAGTATTCAGCCATAAGTTGCAGAGCA------------------------------------------------------------------------------------------------------------------------------------------------------------------------------------------------------------------------------------------------------------------------------------------------------------------------------------------------------------------------------------CACAGCGCTTCA------------------------TTGGTGGATTTC---GGAGGAGTTGGTGAC------GGGCAAACG------TTGAACACGAAGGCGTTTCAAGATGCAGTGAGTGAGTTGAGCAAG---------TATGGATCGGAG---------GGCGGA---------GCTCAGCTGTATGTTCCTGCCGGA---AAATGGTTAACCGGCAGCTTCAGCCTCACCAGCCAC---TTCACT---------------------------------------------------------------------------------------------CTCTTTCTC------CATAGAGATGCTGTTCTTCTTGCTTCTCAAGAT------ATAAGCCAATGGCCGGTGATCAAACCATTGCCATCGTACGGTCGAGGACGAGACGCAGCAGCA---GGAAGATACACCAGTCTC------ATATTCGGCACAAACCTCACTGATGTCATTATTACTGGT---GACAAT------GGGACAATCGACGGC------------------------------------------------------------------------CAGGGT------GGTCTG---------------------------------------------------TGGTGG---------------------------------------------------CAGCGATTCCAC---------------------------------------------GGGGGCAAA---CTCAAGTACACCCGG---CCG---TAC------------------------------------------------------------------------CTGATCGAGCTCATGTACTCTGCTGATATTCAGATTTCTAATCTGACGCTCCTCAACTCGCCTTCATGGAACGTTCATCCTGTCTACAGCAGAAATATTCTTATTCAAGGTATTACGATCCTTGCGCCT---GTAAGATCA---CCAAACACCGATGGAATCAATCCA---------------------------------------------------------GATTCTTGCACA---AACACAAGGATTGAAGACTGCTACATTGTATCTGGA---------------------------------------------------------------------GATGACTGCGTG------------------------GCAGTTAAAAGCGGTTGGGATGAGTATGGCATAGCTTACGGTATGCCCACAAAACAGTTGGTGATCAGACGGCTCACATGCATTTCACCCTACAGTGCTGTGATT------------------------------------------------------------------------------------GCATTAGGG---------------AGT------GAGATGTCGGGTGGGATCCAAGACGTCAGGGCCGAAGACATTGTGGCCATCAATTCGGAATCTGGGATC---------------------------------------------------AGGATCAAGACTGGCATA------GGGAGAGGA---------------GGCTATGTGAAAGACATATATGTAAGAGGAATGACTATGAAGACT---ATGAAA---TGGGCCTTC------------TGGATGACTGGGAACTATGGG---------------TCT------------------------CAT---------------------------------------GCAGACAATCAC---------------------------------------------------TATGAC------CCAAAG------------GCA---TTTCCAGTGATTCAAGGAATCAATTACAGAGACATGGTGGCTGAGAATGTG---------------TCAATGGCAGCTAGACTAGAGGGA---ATT---CCCAGTGACCCA------------TTCACCGGAATCTGCATTTCTAACGTCACAATTCATTTAGCCGCA------------------------------------------------------AAAGCGAAGAAAGTA---------CCTTGGACATGCACTGATGTT---GAGGGGATCTCA---AGCGGC------------------------------------------------------------------------------------------GTCACGCCT------ACACCA---------TGC------AGCACG------------------TTGCCT---GATCAGGGTCCAGAGAAGACGTCTTTATGCAATTTTCCTGCAGAGAGTTTGCCAATAGATACAGTAGAGTTACAGAAGTGTTCTTACGGAATAAATTATTATCCG---------------------------------------------------------------------------------------------------------------------------------------------------------------------------------------------------------------------------------------------------------------------------------------------------------------------------------------------------------------------------------------------------------------------------------------------------------------------------------------------------------------------------------------------------------------------------------------------------------------------------------------------------------------------------------------------
gnl|Medtr1|AC163384_22.4 ---------------------------------------------------------------------------------------------------------------------------------------------------------------------------------------------------------------------------------------------------------------------------------------------------------------------------------------------ATGAAGCTCTTGTGGAAAACTCACATAAGGGTACAAATGATTCAAATATTTTTAGCA---------------------------------------ATATTTGTGGTG---------ACACTGGTG---------------------------------------------------------------------------------------------------------------------------------TATCCAGAAAGAGTTGAAAGTAGAAAAGCAAAAATTGTGACAACTTCATTTGTGTACAATGGTATAAATTGTAGAGCA------------------------------------------------------------------------------------------------------------------------------------------------------------------------------------------------------------------------------------------------------------------------------------------------------------------------------------------------------------------------------------CATAGTGCTTCA------------------------TTGACAGATTTT---GGTGGTGTTGGAGAT------GGAAATACA------TCTAATACAAAGGCTTTTCAGTCTGCAATTAGTCACCTGAGTCAG---------TATGGTTCTCAA---------GGTGGT---------TCTCAGCTGTATGTTCCAGCAGGA---AAATGGCTCACTGGTAGTTTTAGTCTTACTAGTCAC---TTTACT---------------------------------------------------------------------------------------------CTCTATTTG------GATAGAGATGCTGTTCTCCTTGCTTCTCAGGAT------ATAACTGAGTGGCCTGTGCTTGAACCATTACCATCATACGGTAGAGGAAGAGATGCACCAGCA---GGAAGATTCAGAAGCCTC------ATATTTGGAACAAACCTCACGGATGTTATTGTCACAGGG---GGAAAT------GGCACCATAGATGGT------------------------------------------------------------------------CAGGGT------GCATTT---------------------------------------------------TGGTGG---------------------------------------------------CAACAATTTCAC---------------------------------------------AGAAAAAAG---TTGAAGTACACTCGT---CCA---TAC------------------------------------------------------------------------CTGATTGAACTTATGTTCTCAGACAGCATCCAAATCTCAAATCTAACTCTCCTTAATTCTCCATCATGGAATGTTCATCCTGTTTACAGCAGCAACATTATTATACAAGGTATCACAATCATTGCTCCT---ATCTCATCT---CCTAACACTGATGGTATCAATCCA---------------------------------------------------------GATTCGTGCACA---AATACAAAAATTGAAGACTGCTACATAGTTTCTGGG---------------------------------------------------------------------GATGACTGTGTT------------------------GCTGTGAAGAGTGGATGGGATGAGTATGGCATCAAATTTGGCTGGCCTACAAAACAACTAGTAATCAGAAGACTAACATGCATTTCACCGTTCAGTGCAACCATT------------------------------------------------------------------------------------GCCTTAGGG---------------AGT------GAGATGTCAGGAGGGATACAAGACGTCAGGGCCGAAGACATCACAGCCATTCGAACAGAATCAGGTGTC---------------------------------------------------AGAATCAAAACAGCTGTT------GGTAGAGGA---------------GGGTATGTGAAGGACATATATGTAAAAAGATTTACCATGCATACT---ATGAAA---TGGGCATTT------------AAGATGACAGGTGATTATAAT---------------TCA------------------------CAT---------------------------------------GCTGATACTCAC---------------------------------------------------TTTGAC------CCTAAT------------GCT---TTGCCTGAGATTGCAAATATCAACTATAGAGATGTTGTGGCTGAGAATGTT---------------ACCATAGCAGCTAGGTTTCAAGGA---ATC---TCTAATGACCCT------------TTTAAGGGAATTTGTATTGCAAATGTGACACTAGGGATGGCTGTT------------------------------------------------------AAGGCCAAGAAAAGG---------TCATGGACATGCACTGATATT---GAAGGGATGACT---AGTGGT------------------------------------------------------------------------------------------GTGACACCT------CCGCCT---------TGT------GATCTG------------------TTGCCT---GATCAAGGGCCTGAGAAAATCGGGGCGTGTGATTTCCCAGCAGAGAGTTTACCTATTGATAATTTGGAGCTTAAGAAGTGTAGTTACAGCATGAAATATGTAATGTAG------------------------------------------------------------------------------------------------------------------------------------------------------------------------------------------------------------------------------------------------------------------------------------------------------------------------------------------------------------------------------------------------------------------------------------------------------------------------------------------------------------------------------------------------------------------------------------------------------------------------------------------------------------------------------------------
gnl|Poptr1|644497 ---------------------------------------------------------------------------------------------------------------------------------------------------------------------------------------------------------------------------------------------------------------------------------------------------------------------------------------------------------------------ATGAGCTTGCAGGTGGTTCTAGCGTTACTTGTG------------------------------------------------------------GTTGCCTTC---------------------------------------------------------------------------------------------------------------------------------ATTAGCTTCAGAGGTGCTGAGAGCAGAAAGGCGAGGATTTTGGACTCCTTTGAGTACAGTGCCATAAATTGCAGGGCT------------------------------------------------------------------------------------------------------------------------------------------------------------------------------------------------------------------------------------------------------------------------------------------------------------------------------------------------------------------------------------CACAGTGCATCA------------------------TTAACTGATTTC---GGAGGAGTTGGGGAT------GGAACAACG------TCGAACACTAAAGCATTTAAGGATGCAATTGATCATTTGAGTCAG---------TTTTCATCAGAT---------GGTGGC---------TCTCAGCTCTTTGTTCCTGCTGGA---AAATGGTTGACTGGTAGCTTCAGTCTTACCAGCCAC---TTCACA---------------------------------------------------------------------------------------------CTCTACCTA------CACAAGGATGCTGTGCTTCTTGCCTCTCAGGAC------ATGCAAGAATGGCCAGTGATGAAACCTCTGCCATCATACGGCAGAGGGAGGGATGCAGCAGCT---GGAAGGTACAGCAGTCTC------ATATTTGGAACGAACCTCACTGACGTTATTATTACAGGG---AACAAT------GGCACAATTGACGGC------------------------------------------------------------------------CAGGGA------GCTTTC---------------------------------------------------TGGTGG---------------------------------------------------CAGAACTTCCAC---------------------------------------------AAGGGCAAG---CTAAAATACACCAGG---CCT---TAC------------------------------------------------------------------------TTAATTGAGATCATGTTCTCAGATACTATCCAAATTTCAAATCTGACGCTCCTGAATTCCCCGTCTTGGAATGTTCATCCTGTTTACAGCAGAGATATTCTTGTGCAAGGCATTACCATCATCGCTCCA---ATCTCATCA---CCAAATACCGATGGAATTAATCCA---------------------------------------------------------GATTCCTGTACA---AACACTAAAATTGAAGATTGTTACATAGTTTCTGGA---------------------------------------------------------------------GACGATTGTGTG------------------------GCAGTTAAAAGCGGTTGGGACGAGTACGGGATTGCGTTTGGAATGCCCACAAAGCAACTAGTCATCAGACGGCTCACGTGCATCTCTCCATACAGTGCCACGATT------------------------------------------------------------------------------------GCTCTAGGG---------------AGT------GAAATGTCGGGTGGGATAGAAGATGTTAGAGCAGAGGATATCACAGCCATCCACACAGAATCTGGGGTC---------------------------------------------------AGGATCAAAACTGCTGTA------GGGAGAGGA---------------GGGTATGTGAAAGACATATACGTGAAGAGAATGACTATGCATACC---ATGAAA---TGGGTCTTT------------TGGATGACTGGAAATTATGGG---------------TCA------------------------CAT---------------------------------------GCTGATAAGAAT---------------------------------------------------TATGAC------CCAAAT------------GCA---CTGCCATTGATTCAAGGCATTAATTACAGGGACATGGTTGCCGATAATGTG---------------ACAATGGCAGCTAGATTGGAGGGC---ATT---GCAGGCGATCCA------------TTCAAGGAAATTTGCATCTCCAATGTTACAATCGGATTGGCACCG------------------------------------------------------AAGGCAAAGAAGGTG---------CCGTGGACCTGCACCGAAATT---GAGGGGATGACA---AGCGGG------------------------------------------------------------------------------------------GTAAGTCCA------CGGCCA---------TGT------GATTTG------------------CTACCG---GATCAGGGGCCAGAGAAAATCACATCCTGTGATTTCCCTCCGGAGAATATACCAATCGACTTGGTGCAGTTCAAGATGTGCTCCTTCGGAATGAGTTACATG------------------------------------------------------------------------------------------------------------------------------------------------------------------------------------------------------------------------------------------------------------------------------------------------------------------------------------------------------------------------------------------------------------------------------------------------------------------------------------------------------------------------------------------------------------------------------------------------------------------------------------------------------------------------------------------------
gnl|Vitvi1|GSVIVP00002554001 ------------------------------------------------------------------------------------------------------------------------------------------------------------------------------------------------------------------------------------------------------------------------------------------------------------------------------------------------ATGGAGCTGTCCAAAAGTCTCAGAACCGCTAGAGTTGTTGGGGTAGTCTCAGTG---------------------------------------------------GTTGTAGTGCTGGTTTTG---------------------------------------------------------------------------------------------------------------------------------CTGAGCACAAATGGAGCTGAGAGCAGAAAACACTGGGTGTTCGATTATTTCGAGTACAGCGCAATAAACTGCAGAGCT------------------------------------------------------------------------------------------------------------------------------------------------------------------------------------------------------------------------------------------------------------------------------------------------------------------------------------------------------------------------------------CACAGCGCATCG------------------------TTGACAGATTTT---GGCGGAGTAGGCGAC------GGGACAACG------TCAAACACCAAGGCGTTTCAGGCGGCGATTGACCATCTGAGTCAG---------TTCGCATCCGAC---------GGTGGA---------TCCCAGCTTTTTGTTCCTCCTGGA---AGGTGGCTCACGGGAAGCTTCAATCTCACTAGCCAT---TTTACT---------------------------------------------------------------------------------------------CTGTACCTC------CATAAAGATGCAGTTCTTCTTGCTTCTCAGGAT------GAACATGAATGGCCTGTAATCGACCCCCTGCCGTCCTATGGTAGAGGAAGGGATACTCAAGGA---GGGAGGTACATCAGCCTA------ATTTTCGGAACCAACCTCACTGATGTAGTGATAACAGGG---GAAAAT------GGCACTATCGATGGG------------------------------------------------------------------------CAGGGC------GCCCTC---------------------------------------------------TGGTGG---------------------------------------------------GCAAAGTTCCAC---------------------------------------------AAGGGAGAG---CTGAAATATACGCGA---CCT---TAC------------------------------------------------------------------------CTAATCGAGATTATGCACTCTGATAATGTTCAAATATCCAGTCTGACATTGGTGAACTCTCCTTCTTGGAATGTTCATCCTGTTTACAGCAGCAATGTTATCATTCAAGGACTTACCATCACTGCACCA---GTCACCTCT---CCAAATACTGACGGGATCAATCCA---------------------------------------------------------GATTCTTGCACA---AATACTCGAATTGAGGACTGCTACATCGTCTCTGGA---------------------------------------------------------------------GATGATTGTATA------------------------GCAGTTAAGAGCGGTTGGGATGAATATGGGATTGCTTACGGGATGCCAACCAAACAGCTAGTGATCAGACGGCTCACCTGCATTTCCCCATTCAGTGCAACCATT------------------------------------------------------------------------------------GCATTGGGC---------------AGT------GAGATGTCCGGTGGGATCGAGGATGTCAGGGCTGAAGACATCCTAGCCATTGATACGGAATCAGGAGTA---------------------------------------------------AGGATCAAAACTGCAGTA------GGAAGGGGA---------------GGGTATGTGAAGGACATATATGTGAGAAGCATGATCATGAAGACA---ATGAAA---TGGGCATTT------------TGGATGACTGGAAACTATGGC---------------TCG------------------------CAT---------------------------------------GCTGATAATAAC---------------------------------------------------TATGAT------CCAAAT------------GCA---CTGCCTGCAATCCAGGGGATCAATTACCGTGATATGGTGGCAGAGAATGTG---------------ACCATGGCAGGTAGACTAGAGGGG---ATT---TCTGGTGATCCA------------TTCACTGGAATTTGCATATCTAATGTGACAATTGGGTTGGCAAAG------------------------------------------------------AAGGCAAAGAAAGCA---------CCATGGACTTGTACTGATATT---GCCGGGATCACA---AGTGGC------------------------------------------------------------------------------------------GTTGTTCCT------CAGCCA---------TGT------GACCTG------------------CTGCCG---GACCAGGGACCGGAAAAAATTGTAGCCTGTAATTTTCCAACAGACTCCCTGCCCATTGATACAGTTGAAGTCCAGACCTGCTCTTACTGGGGAAAGTATTTG------------------------------------------------------------------------------------------------------------------------------------------------------------------------------------------------------------------------------------------------------------------------------------------------------------------------------------------------------------------------------------------------------------------------------------------------------------------------------------------------------------------------------------------------------------------------------------------------------------------------------------------------------------------------------------------------
gnl|Poptr1|548424 ------------------------------------------------------------------------------------------------------------------------------------------------------------------------------------------------------------------------------------------------------------------------------------------------------------------------------------------------ATGGAGTTGTGGAGAAGTGCAAGAAGATCTAAGGTGATTGATGTCAGAGGACTA---------------------------------------------------CTTGGTGTTTTGGTGCTT---------------------------------------------------------------------------------------------------------------------------------TTTTATACAGTTGGTGTTGAGAGCAGAAAATCTGTGAAGTGGGATTATTTTGAGTATGCAGCTTTAAGTTGCAGGGCT------------------------------------------------------------------------------------------------------------------------------------------------------------------------------------------------------------------------------------------------------------------------------------------------------------------------------------------------------------------------------------CATAGTGCTTCA------------------------GTATCAGATTTT---GGAGGTGTTGGAGAT------GGAACAACT------GCAAACACAAAGGCTTTTCAAGCTGCAATTGATCATTTGAGCCAG---------TTCTCATCAGAA---------GGTGGA---------TCCATACTCTATGTTCCTCCAGGA---AGATGGTTGACTGGAAGTTTCAATCTTACTAGTTAT---TTCACT---------------------------------------------------------------------------------------------CTTTATCTT------GACAAAGATGCTGTCCTTCTTGCTTCTCAGGAT------GAAAGTGAATATCCACTGATAGAGCCCCTACCATCCTATGGTAGAGGAAGAGATGCAGATGGT---GCAAGGTATAGCAGTCTC------ATTTTTGGAAACAACCTCACAGATGTTATAATAACAGGA---GCCAAC------GGCACTATTGATGGT------------------------------------------------------------------------CAGGGT------GAACTC---------------------------------------------------TGGTGG---------------------------------------------------ACAAAATTTCGT---------------------------------------------GCCGGAGAG---CTTAATTACACCAGG---CCT---TAC------------------------------------------------------------------------CTGATAGAAATCATGTTCTCTACTAATATTCAGATATCCAATCTTACATTGATCAATTCCCCATCATGGAATGTTCATCCTGTTTATTGCAGCAATGTTGTAGTTCAAGGCTTGACAATTCTTGCACCA---GTGAGGTCT---CCAAATACTGATGGGATCAATCCA---------------------------------------------------------GATTCTTGCACA---AATACCAGAATTGAGGACTGTTACATTGTCTCCGGA---------------------------------------------------------------------GATGATTGTGTG------------------------GCTGTTAAGAGTGGTTGGGATGAGTATGGTATTTCTTTCGGGATGCCTACAAAGCAGCTTGTGATCAGAAGGCTGACATGCATTTCACCCACCAGTGCAGTGATT------------------------------------------------------------------------------------GCACTGGGG---------------AGT------GAGATGTCTGGGGGGATTGAGGATGTCAGGGCAGAAGACATCACAGCTATTGATTCAGAATCAGGTGTT---------------------------------------------------AGGATCAAAACTGCAGTA------GGAAGAGGA---------------GGTTACGTAAAAGACATATATGTAAGAGGGATGACATTGAAAACA---ATGAAA---TGGGTATTT------------TGGATGACAGGAAATTATGGT---------------TCT------------------------CAT---------------------------------------CCTGACAACAAC---------------------------------------------------TATGAC------CCCAAT------------GCA---ATTCCTGTGATTCAGAATATTAATTACCGAGACGTGGTTGCTGAAAATGTG---------------ACAATGGCAGCTAAATTAGAGGGC---ATT---GCTGGTGATCCC------------TTTACTGGAATCTGCATATCTAATGTGACCATTGGACTCGCACAA------------------------------------------------------AATTCAAAGAAACTT---------CAGTGGAACTGCACTGATGTT---GCAGGGATTACA---AGTGAA------------------------------------------------------------------------------------------GTGAATCCA------AAACCT---------TGT------GCTCTG------------------TTACCA---GACCAGGGACCAGGTAAGATTGGAGGATGCAATTTTCCAGAAGATAGCCTGCCAGTTGAGAATATGGAGGTTCAGACGTGCTCCTTCTTTAGGAAGCATCATTGG---------------------------------------------------------------------------------------------------------------------------------------------------------------------------------------------------------------------------------------------------------------------------------------------------------------------------------------------------------------------------------------------------------------------------------------------------------------------------------------------------------------------------------------------------------------------------------------------------------------------------------------------------------------------------------------------
gnl|Poptr1|413310 ------------------------------------------------------------------------------------------------------------------------------------------------------------------------------------------------------------------------------------------------------------------------------------------------------------------------------------------------------------------------------------------------------------------------------------------------------------------------------------------------------------------------------------------------------------------------------------------------------------TTTGAGTATGCAGCTGTAAGTTGCAGGGCT------------------------------------------------------------------------------------------------------------------------------------------------------------------------------------------------------------------------------------------------------------------------------------------------------------------------------------------------------------------------------------------------------------------------------------CATAGTGCATCA------------------------GTGTCAGATTTT---GGGGGTGTTGGAGAT------GGAACAACA------GTAAACACAGAGGCTTTTCAAGCTGCAATTGATCATTTGAGCCAG---------TTCTCATCAGAA---------GGTGGA---------TCCTTACTCTATGTTCCTCCAGGA---AGATGGTTGACTGGGAGTTTCAATCTCACTAGTTAT---TTCACT---------------------------------------------------------------------------------------------CTTTATCTT------GACAAAGATGCTGTCCTTCTTGCTTCTCAGGAT------GAAAGTGAATATCCACTGATAGAGCCCCTACCATCCTATGGTAGAGGAAGAGATGCAGATGGT---GCAAGGTATAGCAGTCTC------ATTTTTGGAAACAACCTCACAGATGTTATAATAACAGGA---GCCAAC------GGCACTATTGATGGT------------------------------------------------------------------------CAGGGT------GAACTC---------------------------------------------------TGGTGG---------------------------------------------------ACAAAATTTCGT---------------------------------------------GCCGGAGAG---CTGAATCACACCAGG---CCT---TAC------------------------------------------------------------------------CTGATAGAAATCATGTTCTCTACTAACATTCAAATATCCAATCTTACATTGATCAATTCCCCATCATGGAATGTTCATCCTGTTTATTGCAGCAATGTTGTAGTTCAAGGCTTGACAATTCTTGCACCT---GTGAGATCT---CCAAACACTGATGGGATCAACCCA---------------------------------------------------------GATTCTTGCACA---AACACAAAAATTCAGGACTGTTACATTGTGTCCGGA---------------------------------------------------------------------GATGATTGTGTG------------------------GCTGTTAAGAGTGGTTGGGATGAGTATGGTATTGCTTTTGGGATGCCTACCAAGCAAGTTGTTATCAGAAGGCTGACATGCATTTCACCGACCAGCGCAGTGATT------------------------------------------------------------------------------------GCACTAGGG---------------AGC------GAGATGTCTGGGGGGATTGAGGATGTTCGGGCAGAAGACATCACAGCTATTGATTCAGAATCAGGTGTT---------------------------------------------------AGAATCAAAACTGCTGTA------GGAAGAGGA---------------GGTTATGTAAAAGACATATATGTAAGAGGGATGACATTGAAAACA---ATGAAA---TGGGTCTTT------------TGGATGACAGGAAATTATGGT---------------TCT------------------------CAT---------------------------------------CCTGACAACAAC---------------------------------------------------TACGAT------CCCAAT------------GCA---ATTCCTGTGATTCAGAATATCAATTATCGTGATGTGGTTGCCGAGAATGTG---------------ACAATGGCAGCTAGATTAGAGGGC---ATA---GCTGGTGATCCC------------TTCACTGGAATCTGCATATCTAATGTGACCATTGGACTTGCACGG------------------------------------------------------AATCGAAAGAAACTT---------CAGTGGAACTGCTCTGATGTT---GCAGGGATTACA---AGTGAA------------------------------------------------------------------------------------------GTGACCCCA------AAACCT---------TGT------GATCTG------------------TTATCA---GATCAGGGACCAGGAAAGATTGGAGCATGCAATTATCCAGAAGATAACCTGCCAATTGAGAATATGGAGGTTCAGACGTGCTCTTCC---------------------------------------------------------------------------------------------------------------------------------------------------------------------------------------------------------------------------------------------------------------------------------------------------------------------------------------------------------------------------------------------------------------------------------------------------------------------------------------------------------------------------------------------------------------------------------------------------------------------------------------------------------------------------------------------------------------
gnl|Poptr1|595225 ------------------------------------------------------------------------------------------------------------------------------------------------------------------------------------------------------------------------------------------------------------------------------------------------------------------------------------------------------------------------------------------------------------------------------------------------------------------------------------------------------------------------------------------------------------------------------------------------------------------------------------------------------------------------------------------------------------------------------------------------------------------------------------------------------------------------------------------------------------------------------------------------------------------------------------------------------------------------------------------------------------------------------------------------------------------------------------------------------------------ATGATTGAATAT------------------------------------------------------------------------------------------------------------------------------------------------------------------------------------------------------------------------------------------------------------------------------------------------------------------------------------------------------------------------CCACTGATTGAGCCCCTGCCATCCTATGGTAGAGGAAGAGATGCAGATGGT---GCAAGGTTTAGCAGTCTT------ATTTTTGGAAACAACCTCACAGATGTTGTAATAACTGGC---GCCAAT------GGCACAATCGATGGT------------------------------------------------------------------------CAGGGT------GAACTC---------------------------------------------------TGGTGG---------------------------------------------------ACAAAATTCCGT---------------------------------------------GCCGGAGAG---CTGAATCACACCAGG---CCT---TAC------------------------------------------------------------------------CTGATAGAAATCATGTTCTCTACTAACATTCAAATATCCAATCTTACATTGATCAATTCCCCATCATGGAATGTTCATCCTGTTTATTGCAGCAATGTTGTAGTTCAAGGCTTGACAATTCTTGCACCT---GTGAGATCT---CCAAACACTGATGGGATCAACCCA---------------------------------------------------------GATTCTTGCACA---AACACAAAAATTCAGGACTGTTACATTGTGTCCGGA---------------------------------------------------------------------GATGATTGTGTG------------------------GCTGTTAAGAGTGGTTGGGATGAGTATGGTATTGCTTTTGGGATGCCTACCAAGCAAGTTGTTATCAGAAGGCTGACATGCATTTCACCGACCAGCGCAGTGATT------------------------------------------------------------------------------------GCACTAGGG---------------AGC------GAGATGTCTGGGGGGATTGAGGATGTTCGGGCAGAAGACATCACAGCTATTGATTCAGAATCAGGTGTT---------------------------------------------------AGAATCAAAACTGCTGTA------GGAAGAGGA---------------GGTTATGTAAAAGACATATATGTAAGAGGGATGACATTGAAAACA---ATGAAA---TGGGTCTTT------------TGGATGACAGGAAATTATGGT---------------TCT------------------------CAT---------------------------------------CCTGACAACAAC---------------------------------------------------TACGAT------CCCAAT------------GCA---ATTCCTGTGATTCAGAATATCAATTATCGTGATGTGGTTGCCGAGAATGTG---------------ACAATGGCAGCTAGATTAGAGGGC---ATA---GCTGGTGATCCC------------TTCACTGGAATCTGCATATCTAATGTGACCATTGGACTTGCACGG------------------------------------------------------AATCGAAAGAAACTT---------CAGTGGAACTGCTCTGATGTT---GCAGGGATTACA---AGTGAA------------------------------------------------------------------------------------------GTGACCCCA------AAACCT---------TGT------GATCTG------------------TTATCA---GATCAGGGACCAGGAAAGATTGGAGCATGCAATTATCCAGAAGATAACCTGCCAATTGAGAATATGGAGGTTCAGACGTGCTCTTCCATGTTGGTGACA---------------------------------------------------------------------------------------------------------------------------------------------------------------------------------------------------------------------------------------------------------------------------------------------------------------------------------------------------------------------------------------------------------------------------------------------------------------------------------------------------------------------------------------------------------------------------------------------------------------------------------------------------------------------------------------------------
gnl|Carpa1|supercontig_180.28 ------------------------------------------------------------------------------------------------------------------------------------------------------------------------------------------------------------------------------------------------------------------------------------------------------------------------------------------------------ATGGCGGTTTCCGAAAAACCCAGAAGAAGCCTGCAGGTAATATTGTTT---------------------------------------------------CTTGTTCTGGTTCTTGTT---------------------------------------------------------------------------------------------------------------------------------GGTTTGAGCGTAAATGGAGTTGAAGGGAGGAAGAAGGTGAAGCATCATCATGATCACGATAATGATCAGATTGTAGCTAACTTCGAGTACAGTGCTATAAATTGCAGAGCT---------------------------------------------------------------------------------------------------------------------------------------------------------------------------------------------------------------------------------------------------------------------------------------------------------------------------------------------------CATAATGCAGTT------------------------TTAACTGATTTC---GGAGCAGTTGGAGAT------GGAGAAACA------TTGAACACGAAAGCTTTTCAAGATGCAATTGACCATTTGAGTCAA---------TTCTCATCGTCT---------GGCGGA---------TCTCAACTCTTCGTTCCTCCTGGA---AAATGGTTAACTGGAAGTTTCAATCTCACCAGCCAT---TTTACC---------------------------------------------------------------------------------------------CTTTATCTT------CACAGAGACGCTGCTCTTCTTGCTGTTCAGGAT------GAAAGAGAATGGCCTGTGATTGACCCACTACCATCTTATGGTAGAGGAAGAGATGCACCCGGT---GGAAGATACGTAAGTCTT------ATATTTGGAACCAACTTAACCGATGTTGTTATAACAGGT---GACAAT------GGCACCATTGATGGA------------------------------------------------------------------------CAAGGT------GCTCCA---------------------------------------------------TGGTGG---------------------------------------------------CAAAAATTTCAC---------------------------------------------AGAGGCAAG---CTGAAATACACTCGT---CCG---TAC------------------------------------------------------------------------CTAATTGAGATCATGTACTCTGATGGTGTTCAAATTTCTGATCTCACATTGTTAAACTCTCCATCATGGCATGTTCATCCCGTTTATAGCAGCAATGTTATTGTCAAAGGCTTAACAATACTTGCTCCA---GTAACAGTT---CCAAATACTGATGGTATAAACCCA---------------------------------------------------------GATTCATGTACC---AATACGGTGATCGAGGACTGTTACATTGTCTCTGGA---------------------------------------------------------------------GATGATTGTATA------------------------GCAATTAAAAGTGGATGGGATGAATATGGAATTTCTTTTGGGATGCCAACGAAACAACTAGCAATTAGACGACTCACTTGCATTTCTCCAGACAGTGCAGTGATC------------------------------------------------------------------------------------GCATTAGGG---------------AGC------GAGATGTCCGGTGGAATTGAAGATGTCAGGGCAGAGGATATTGTTGCTATCAACTCGGAATCTGGTGTA---------------------------------------------------AGAATCAAGACTGGTGTA------GGCAGAGGT---------------GGATATGTTAAAGACATATTCGTAAGGAGAATGGTAATGCAAACA---ATGAAG---TATGTTTTC------------TGGATTACAGGAAACTACGGC---------------TCT------------------------CAT---------------------------------------CCAGACGACAAA---------------------------------------------------TACAAT------CCTAAT------------GCA---CTTCCTGTCATCCAAAACATTAATTATCGCGACATGGTTGCAGAGAATGTA---------------ACAATGGCAGCTCAACTACAGGGC---ATT---GAGGGAGATGTC------------TTCAGCGGAATTTGCATATCTAATGTGACAGTCGGTTTGTCGAAG------------------------------------------------------AAGCCAAAGAAAATT---------CAATGGAATTGTGTTGATATT---GAGGGGACTACT---AGTGGC------------------------------------------------------------------------------------------GTAGTTCCT------CCGGCA---------TGT------GAACAA------------------TTGTCG---GACAAAGAACCGGATACACTTGTACCCTGTAATTTTCCAGAAGACAACTTGCCAATTGATAACTTAGAGCTTCAGACATGCTCCTGGCACCCAAAGATG---------------------------------------------------------------------------------------------------------------------------------------------------------------------------------------------------------------------------------------------------------------------------------------------------------------------------------------------------------------------------------------------------------------------------------------------------------------------------------------------------------------------------------------------------------------------------------------------------------------------------------------------------------------------------------------------------
gnl|Carpa1|supercontig_29.51 ---------------------------------------------------------------------------------------------------------------------------------------------------------------------------------------------------------------------------------------------------------------------------------------------------------------------------ATGACTGCAAATCATTCTTCTGCTTCAATGGAGATTAGAAAAAAGGTAGTTTACAATGTCTTTGTTTTCGGCGTA------------------------------------------------------------CTTCTCTTC---------------------------------------------------------------------------------------------------------------------------------GTGTTATGTGGAAATGGGGCTGAAGGGAAGATAATGGTGAATGAAAAGTCTATGTACTCTGCTATAAATTGCAGGGCT------------------------------------------------------------------------------------------------------------------------------------------------------------------------------------------------------------------------------------------------------------------------------------------------------------------------------------------------------------------------------------CATAGTGCAGTA------------------------TTGACTGATTTT---GGAGCAGTTGGTGAT------GGTAAAACA------TTAAACACAAAGGCCTTTCAAGCTGCAATTGCAAATTTAAGCAAA---------TTCTCTTCTTCT---------GGTGGA---------TCTCAACTCTTTATTCCTCCTGGA---AAATGGTTGACTGGAAGTTTCAATCTCACTAGTCAT---TTCACT---------------------------------------------------------------------------------------------CTTTTCTTA------CACCGAGATGCAACTATTCTTGCTGTTCAGGAT------GAAAAAGAATGGCCTGTAATTAAACCATTACCATCCTACGGTAGAGGAAGAGATTCTCCGGGT---GGAAGATACATCAGTCTT------ATTTTTGGAACCAACTTGACCGATGTTGTTATAACAGGT---GATAAT------GGAACTATTGATGGA------------------------------------------------------------------------CAAGGT------GCTCCA---------------------------------------------------TGGTGG---------------------------------------------------GACAAATTTCCT---------------------------------------------AAAGGAGAA---TTAAAATTCACTCGT---CCT---TAT------------------------------------------------------------------------CTCATTGAAATCTTGTTCTCTAATAATGTCCAGATTTCTAATCTGGTGTTAACCAACTCTCCTTCATGGCATGTCCACCCTGTTTATTGCAGCAATGTTCTCGTGACGGGCTTAACAATACTTGCACCA---GTAACAGTT---CCAAATACCGATGGGGTTAACCCG---------------------------------------------------------GATTCTTGCACC---AATACCTTGATACAAGATTGCTATATTGTATCTGGA---------------------------------------------------------------------GATGATTGTATA------------------------GCAATCAAGAGTGGGTGGGATCAGTATGGAATTAAGGTTGGGATGCCAACCAAACAACTAGTAGTGAGACGACTCACTTGCATTTCTCCAGATAGCGCGGTGATT------------------------------------------------------------------------------------GCATTAGGG---------------AGT------GAGATGTCTGGTGGAATTGAAGATGTTAGGGTAGAGGATGTTGTTGCCATTGACTCACAATCCGGTGTT---------------------------------------------------AGAATCAAGACTGGTGTA------GGAAGAGGA---------------GGATATGTCAAGGACATATTTGTAAGAAGAATGATAATGAAAACT---ATGAAG---TTTGTGTTC------------TGGATTACAGGAAACTATGGC---------------TCT------------------------CAT---------------------------------------CCAGACAACAAC---------------------------------------------------TTTGAT------CCTAAA------------GCA---CTTCCTGTGATCAAAAACATTAATTACCGCGACATGGTTGCAGAGAATGTG---------------ACGATGGCAGCTCAATTTCAAGGG---ATA---GAGGGAGATGTT------------TTTACTGGAATTTGCATATCTAATGTCACAATTGGTCTGTCAGAT------------------------------------------------------GACCCAAAGAAAATT---------CAGTGGAATTGCACTGATGTT---GCAGGAACCACC---AGTAAG------------------------------------------------------------------------------------------GTAACTCCT------CCAGCA---------TGT------AAACAG------------------TTATCA---GATAAGAATCCTAATAAACTTGCATCCTGCAAATTTCCGGAAAACAAATTGCCAATCGAAAGCATCAAGCTTCAATCATGTTCCTTGCAGTAT---------------------------------------------------------------------------------------------------------------------------------------------------------------------------------------------------------------------------------------------------------------------------------------------------------------------------------------------------------------------------------------------------------------------------------------------------------------------------------------------------------------------------------------------------------------------------------------------------------------------------------------------------------------------------------------------------------
gnl|Orysa5|Os02g15690 ------------------------------------------------------------------------------------------------------------------------------------------------------------------------------------------------------------------------------------------------------------------------------------------------------------------------------------------------------ATGGCCGCGTTGCATGGGCATGGCTTCGCGGTCACCGTGCTACTGGTG------------------------------------------------------------GTGTTGTTG---------------------------------------------------------------------------------------------------------------------------------GTGCAATGTGACGCGGCGGAGGCGACGACGTGCGCCGGTGCGGTGCCGGCGAGGCCACGG------------------------------------------------------------------------------------------------------------------------------------------------------------------------------------------------------------------------------------------------------------------------------------------------------------------------------------------------------------------------------------------------------CCGGAGACGGTG------------------TCC---ATCGCCGAGTTC---GGCGGCGTGGGCGAC------GGCCGGACG------GTGAACACGTGGGCGTTCCACAAGGCAGTGTACCGCATCCAGCAC----------CAGCGCCGCCGC--------GGCGGC---------ACCACGCTGCTCGTGCCGGCCGGA---ACGTGGCTCACCGGCAGCTTCAACCTCACCAGCCAC---ATGACC---------------------------------------------------------------------------------------------CTCTTCCTC------GCCAGGGGCGCCGTCCTCAAGGCCACACAGGAG------ACGAGGAGCTGGCCGCTGGCGGAGCCGCTGCCGTCGTACGGAAGGGGGAGGGAGCTGCCGGGG---GCGAGGTACACCAGCTTC------ATCCACGGCGACGGCCTCCGCGACATCGTGATTACAGGT---GACAAG------GGAATCATCGATGGA------------------------------------------------------------------------CAAGGT------GATGTA---------------------------------------------------TGGTGG---------------------------------------------------AACATGTGGAGG---------------------------------------------CAAAGGACA---CTTCAGCATACCAGG---CCC---AAC------------------------------------------------------------------------CTTCTGGAATTCATGCATTCCAGTGGCATTCACATCTCCAACATTGTTCTCAAGAATTCACCCTTCTGGAACATCCATCCTGTTTATTGCGACAATGTGGTCATAACCAACATGATGATCATCGCACCA---CATGACTCG---CCCAACACCGATGGAGTTGATCCA---------------------------------------------------------GATTCTAGCACC---AACGTATGCATCGAGGACTCCTACATCTCAACCGGC---------------------------------------------------------------------GACGATCTCGTG------------------------GCCATCAAGAGCGGCTGGGACGAGTACGGCATCGCCTACGGGCGGCCGAGCTCGGGCATCACCATCAGGCGCGTCAGGGGCTCGTCCCCC---TTCAGCGGCATC------------------------------------------------------------------------------------GCCATCGGC---------------AGC------GAGGCATCGGGAGGCGTCAGCAACGTGCTGGTGGAGGACTGCAGCATCTTCAACAGCGGCTACGGCATC---------------------------------------------------CACATCAAGACCAACATT------GGGAGGGGC---------------GGCTTCATCAGGAACATCACCGTTGACAACGTCCGCATGAACAGC---GTCCGC---AACGGGCTG------------CGCATCGCCGGCGATGTCGGT---------------GAC------------------------CAC---------------------------------------CCAGATGAGCAC---------------------------------------------------TTCAGC------CAGCTC------------GCG---CTGCCCACCGTGGATGCTGTCAGCATCAAGAACGTGTGGGGTGTCAATGTG---------------CAGCAGCCCGGGTCGATCGAGGGG---ATC---AGGAACTCGCCG------------TTCACGAGGATATGCCTCGCCAACGTGAAGCTG---------------------TTTGGG---------------------------------------TGGAGGAATAATGCA---------GCTTGGAAGTGCAGGGACGTC---CATGGCGCGGCG---CTGGGT------------------------------------------------------------------------------------------GTGCAGCCG------GGGCCG---------TGT------GCAGAG------------------CTCACG---ACCAGCCTTTCTTCAGGGTTCTGCAGCTAT------------------------------------------------------------------------------------------------------------------------------------------------------------------------------------------------------------------------------------------------------------------------------------------------------------------------------------------------------------------------------------------------------------------------------------------------------------------------------------------------------------------------------------------------------------------------------------------------------------------------------------------------------------------------------------------------------------------------------------------------------------------------
gnl|Sorbi1|Sb04g009310.1 ---------------------------------------------------------------------------------------------------------------------------------------------------------------------------------------------------------------------------------------------------------------------------------------------------------------------------------------------------------ATGGCGGCGTCATGGCGCGGCCCAGTGGTGGCCGTCCTTTGTGCG------------------------------------------------------------GTCGTCGTC---------------------------------------------------------------------------------------------------------------------------------CTCCATGCAGTGGCGGCGGCGGCGGCGGCGGCGACGTCGTGCGCCGGCGTGGCCCCGGCCAAGCACCGT---------------------------------------------------------------------------------------------------------------------------------------------------------------------------------------------------------------------------------------------------------------------------------------------------------------------------------------------------------------------------------------------CCGGAGGCGATA------------------TCC---ATCACGGACTTC---GGCGGCGTGGGCGAC------GGGCGGACG------CTCAACACGTGGGCGTTCCGGAAGGCCGTGTACCGCATCCAGCAC----------CAGCGCCGGCGC--------GGCGGC---------ACGACGCTGCACGTCCCCGCGGGC---ACCTGGCTCACCGGCAGCTTCAACCTCACCAGCCAC---ATGACG---------------------------------------------------------------------------------------------CTCTTCCTC------GCCAGAGGCGCCGTGCTCAAAGCCACGCAGGAC------ACGAGGAGGTGGCCGCTGATGGAGCCGCTGCCGTCGTACGGCCGGGGCAGGGAGCTGCCGGGG---GCGAGGTACGCCAGCTTC------ATCCACGGCAACGGCCTCCGCGACGTCGCCATTACAGGT---GACAAG------GGAGTGATCGATGGC------------------------------------------------------------------------CAAGGT------GAGGTG---------------------------------------------------TGGTGG---------------------------------------------------AACATGTGGAGG---------------------------------------------CGAAGGACT---CTTGAGCACACCAGG---CCG---AAC------------------------------------------------------------------------CTTGTGGAGTTCATGCATTCCACCGGCATTCACATCTCCAACATCGTCCTCAAGAACTCACCGTTCTGGAACATCCACCCTGTTTACTGCGACAATGTGGTTGTAACCAACATGATGATCTTGGCGCCA---CATGACTCC---CCAAACACAGACGGAATCGATCCA---------------------------------------------------------GATTCTAGCTCC---AACGTGTGCATCGAGGACTCGTACATATCCACCGGC---------------------------------------------------------------------GACGACCTGGTG------------------------GCGATCAAGAGCGGGTGGGACGAGTACGGGATCGCGTACGGCCGGCCGAGCTCCGGCATCACGATCCGGCGGGTGAGGGGCTCGTCGCCG---TTCAGCGGCATC------------------------------------------------------------------------------------GCCATCGGC---------------AGC------GAGGCCTCCGGCGGGGTGCGCGACGTCCTGGTGGAGGACTGCAGCATCTTCGACAGCGGCTACGGCATC---------------------------------------------------CACATCAAGACCAACGTC------GGGCGCGGA---------------GGCTACATCCGGAACGTCACTGTCGACAACGTGCGCATGAGCGGC---GTGCGCATCAGCGGCGTC------------CGCATCGCCGGCGACGTCGGC---------------GAC------------------------CAC---------------------------------------CCCGACGCGCAC---------------------------------------------------TTCAGC------CAGCTC------------GCC---GTGCCGCTGGTGGACGCCGTGCGCATCAGCAACGTGTGGGGCGTCAACGTC---------------CAGCACCCGGGGTCGCTGGAGGGC---ATC---AGGAGCTCGCCC------------TTCACGCGGATCTGCCTCTCCAACGTCAAGCTC---------------------TTCGGG------------------------------------TGGCGGAAGAACGACGCG---------GCCTGGAGGTGCAGGGACGTG---CGCGGTGCCGCG---CTCGGG------------------------------------------------------------------------------------------GTGCAGCCG------TCGCCC---------TGC------GCCGAG------------------CTCGCC---ACCAGCTTCGCGTCCGCAGGCTCGTCTTGCAGC---------------------------------------------------------------------------------------------------------------------------------------------------------------------------------------------------------------------------------------------------------------------------------------------------------------------------------------------------------------------------------------------------------------------------------------------------------------------------------------------------------------------------------------------------------------------------------------------------------------------------------------------------------------------------------------------------------------------------------------------------------------------
AT5G41870.1|PACid:19672701 ---------------------------------------------------------------------------------------------------------------------------------------------------------------------------------------------------------------------------------------------------------------------------------------------------------------------------------------------------------ATGAAGATTTCTCAAGCTCCGATCTCTGTTTTCGTACTCTTCTTG------------------------------------------------------------CTCTCCACT---------------------------------------------------------------------------------------------------------------------------------GTTTTGCCTCACCATCTCTCACTGGGAGCTCCGATTACATGCTCTGGTATAGTTCCAATGAAACACAGA---------------------------------------------------------------------------------------------------------------------------------------------------------------------------------------------------------------------------------------------------------------------------------------------------------------------------------------------------------------------------------------------AACGAGATGCTA------------------TCA---ATTTCGGATTTT---GGAGCTGTCGGTGAC------GGCAAGACC------TTGAACACCAAAGCATTCAATTCAGCTATTGATCGGATACGAAACTCCAATAACAGTAACGAAGGA------------------------ACTCTTCTTTATGTGCCTCGTGGT---GTGTATTTGACTCAAAGCTTCAATCTTACGAGTCAC---ATGACT---------------------------------------------------------------------------------------------TTATACCTC------GCCGATGGTGCTGTTATTAAAGCCGTTCAGGAT------ACGGAGAAATGGCCTTTGACCGATCCTTTGCCGTCTTATGGAAGAGGACGGGAGCATCCTGGA---CGAAGATATATCAGCTTT------ATTCACGGAGACGGACTCAACGACGTTGTTATTACAGGC---AGAAAT------GGGACGATTGATGGC------------------------------------------------------------------------CAAGGA------GAACCT---------------------------------------------------TGGTGG---------------------------------------------------AACATGTGGAGA---------------------------------------------CATGGAACT---CTAAAGTTTACCAGA---CCT---GGT------------------------------------------------------------------------CTCATCGAATTCAACAACTCAACAAACATCCTCGTCTCTCATGTTGTTCTTCAGAACTCCCCTTTCTGGACACTTCATCCGGTTTATTGCAGTAATGTTGTTGTTCATCATGTTACTATCCTCGCTCCA---ACTGATTCG---TACAACACCGATGGAATTGATCCA---------------------------------------------------------GATTCAAGCTCT---AACGTCTGTATAGAAGACTCCTACATATCTACTGGT---------------------------------------------------------------------GACGACCTTGTT------------------------GCGGTGAAGAGCGGTTGGGACGAGTATGGCATTGCATACAACCGTCCAAGCCGTGACATCACCATCCGCCGCATCACTGGATCTTCCCCA---TTTGCTGGAATA------------------------------------------------------------------------------------GCCATCGGA---------------AGC------GAAACTTCTGGCGGAATCCAAAATGTAACAGTTGAAAACATCACTCTCTACAATTCTGGTATCGGCATC---------------------------------------------------CACATCAAGACAAACATT------GGCCGAGGA---------------GGAAGCATACAGGGGATAACAATCTCCGGGGTTTACCTAGAAAAA---GTCCGG---ACCGGGATT------------AAGATCTCTGGCGACACCGGA---------------GAT------------------------CAT---------------------------------------CCAGACGATAAA---------------------------------------------------TTCAAC------ACATCC------------GCT---CTTCCCATAGTAAGAGGCATAACGATCAAGAACGTATGGGGCATCAAAGTC---------------GAGCGTGCTGGCATGGTTCAGGGA---TTA---AAAGATTCACCT------------TTCACCAATCTCTGCTTCTCCAATGTTACACTG---------------------ACCGGA---------------------------------------ACAAAAAGGTCTCCA---------ATATGGAAATGCTCAGATGTC---GTAGGAGCCGCT---GACAAG------------------------------------------------------------------------------------------GTCAACCCC------ACACCT---------TGC------CCTGAA------------------CTAAGCGCAACCACACAACAAGGTGGTTCCTGTGAAAACCAATCCTAA---------------------------------------------------------------------------------------------------------------------------------------------------------------------------------------------------------------------------------------------------------------------------------------------------------------------------------------------------------------------------------------------------------------------------------------------------------------------------------------------------------------------------------------------------------------------------------------------------------------------------------------------------------------------------------------------------------------------------------------------------------------
gnl|Orysa5|Os05g50960 ---------------------------------------------------------------------------------------------------------------------------------------------------------------------------------------------------------------------------------------------------------------------------------------------------------------------------------------ATGGTGGCGTCGCTGCGCCTCTCCCTCGCCGCGGCGGCGGCGGCGGCGCTGGCGGTGGCGGTG------------------------------------------------------------GCGCTGCTG---------------------------------------------------------------------------------------------------------------------------------TTGCCACCGCTGGCCGCGGCGCAGGGGGAGACGACGTGCCCGGCGGACGTGCCGCCGCGC------------------------------------------------------------------------------------------------------------------------------------------------------------------------------------------------------------------------------------------------------------------------------------------------------------------------------------------------------------------------------------------------------GGCGCGTGGATG------------------TCC---GTGGCGAGCTTC---GGCGGCGTCGGCGAC------GGGCGGGCG------CTCAACACGGCGGCGTTCGCGCGCGCCGTGGCGCGCATCGAGCGG---------CGGCGCGCGCGG---------GGCGGC---------GCGCTGCTGTACGTGCCGGCCGGG---GTGTGGCTGACGGGGCCCTTCAACCTCACCTCCCAC---ATGACG---------------------------------------------------------------------------------------------CTCTTCCTC------GCCCGCGGCGCCGTCATCCGCGCCACACAGGAC------ACATCGAGCTGGCCGTTGATAGACCCGTTGCCATCGTACGGGAGAGGACGCGAGCTGCCAGGA---GGAAGATACATGAGCTTG------ATCCATGGTGATGGCCTCCAGGATGTGTTCATTACAGGT---GAGAAT------GGAACAATTGATGGG------------------------------------------------------------------------CAAGGC------AGCGTG---------------------------------------------------TGGTGG---------------------------------------------------GATATGTGGAGG---------------------------------------------AAGCGAACA---CTGCCCTTCACAAGA---CCA---CAT------------------------------------------------------------------------CTATTGGAGCTAATATCCTCCACTGATGTGATCATCTCCAATGTCGTCTTCCAGGATTCGCCATTTTGGAACATCCATCCGGTGTATTGCAGCAATGTAGTAATTACGAACGTAACCGTGTTGGCTCCA---CATGACTCC---CCAAATACCGATGGAATTGATCCA---------------------------------------------------------GATTCAAGCAGC---AATGTCTGCATTGAGGATTCCTACATTTCGACAGGA---------------------------------------------------------------------GATGACTTGATC------------------------TCCATCAAGAGTGGCTGGGATGAGTATGGCATAGCCTTTGGGCGACCCAGCTCCGGCATCACGATCAGACGTATAACAGGATCAGGACCA---TTTGCAGGCTTT------------------------------------------------------------------------------------GCAGTGGGA---------------AGT------GAAACCTCCGGTGGTGTGGAGAATGTCCATGTAGAGCACCTGAATTTCTTCGGCATGGGTGTCGGAATC---------------------------------------------------CATGTCAAGACCAACTCC------GGAAGGGGA---------------GGATTCATCCGAAACATCACGGTCTCAGAAGTGACCCTCAATGGA---GCTCGA---TACGGTTTG------------CGAATCGCCGGAGATGTTGGA---------------GGG------------------------CAT---------------------------------------CCTGATGCATCA---------------------------------------------------TATGAT------CCGAGC------------AAG---CTTCCTGTCGTCGACGGCGTGACGATAAAAAATGTCTGGGGTCAGAACATC---------------CGGCAAGCCGGGCTGGTAAGGGGT---ATC---AGGGACTCGGTT------------TTCAGTCGGATTTGCCTCTCAAATGTTAAGCTC---------------------TATGGT---------------------------------------GGTGATTCTGTTGGT---------CCATGGAAATGCCGAGCTGTC---AGCGGTGGCGCT---CTTGAT------------------------------------------------------------------------------------------GTGCAGCCA------TCGCCG---------TGC------GCAGAG------------------CTGACA---AGTACATCTGAGATGAGCTTTTGTACAAAT------------------------------------------------------------------------------------------------------------------------------------------------------------------------------------------------------------------------------------------------------------------------------------------------------------------------------------------------------------------------------------------------------------------------------------------------------------------------------------------------------------------------------------------------------------------------------------------------------------------------------------------------------------------------------------------------------------------------------------------------------------------------
gnl|Sorbi1|Sb09g030140.1 ---------------------------------------------------------------------------------------------------------------------------------------------------------------------------------------------------------------------------------------------------------------------------------------------------------------------------------------------------------------------ATGCCGCCGGCGCTGCGCCTGCTCGTCGCGACG------------------------------------------------------------GCGCTGCTG---------------------------------------------------------------------------------------------------------------------------------CTGCTGTCGTCGTCGGCGGGGGCGCAGGATTCGTGTTGGTCGGGGCCGGCGCCGCTGCGC------------------------------------------------------------------------------------------------------------------------------------------------------------------------------------------------------------------------------------------------------------------------------------------------------------------------------------------------------------------------------------------------------GGGGCGTGGATG------------------TCC---GTGGCCAGCTTC---GGCGCGCGCGGGGAC------GGGCAGACG------CTCAACACGGGCGCGTTCGCGCGCGCCGTGGCGCGCATCGAGCGC---------CGCCGCGGCGCGCGG------GGTGGC---------ACGCTGCTGTACGTGCCGCCCGGG---GTGTGGCTCACGGGCCCCTTCAACCTCACCTCCCAC---ATGACG---------------------------------------------------------------------------------------------CTCTTCCTC------GCCCGCGGCGCCGTCATCCGCGCCACCCAGGAC------ACGTCGAGCTGGCCGCTCATCGACCCGCTGCCGTCGTACGGGAGAGGGCGCGAGCTGCCTGGC---GGGAGGTACATGAGCTTG------ATCCACGGCAATGGTCTCCAAGACGTCTTCATCACAGGT---GAGAAC------GGCACCATTGACGGC------------------------------------------------------------------------CAAGGC------AGCTTG---------------------------------------------------TGGTGG---------------------------------------------------GACATGTGGAAG---------------------------------------------AAGCGCACG---CTGCCCTTCACGAGG---CCG---CAC------------------------------------------------------------------------CTGCTGGAGCTCATGTACTCCACCGACGTCGTCGTCTCCAACGTCGTCTTCCAGGACTCGCCGTTCTGGAACATCCACCCGGTTTACTGCAGCAATGTAGTAATAGCGAACGTGACTGTGTTGGCACCA---CATGACTCC---CCAAACACTGATGGCATCGATCTA---------------------------------------------------------GATTCAAGCAGC---AATGTCTGCATTGAGGACTCCTACATTTCCGCGGGC---------------------------------------------------------------------GATGACCTGATT------------------------TCCATCAAGAGTGGCTGGGACGAGTACGGCATTGCTTTTGGCCGTCCAAGCTCTGGCATCACCATCCGAAGGATAACCGGGTCCGGGCCA---TTTGCTGGCTTT------------------------------------------------------------------------------------GCAGTTGGA---------------AGC------GAGACATCTGGTGGCGTGGAGAATGTTCTTGTCGAGCACCTGAATCTCTTCGGCATGGGTGTTGGGATC---------------------------------------------------CATATCAAGACCAACTCA------GGAAGGGGA---------------GGATTCATCCGGAACATCACCGTCTCTGAAGTGACCTTGAATGGA---GCTCGG---TATGGTTTG------------AGGATCGCCGGTGACGTTGGG---------------GGC------------------------CAC---------------------------------------CCTGATGCGTCC---------------------------------------------------TACAAC------CCAAGT------------GTG---CTTCCTGTTGTCAACAGCGTGACGATTAAGAATGTTTTGGGTCAGAACATC---------------CGGCAGGCTGGGCTGATAAGGGGC---ATC---AGAAACTCGGTT------------TTCAGTAACATATGCCTCTCAAATGTAAAGCTC---------------------TATGGG---------------------------------------AGTGCATCCATCGGG---------CCATGGAAATGCCGAGCTGTT---AGTGGTGCCGCA---CTTGAT------------------------------------------------------------------------------------------GTGCAGCCA------TCACCA---------TGT------ACAGAG------------------CTGGCT---AGTACATCTGAGACAGGTTTCTGTACAAGT------------------------------------------------------------------------------------------------------------------------------------------------------------------------------------------------------------------------------------------------------------------------------------------------------------------------------------------------------------------------------------------------------------------------------------------------------------------------------------------------------------------------------------------------------------------------------------------------------------------------------------------------------------------------------------------------------------------------------------------------------------------------
gnl|Orysa5|Os01g43160 ---------------------------------------------------------------------------------------------------------------------------------------------------------------------------------------------------------------------------------------------------------------------------------------------------------------------------------------------------------------ATGGGGAGGCAGCGGTGGTGGCTGCTGCTGGCGGTGGCG---------------------------------------------------------------------------------------------------------------------------------------------------------------------------------------------------GCGGCGGCGGCGGTCGTCGTCGGTGCCGGGGCGCAGGAGACGTGCTCGGACATGGTGCCGGCGGCGCCGCGGCGC------------------------------------------------------------------------------------------------------------------------------------------------------------------------------------------------------------------------------------------------------------------------------------------------------------------------------------------------------------------------------------------GGGGCGTGGATG------------------TCG---CTGGCCAGCTTCGGCGGCGGCGGCGGCGAC------GGGCGGACG------CTGAGCACGGCGGCGTTCCAGGCCGCCGTGGCGAGCATCGAGCGG---------CGGCGCGCGCCG---------GGCGGG---------GCGCTGCTGTACGTGCCGCCCGGG---GTGTGGCTCACGGGCCCCTTCAACCTCACCTCCCAC---ATGACG---------------------------------------------------------------------------------------------CTCTTCCTC------GCGCGCGGCGCCGTCATCCGCGCCACCCAGGAT------ACGTCAAGCTGGCCGCTGATCGAACCATTGCCGTCATATGGGAGAGGGCGTGAGCTTCCCGGT---GGAAGATACATGAGTTTG------ATCCATGGCAATGGCCTTCAGGATGTTGTCATTACAGGC---GATAAT------GGAACTATCGATGGC------------------------------------------------------------------------CAAGGC------AGTGCG---------------------------------------------------TGGTGG---------------------------------------------------GACATGTGGAAG---------------------------------------------AAGGGCACA---CTACCCTTCACTAGG---CCT---CAC------------------------------------------------------------------------TTACTCGAGCTGATGAACTCTTCTGATGTTGTCGTCTCCAATGTGGTCTTCCAGGATTCGCCGTTTTGGAACATCCATCCTGTTTACTGCAGCAATGTGGTGATAAGAAATGTGACCGTACTAGCTCCA---CATGACTCA---CCCAACACTGATGGAATTGATCCA---------------------------------------------------------GATTCCAGCAGC---AACGTCTGCATCGAGGACTGCTACATCTCGACAGGA---------------------------------------------------------------------GATGATCTGATC------------------------GCCATCAAGAGTGGCTGGGACGAGTACGGCATGGCCTACGGGCGCCCCAGCTCGCACATCACCATCCGCCGGATCACCGGCTCCTCCCCC---TTCGCCGGCTTC------------------------------------------------------------------------------------GCTGTCGGG---------------AGC------GAGACGTCCGGCGGCGTGGAGCACGTCCTCGCGGAGCACCTCAACTTCTTCAGCTCGGGGTTCGGCATC---------------------------------------------------CACATCAAGACCAACACC------GGCAGGGGA---------------GGGTTCATCCGGAACGTCACCGTCTCCGACGTGACGCTGGACTCC---GTCCGC---TACGGCCTG------------AGGATCGCCGGCGATGTCGGC---------------GGG------------------------CAC---------------------------------------CCCGACGACCGC---------------------------------------------------TACGAC------CGGAAC------------GCG---CTCCCCGTCGTGGACGGCCTGACGATCAAGAACGTCCAGGGCCAGAACATC---------------AGGGAGGCAGGGTCGATCAAGGGG---ATC---GCGACGTCGGCC------------TTCTCCAGGATCTGCCTGTCCAACGTGAAGCTC---------------------AACGGC---------------------------------------GGCGCGGCGGTCCGG---------CCGTGGAAGTGCGAGGCCGTC---AGCGGGGCGGCG---CTCGAC------------------------------------------------------------------------------------------GTGCAGCCG------TCGCCG---------TGC------ACGGAG------------------CTGACC---AGCACGTCCGGGATGAGCTTCTGTACAAATTCGCTG------------------------------------------------------------------------------------------------------------------------------------------------------------------------------------------------------------------------------------------------------------------------------------------------------------------------------------------------------------------------------------------------------------------------------------------------------------------------------------------------------------------------------------------------------------------------------------------------------------------------------------------------------------------------------------------------------------------------------------------------------------------
gnl|Sorbi1|Sb03g028140.1 ------------------------------------------------------------------------------------------------------------------------------------------------------------------------------------------------------------------------------------------------------------------------------------------------------------------------------------------------------------ATGGCGCGGCGGTGCCCGTGCAGGCTGCTGCTAGCCGTCGTC------------------------------------------------------------GTGCTCGTG---------------------------------------------------------------------------------------------------------------------------------CTCGTGTCCGCTGCAGCGCAGGCGCAGGCGCAGGAGACGTGCTCGGGGGCCGTGCCGGCGCCGCCGCGGCGC------------------------------------------------------------------------------------------------------------------------------------------------------------------------------------------------------------------------------------------------------------------------------------------------------------------------------------------------------------------------------------------GGGGCGCGGGTG------------------TCC---GTGGCCAGCTTC---GGCGGCGCGGGCGAC------GGGCGGACG------CTCAACACGGCGGCGTTCGCGCGCGCCGTCGCCACCATCGAGCGC---------CGCGCCGTGCCC---------GGCGGG---------GCGGAGCTCTACGTGCCGCCAGGG---GTGTGGCTCACGGGGCCCTTCAACCTTACCTCGCGC---ATGACG---------------------------------------------------------------------------------------------CTCTTCCTC------GCGCGCGGCGCCGTCGTCCGCGCCACGCAGGAC------ACATCAAGCTGGCCTCTGATCGAACCACTGCCCTCATATGGGAGAGGACGAGAGCTGCCCGGC---GGAAGATACATCAGTTTA------ATCCATGGCAGTGGGCTTCAGGATGTTGTCATCACAGGT---GAGAAT------GGAACTATTGATGGT------------------------------------------------------------------------CAAGGC------ACCCCA---------------------------------------------------TGGTGG---------------------------------------------------GATATGTGGAAG---------------------------------------------AAGGGCACA---CTGCTCTACACAAGG---CCT---CAC------------------------------------------------------------------------CTTCTTGAGCTGATGAGCTCTTCTCATATCATCGTCTCCAATGTTGTCTTTCAGGATTCACCATTCTGGAACATTCATCCTGTTTATTGCAGCAATGTTGTGATCAGAAATGTGACTATCCTAGCTCCA---CATGACTCC---CCCAACACGGATGGAATTGATCCA---------------------------------------------------------GATTCCAGCAGC---AACATCTGCATTGAGGATTGCTACATTTCGACGGGT---------------------------------------------------------------------GACGATGCCATT------------------------GCCATCAAGAGTGGCTGGGATGAGTATGGAATCGCTTATGGCCGCCCCAGCTCCGACATCACCGTCCGCCGGATCACAGGCTCCTCCCCT---TTTGCCGGCTTC------------------------------------------------------------------------------------GCTGTTGGA---------------AGC------GAAACATCAGGTGGCGTGGAGAACGTCCTTGCAGAGCACCTGAACTTCTTCAGCTCAGGGTTCGGGATC---------------------------------------------------CACATCAAGACCAACACC------GGCAGGGGA---------------GGCTTCATCCGGAACGTCACTGTCTCCGACGTGACCCTGGATAAC---GTCCGC---TACGGCCTG------------CGGATCGTCGGCGATGTTGGC---------------AAC------------------------CAC---------------------------------------CCCGACGAGCGC---------------------------------------------------TACAAC------CGGAGC------------GCG---CTCCCAATCGTTGACGCCCTGACGATAAAGAATGTCCAGGGCCAGAACATC---------------AAGGAGGCTGGGCTGATCAAGGGC---ATT---GCCAACTCGGCC------------TTCTCCCGGATCTGCCTGTCGAACGTCAAGCTC---------------------ACTGGA---------------------------------------GGTGCGCCTGTCCAG---------CCGTGGAAGTGCGAGGCTGTC---AGCGGTGGCGCT---CTCGAC------------------------------------------------------------------------------------------GTGCAGCCG------TCGCCG---------TGC------ACAGAA------------------CTGACT---TCCACGTCCGGGACGAGCTTCTGTACAAATTCACTC------------------------------------------------------------------------------------------------------------------------------------------------------------------------------------------------------------------------------------------------------------------------------------------------------------------------------------------------------------------------------------------------------------------------------------------------------------------------------------------------------------------------------------------------------------------------------------------------------------------------------------------------------------------------------------------------------------------------------------------------------------------
gnl|Arath7|AT4G23820 ---------------------------------------------------------------------------------------------------------------------------------------------------------------------------------------------------------------------------------------------------------------------------------------------------------------------------------------------------------------------ATGTGGAGACTCTCTGTGTCAATTTTCCTCTTC------------------------------------------------------------TCATGTCTC---------------------------------------------------------------------------------------------------------------------------------TTCGTTTCTTCGTCTTCGTTGGGCGATTCGGAGGCGACGTGTTCCGGTATAGTTCCGTTACGGTACCGGTAC------------------------------------------------------------------------------------------------------------------------------------------------------------------------------------------------------------------------------------------------------------------------------------------------------------------------------------------------------------------------------------------GATAAGATCTCG------------------------ATAACCGACTTT---GGAGGCGTTGGAGAT------GGTCGAACG------GTGAATACTAAGGCGTTTAGGGCGGCGATTTATCGGATTCAGCAT---------CTGAAGAGGAGA---------GGAGGC---------ACGCTTTTGTATATACCTCCGGGA---GTGTATTTGACGGAGAGCTTCAATCTCACTAGCCAT---ATGACT---------------------------------------------------------------------------------------------CTTTACTTA------GCTAAAGGTGCTGTGATTAGAGCTGTTCAGGAT------ACCTGGAATTGGCCATTGATTGATCCTTTGCCGTCTTATGGAAGAGGGAGAGAGTTACCAGGG---GGACGGTATATGAGCTTT------ATTCATGGTGATGGGCTTCGTGATGTAGTCATCACTGGA---CAAAAT------GGGACAATAGACGGT------------------------------------------------------------------------CAAGGA------GAAGTG---------------------------------------------------TGGTGG---------------------------------------------------AACATGTGGCGT---------------------------------------------AGTAGAACG---CTAAAGTACACAAGA---CCG---AAC------------------------------------------------------------------------TTAATCGAGTTCAAGGACTCTAAGGAGATCATAATCTCCAATGTTATTTTCCAAAATTCACCTTTCTGGAACATTCATCCTGTGTATTGCAGCAACGTTGTCATCCATCACGTTACGATCTTAGCTCCA---CAAGATTCT---CCCAACACCGATGGAATCGATCCA---------------------------------------------------------GATTCCAGCTAC---AACGTCTGCATAGAAGACTCCTACATCTCAACAGGA---------------------------------------------------------------------GACGACCTAGTG------------------------GCCATCAAAAGCGGTTGGGACCAGTACGGAATCGCCTATGGCCGTCCAAGCTCAAACATAACAATCCGCCGCATCACAGGATCTTCCCCG---TTCGCAGGTATC------------------------------------------------------------------------------------GCAATAGGA---------------AGC------GAAACATCAGGAGGAATCAAGAACATTATAGCAGAACATATCACTCTCTCCAATATGGGAGTTGGAGTC---------------------------------------------------AACATCAAGACAAACATT------GGTCGTGGA---------------GGATACATTAAAAACATCAAAATATCAGACGTCTATGTAGACACC---GCAAAG---TATGGGATC------------AAGATCGCCGGCGACACGGGA---------------GAT------------------------CAT---------------------------------------CCGGACGAGAAT---------------------------------------------------TATAAC------CCGAAC------------GCT---CTTCCAGTTGTTAAGGGAATACATATCAAGAACGTTTGGGGAGTTAACGTT---------------CGAAACGCTGGCTCTATTCAAGGT---CTT---AAGGGCTCACCA------------TTTACGGGTATATGTTTGAGTGAGATTAATCTACATGGAAGCTTG---------------------------------------------------------AATTCGTATAAG---------ACGTGGAAGTGTTCGGATGTC---AGTGGAACTTCA---CTAAAG------------------------------------------------------------------------------------------GTTAGTCCT------TGGCCG---------TGT------TCGGAG------------------CTGAGAACTACCGGCGGGTCTAATTTGTGTTCTTCCACATTC---------------------------------------------------------------------------------------------------------------------------------------------------------------------------------------------------------------------------------------------------------------------------------------------------------------------------------------------------------------------------------------------------------------------------------------------------------------------------------------------------------------------------------------------------------------------------------------------------------------------------------------------------------------------------------------------------------------------------------------------------------------------
gnl|Medtr1|CT485797_20.5 ------------------------------------------------------------------------------------------------------------------------------------------------------------------------------------------------------------------------------------------------------------------------------------------------------------------------------------------------------------------ATGTTCCTCGGATTCACAAAGCTAACGTTGTTGTTC------------------------------------------------------------TTGTACACA---------------------------------------------------------------------------------------------------------------------------------TGTTGTTGGGTTTGTGTTTTGAGTGAGAACAATGAAGTGATAACATGTTCCAACATAGTACCACTTAAGTACAGA---------------------------------------------------------------------------------------------------------------------------------------------------------------------------------------------------------------------------------------------------------------------------------------------------------------------------------------------------------------------------------------ACCGACAACATT------------------TCC---TTAACAGATTTT---GGTGGTGTCGGTGAT------GGACACACT------CTCAACACCAAAGCTTTTAGAGAAGCTATTTACAGAATTAATCAT------TTGTCTCAAAGGGAA---------GGTGGC---------ACCACCCTTTATGTACCACCAGGG---GTATATTTGACTGAGCCCTTCAATCTTACTAGTCAT---ATGACT---------------------------------------------------------------------------------------------CTTCATCTT------GCTGCTGGTGCTGTTATCAAAGCCACACAGGAT------TCGTCGAACTGGCCTTTAATTGCACCCTTGCCATCTTATGGAAGAGGAAGGGAGCGTCCTGGA---GGAAGGTATATGAGCTTT------ATCCATGGAGATGGACTTCAGGATGTAGTAATCACAGGT---GAGAAT------GGGACAATTGATGGT------------------------------------------------------------------------CAAGGA------GATGTA---------------------------------------------------TGGTGG---------------------------------------------------AATATGTGGAGG---------------------------------------------AAGAGAACT---CTTCAATTTACCAGA---CCA---AAT------------------------------------------------------------------------CTTGTTGAATTTGTGAATTCCAAAGATATTATTATTTCAAATGTGATCTTCAAGGATTCTCCCTTTTGGAACATACACCCAGTTTACTGCAGCAATGTTGTTATTCGGTTTGCTACAATTTTGGCTCCG---CGTGACTCC---CCCAATACTGATGGCATTGATCCA---------------------------------------------------------GATTCAAGTTCA---AATGTATGCATAGAGGACTCATACATATCCACGGGA---------------------------------------------------------------------GACGATCTTGTC------------------------GCAGTGAAGAGTGGTTGGGACGAATACGGAATTGCCTACGGTCGTTCGAGCTCTAACATCACCATCCGGCGTGTGAGTGGATCATCTCCA---TTCGCCGGGATC------------------------------------------------------------------------------------GCCGTTGGC---------------AGT------GAAACATCAGGTGGAGTGGAAAACATACTTGCTGAACACATCAACCTTTACAACATGGGAATCGGTATA---------------------------------------------------CACATTAAGACAAATATT------GGAAGGGGA---------------GGGTATATAAAGAATATAAATGTGTCCAATGTGTATATAGAGAAT---GCAAGA---AAGGGTATA------------AAGATCTCAGGTGATGTTGGT---------------GAC------------------------CAT---------------------------------------GCTGATGATAAA---------------------------------------------------TATGAT------TCTAAT------------GCT---CTCCCAATTGTGAAGGGTATTACAATGGCGAATGTATGGGGTGTGAAGGTT---------------TTGCAAGCTGGTCTTATAAAAGGA---ATG---AAACACTCTCCT------------TTTACTGATATTTGTTTATCTGATATCAACCTTCATGGAGTGAAT---------GGAACT---------------------------------------AGAAGCAGAACTCCA---------TCTTGGCAGTGTTCTGATGTG---TCTGGAGTTGCT---CTTCAG------------------------------------------------------------------------------------------GTTAGTCCA------TGGCCA---------TGT------TCTGAG------------------TTGATCAGCCACCAGTTAGGTTCATGTGCCAACTATTACTAG---------------------------------------------------------------------------------------------------------------------------------------------------------------------------------------------------------------------------------------------------------------------------------------------------------------------------------------------------------------------------------------------------------------------------------------------------------------------------------------------------------------------------------------------------------------------------------------------------------------------------------------------------------------------------------------------------------------------------------------------------------------------
gnl|Vitvi1|GSVIVP00002441001 ---------------------------------------------------------------------------------------------------------------------------------------------------------------------------------------------------------------------------------------------------------------------------------------------------------------------------------------------------------------------------------------------------------------------------------------------------------------------------------------------------------------------------------------------------------------------------------------------------------------------------------------------------------------------------------------------------------------------------------------------------------------------------------------------------------------------------------------------------------------------------------------------------------------------------------------------------------------------------------------------------------------------------------------------------------------------------------------------------------------------------------------------------------------------------------------------------------------------------------------------------------------------------------------------------------------------------------ATGACT---------------------------------------------------------------------------------------------CTCTACTTG------TCTAAAGATGCTGTTATCAGAGCCACCCAGGAT------ACTGGTAGTTGGCCTTTAATTGCTCCCTTGCCATCTTATGGAAGAGGGAGGGAGCTGCCTGGA---GGGAGGTATATGAGCTTT------ATCCATGCAGATGGTGTTCATGATGTGATAATCACTGGT---GAGAAT------GGGACAATTGATGGC------------------------------------------------------------------------CAAGGT------GAAGTC---------------------------------------------------TGGTGG---------------------------------------------------AACATGTGGAGG---------------------------------------------CAGAGAACC---CTTCAATTCACTAGG---CCG---AAT------------------------------------------------------------------------CTCATTGAATTAATAAATTCCAGAAACATTATTATTTCCAATGTGATTTTTAGGGACTCTCCCTTCTGGAACATTCATCCTGTTTATTGCAGAAATGTCGTTGTTCAATTTGTCACCATATTGGCTCCA---CATGACTCT---CCCAACACGGATGGTATTGATCCA---------------------------------------------------------GATTCAAGCTCC---AATGTCTGCATAGAGGACTCCTACATTTCTACTGGG---------------------------------------------------------------------GATGACCTTGTA------------------------GCTGTGAAAAGTGGGTGGGATGAGTATGGAATTGCTTATGGACGCCCTAGCTCCGGCATCACCATCCGGAGGATAACAGGATCATCCCCA---TTTGCTGGAATA------------------------------------------------------------------------------------GCAGTTGGG---------------AGT------GAAACCTCCGGTGGCGTGCAGAATGTCTTTGCTGAGCACATAAACCTTTACAACATGGGTGTCGGCATT---------------------------------------------------CATCTGAAGACCAACATT------GGCAGGGGA---------------GGGGTCATAAGAAATATCACAGTGTCCAATGTATACATGGAAAAG---GCTCGA---ACGGGGATA------------AAAATCGCAGGAGACGTTGGC---------------GAC------------------------CAC---------------------------------------CCTGATGACAAC---------------------------------------------------TTCAAC------CCAAAT------------GCC---CTCCCAGTTGTCAAGGGTGTGGTGATAAGGGATGTTTGGGGCCTCGACGTC---------------CTGCAGCCGGGTTCAATAATAGGC---CTG---AAGAACTCCCCT------------TTCACCGGAATCTGCCTTTCTAAAATCAACCTTCATGGTAAAATC------------------------------------------------------AAACCAGGAACTGCT---------CCTTGGAAGTGCTCTGATGTA---AGTGGAGCTGCC---GTTGGC------------------------------------------------------------------------------------------GTAAGCCCC------TGGCCA---------TGC------TCTGAA------------------CTAACCAGTCCCGGCCAAACTGGTTCATGTTCCAGTTTCATA---------------------------------------------------------------------------------------------------------------------------------------------------------------------------------------------------------------------------------------------------------------------------------------------------------------------------------------------------------------------------------------------------------------------------------------------------------------------------------------------------------------------------------------------------------------------------------------------------------------------------------------------------------------------------------------------------------------------------------------------------------------------
gnl|Carpa1|supercontig_486.2 ---------------------------------------------------------------------------------------------------------------------------------------------------------------------------------------------------------------------------------------------------------------------------------------------------------------------------------------------------------------------ATGCATTGGCTTATCTTTTCCGTTCTCTTTTGT------------------------------------------------------------TGCTCGCTT---------------------------------------------------------------------------------------------------------------------------------TTTGCCTTCTTCTCCAGCGGTTCTGCTTCCGGTGAGGTGGTCACATGCTCCGGGATAGTGCCGCTGAGCTACCGA---------------------------------------------------------------------------------------------------------------------------------------------------------------------------------------------------------------------------------------------------------------------------------------------------------------------------------------------------------------------------------------AACGACAAGATT------------------TCT---ATAACGGACTTT---GGCGGTGTTGGTGAT------GGGAGAACT------TTAAACACTAAGGCGTTTAGGGCGGCAATATATCGGATACAGCAT---------CTCAGAAGGAGA---------GGAGGC---------ACGCTGCTTTACATACCTCCTGGG---GTGTACTTAACAGAGAGCTTTAACCTTACTAGCCAC---ATGACT---------------------------------------------------------------------------------------------CTCTACTTG------GCCAGGGGTGCAGTAATCAAAGCCGTTCAGTAT------ACAGGGAACTGGCCTCTGATTGCGCCCTTGCCATCTTATGGAAGAGGACGGGAGCTCCCTGGT---GGAAGGTATATGAGCTTT------ATTCATGCAGATGGAGTTCGTGATGTGGTGATCACT------GAAAAT------GGAACAATTGACGGC------------------------------------------------------------------------CAAGGA------GATGTC---------------------------------------------------TGGTGG---------------------------------------------------AACATGTGGAGG---------------------------------------------CAGCGTACT---CTCCAGTTTACAAGA---CCA---AAT------------------------------------------------------------------------CTTATTGAGTTCAAGAATTCCAGAAGTATCCTAATTTCCAATGTGATTTTCCGAAACTCCCCTTTCTGGAACATTCACCCAGTATATTGCAGCAACGTTGTCATCCGTTATGTCACTATCTTGGCCCCA---ACTGACTCT---CCTAATACTGATGGAATTGATCCA---------------------------------------------------------GATTCAAGCTCT---AATGTTTGCATAGAGGACTCTTACATTTCTACTGGA---------------------------------------------------------------------GATGATCTTGTG------------------------GCTGTGAAGAGTGGATGGGATGAGTACGGGATTGCTTATGGTCGCCCTAGCTTTGGCATTACAATTCGCCGGATTACAGGGTCATCTCCA---TTTGCTGGGATA------------------------------------------------------------------------------------GCTATAGGA---------------AGT------GAAACCTCTGGCGGGGTGCTAAATGTGTTGGCTGAGCACATCAACCTTTTCGACATGGGAGTCGGCATC---------------------------------------------------AATGTGAAAACAAATATT------GGTAGAGGG---------------GGAGTGATTGAGAACATCACAATTTCTGATGTTTACATGGAAAAT---GTCCGT---ACAGGGTTA------------AAGATTGCTGGTGATACTGGG---------------GAT------------------------CAC---------------------------------------CCTGATGACAAA---------------------------------------------------TTTAAC------CCGAAC------------GCA---CTCCCAGTTGTGAAGGGCATCACGATTAAGAATGTCTGGGGGGTGAAGGTC---------------CAGAGAGCAGGTTCGATATTAGGC---TTG---AAGGACTCTCCC------------TTTACAGGGATCTGTCTCGCAAATGTTAACCTGCATGGTCTGACA------------------------------------------------------GGACCAAGAGATCCT---------ACATGGAAGTGCTCAGATGTA---AGTGGAGCTGCG---CTCAAG------------------------------------------------------------------------------------------GTTAGTCCA------TGGCCA---------TGT------TCGGAG------------------CTGGCTAGCACCTATTACAGTGATTCATGTTCTGATCAGTTT---------------------------------------------------------------------------------------------------------------------------------------------------------------------------------------------------------------------------------------------------------------------------------------------------------------------------------------------------------------------------------------------------------------------------------------------------------------------------------------------------------------------------------------------------------------------------------------------------------------------------------------------------------------------------------------------------------------------------------------------------------------------
gnl|Poptr1|817408 ---------------------------------------------------------------------------------------------------------------------------------------------------------------------------------------------------------------------------------------------------------------------------------------------------------------------------------------------------------------------------------------------------------------------------------------------------------------------ATGAGG---------------------------------------------------------------------------------------------------------------------------------CTCCGG------------------------------------------------------------------------------------------------------------------------------------------------------------------------------------------------------------------------------------------------------------------------------------------------------------------------------------------------------------------------------------------------------------------------------------------------------------AATGACAAGATA------------------TCC---ATAGCTGATTTT---GGTGGTGTCGGTGAT------GGCAAGACA------CTCAATACAAAGGCATTTAGAGAGGCAGTTTATAGGATTCAGCAT---------TTGAGAAGAAGA---------GGCGGC---------ACCTTGCTTTATATTCCTCCCGGG---GTGTATTTAACAGAAAGCTTTAATCTTACTAGCCAT---ATGACT---------------------------------------------------------------------------------------------CTTTACTTG------GCTAGAGGTGCTGTTATTAAAGCAACCCAGGAT------ACTGGGAACTGGCCCTTAATTGCTCCTCTGCCATCTTATGGAAGAGGGAGAGAGCGCCTTGGC---GGAAGGTATATGAGCTTT------ATTCATGGAGATGGACTTCAAGATGTCATCATCACAGGT---GAGAAT------GGGACAATTGATGGC------------------------------------------------------------------------CAAGGA------GATGTC---------------------------------------------------TGGTGG---------------------------------------------------AACATGTGGAGG---------------------------------------------CAGAGAACT---CTTCTTTTTACAAGA---CCT---AAT------------------------------------------------------------------------CTCGTTGAATTTGTAAATTCAAGAGGCATAATCATTTCCAACGTGATTTTCCGCAATTCTCCCTTTTGGAACATTCACCCTGTTTATTCACGTAACGTTGTTATTCGATATGTTACCATCTTGGCTCCC---CTGGATTCT---CCCAATACCGATGGAATTGATCCA---------------------------------------------------------GATTCAAGCTCT---AACGTCTGCATAGAAGATTCATACATTTCCACTGGA---------------------------------------------------------------------GATGATCTTGTA------------------------GCTGTAAAAAGCGGATGGGATGAATACGGAATCGCTTATGGTCGCCCAAGCTCCGACATCACTATCCGGAGGATAACAGGATCATCCCCA---TTCTCTGGAATA------------------------------------------------------------------------------------GCAGTGGGA---------------AGT------GAAACCTCAGGCGGAGTGAAGAATGTCCTGGTTGAAAACGTAAACCTCTACAATATGGGAGTTGGCATA---------------------------------------------------CATATCAAAACAAACATT------GGAAGGGGA---------------GGATTCATTAAAAACATCACAGTCACTGATGTGTACATGGAAAAT---GTTCGA---AAGGGTATA------------AAGATAGCAGGAGATGTTGGT---------------GAC------------------------CAC---------------------------------------CCAGATGATAGT---------------------------------------------------TTCAAC------CCTAAT------------GCT---CTACCAGTTGTTTATGGCATCACCCTTAAAAGCATATGGGGTGAGAAGGTT---------------CAGCAGCCAGGTTCAATACAAGGC---TTG---AAGAACTCCCCT------------TTCACGGGGATTTGTCTCTCTAACATCAACCTTCATGGTGTACCA------------------------------------------------------GGGCCCCGATCCTCT---------CCTTGGAAATGCTCCGATGTA---AGCGGATCTGCC---CTCCTG------------------------------------------------------------------------------------------GTGAGCCCA------TGGCCT---------TGT------TCTGAA------------------CTGACCAGCCCTCATCAAACTGGTTCTTGTTCCGATCACTTT---------------------------------------------------------------------------------------------------------------------------------------------------------------------------------------------------------------------------------------------------------------------------------------------------------------------------------------------------------------------------------------------------------------------------------------------------------------------------------------------------------------------------------------------------------------------------------------------------------------------------------------------------------------------------------------------------------------------------------------------------------------------
gnl|Orysa5|Os08g01600 ------------------------------------------------------------------------------------------------------------------------------------------------------------------------------------------------------------------------------------------------------------------------------------------------------------------------------ATGCTTCCTCACGCCACCGCCCATCAGCCCACGCCCAGCCCGCGCCCGCGCCTCCTCCCCGTCGCCGCCGCC---------------------------------------GCCCTCCTCCTCGCCTCCTCCTACCTCGCC---------------------------------------------------------------------------------------------------------------------------------CTCACCCGCCTCCCCGCCGCCGCGCCGCTCGCCGCCCTCGTCGCCCCTGCTACTGCACGCGTCGACGGGGACAGGGACAGGGACAGCTGCGCGGGGTTCTACCGCGGGGGGTCGTCGGGGCGGCGC------------------------------------------------------------------------------------------------------------------------------------------------------------------------------------------------------------------------------------------------------------------------------------------------------------------------------------GCGGCGTCGGCG------------------TCG---GTGGAGGAGTTC---GGGGCCGTGGGGGAC------GGGGTCACG------TCCAACACGGCGGCGTTCCGGCGCGCGGTGGCGGCGCTGGAGGCG---------AGGGCGGGAGGC---------GGCGGC---------GCGAGGCTGGAGGTGCCGCCGGGG---AGGTGGGTCACGGGGAGCTTTAACCTCACCAGCCGC---TTCACG---------------------------------------------------------------------------------------------CTCTTCCTG------CACCACGGTGCAATCATCCTCGGCTCCCAGGAT------CCGGAAGAATGGCCTCTCATAGCCCCATTGCCGTCGTATGGGCGTGGGCGGGAAAGATTAGGA---CCACGCCACATCAGCCTC------ATCCATGGAGAGGGCCTGGATGATGTTGTTATTACGGGT---AACAAT------GGGACCATAGATGGC------------------------------------------------------------------------CAAGGC------AGGATT---------------------------------------------------TGGTGG---------------------------------------------------GACCTATGGTGG---------------------------------------------AATCGAACG---TTGAACCACACAAGA---GGC---CAT------------------------------------------------------------------------CTTATTGAGCTAGTGGACTCAACCAACATCATGATCTCCAATATCACTCTACGCAACTCCCCGTTTTGGACAGTGCATCCCGTCTACTGCAGAAACGTGGTGATAAGGAACTTAACTGTACTAGCTCCC---TTGAATGCT---CCAAACACTGATGGCATTGATCCA---------------------------------------------------------GATTCGAGTTCA---GAAGTTTGTATTGAAGACTGTTACATTGAGAGTGGA---------------------------------------------------------------------GATGATCTGGTT------------------------GCTGTCAAGAGTGGCTGGGATCAGTACGGCATCTCGGTAGGGAAACCAAGCTCAAACATCATCATCCAGAGGGTTTCAGGCACAACTCCAACATGCTCAGGTGTG------------------------------------------------------------------------------------GGATTTGGG---------------AGC------GAGATGTCCGGTGGAATATCAAATGTCATCATTCGCGACCTGCACGTATGGAATTCCGCGCAAGCGGTG---------------------------------------------------AGGATAAAAACCGATGTA------GGACGAGGT---------------GGCTACATAACCAACATCACCATAGAGAATGTCAGGATGGAGAAG---GTCAAG---GTGCCTATA------------AGATTCAGCCGAGGTGCGGAT---------------GAT------------------------CAT---------------------------------------TCAGATGACAAG---------------------------------------------------TATGAC------CGAAGT------------GCG---CTGCCAAAGATCAGTGATGTGCGCATCAGAGACGTTGTCGGTGTGGATTTACAG------------CGCGCACCGATGCTGGAGGCAGTG---------CACGGTGCGGTG------------TATGAAGGGATTTGCTTCAGAAACGTTAGCTTG------ACAGTG------------------------------------------------------ATAAAGCGTCAGGAT---------AGATGGCATTGCGAGTCTGTG---TATGGAGAGGCA---CATGAT------------------------------------------------------------------------------------------GTTCTTCCA------GCGCCA---------TGT------GAAGAG---------------------------TTTAGGAGAAATGGCTCGTCATCTTGGTGTGGCCATTCT---------------------------------------------------------------------------------------------------------------------------------------------------------------------------------------------------------------------------------------------------------------------------------------------------------------------------------------------------------------------------------------------------------------------------------------------------------------------------------------------------------------------------------------------------------------------------------------------------------------------------------------------------------------------------------------------------------------------------------------------------------------
gnl|Sorbi1|Sb07g000740.1 ---------------------------------------------------------------------------------------------------------------------------------------------------------------------------------------------------------------------------------------------------------------------------------------------------------ATGGCCGCCGCGCACGCCACCAAGGCCGCCCACGCCGCCGACGACCACGACGTCTCGCCTCTCCCGCTCCCATGGCCACGCCCGGCGCCGCTC---------------------------------------CTCGTCATCCTA---------TCCCTGCTC---------------------------------------------------------------------------------------------------------------------------------GCCGGGGCCTCCTACCTAGCCCTCACGCGCGTCCCCGCCTTCGCGTCTTCGGGCCGCCTAGTACCCGCCGCGCTCCTCCCGATCGCGCCTCCTCGCCCCCACGACTCGCGATCCAGGGACAGCTGCGCGGGGTTCTACGCGGGCGCGGGGCCATCACGC---------------------------------------------------------------------------------------------------------------------------------------------------------------------------------------------------------------------------------------------------------------------------------------------------GCGGTCACGGCG------------------TCC---GTGGAGGAGTTC---GGGGCCGTGGGCGAC------GGCGCCACG------CCCAACACCGCCGCGTTCCGGCGCGCCGTCGCGGAGCTGGAGGCC---------AGAGCCGGTGCG---------GGAGGG---------GCTAGGCTCGAGGTTCCACCCGGG---CGATGGCTCACGGGCAGCTTCAACCTCACCAGCCGC---TTCACC---------------------------------------------------------------------------------------------CTCTTCCTG------CACCGCGGCGCCGTCATCCTCGGCTCCCAGGAT------CCAGAAGAGTGGCCTCTCATTGCCCCTTTGCCATCTTATGGGCGTGGAAGGGAACGGTTAGGA---CCACGCCATATCAGCCTC------ATTCATGGAGAGGGCTTAAATGATGTTGTGATTACTGGT---AGCAAT------GGGACCATAGATGGC------------------------------------------------------------------------CAAGGA------AATATG---------------------------------------------------TGGTGG---------------------------------------------------GAGCTATGGTGG---------------------------------------------AACCGAACT---TTGAATCACACAAGA---GGC---CAT------------------------------------------------------------------------CTCATTGAGCTTGTGAACTCGACCAACATCCTTATATCCAGTATCACACTGCGCAACTCGCCTTTCTGGACAGTACACCCGGTCTACTGCAGCAACGTGGTGATGAAGGATTTGACCATACTGGCTCCC---CTGAATGCT---CCAAACACAGATGGCATTGATCCA---------------------------------------------------------GACTCGAGCTCA---GAAGTTTGCATTGAAGACTGCTACATCGAAAGCGGA---------------------------------------------------------------------GATGATCTTGTT------------------------GCTGTCAAGAGTGGTTGGGATCAGTACGGGATCTCTCTTGGCAAACCAAGTACAAACATCGTCATTCAGAGGGTTTCAGGCACAACTCCGACATGCTCAGGTGTA------------------------------------------------------------------------------------GGTTTTGGT---------------AGC------GAGATGTCAGGTGGCATATCTAATGTGCTTGTCCGTGACCTGCACGTATGGAATTCTGCGCAAGCTGTG---------------------------------------------------AGGCTCAAGACTGATGTA------GGGCGAGGT---------------GGGTACATAACCAACATCACCATATCCAATGTGACGATGGAGAAG---GTCAAA---GTACCAATA------------AGATTCAGTCGAGGTGCAGAT---------------GAC------------------------CAT---------------------------------------TCTGATGACAAC---------------------------------------------------TATGAC------CGAACC------------GCA---CTGCCAAGGATAAGCAATGTACTTATCAGTGACGTTGTCGGTGTAGACCTGCAG------------CGAGCACCAATGCTGGAGGCAGTG---------CCTGGTGCAGTT------------TATGAAGAGATCTGCTTCAGAAACTTTAGCTTA------AGAGGC------------------------------------------------------ATACGGCGGCAGGAC---------AGGTGGCATTGCGAGTCCGTG---TATGGAGAGGCG---CATGAA------------------------------------------------------------------------------------------GTTTTCCCT------GCACCT---------TGT------GAAGAG---------------------------TTCAGGAAAAACGGATCTTCGTCATGGTGTGGATTTATT---------------------------------------------------------------------------------------------------------------------------------------------------------------------------------------------------------------------------------------------------------------------------------------------------------------------------------------------------------------------------------------------------------------------------------------------------------------------------------------------------------------------------------------------------------------------------------------------------------------------------------------------------------------------------------------------------------------------------------------------------------------
gnl|Arath7|AT4G33440 ---------------------------------------------------------------------------------------------------------------------------------------------------------------------------------------------------------------------------------------------------------------------------------------------------------------------------ATGGAACCGGAGAAGAATCCGACCACAGTATTGAGTGCCATTACAAGACCTTCGTGGGCGTTTCTTCTCCTTGTT---------------------------------------TTCACCGTCTTA---------GCGATTCTC---------------------------------------------------------------------------------------------------------------------------------TCTCTCCAAATCTCTTCCAATTCTTTTCTCCCTCTCTGGATCCCGACTTCTCAATATGACGACCCTGTTACCTGCTCCGGGTTTTTCAATCACGACCCGTTCCCTAAC------------------------------------------------------------------------------------------------------------------------------------------------------------------------------------------------------------------------------------------------------------------------------------------------------------------------------------------------------CGGATCGTTATG------------------TCG---ATTACCGATTTC---GGCGGTGTTGGAGAC------GGAAAGACG------TCGAACACGGCCGCTTTCCGCCGCGCCGTAAGGCACCTTGAAGGT---------TTTGCGGCGGAG---------GGTGGG---------GCCCAGCTCAATGTCCCGGAGGGC---ACGTGGCTTTCTGGAAGCTTCAACCTCACCAGCAAT---TTCACG---------------------------------------------------------------------------------------------CTCTTTCTC------GAACGCGGCGCTCTCATTTTGGGATCCAAGGAC------CTAGACGAATGGCCGATAATAGAGCCATTGCCTTCTTATGGAAGAGGGAGAGAGAGACCTGGT---GGTAGACACATCAGCCTC------ATTCATGGAGACAATCTCACTAATGTTGTCATTACAGGA---GAAAAT------GGGACAATTGATGGA------------------------------------------------------------------------CAGGGG------AAAATG---------------------------------------------------TGGTGG---------------------------------------------------GAGTTATGGTGG---------------------------------------------AACAGAACA---TTGGTGCATACGAGA---GGC---CAT------------------------------------------------------------------------CTTATTGAACTCAAGAACTCTCATAATATCCTCATCTCTAACCTCACTTTGCTCAATTCTCCTTTCTGGACAATCCATCCTGTTTATTGCAGTAATGTTGTTATTAGAAATATGACCATCCTTGCTCCG---ATGAATGCT---CCTAACACCGACGGTATAGATCCA---------------------------------------------------------GACTCAAGCACC---AATGTCTGCATTGAGGATTGTTACATCGAAAGTGGT---------------------------------------------------------------------GATGATCTTGTA------------------------GCTGTAAAGAGCGGGTGGGATCAATATGGAATGGCTGTGGCACGTCCGAGTTCAAACATCGTAATCCGAAGAATCTCTGGTACTACTCGCACTTGTTCAGGAGTT------------------------------------------------------------------------------------GGGATAGGC---------------AGT------GAGATGTCTGGTGGGATTTTCAACATAACCGTTGAAGATATTCACGTCTGGGATTCTGCGGCTGGGCTC---------------------------------------------------CGCATAAAAACAGATAAA------GGGAGAGGT---------------GGGTACATTTCGAATATCACCTTTAATAATGTGTTATTGGAGAAA---GTGAAA---GTTCCGATT------------AGATTCAGCAGTGGCTCAAAT---------------GAT------------------------CAC---------------------------------------TCAGACGATAAA---------------------------------------------------TGGGAT------CCGAAA------------GCT---CTTCCGAGAGTAAAAGGGATTTACATTAGCAATGTTGTGAGTCTGAATTCGAGA------------AAGGCCCCTATGTTGCTCGGTGTT---------GAAGGCACATCG------------TTTCAAGACGTATGCTTGAGGAATGTTACGCTT---------------------CTTGGG---------------------------------------TTACCGAAGACCGAG---------AAATGGAAATGCAAGGATGTT---TCTGGTTACGCG---AGTGAC------------------------------------------------------------------------------------------GTTTTTCCT------CTGTCA---------TGT------CCACAG------------------TTGTTGCAGAAGAAAGGTTCAATAGCTCAGTGTTCATATAGA---------------------------------------------------------------------------------------------------------------------------------------------------------------------------------------------------------------------------------------------------------------------------------------------------------------------------------------------------------------------------------------------------------------------------------------------------------------------------------------------------------------------------------------------------------------------------------------------------------------------------------------------------------------------------------------------------------------------------------------------------------------------
gnl|Medtr1|CU012051_3.4 ------------------------------------------------------------------------------------------------------------------------------------------------------------------------------------------------------------------------------------------------------------------------------------------------------------------------------------ATGGAATCAGAGAAAACAACCCTTATGATCCTTGGATCATACACAAAACCATCATGTTCAATCTTG------------------------------------------------------------TTTCTCTTC---------------------------------------------------------------------------------------------------------------------------------TTCACCTTCCTCACCATCCTCTCTCTTCAATTCTCCACCCGCTCTCTCTTCCCTCTCTCCATCCTCCTCTCCCAACAACCACAACCCTCCCTCGTCGATCCCACCACCTGCTCCGGTTTCTTCAACAACGTTCCTCCCAGA---------------------------------------------------------------------------------------------------------------------------------------------------------------------------------------------------------------------------------------------------------------------------------------------------------------------AAAATTATCAAG------------------TCG---ATCGTTGATTTC---GGCGGAGTTGGCGAT------GGTAAAACC------TCTAACACACAATCGTTTCAGAGAGCGATTCGTTACATGCAACGT---------TTTCGAGGGAAA---------GGTGGG---------TCCCAACTTAATATTCCCAATGGA---ACTTGGCTTACCGGTAGTTTTAATCTCACCAGTGAT---TTCACA---------------------------------------------------------------------------------------------CTTTTTCTT------CATCATGGTGCTGTTGTTTTAGGTTCTCAGGAC------ATTAAAGAATGGCCTATTATTGAACCATTACCATCTTATGGTAGGGGAAGAGAGAGGTTAGGA---GGAAGACATATTAGCCTT------ATTCATGCAAATGGGGTCCGTAATGTTGTCATTACAGGA---GAAAAT------GGGACAGTGGATGGT------------------------------------------------------------------------CAAGGG------AGGATG---------------------------------------------------TGGTGG---------------------------------------------------GAGCTTTGGTGG---------------------------------------------AATAGAACA---TTGGTGCACACAAGA---GGC---CAC------------------------------------------------------------------------CTCCTTGAACTCATGAACTCAGAAAATGTTCTTGTTTCAAACCTCACTTTTAGAAATTCTCCTTTTTGGACTATCCATCCTGTTTATTGCAGTAATGTTGTGATCAAAGGGATGACAATCTTGGCTCCT---CTTAATGCC---CCAAATACTGATGGCATAGACCCA---------------------------------------------------------GACTCGAGTACC---AACGTGTGTATTGAAGATAACTACATAGAAAGTGGG---------------------------------------------------------------------GACGATCTTGTA------------------------GCCATCAAAAGTGGTTGGGATCAATATGGAATCGCCGTGGCTAAGCCTAGCACAAATATCATAGTAAGTAGAGTTTCAGGAACTACCCCAACTTGCTCTGGAGTA------------------------------------------------------------------------------------GGAATAGGA---------------AGT------GAGATGTCTGGTGGAATTTCAAATATTACAATCGAAAATTTGCACGTGTGGAATTCTGCAGCCGGTGTT---------------------------------------------------CGCATAAAATCTGATAAT------GGTAGAGGC---------------GGGTATATAAAAAATGTGAGTATAAGCAATATAAGAATGGAGAGA---GTGAAG---ATACCAATT------------AGGTTCAGTAGAGGTTCAAAT---------------GAT------------------------CAT---------------------------------------CCTGATGATGGG---------------------------------------------------TGGGAT------CCAAAA------------GCT---GTTCCTAGATTTAAAGATATTTTAATCAGCAATGTGATCAGTGTAAATTCAACC------------AAAGCTCCAGTTTTGGAAGGTGTA---------AAGGGTTCGTCA------------TTCGAAGGCTTGTGCTTCAAGAATATTACTTTT---------------------CTTGGT---------------------------------------GTAGCCTTATCTGCA---------ACATGGCATTGTGAATATGTA---GCTGGTTTCACC---AATGGG------------------------------------------------------------------------------------------GTGTTCCCC------CTTCCG---------TGT------CCTGAG------------------TTGCAG---------AACAATGGCACTTCATCCTGGTGTTGA---------------------------------------------------------------------------------------------------------------------------------------------------------------------------------------------------------------------------------------------------------------------------------------------------------------------------------------------------------------------------------------------------------------------------------------------------------------------------------------------------------------------------------------------------------------------------------------------------------------------------------------------------------------------------------------------------------------------------------------------------------------------
gnl|Vitvi1|GSVIVP00034796001 ------------------------------------------------------------------------------------------------------------------------------------------------------------------------------------------------------------------------------------------------------------------------------------------------------------------------ATGGATTCAGAGAAAGCATGGTTTGGTGCAGCAATGGGTGGTTTTACCAGGCCTTCATGGGCATTTCTGCTACTTGTA---------------------------------------TTTATAGTTCTAGTCGTTTCCTGTTTCCAA---------------------------------------------------------------------------------------------------------------------------------ATCGGCACCAAAACGGTTTTCCCGAGATGGGTCGTGTTGGGCGGCGGAGAAACCGGAATATCGGAAGAAGCACCCAGCTGTTTCGGGCTTTTCCGGGAGGTGCCGCCGAGG---------------------------------------------------------------------------------------------------------------------------------------------------------------------------------------------------------------------------------------------------------------------------------------------------------------------------------------------------AAGGTGGTGATG------------------TCG---ATAAGAGATTTC---GGTGGGGTGGGCGAC------GGCGTGACG------TCCAATACCGAAACGTTTCGGAGGGCTATACGGTACATGCAAAGT---------TTCGGAAACATA---------GGTGGG---------TCCCAGCTTAACGTTCCAAGAGGA---AGATGGGTTACGGGAAGCTTCAATCTCACCAGCAAT---TTCACC---------------------------------------------------------------------------------------------CTTTTTCTG------GAAGAGGGTGCTGTGATTCTGGGTTCCCAGGAT------TTGGAGGACTGGCCAATCATAGAGCCTTTGCCTTCATATGGAAGAGGAAGAGAGAGATTAGGT---GGAAGACATATTAGTCTT------ATCCATGGAGATGCTCTCGCCAATGTTGTCATTACTGGA---CAGAAT------GGAACAATTGATGGT------------------------------------------------------------------------CAAGGA------AAGATG---------------------------------------------------TGGTGG---------------------------------------------------GAGCTGTGGTGG---------------------------------------------AACAGGACA---TTGGAGCACACCCGA---GGC---CAC------------------------------------------------------------------------CTGCTTGAAATTAAGAACTCTCACAACATTCTCATCTCAAACCTCACCTTCATGAACTCTCCTTTCTGGACTATCCATCCTGTTTACTGCAGCAATGTTGTTATCAAAGACGTGACAATCTTGGCTCCT---CTTAATGCC---CCAAACACTGATGGTATTGATCCA---------------------------------------------------------GACTCAAGTACC---AATGTCTGCATTGAAGACTGTTATATTGAGAGCGGG---------------------------------------------------------------------GATGATCTTGTA------------------------GCAGTGAAAAGTGGGTGGGATCAGTACGGCATTGCCATGGCTCGTCCAAGCTCAAACATCATAGTGAGGAGGCTTTCAGGGACTACTCCAACGTGTTCTGGGGTT------------------------------------------------------------------------------------GGAATAGGC---------------AGT------GAGATGTCAGGTGGAATTTCAAATGTCACTATGGAGGATTTGCATATTTGGGATTCTGCAGCTGGGGTA---------------------------------------------------CGAATAAAGACTGATAAG------GGGAGAGGA---------------GGATATGTGGTAAATATTACCATAAATAACATAAGAATGGAGAGA---GTTAAG---GTACCTATA------------AGGTTCAGTAGAGGCTCCAAT---------------GAC------------------------CAC---------------------------------------CCTGATGACGGA---------------------------------------------------TGGGAC------CCAAAA------------GCT---GTCCCAAAAATAAAGGGTATTTTTATAAGTAATGTGGTCAGTTTGAATTCAACG------------AAAGCCCCACTCTTGGAGGGT------ATT---GAGGGTGCACCT------------TATGAAGGGATATGCATGAAAAATGTTACTCTA---------------------CTTGGT---------------------------------------CTTGCTCCAGCAGCA---------AAATGGCACTGCGAATTTGTC---TCAGGTTTTACA---GATGCG------------------------------------------------------------------------------------------GTCTTTCCA------GTGTCA---------TGT------CCCCAG------------------ATGCAG---------AGCAATGTTTCTTCATCATGGTGTTTAGACCACCTTGGAAATTTACAAATTGATAGCAGT------------------------------------------------------------------------------------------------------------------------------------------------------------------------------------------------------------------------------------------------------------------------------------------------------------------------------------------------------------------------------------------------------------------------------------------------------------------------------------------------------------------------------------------------------------------------------------------------------------------------------------------------------------------------------------------------------------------------------------
gnl|Poptr1|207070 ---------------------------------------------------------------------------------------------------------------------------------------------------------------------------------------------------------------------------------------------------------------------------------------------------------------------------------------------------------------------------------------------------------------------------------------------------------------------------------------------------------------------------------------------------------------------------------------------------------------------------------------------------------------------------------------------------------------------------------------------------------------------------------------------------------------------------------------------------------------------------------------------------------------------------------------------------------------------------------------------------------------------------------------------------------------------------------------ATA------------------TCG---ATAAAAGATTTT---GGTGGGGTTGGTGAT------GGGAAAACG------TCTAATACCGAAGCGTTTCGGAGGGCGATGAGGTACGTGCAAGGT---------TTCGGGGAGAGA---------GGTGGG---------GCCCAGTTGAATGTGCCCGAAGGA---AGATGGGTTACAGGGAGTTTTAATTTGACAAGTAAT---TTCACT---------------------------------------------------------------------------------------------TTGTTTCTT------GAAGAAGGTGCTGTTATTTTGGGGTCTCAGGAC------CCAAAGGAATGGCCTATCATAGAGCCATTGCCTTCTTATGGAAGAGGGAGGGAGAGATTAGGG---GGGAGACATATTAGCCTT------ATTCATGGAGATGGCCTCGCAAATGTCGTCATCACAGGA---AACAAT------GGGACAATTGATGGC------------------------------------------------------------------------CAAGGG------AAGATG---------------------------------------------------TGGTGG---------------------------------------------------GAATTATGGTGG------------------------------------------AACAGAACATTG------GAGCACACCAGA---GGC---CAC------------------------------------------------------------------------CTTGTAGAACTAATGAATTCTCAAGACATTCTCATCTCCAACCTTACCTTTCGCAATTCTCCATTTTGGACCATTCATCCAATTTACTGCAGCAATCTTGTTGTTAAAGACATGACAATCTTGGCTCCT---CTCAATGCC---CCAAATACTGATGGTATAGACCCT---------------------------------------------------------GATTCAAGCACA---AATGTGTGTATTGAGGACTGTTACATTGAGAGTGGG---------------------------------------------------------------------GATGATCTTGTG------------------------GCAGTGAAGAGTGGCTGGGACCAATACGGTATAAAAATGGCTCGTCCAAGCTCAAACATTATAATTAGGAGAGTATCGGGAACCACCCCTACTTGCTCTGGGGTT------------------------------------------------------------------------------------GGAATAGGT---------------AGT------GAGATGTCTGGAGGGATTTTTAACGTAACTATTGAAGATTTGCATGTCTGGGATTCTGCTGCCGGTGTG---------------------------------------------------AGAATAAAAACGGACAAA------GGCAGAGGA---------------GGATATATAGCAAATATCACTATAAGTGATATAACAATGGAGAGA---GTTAAG---ATACCGATA------------AGGTTCAGTAGTGGCTCTAAT---------------GAC------------------------CAC---------------------------------------CCTGATGAAAGA---------------------------------------------------TGGGAT------CCTAAA------------GCA---GTTCCAGTTGTGAAGGGCGTTTCTATCACTAATTTGGTTAGTTTTAATTCAACA------------AAAGCCCCAGTATTGGAGGGA------ATT---GAGGATGCACCA------------TTTGGTGGTATATGCATGAAGAATATTAGCTTG---------------------CTTGGA---------------------------------------GTGGTATCATCTCCT---------TCATGGCGCTGTGAATTTGTC---TCAGGTTTTGCA---AATGAC------------------------------------------------------------------------------------------GTGTTTCCA------ACACCG---------TGT------CCTCAG------------------CTGCAGATTGAT---------------------------------------------------------------------------------------------------------------------------------------------------------------------------------------------------------------------------------------------------------------------------------------------------------------------------------------------------------------------------------------------------------------------------------------------------------------------------------------------------------------------------------------------------------------------------------------------------------------------------------------------------------------------------------------------------------------------------------------------------------------------------------------------------
gnl|Poptr1|217149 ------------------------------------------------------------------------------------------------------------------------------------------------------------------------------------------------------------------------------------------------------------------------------------------------------------------------------------------------------------------------------------------AGAACCAGCTGT------------------------------------------------------------GTGGGGTTC---------------------------------------------------------------------------------------------------------------------------------TTTGGAGAGTTGCCGGAGAGA---------------------------------------------------------------------------------------------------------------------------------------------------------------------------------------------------------------------------------------------------------------------------------------------------------------------------------------------------------------------------------------------------------------------------------------------AAAGCTGTGATG------------------TCG---ATAAGAGAATTC---GGTGGGGTTGGTGAC------GGGAAAACG------TCTAATACCGAAACGTTTCGGAAAGCGATACGGTACTTGCAACGT---------TTCGGGGAGAGT---------GGTGGT---------GCCCAGTTGAATGTGCCGAAGGGA---AGATGGGTGACAGGGAGTTTTAATTTGACAAGTAAT---TTCACT---------------------------------------------------------------------------------------------TTGTTTCTT------GAAGAAGGTGCTGTTATTTTGGGTTCTCAGGAC------CCGAAGGAATGGCCTATTATAGAACCATTGCCTTCTTATGGAAGAGGGAGGGAGAGATTAGGG---GGAAGACATATTAGCCTT------GTTCATGGAGATGGCCTCACAAATGTTGTCATCACAGGA---AACAAT------GGGACAATTGATGGA------------------------------------------------------------------------CAAGGG------AAGATG---------------------------------------------------TGGTGG---------------------------------------------------GAATTATGGTGG---------------------------------------------AACAGAACA---TTGGAGCACACAAGA---GGT---CAC------------------------------------------------------------------------CTTGTAGAACTAATGAACTCTAACAATATTCTCATCGCCAACCTCACGTTTTGCAACGCTCCATTTTGGACCATTCATCCAGTTTACTGCAGCAATGTTGTTGTTAAAGACATGACAATCTTGGCTCCT---CTCAAAGCC---CCAAATACTGATGGTATAGACCCT---------------------------------------------------------GACTCAAGCACA---AATGTGTGTATTGAGGATTGTTACATTGAGAGTGGG---------------------------------------------------------------------GATGATCTTGTA------------------------GCAGTGAAGAGTGGCTGGGACCAGTATGGTATTAAAATGGCTCGTCCAAGCTCAAACATTGTAGTTAGGAGAGTATCTGGCACCACCCCTACTTGCTCTGGGGTT------------------------------------------------------------------------------------GGAATAGGT---------------AGT------GAGATGTCTGGAGGGATTTTTAACATAACTATTGAAGATTTGCATGTCTGGGATTCTGCTGCTGGTGTG---------------------------------------------------AGAATAAAAACTGACAAT------GGCAGAGGA---------------GGATATATAGCAAATATCACAATAAGTAATGTAACAATGGAGAGA---GTTAAG---GTTCCGATA------------AGGTTCAGTAGAGGCTCAAAT---------------GAC------------------------CAT---------------------------------------CCTGATGAAGGA---------------------------------------------------TGGGAT------CCTAAG------------GCA---GTTCCAGTTGTGAAGGGCATTTCTATCCGTAATGTGATCAGTTTCAATTCAACA------------AAAGCCCCTGTATTGGAGGGAGTT---------GAGGACGCACCA------------TTTGGTGGGATATGCATGAAGAATGTTAGCTTG---------------------CTTGGA---------------------------------------GTGGTATCATCTTTG---------TCATGGCATTGTGAATTTGTC---TCAGGTTTTGCA---GATGAG------------------------------------------------------------------------------------------GTATTTCCA------ACACCA---------TGC------CCGCAG------------------CTGCAG------AGTAATATCTCTTCATCTTGGTGCTCATACTCT------------------------------------------------------------------------------------------------------------------------------------------------------------------------------------------------------------------------------------------------------------------------------------------------------------------------------------------------------------------------------------------------------------------------------------------------------------------------------------------------------------------------------------------------------------------------------------------------------------------------------------------------------------------------------------------------------------------------------------------------------------------
gnl|Orysa5|Os12g36810 ---------------------------------------------------------------------------------------------------------------------------------------------------------------------------------------------------------------------------------------------------------------------------------------------------------------------------------------------------------------------------ATGGCGGGGCTAGTAGTGCTGGTTGTG------------------------------------------------------------GCAATGGCG---------------------------------------------------------------------------------------------------------------------------------GCGGTGGCGGTGGCGGTTGGGGTGGCGAGTGGGGAGGAGGAGGCGGCGGCGGCGAGGTGTGCGCGGCGGCCTCGGCCGCGG---------------------------------------------------------------------------------------------------------------------------------------------------------------------------------------------------------------------------------------------------------------------------------------------------------------------------------------------------------------------------------CCGCACAGCGTG------------------ACG---ATCTCGGAGTTC---GGGGCGGTGGGCGAC------GGGGTGACG------GTGAACACGCTGCCGTTCCAGAACGCCATCTTCTACCTCCGGTCG---------TTCGCCGACAAG---------GGCGGC---------GCGCAGCTGTACGTGCCCCGGGGG---AGGTGGCTCACCGGCAGCTTCAACCTCACCAGCCAC---CTCACC---------------------------------------------------------------------------------------------ATCTTCCTC------GAGAAGGACGCCGTCATCATCGGCGCCAAGGAG------GTATCAGAATGGCCAATTGTAGAACCGTTGCCATCATATGGCCAAGGAATCGATCTTCCAGGT---GCGAGGCATCGCAGCTTA------ATAAATGGACACAATGTGACTGATGTTGTAATTACAGGG---AACAAT------GGAATCATAGATGGC------------------------------------------------------------------------CAGGGT------TTGACA---------------------------------------------------TGGTGG---------------------------------------------------AACTGGTTTCGC---------------------------------------------TCGAATAAG---TTGAACTATAGCCGC---CCT---CAT------------------------------------------------------------------------CTTGTGGAGTTTGTGGATTCGGAAGATATTGTGATTTCAAACTTGACATTATTGAATTCCCCTGCATGGGGTATACATCCAGTGTTTTGTAGCAATGTAATGGTCCACGATGTCACCATTCGAACCTCA---TTGGATGCT---CCACTTACCGATGGAATTGTTCCA---------------------------------------------------------GATTCATGCTCT---AATATGTGCATTGAAGATAGCAGTATTAGCGTCGCT---------------------------------------------------------------------CATGATGCTATC------------------------TCGTTAAAAAGTGGGTGGGATAACTATGGCATTACCATTGGAAGGCCGGCATCAGACATTCACATAAGCAGAGTAGATCTCCAAGCCTCACTTGGAGCTGCTCTT------------------------------------------------------------------------------------GCATTTGGG---------------AGT------GAGATGTCTGGTGGTATTTCGGATATTCATGTTGATCACCTTAATATCCATGGTTCCTCTAGAGGCATC---------------------------------------------------CTCTTCAAGACTGCACCC------GGCCGTGGA---------------GGTTATATAAGAGATGTTGTAATATCAGATGTCCAAATGGAAGAT---GTTAAT---GTCGCCATT------------AAATTCACTGGCGATTGGTCG---------------ACA------------------------CAC---------------------------------------CCAGATAACCAT---------------------------------------------------TTTGAT------CCTTCT------------GCG---CTCCCGATGATCAACCGAATCACACTGAAGAACATGGTTGGAACAAACATA---------------TCAGTTGCTGGAGTTTTGTCGGGA---ATA---AACGGTGATCCA------------TTCACCAATATCTGCCTCTCCAACATCAGTTTC------TCCCTA---------GCTGAT---------------------------------------TCGACACAATCCAGC---------TCTTGGTCTTGCTCCAACATC---TCCGGATACTCT---GAGTTG------------------------------------------------------------------------------------------GTCTTTCCA------GAGCCT---------TGC------CCAGAC------------------CTCCACCATTCATCCTCCAATTCTTCCATCTGCTTCTCCCTTCTTACCTACCATGCCCTTGCTGCAGCA------------------------------------------------------------------------------------------------------------------------------------------------------------------------------------------------------------------------------------------------------------------------------------------------------------------------------------------------------------------------------------------------------------------------------------------------------------------------------------------------------------------------------------------------------------------------------------------------------------------------------------------------------------------------------------------------------------------------------------------
gnl|Orysa5|Os11g43750 ------------------------------------------------------------------------------------------------------------------------------------------------------------------------------------------------------------------------------------------------------------------------------------------------------------------------------------------------------------------------ATGAAGAGAAGACTGGTGGTCGTAGCATTG------------------------------------------------------------GTGTTGCTG---------------------------------------------------------------------------------------------------------------------------------GCCGTTGTTGAGTTGGTTCATGGCGATGGGTGGCGATGGGCGCCGGGGTCGCGG------------------------------------------------------------------------------------------------------------------------------------------------------------------------------------------------------------------------------------------------------------------------------------------------------------------------------------------------------------------------------------------------------------CCTCACAGCGTG------------------ACC---ATCACCGAGTTC---GGCGCCGTCGGCGAT------GGCAAGACG------CTCAACACCCTGCCCTTCCAGAACGCCGTCTTCTACGCTCGGTCC---------TTCGCCGACAAG---------GGCGGC---------GCGCAGCTGTACGTGCCCAAGGGA---CGGTGGCTCACTGGCAGCTTCAACCTCACCAGCCAC---CTCACC---------------------------------------------------------------------------------------------CTCTTCCTC------GAGGAAGAGGCCGTCATCATCGGCACAAAGGAT------CCATCACAGTGGCCGATTGTGGAACCTTTGCCATCTTATGGGCAAGGATTAGATCTTCCAGGT---CCTAGACACCGCAGTTTA------ATAAATGGATATAATTTAAGTGATGTTGTCATTACTGGG---AATAAT------GGAGTTATTGATGGT------------------------------------------------------------------------CAGGGC------TCGGTA---------------------------------------------------TGGTGG---------------------------------------------------GATTGGCTTCAC---------------------------------------------TCCCATGAG---CTTAACCATAGCCGA---CCT---CAT------------------------------------------------------------------------ATTGTGGAGTTTCTGCATTCCGAAGAAGTTGTAATCTCAAACTTAACATTTTTAAATTCTCCAGCCTGGAGCATACATCCAGTGTATTGCAGCAATGTAAAGGTCCACAATGTCACAATCAAGACCTCA---TTGGATGCT---CCACTCACTGATGGCATAGTTCCA---------------------------------------------------------GATTCATGTTCC---AACGTGTGCATTGAGGATAGCAGCATTAGTGTTGGT---------------------------------------------------------------------CATGATGCCATA------------------------TCACTCAAAAGCGGGTGGGACAATTACGGAATTTCTTTTGGAAGGCCAACCTCAGACATTCATATCAGTAGGGTTGATCTGCAAGCATCGTCTGGAGCTGCTCTT------------------------------------------------------------------------------------GCAATTGGT---------------AGT------GAAATGTCTGGTGGAATTTCAGATATTCATGTTGATCACATTCGAATCGGCAGTTCCAGTAAAGGCATC---------------------------------------------------TCCTTCAGGACTACTCCG------GGACGTGGA---------------GGTTACATAGCGGAAGTTGTCGTCGCAGATGTAGTAATGGATAGT---GTCCAT---CTCGCCATT------------GAGTTTACCGGTAACTGGTCA---------------AGC------------------------CAC---------------------------------------CCAGATGACCAT---------------------------------------------------TTTGAT------CCATCT------------TTT---CTTCCGGTGATAGATCAAATCACCCTTAAGAATATGGAGGGGACAAACATC---------------TCTGTTGCTGGAGTTCTATCAGGA---ATC---GAGGGTGATCCA------------TTTAGTGCTATATGCCTTTCTAATCTCAATTTC------TCTATA---------GCCGAT---------------------------------------TTGGCTCCTTCCAGT---------GCCTGGACTTGTTCAAATGTG---CATGGATATTCT---GAATTA------------------------------------------------------------------------------------------GTATTCCCC------AAGCCT---------TGC------TCAGAA------------------CTCCATGACACATCTACAAACTCCTCCATCTGTTTCTCCCTCTCTAGTTACAGTGCCCTCGCAGTACTA------------------------------------------------------------------------------------------------------------------------------------------------------------------------------------------------------------------------------------------------------------------------------------------------------------------------------------------------------------------------------------------------------------------------------------------------------------------------------------------------------------------------------------------------------------------------------------------------------------------------------------------------------------------------------------------------------------------------------------------
gnl|Sorbi1|Sb05g025980.1 ------------------------------------------------------------------------------------------------------------------------------------------------------------------------------------------------------------------------------------------------------------------------------------------------------------------------------------------------------------------------------ATGCAGGTCGTCCTGGCATTGGTG------------------------------------------------------------GTGGTGGTG---------------------------------------------------------------------------------------------------------------------------------CTGGCCGCCACGACCGCGCGCGGCGAGCTGCGGGACCAGGCGCCGCCGGGGTCGCGC---------------------------------------------------------------------------------------------------------------------------------------------------------------------------------------------------------------------------------------------------------------------------------------------------------------------------------------------------------------------------------------------------------CCGCACAGCGTC------------------ACC---ATCACCGAGTTC---GGCGCCGTCGGGGAC------GGCAGGACG------CTCAACACGGTCCCGTTCCAGAACGCCGTCTTCTACGTCCGCTCC---------TTCGCTGACAAG---------GGCGGC---------GCGCAGCTGTACGTGCCCAGGGGC---CGCTGGCTCACCGGCAGCTTCAACCTCACCAGCCAC---CTCACC---------------------------------------------------------------------------------------------ATCTACCTG------GAGCAAGGCGCCGTCATCGTCGGCGCAAAGGAT------TCATCACAATGGCCGATTGTGGAACCTTTACCATCTTATGGCCAAGGGACTGACCTTCCTGGT---CCTAGACATCGAAGCTTG------ATAAATGGATACAACTTAACCGATGTTGTCATAACCGGG---AACAAT------GGAGTTATTGATGGT------------------------------------------------------------------------CAGGGC------TTAGTA---------------------------------------------------TGGTGG---------------------------------------------------CAGTGGCTGCTC---------------------------------------------TCCCATGAG---CTGAACCATAGCCGT---CCT---CAT------------------------------------------------------------------------CTTTTGGAGTTTCTTTATTCTGAAGATATCGTGATCTCAAACTTGACATTCTTAAATTCACCAGCCTGGAGCATACATCCGGTGTACTGCAGTAATGTAAAGGTCCACAATGTGACGATTGAGACCTCA---CTGGATGCT---CCACTGACTGATGGCATAGTTCCA---------------------------------------------------------GATTCATGTTCA---AATTTATGTATTGAAGACAGCACCATAAGTGTTAGC---------------------------------------------------------------------CATGAAGCAATT------------------------TCACTGAAAAGCGGATGGGACAAGTATGGTATTTCCTTTGGGAGGCCTACGTCTGACATTCATATAAGCAGAGTGGATCTGCTATCATCTTCTGGAGCTGCTCTT------------------------------------------------------------------------------------GCATTTGGG---------------AGT------GAGATGTCCGGTGGCATCTCAGATATTCATGTTAACCACCTACGAATCCATGATTCCTACAAAGGTATT---------------------------------------------------TCTTTCAAGACTTCACCA------GGCCGTGGG---------------GGTTACATAGAGGAGGTGATCATCTCTGAGGTACAAATGGAAAAT---GTACAT---GTTGGCATT------------GAGTTCACTGGTAACTGCTCA---------------ACC------------------------CAC---------------------------------------CCAGATGACAGT---------------------------------------------------TTCGAC------CTGTCT------------GAC---CTCCCGACGATCGATCAAGTCACCATGAAGAACATGGTCGGCACAAACATC---------------TCAGTTGCTGGAGTTTTGTCAGGA---ATC---GATAATGCCCCA------------TTCACAGCTATCTGCCTTTCCAATCTCAATTTC------TCCATG---------GCTGCT---------------------------------------GATACTGGTTCAAGT---------TCCTGGTCTTGTTCCAATGTT---TCTGGCTACTCC---GAGGCG------------------------------------------------------------------------------------------GTCTTTCCT------GAACCT---------TGC------ACAGAG------------------CTCCGTGATCCATCCTCCAGTCCTTCCATCTGCTTCTCCCTTTCTAGCTACAGTGCCATTGCAGCAGCA------------------------------------------------------------------------------------------------------------------------------------------------------------------------------------------------------------------------------------------------------------------------------------------------------------------------------------------------------------------------------------------------------------------------------------------------------------------------------------------------------------------------------------------------------------------------------------------------------------------------------------------------------------------------------------------------------------------------------------------
gnl|Arath7|AT3G16850 ---------------------------------------------------------------------------------------------------------------------------------------------------------------------------------------------------------------------------------------------------------------------------------------------------------------------------------------------------------------------------ATGAAGATGCCAGTGGCATTGGTCTGG------------------------------------------------------------CTACTGGCA---------------------------------------------------------------------------------------------------------------------------------TTCACTATTCTACTGATCAGTGGGGAAGGCAATAATGCCATCTGCAAGGAGAATTTTAAGTTAGACCCTAGA------------------------------------------------------------------------------------------------------------------------------------------------------------------------------------------------------------------------------------------------------------------------------------------------------------------------------------------------------------------------------------------CCTCATAGTGTT------------------TCG---ATCCTCGAGTTT---GGAGCGGTTGGTGAT------GGGAAGACG------CTCAACACTATTGCTTTCCAGAACGCTGTTTTCTATCTCAAGTCT---------TTTGCGGATAAA---------GGCGGT---------GCTCAGCTTTATGTTCCACCAGGG---AAATGGCTCACCGGAAGCTTCAATCTCACAAGCCAT---CTCACT---------------------------------------------------------------------------------------------CTCTTCTTG------GAGAAAGGAGCAACAATTCTTGCATCACCGGAT------CCGTCGCATTGGGACGTTGTCAGTCCTCTACCGTCCTATGGTCGCGGAATTGAACTTCCTGGA---AAGCGGTACAGAAGTTTG------ATCAATGGAGACAATCTAATAGACGTAGTCATCACCGGT---GAAAAT------GGGACATTTGACGGT------------------------------------------------------------------------CAAGGT------GCGGCA---------------------------------------------------TGGTGG---------------------------------------------------GAGTGGCTTGAG---------------------------------------------TCCGGGTCC---TTGAACTATAGCCGA---CCT---CAT------------------------------------------------------------------------ATCATCGAATTCGTCTCCTCTAAACACATCCTCATATCGAATCTAACCTTCTTAAACGCGCCCGCAATCAACATTCACCCTGTTTATTGCAGTCAGATTCATATCCGCAAAGTTTTGATCGAAACATCC---GTTGATTCT---CCCCACGTTCTTGGAGTTGCCCCA---------------------------------------------------------GATTCTTCGGAC---AATGTTTGTATCGAGGACTCAACAATCAACGTTGGC---------------------------------------------------------------------CACGACGCGGTT------------------------TCTCTCAAGAGTGGTTGGGACCAATACGGTATACACTACGGCCGTCCAACCACCGCTGTTCATATTCGGAATCTCAGATTAAAGTCTCCCACCGGTGCTGGAATC------------------------------------------------------------------------------------TCCTTCGGG---------------AGC------GAGATGTCAGGCGGAGTCTCGGATGTGACCGTTGAGCGTCTTAACATACACAGCTCACTCATAGGTGTA---------------------------------------------------GCCTTCAGAACCACCAGA------GGCAGAGGA---------------GGATACATCCGTAATATCACAATCTCCGACGTCGATCTCACAAGC---GTTGAC---ACAGCCATA------------GTAGCCAACGGACACACCGGG---------------TCA------------------------CAC---------------------------------------CCGGATGATAAA---------------------------------------------------TTCGAC------CGGGAC------------GCA---CTCCCAGTCGTGACACACATTGTTATGCGGAATTTCACCGGAGTTGATATA---------------GGAGTAGCCGGGAATCTCACCGGG---ATC---GGAGAATCTCCC------------TTCACGTCGATATGCCTCGCGGATATTCATTTA------CAAACG---------------------------------------------------------CGATCAGAAGAA---------TCTTGGATATGCTCCAACGTC---TCTGGTTTCTCA---GACGAC------------------------------------------------------------------------------------------GTATCACCG------GAGCCT---------TGT------CAAGAA------------------CTCATG---AGTTCTCCTTCGTCTTGCTTCGCCGGTGGTAGCATATACGAGGGTGATGCGACGGCTCAGTCGTATTACAGTTGG---------------------------------------------------------------------------------------------------------------------------------------------------------------------------------------------------------------------------------------------------------------------------------------------------------------------------------------------------------------------------------------------------------------------------------------------------------------------------------------------------------------------------------------------------------------------------------------------------------------------------------------------------------------------------------------------------------------------------
gnl|Arath7|AT3G06770 ---------------------------------------------------------------------------------------------------------------------------------------------------------------------------------------------------------------------------------------------------------------------------------------------------------------------------------------------------------------------ATGTCAGTGGTAACAATCTTGATACTGGCATTA------------------------------------------------------------ACCAGTGTT---------------------------------------------------------------------------------------------------------------------------------ATTCCCATTTACGCAAACGTTCACGGCGCCGGGAAAATATGCGACGAACTTGGCCGGCGATCATTGAGTACAAGA---------------------------------------------------------------------------------------------------------------------------------------------------------------------------------------------------------------------------------------------------------------------------------------------------------------------------------------------------------------------------------------CCACACAGTGTC------------------TCC---ATTACAGATTTT---GGAGCTGTTGGAGAT------GGCAAAACG------CTCAACACTCTTGCGTTTCAAAACGCCGTTTTCTATCTTATGTCT---------TTCGCCGACAAA---------GGTGGG---------GCCCAGCTCTATGTTCCGCCGGGA---CATTGGCTCACCGGGAGTTTTAGCCTCACCAGCCAC---CTCACT---------------------------------------------------------------------------------------------CTCTTTCTC------GAAAACGGCGCCGTTATAGTCGCTTCTCAGGAT------CCATCGCATTGGGAAGTGGTTGATCCTTTACCTTCATACGGAAGGGGAATTGATTTGCCTGGG---AAGCGATACAAGAGTTTG------ATCAACGGTAACAAGCTACATGATGTTGTTGTAACAGGT---GATAAT------GGAACTATAGATGGT------------------------------------------------------------------------CAAGGC------TTGGTT---------------------------------------------------TGGTGG---------------------------------------------------GATCGGTTTACT---------------------------------------------TCTCATTCC---TTAAAGTATAACCGT---CCT---CAC------------------------------------------------------------------------CTCATCGAGTTTCTTTCTTCTGAAAATGTAATTGTCTCCAATCTTACGTTCTTGAATGCTCCTGCTTATTCAATCTATTCAATCTACTCTAGCCATGTATATATTCATAAGATATTGGCCCATTCTTCT---CCTAAATCT---CCTTATACAATCGGTATTGTACCA---------------------------------------------------------GATTCTTCTGAT---TACGTCTGCATCCAAAACTCTACCATTAACGTGGGG---------------------------------------------------------------------TATGACGCGATT------------------------TCCCTCAAAAGCGGTTGGGATGAATATGGAATTGCCTATTCTCGTCCCACTGAAAATGTTCATATAAGAAATGTGTACCTTCGAGGAGCTTCTGGTTCCTCTATC------------------------------------------------------------------------------------TCCTTTGGC---------------AGT------GAAATGTCTGGTGGAATATCTGATGTCGTGGTTGATAACGCTCATATACACTACTCGTTAACCGGCATT---------------------------------------------------GCCTTTAGAACCACAAAA------GGCAGAGGT---------------GGTTATATCAAAGAGATCGATATTTCAAACATCGATATGTTGAGA---ATAGGT---ACTGCCATT------------GTTGCTAATGGTAGCTTTGGA---------------TCT------------------------CAC---------------------------------------CCTGATGATAAA---------------------------------------------------TATGAT------GTGAAT------------GCT---CTCCCACTTGTGAGTCACATCAGATTAAGCAACATTTCTGGAGAGAACATT---------------GGCATTGCGGGGAAATTGTTTGGG---ATC---AAAGAATCTCCA------------TTTAGCTCAGTGACTTTGTCGAATGTTTCTTTG------TCGATG---------AGCTCA------------------------------------------GGTTCTTCTGTT---------TCTTGGCAATGCTCCTACGTT---TACGGGTCCTCG---GAGTCA------------------------------------------------------------------------------------------GTCATTCCT------GAACCG---------TGT------CCCGAG------------------CTGAAG---AGAGATGCTGATGCTTACGGTAGAGCTGCAGTC---------------------------------------------------------------------------------------------------------------------------------------------------------------------------------------------------------------------------------------------------------------------------------------------------------------------------------------------------------------------------------------------------------------------------------------------------------------------------------------------------------------------------------------------------------------------------------------------------------------------------------------------------------------------------------------------------------------------------------------------------------------------
gnl|Arath7|AT5G49215 ------------------------------------------------------------------------------------------------------------------------------------------------------------------------------------------------------------------------------------------------------------------------------------------------------------------------------------------------------------ATGCCAGTAAGTGTGGCACTAGTTTTGCTGTTGACATTGAGC------------------------------------------------------------AGTGTGATT---------------------------------------------------------------------------------------------------------------------------------CTGATTAATGGGAGAAGTTACGGCGTCGGAAACATATGCGATCGTGGTCGGAGACCGAGCGAGAGA------------------------------------------------------------------------------------------------------------------------------------------------------------------------------------------------------------------------------------------------------------------------------------------------------------------------------------------------------------------------------------------------CCACACAGTGTC------------------AAA---ATCACTGATTTT---GGTGCTGTGGGAGAT------GGGAAAACG------TTGAACACACTTGCGTTTCAAAATGCTGTCTTTTATCTAAAGTCT---------TTCGCTGATAAA---------GGTGGT---------GCTCAGCTTTATGTTCCTCCGGGA---CGGTGGCTCACCGGAAGTTTCAACCTCACCAGTCAT---CTCACT---------------------------------------------------------------------------------------------CTCTTTCTC------GAGAAAGACGCCGTCATACTTGCCTCACAGGAT------CCATCGCATTGGCAAGTCACGGATGCCTTACCGTCATATGGGCGGGGTATTGATCTACCAGGG---AAGAGATACATGAGTTTG------ATAAACGGTGACATGCTACATGATGTAGTAGTAACAGGT---GATAAC------GGTACCATAGATGGG------------------------------------------------------------------------CAAGGC------CTTGTT---------------------------------------------------TGGTGG---------------------------------------------------GATCGGTTTAAT---------------------------------------------TCTCATTCT---TTAGAGTACAGTCGC---CCT---CAC------------------------------------------------------------------------CTTGTCGAGTTTGTCTCTGCCGAAAATGTCATTGTATCAAATCTTACATTCTTGAACGCTCCGGCTTATACTATCCATTCAGTTTATTGTCGCAATTTATACATTCATAGAGTAACGGCTAATACTTGT---CCAGAATCT---CCTTATACCATCGGTATTGTCCCA---------------------------------------------------------GATTCTTCTGAA---AATGTGTGTATCCAAGAATCTAGTATCAACATGGGG---------------------------------------------------------------------TATGATGCCATT------------------------TCTCTTAAAAGTGGTTGTGATGAATACGGTTTATCGTATGCAAGACCTACTGCTAATGTCCAGATAAGAAATGTTTACCTTAGAGCAGCTTCTGGTTCCTCCATT------------------------------------------------------------------------------------TCCTTTGGT---------------AGT------GAAATGTCTGGTGGTATATCTGATGTTGAGGTCAGTGATGCTCACATACACAACTCGTTATCCGGGATT---------------------------------------------------GCCTTTAGAACAACAAAT------GGAAGAGGT---------------GGTTATATTAAGGAGATTGATATTTCCAACATCCATATGGTTAAT---GTTGGT---ACTGCATTT------------CTAGCCAACGGTAGCTTCGGT---------------ACT------------------------CAT---------------------------------------CCGGATTCTGGT---------------------------------------------------TTCGAT------GAAAAT------------GCT---TACCCGCTTGTGAGTCACATCAGGTTACATGACATTGTTGGAGAAAACATA---------------AGCACTGCTGGATATTTCTTTGGA---ACG---AAAGAGTCTCCT------------TTCACTTCGATTTTGTTATCGAATATCTCTCTG------TCGATT---------AAAAAC------------------------------------TCGGCTTCCCCTGCTGAT---------TCTTGGCAATGCTCATATGTT---GACGGGTCTTCG---GAATTC------------------------------------------------------------------------------------------GTAGTCCCT------GAACCG---------TGC------CTTGAG------------------CTGAAG------------------------------------AGTTTTGATAGTTACTATGGTAGAGCTGAGGCCTTA---------------------------------------------------------------------------------------------------------------------------------------------------------------------------------------------------------------------------------------------------------------------------------------------------------------------------------------------------------------------------------------------------------------------------------------------------------------------------------------------------------------------------------------------------------------------------------------------------------------------------------------------------------------------------------------------------------------------------------
gnl|Medtr1|AC144388_13.3 ---------------------------------------------------------------------------------------------------------------------------------------------------------------------------------------------------------------------------------------------------------------------------------------------------------------------------------------------------------------------------------ATGCTAGTGGCATTGGTCTTG------------------------------------------------------------CTGCTGCTG---------------------------------------------------------------------------------------------------------------------------------GCATTGAGCAATGAAGTGAGAGTGAATGGTGAAAGAGGTGATAGGCAATGTGGGTTCAATCCATCACTTAAGCCAAGA------------------------------------------------------------------------------------------------------------------------------------------------------------------------------------------------------------------------------------------------------------------------------------------------------------------------------------------------------------------------------------CCACATAGTGTC------------------TCC---ATTTTGGAGTTT---GGTGCAGTTGGTGAT------GGTAAAACA------TTGAACACCATTGCATTTCAGAATGCCATCTTCTATCTCAAGTCG---------TTTGCTGATAAA---------GGTGGT---------GCTCAGCTATATGTACCCCCTGGA---ACATGGCTTACTCAAAGTTTCAATCTCACTAGCCAT---CTTACC---------------------------------------------------------------------------------------------CTCTTTTTG------GAAAAAGGCGCAGTCATTATCGGATCTCAGGAT------CATTATAACTGGGATGTTCTTGATCCTTTACCATCTTATGGCCGAGGACTTGAAGTTCCTGGA---GGAAGATATCAGAGCTTG------ATAAATGGATACATGTTACAGGATGTGGTCATAACAGGT---AATAAT------GGAACCATTGATGGC------------------------------------------------------------------------ATGGGA------TCAACT---------------------------------------------------TGGTGG---------------------------------------------------GAATCATTTAGC---------------------------------------------TCTCATTCC---TTGAACTACAGCCGT---CCT---CAT------------------------------------------------------------------------CTGGTTGAATTAGTGGCATCTACTGATGTGGTAGTATCAAATCTGACATTCTTGAATGCCCCTGCATATAACATTCACCCAGTTTATTGCAGAAATGTACATATTCATAATATTTCAATCTTTGCTCCT---CCAGAATCT---CCTTATACTGTTGGCATAGTACCA---------------------------------------------------------GATTCTTCTGAT---CATGTTTGCATAGAGGATTGTACAATTGCCACCGGC---------------------------------------------------------------------TATGATGCAATT------------------------GCCCTAAAAAGCGGTTGGGATGAGTATGGAATTGCCTACGGTAGGCCTACCGAGAATGTACACATCAGAAGGGTGCATCTACAAGCATCTTATGGCTCTACTCTT------------------------------------------------------------------------------------GCATTTGGT---------------AGT------GACATGTCAGGTGGAATTTCAAATGTCTTTGTAGAACATGTTCATCTCTACAACTCAAAAGGTGGGATT---------------------------------------------------GAGTTCAGAACTATTAGA------GGAAGAGGT---------------GGTTATATGAAGGACATAATTTTATCAGACATAGAAATGAAGAAT---ATATAT---AGAGCAATA------------TCAGCCACAGGTTACTGTGGT---------------TCT------------------------CAT---------------------------------------CCTGATGACAAA---------------------------------------------------TTTGAT------CCTAAT------------GCT---TTACCGCTTTTGGATCACTTTATTTTTCAAGATATAATTGGAACAAATATC---------------ACAATTGCTGGAAGCTTTGCTGGA---CTA---CAAGAATCTCCA------------TTCACCAACATATGCTTATCCAATATAACCCTGTCTGTAAATTAT---------------------------------------------------------GCTTCCTCCACT---------AGCTGGGAATGTTCAAATGTA---TCTGGATTTTCA---GATTCT------------------------------------------------------------------------------------------GTTCTCCCT------ATACCT---------TGT------CCTGAT------------------CTTGATAGCCCTTCAAATTATTCCTCATCTTGTCTCTCCAAGTTGAGTATGAAAGGGAAAATTGCGGGGTCCGGCTCGGTGTCGATGTAA---------------------------------------------------------------------------------------------------------------------------------------------------------------------------------------------------------------------------------------------------------------------------------------------------------------------------------------------------------------------------------------------------------------------------------------------------------------------------------------------------------------------------------------------------------------------------------------------------------------------------------------------------------------------------------------------------------------------
gnl|Poptr1|229027 ------------------------------------------------------------------------------------------------------------------------------------------------------------------------------------------------------------------------------------------------------------------------------------------------------------------------------------------------------------------------------TTTCAGGTGGCATTACTCTTGCTA------------------------------------------------------------CTGGCACTG---------------------------------------------------------------------------------------------------------------------------------AGCATTGCCATTAGAATTGATGCAGAAGAGAGTAGCGGAGTGTGTGACTTTAAGCCAGGTTTAAAACCGAGG------------------------------------------------------------------------------------------------------------------------------------------------------------------------------------------------------------------------------------------------------------------------------------------------------------------------------------------------------------------------------------------CCACATAGTGTG------------------TCG---ATCTTGGAGTTT---GGTGCAGTTGGAGAT------GGGAAAACA------TTGAATACTCTTGCTTTTCAGAATGCCATTTTCTATCTAAAGTCA---------TTTACTGACAAG---------GGCGGT---------GCTCAGCTTTATGTCCCACCCGGA---AAATGGCTTACTGGAAGTTTCAGTCTTACCAGCCAT---CTCACA---------------------------------------------------------------------------------------------CTCTTCCTG------GAAAAAGGTGCTGTCATTCTAGGATCTCAGGAT------CCATCCCATTGGGATCTTGTTGATCCCTTACCCTCATATGGTCGTGGGATTGAACTTCCTGGA---AAAAGATATCGAAGTTTA------ATAAATGGAGATATGCTAACTGATGTGGTAGTTACTGGT---GATAAT------GGGACCATTGATGGT------------------------------------------------------------------------CAGGGT------TCAGTT---------------------------------------------------TGGTGG---------------------------------------------------GATTGGTTCGAG---------------------------------------------TCCCATTCC---TTGAACTACAGCCGC---CCT---CAC------------------------------------------------------------------------CTTGTGGAATTTACATCATCTGATCTTGTAGTAGTTTCAAATCTTACCTTCTTGAATGCTCCTGCATATAACATTCATCCTGTATATTGCAGTAATGTGCTTGTTCAAAATATTTCAGTCTCTGCTCCT---GGAGAATCC---CCTTACACCATCGGCATAGTTCCA---------------------------------------------------------GATTCTTCCAAT---AATGTGTGCATAGAGGACAGCCTCATCAAGGTTGGT---------------------------------------------------------------------TATGATGCGATT------------------------TCCCTCAAGAGTGGTTGGGATGAATATGGCATTGCCTATGATAGGCCAACACAAGATGTACACATAAGAAGGGTCTACCTTCAATCATCTTCAGGCTCGTCCATA------------------------------------------------------------------------------------GCCTTTGGT---------------AGT------GAGATGTCCGGTGGCATTTCTAATGTGTATGTTGAGCAGGTCTACCTCTACAACTCATTTAGTGGCATT---------------------------------------------------GAGTTTAGAACAACTAAG------GGCAGAGGT---------------GGTTATATCAAACGGATCATCATATCAAATGTTGAATTGAAAAAT---ATCAAC---ATGGCGTTT------------GGTGCCATTGGTGATTGTGGG---------------TCA------------------------CAT---------------------------------------CCGGATGACAGT---------------------------------------------------TTCGAT------CCTAAT------------GCC---ATCCCAATTCTTGATCAAATCACTTTGCAAAATGTGACTGGTTCAAACATC---------------ACTATGGCTGGCAACTTCACGGGA---CTT---GCAGAATCTCCT------------TTCACCTCTATTTGTCTATTTAATGTCTCCTTA------ACAATT------------------------------------------------------CCCGCCACCTCAACT---------TCTTGGACATGTTCAAACGTT---ATTGGCTTTTCA---GAGTTT------------------------------------------------------------------------------------------GTTTCCCCG------GAACCA---------TGT------CCTGAA------------------CTCAAC---AGCTCATATTCAAAT---------------------------------------------------------------------------------------------------------------------------------------------------------------------------------------------------------------------------------------------------------------------------------------------------------------------------------------------------------------------------------------------------------------------------------------------------------------------------------------------------------------------------------------------------------------------------------------------------------------------------------------------------------------------------------------------------------------------------------------------------------------------------------------
gnl|Poptr1|596084 ------------------------------------------------------------------------------------------------------------------------------------------------------------------------------------------------------------------------------------------------------------------------------------------------------------------------------------------------------------------------ATGAAGATGCCAGTGGCAGTACTCTTGCTA------------------------------------------------------------CTGGCACTG---------------------------------------------------------------------------------------------------------------------------------AGCATTGCCATTAGAATTGATGCAGAAGAGAGCAGCGAAGTGTGTGGTTTCAAACCAAGTTTAAAACCAAGA------------------------------------------------------------------------------------------------------------------------------------------------------------------------------------------------------------------------------------------------------------------------------------------------------------------------------------------------------------------------------------------CCACATAGTGTC------------------TCC---ATCTTGGAGTTT---GGTGCGGTTGGAGAT------GGGAAAACA------TTGAATACTCTTGCTTTTCAGAATGCCATTTTCTATCTCAAGTCA---------TTTACAGACAAG---------GGTGGC---------GCTCAGCTTTATGTCCCACCTGGA---AAATGGCTTACTGGAAGTTTCAGTCTTACCAGCCAT---CTCACA---------------------------------------------------------------------------------------------CTATTCGTG------GAAAAAGGTGCTGTCATTCTTGGATCTCAGGAT------CCATCCCATTGGGATCTTGTTGATCCCTTACCCTCATATGGTCGTGGGATTGAACTTCCTGGA---AAAAGATATCAAAGTTTA------ATAAATGGAGATATGCTACACGATGTGGTAGTAACTGGT---GACAAT------GGAACCATTGATGGT------------------------------------------------------------------------CAGGGT------TCAGTT---------------------------------------------------TGGTGG---------------------------------------------------GATTGGTTCGAG---------------------------------------------TCCCATTCC---TTGAACTACAGCCGC---CCT---CAT------------------------------------------------------------------------CTTGTGGAATTTACATCGTCTGATTACGTAGTAGTTTCAAATCTTACCTTCTTGAATGCTCCTGCATATAGCATTCATCCAGTGTATTGCAGTAATGTGGTTGTTCAAAATATTTCAGTCTCTGCTCCT---GGAGAATCC---CCTTACACCATCGGCATAGTTCCA---------------------------------------------------------GATTCTTCCAAT---AATGTGTGCATAGAGGACAGCCGCATCGAGGTTGGT---------------------------------------------------------------------TATGACGCGATT------------------------TCCCTCAAGAGTGGTTGGGATGAATACGGTATCGCGTACGATAGGCCTACAACAGATGTATACATAAGAAGGGTGTACCTTCAATCATCCTCAGGCTCGTCCGTA------------------------------------------------------------------------------------GCCTTTGGT---------------AGT------GAGATGTCTGGTGGCATTTCTAATGTGCATGTGGAGCAGGTCCACATATACAACTCATTTAGTGGCATT---------------------------------------------------GAGTTTAGAACAACTAAG------GGCAGAGGG---------------GGTTATATTAAACGGATCATCATATCAGATGTTGAATTGAAAAAT---ACCAAC---ACGGCATTT------------GGTGCCATTGGTGATTGTGGG---------------TCA------------------------CAT---------------------------------------CCGGATGACAAT---------------------------------------------------TTTGAT------CCTAAT------------GCC---ATCCCAGTTCTCGACCAAATCACTTTGCAAGGTGTGATTGGTTCAAACATC---------------ACTATGGCTGGCAACTTCACGGGA---CTT---GCAGAATCTCCT------------TTCACCTCTCTTTGTCTGTTTAATGTCTCCTTG------GCAATT------------------------------------------------------CGCAACACCTTATCT---------CCTTGGACATGCTCAAACGTT---GTTGGCTTTTCA---GAGTCT------------------------------------------------------------------------------------------GTATCCCCA------GAACCG---------TGT------CCTGAA------------------CTCGAAAGCTCCTCAGTTTGCTATTCCCTCTTGAATTCTTACGGTAAATCCACAGACATA---------------------------------------------------------------------------------------------------------------------------------------------------------------------------------------------------------------------------------------------------------------------------------------------------------------------------------------------------------------------------------------------------------------------------------------------------------------------------------------------------------------------------------------------------------------------------------------------------------------------------------------------------------------------------------------------------------------------------------------------------
gnl|Carpa1|supercontig_9.114 ---------------------------------------------------------------------------------------------------------------------------------------------------------------------------------------------------------------------------------------------------------------------------------------------------------------------------------------------------------------------ATGAAGATGCCAGTAGCATTTTTCTTGCTGCTG------------------------------------------------------------GCATTGAGC---------------------------------------------------------------------------------------------------------------------------------AATACTGTTTTTAAAGTGAATGGAGAAGGGGGAAACAGACAATGTGATTATAAGTTTAAAATAGAACCAAGA------------------------------------------------------------------------------------------------------------------------------------------------------------------------------------------------------------------------------------------------------------------------------------------------------------------------------------------------------------------------------------------CCACATAGTGTG------------------TCA---ATTTTGGAGTTT---GGTGCTGTTGGAGAT------GGCAAAACA------CTGAATACTCTTGCCTTTCAAAATGCCATTTTCTATCTCAAATCC---------TTCGCTGACAAG---------GGCGGG---------GCCCAGCTCTACGTGCCCCCTGGG---CGCTGGCTCACCGGAAGTTTCAACCTGACCAGTCAC---CTTACA---------------------------------------------------------------------------------------------CTGTTTTTG------GCTAGAGGTGCTGTCATCTTTGGATCTCAGAAT------CCATCTCATTGGGAGGTTATTGAACCCTTACCATCATATGGCCGAGGCATTGAGCTCCCTGGA---CCCAGATATCAGAGTCTG------ATCAGTGGCTACATGTTACGTGATGTTGTAGTAACTGGT---GATAAT------GGAACCATTGACGGA------------------------------------------------------------------------CAAGGC------TCTATT---------------------------------------------------TGGTGG---------------------------------------------------GACTGGTTCAAT---------------------------------------------TCTCATTCC---TTAAACTACAGCCGG---CCT---CAT------------------------------------------------------------------------CTTGTCGAGTTCACCTTGTCTGAAAATATAGTAGTCTCAAATCTTACTTTCTTGAATGCACCTGCATATAATATCCATCCGGTCTACTGTAGTAATGTACATGTTGAGAATGTATCGATCTATGCTCCT---CCAGAATCT---CCGTATACTGTTGGTATTGTTCCA---------------------------------------------------------GATTCTTCAGAT---CATGTATGCATAGAGGATTCCAGCATTAGCATTGGT---------------------------------------------------------------------CATGATGCCATT------------------------TCCCTCAAGAGTGGTTGGGATGAATATGGCATTGCTTATGGTAGACCCACCACAAATGTGCACATCAGAAGGCTCCACCTCCGGTCATCTTCCGGTTCATCCATT------------------------------------------------------------------------------------GCATTTGGC---------------AGT------GAAATGTCTGGTGGTATTTCTAATGTAGAAGTACACCAGGTCCACCTCTACAACTCACCAACTGGAATT---------------------------------------------------GAGTTCAGGACAACAAGA------GGCAGAGGT---------------GGCTACGTTAAACAGATCATCATATCAAATGCCGAATTGGAAAAC---ATTGTT---ACTGCGATC------------GTGGCCAATGGTAATTCTGGG---------------TCC------------------------CAC---------------------------------------CCAGATGATAAA---------------------------------------------------TTTGAT------CCCGAT------------GCT---CTCCCTGTTTTGGATCACATCACGTTGCAGAACATGATTGGCACGAATATT---------------ACACTCGCAGGGAACTTGACAGGA---ATT---GAAGAATCTCCT------------TTCACTTCTATACATCTATCAAACATCTCCTTA------TCAATC---------ACTTCT------------------------------------------GGCACCTCCATT---------TCTTGGATATGCTCCTACGTT---TCTGGCTTCTCA---GAGTCT------------------------------------------------------------------------------------------GTCTCCCCT------GAACCA---------TGC------CCTGAT------------------CTCGAG---AGTTCATATTCAAAGTCATCCTTGCCCTTCCTTTCCATCCTGAACTATACCGGGACAGCCACAGTTTCA---------------------------------------------------------------------------------------------------------------------------------------------------------------------------------------------------------------------------------------------------------------------------------------------------------------------------------------------------------------------------------------------------------------------------------------------------------------------------------------------------------------------------------------------------------------------------------------------------------------------------------------------------------------------------------------------------------------------------------
gnl|Vitvi1|GSVIVP00033059001 ---------------------------------------------------------------------------------------------------------------------------------------------------------------------------------------------------------------------------------------------------------------------------------------------ATGCATGGGAGAGAAGGAAATCAATTACAATTCAACCGCCCTCTGGGATGGTTCCTGGTGGGGACACTGGAGTGCAGTTCCATTCTGATCAAGTTCACTTGTTGG---------------------------------TATTCCATGAGACACAAATTCCCGTATATGATGTTT---------------------------------------------------------------------------------------------------------------------------------TTAAGATGGATTGTGTTGGGCAGTGGGTACCACAAGGTGTACGACACTCTGCCTATAACTTATGCTGCATGTTCATGCAACAGTGAACTGTCCGAGCCGGAGGGGATGTGGGGTGTTACAGCGCCTTGCACAAATAGTTTGACATTGGATCCCAGA------------------------------------------------------------------------------------------------------------------------------------------------------------------------------------------------------------------------------------------------------------------------------------------------------CCACACAGTGTA------------------TCT---ATCTTGGAGTTT---GGCGCAGTCGGGGAT------GGGAAAACA------TTGAACACCATTGCCTTCCAGAATGCCATATTTTATCTCAAATCT---------TTTGCTGATAAG---------GGTGGC---------GCTCAGCTTTATGTGCCACCAGGG---AAGTGGCTTACTGGAAGTTTCAATCTCACGAGCCAC---CTCACA---------------------------------------------------------------------------------------------CTCTTCTTG------GAAAGAGGTGCTGTCATTCTTGGGTCTCAGGAT------CCATCACATTGGGAAGTCATAGAACCCCTTCCTTCATATGGTCGAGGGATCGAACTTCCTGGA---GGAAGATATAGAAGCTTG------ATAAACGGGTATATGCTGCGCGATGTGGTGATAACAGGT---GATAAT------GGAACCATCAATGGC------------------------------------------------------------------------CAGGGC------TCAGTT---------------------------------------------------TGGTGG---------------------------------------------------GATTGGTTCACC---------------------------------------------TCTCATTCC---TTGAACTACAGTCGC---CCT---CAT------------------------------------------------------------------------CTTGTGGAGTTTCTGGCATCCACTAATGTTGTAGTTTCTAATCTTACTTTCCTGAATGCCCCTGCATACAACATCCATCCGGTCTATTGCAGTAATGTAAGAGTTCAAAACATATCGGTTTATGCTCCA---CCTGAATCT---CCTTACACTGTTGGTATAGTCCCA---------------------------------------------------------GATTCTTCAGAT---AGCACCTGCATAGAGGATTGCAGCATTGCCATGGGC---------------------------------------------------------------------CATGATGCCATT------------------------GCACTCAAGAGTGGCTGGGATGAATATGGCATTGCCTATGGTAGACCCACCACAAATGTACACATCAGACGGGTCAACCTTCAATCATCATCTGGCTCTTCCCTG------------------------------------------------------------------------------------GCCTTCGGT---------------AGT------GAGATGTCTGGTGGCATTTCTAACGTCTGTGTGGAGCAGGTCCACCTATACAACTCATTCAGTGGCATC---------------------------------------------------GAGTTCAGAACTACCAAG------GGAAGAGGT---------------GGTTATATCCAAGAAATCATCATATCAGATGTCGCAATGGAAAAC---ATCCAC---ACAGCCTTC------------AGTGCAACAGGCCAAATCGGC---------------TCC------------------------CAC---------------------------------------CCAGATGACCAT---------------------------------------------------TTTGAC------CCCAAT------------GCA---CTCCCTGTCTTGGATCACATCACCTTGCAGAATGTGATCGGCACAAACATA---------------ACCATTGCTGGAAGCTTCACTGGT---ATT---CAAGAATCCCCG------------TTCACTTCCATTTGTCTATCCAACATCTCCCTA------TCAACT---------ACTCCT------------------------------------------CCTGCCTCCATC---------TCTTGGGTTTGCTCAAATGTC---TCTGGGTTCTCC---CAATGG------------------------------------------------------------------------------------------GTGTTCCCT------GAACCA---------TGC------CCAAGC------------------CTTGAG---AGCTCATTACTGAACTCATCTTCAACCTGTCTCTCCCGCCTGAATTCTTCTCCCACTCAGACTGCAGTCTTA------------------------------------------------------------------------------------------------------------------------------------------------------------------------------------------------------------------------------------------------------------------------------------------------------------------------------------------------------------------------------------------------------------------------------------------------------------------------------------------------------------------------------------------------------------------------------------------------------------------------------------------------------------------------------------------------------------------------------
gnl|Selmo1|124011 ------------------------------------------------------------------------------------------------------------------------------------------------------------------------------------------------------------------------------------------------------------------------------------------------------------------------------------------------------------------------------------------------------------------------------------------------------------------ATGGTGATA---------------------------------------------------------------------------------------------------------------------------------GAGTCTTGGGGCGATTGCTCGAGCTCGTCCGGCCGATTGGACGCGGAGGAGATCTGCGGGCGCGGCAACCGCAGAAGCGTTGCGAGG---------------------------------------------------------------------------------------------------------------------------------------------------------------------------------------------------------------------------------------------------------------------------------------------------------------------------------------------------------------------------CCGCACAGTGTG------------------TCC---ATCACAGAGTTC---GGAGCTGTCGGGGAT------GGGCAAACC------GTGAACACGGTGGCGTTTCAGAATGCCGTCTTTTATCTGCAGTCG---------TTTGCTCACAAG---------GGTGGC---------GCGCAACTCTACGTGCCCGCCGGC---AGGTGGCTAACGGGCAGCTTCACGCTCATCAGTCAC---CTGACG---------------------------------------------------------------------------------------------CTCTTTCTC------GACACGGGCTCCGTCATCCTCGCCTCTCAGGAT------CCACACGACTGGCCTTTAATAGATCCATTGCCGTCGTACGGGAGGGGCAGGGACCTCCCGGGT---CGGAGGCACAGGAGTCTA------GTCTATGGCAAGGATGTGGAAGATGTAGTGATTACAGGT---GGAAAT------GGGACAATAGACGGG------------------------------------------------------------------------CAGGGA------TCGGTG---------------------------------------------------TGGTGG---------------------------------------------------CACTGGTTCCGT---------------------------------------------AATCAGTCC---CTGAATTATACAAGG---GGC---CAC------------------------------------------------------------------------TTGGTGGAGTTCATCAATTCGAAAAACATCGTGGTGTCAAATATTAGTCTCCTGAATTCACCATCCTGGACCATCCACCCTGTTTATTGCAGCAATGTTGTCATCAGAGGCGTGACCGTGGTTGCCCCT---TCGGAGTCA---CCCAACACTGATGGTGTCCAACCA---------------------------------------------------------GATTCTTGTACC---GGCGTCTGCATTGAGGACTGCGCGATAACCAGCGGC---------------------------------------------------------------------GGCGACGCTGTC------------------------TCGGTCAAGAGCGGCTGGGACGAGTATGGCATCCAGGTTGGGCTCCCGAGTGCCAAGGTCGTGATCCGGCGAATCACGGCCCAGGCACCCGCCAGCGCCGCCATC------------------------------------------------------------------------------------GCCTTTGGC---------------AGT------GAGATGTCGGGCGGGATAAAGAATGTGGTGGTGGAGGACGTTCGAGTGTTCAACTCAAAGATCGGAGTC---------------------------------------------------CACGTTAAGACTGGCGCG------GGCCGCGGA---------------GGCTACGTCAAGAACATCTCGGTCACCAACGTCACCATGGACAGT---GTGCTC---ACGGCAATC------------GCCTTGAGCGGCAACAGTAGC------------AGCGAG------------------------CAT---------------------------------------CCTGACGAGGGC---------------------------------------------------TACGAC------CCGCTG------------GCG---TACCCGGTGGTGAGAGGGATTTACGTGAACAAGGTTTGGGGCCGGAACATC---------------TCCCACGCCGGAAGCCTGAGAGGT---TTG---GAGGCGGCCCCG------------TTTGAGGACATATGCTTGTCCAACATAACTCTC------GAGGTT---------GACGAG---------------------------------------GCCTCGCAGGGATCC---------AAGTGGGACTGCTCCAACGTC---AAAGGAGCCTCT---CTCGGC------------------------------------------------------------------------------------------GTCACTCCA------ACGCCG---------TGC------CGCCAG------------------CTCCAA---AATCTCCTGGTCCTCGTCCTCCCCACTCGGACCTTGACAAGTCAA---------------------------------------------------------------------------------------------------------------------------------------------------------------------------------------------------------------------------------------------------------------------------------------------------------------------------------------------------------------------------------------------------------------------------------------------------------------------------------------------------------------------------------------------------------------------------------------------------------------------------------------------------------------------------------------------------------------------------------------------------------
gnl|Phypa1|160263 ------------------------------------------------------------------------------------------------------------------------------------------------------------------------------------------------------------------------------------------------------------------------------------------------------------------------------------------------------------------------------------------------------------------------------------------------------------------ATGATGCTC---------------------------------------------------------------------------------------------------------------------------------ACCATAGCGTCGAACGGATCCGGAAAATCAAAAAAGCTGTTGCGTCGC------------------------------------------------------------------------------------------------------------------------------------------------------------------------------------------------------------------------------------------------------------------------------------------------------------------------------------------------------------------------------------------------------------------CCGAAGAAAGTT------------------TCT---ATAACCGACTTT---GGAGCAGTAGGAGAT------GGCAAGACA------CTGAACACGAAGGCATTTGAGAACGCGTTACAGTACCTTCATAGC---------AACGCCGACAGT---------GACGGA---------GCGCAATTGACCATTCCTGCTGGA---CGTTGGCTCACAGGAAGTATCAATCTGATCAGTCAC---CTCACG---------------------------------------------------------------------------------------------TTATTCCTA------GAAAACGGGGCGAATATCCTTGGATCCGAGGAC------TTCAACGATTACCCAATCATTCCAGAGTTGCCTTCATATGGTCGGGGTCGTGAACTGCCGGGT---GCAAGATACAGTAGCCTC------ATCAATGGCGATAATCTTGAAGATGTTACCATCACGGGT---GAAAAT------GGGACGATTGATGGA------------------------------------------------------------------------CAAGGA------GGGGTT---------------------------------------------------TGGTGG---------------------------------------------------AAGGCTTTTCGC---------------------------------------------AACAAAACA---CTAGATTACTCTCGG---AGT---CAT------------------------------------------------------------------------GTGCTGGAGCTCATCGGATCGCAAGACATTCTAATCTTTAACCTCACTTTTCAAAACTCTCCGTCCTGGACCATTCATCCAGTGTATTGCAAGAATGTGGTAATCAAAAACCTGACTGTCTTGAATCCA---AACGATTCT---CCGAACACGGATGGTATCGATCCA---------------------------------------------------------GACTCAAGCCAA---CATGTTTGTATTGAGGATTGCTATATCAGTGTTGGT---------------------------------------------------------------------GATGACGCAATT------------------------TCAATTAAGAGTGGATGGGATCAATATGGAATATCCTACGGGATGCCCAGCAAGCACATTCAGATTCGACGCATAGTTTCGGCATCAAAAACA---TTTGGCATC------------------------------------------------------------------------CACGCTGGGGTTTCGTTTGGC---------------AGC------GAGATGTCCGGTGGTATTTCCAACGTCAAGGTTGACGACATGGTGTTGTATGGTGCTAGATGGGGAGTG---------------------------------------------------CGCTTCAAAACCTCACCA------GGACGTGGA---------------GGATACATTAAACACGTCGCAGTGCATAACCTACTTCTCCACTCG---GTCAAG---ACTGCAGTG------------GCTTTCATGGCTAACTACGGA---------------CAA------------------------CAT---------------------------------------CCTGATGATAAT---------------------------------------------------TGGAAC------CGAACC------------GCC---TATCCAGTGATTGAAAACATTGTGATCAAAAACATTGTGGGCGAAAACATA---------------ACACAAGCAGGTATCTTGCAGGGA---CTA---CCAGAGTCTCCA------------TTTCGTCACATTCATCTAAAAACCATAGCCCTT------GACGTT------------------------------------------------------AGATCAACAAAAAAT---------GTCTGGAACTGCTCATGGGTG---TCAGGATCATACTTCTTC---------------------------------------------------------------------------------------------GTCGTGCCC------CAACCA---------TGC------GCTGAT------------------CTCACACGGCAAAACATCACCCTC---------------------------------------------------------------------------------------------------------------------------------------------------------------------------------------------------------------------------------------------------------------------------------------------------------------------------------------------------------------------------------------------------------------------------------------------------------------------------------------------------------------------------------------------------------------------------------------------------------------------------------------------------------------------------------------------------------------------------------------------------------------------------------------
gnl|Phypa1|149319 ------------------------------------------------------------------------------------------------------------------------------------------------------------------------------------------------------------------------------------------------------------------------------------------------------------------------------------------------------ATGCACTTGTGTTTTTCACGAAAGCAAGGACTTGCCTGTCTCTTTCTC------------------------------AATGATAGATTGACTGAATTCTATGATGTCTGTATTGTG---------------------------------------------------------------------------------------------------------------------------------CAGACGGATGTAAGCTGTGCCAGCAAGTATAAAAATTGGAAGAATCGG------------------------------------------------------------------------------------------------------------------------------------------------------------------------------------------------------------------------------------------------------------------------------------------------------------------------------------------------------------------------------------------------------------------CCTCACAGCGTT------------------TCC---ATCAGCGAGTTT---GGTGCGGTGGGGGAT------GGAAAAACT------TTGAACACGCATGCATTCGAAAATGCCATGTTTTATCTCCGCACC---------TATGCAGACAAA---------GGTGGC---------GTGCAGTTGTACATTCCTGCCGGG---CGATGGCTCACTGGTAGCATCAAATTGATTAGTCAT---CTGACT---------------------------------------------------------------------------------------------CTATTCTTG------GAAAACGAAGCTACCATCCTTGGATCCCAGGAC------TTGAATGACTACCCTGTTATTCCTGGATTGCCGTCTTACGGTCGTGGCCGTGAGCTTCCTGGG---CCAAGGCACCGTAGTCTT------ATCAATGGCGAAGGGCTTGAGGATGTCGTCATTACAGGT---GATAAC------GGGACAATCGATGGA------------------------------------------------------------------------CAGGGT------GCTGTA---------------------------------------------------TGGTGG---------------------------------------------------AATGCATTCCAG---------------------------------------------AATAAAACG---CTGGACTACACTCGC---GGT---CAT------------------------------------------------------------------------TTGGTCGAGCTTATTGACTCGAAGGATATCTTAATCTCTAATCTCACTTTTCGGGACTCACCGTTCTGGACGATTCATCCTGTCTATTGCAGAAATGTGGTGGTGAAAGACATGACCTTGTTGGCCCCT---CTCAATTCT---CCCAATACAGATGGCATTGACCCA---------------------------------------------------------GATTCAAGTCAA---TATGTGTGCATTGAAGATTGCTACATCAGCGTTGGT---------------------------------------------------------------------GATGATGCCATT------------------------GCGATTAAAAGTGGTTGGGATGAGTATGGCACCGCATATGGCATGCCTAGCCAACACATCGACATTCGACGCATCGTTGTGCACTCGGAAACTAGTGCTGGTATT------------------------------------------------------------------------------------GCTTTTGGC---------------AGT------GAAATGTCTGGCGGCATATCCGACGTCAAGGTTGACCACATGATGATTTTTGGTGCTCGATGGGGCATA---------------------------------------------------CGTTTCAAAACTGGACCT------GGTCGTGGA---------------GGCTACATAAGAAACATAACAGTGGATAACGTGAACATGCGCTCC---GTCAAT---ACTGCAATC------------GCTTTTACGGGAAACTATGGA---------------GAA------------------------CAC---------------------------------------CCTGATGAAAAC---------------------------------------------------TGGAAT------CGCACT------------GAC---TACCCTGTGATTGAGAATGTGTTGATTGAGAACATAGTCGGGGAAGACATC---------------ACTCATGCAGGCCTGTTTCTTGGA---CTC---CCGGAGTCTCCT------------TTCCTCAACATTCACCTGGCCAACATAGCTCTT------GATACC------------------------------------------------------AAGTCAGAATCAGAA---------GACTGGAACTGCTCATCAGTT---GCTGGAACCTACTTCTTT---------------------------------------------------------------------------------------------GTCTGGCCC------CAGCCA---------TGC---------------------------------------CCAGACTTCACTAAGGAGGAGTTGAAGACC------------------------------------------------------------------------------------------------------------------------------------------------------------------------------------------------------------------------------------------------------------------------------------------------------------------------------------------------------------------------------------------------------------------------------------------------------------------------------------------------------------------------------------------------------------------------------------------------------------------------------------------------------------------------------------------------------------------------------------------------------------------------
Pp1s18_221V6.1|PACid:18040432 ---------------------------------------------------------------------------------------------------------------------------------------------------------------------------------------------------------------------------------------------------------------------------------------------------------------------------------------------------------------ATGATGAGGAGACTTAGCTTTCAAAGTTTCCAAGTCTTA------------------------------------------------------------GTCCTCCTC---------------------------------------------------------------------------------------------------------------------------------CTAACCTGTATGAGTGCAAACAATTGCCGCCAGACATGCACGTTTGGTCGGCCTCTTCTCTCTGGCTCAGCTGAATCAGTTTCCAATGGAGTGGTAGGAACTACCACTTTATCGACCGGTCACGAGAGTATCTTGAAGGCTGTCGAAACGGAGGGAAGTTGTGCTAACAATTATAAAAACTGGAAGAATCGG------------------------------------------------------------------------------------------------------------------------------------------------------------------------------------------------------------------------------------------------------------------CCTCATAGTGTT------------------TCC---ATCAGTGAATTT---GGTGCCGTTGGTGAT------GGAAAAACT------CTTAACACGCACGCATTCGAGAATGCCATGTTTTATCTCCGCACG---------TATGCGGACAAG---------GGTGGG---------GTGCAATTATACATTCCTGCTGGA---CGATGGCTTACTGGGAGCATAAAGTTGATCAGTCAT---CTGACG---------------------------------------------------------------------------------------------CTATTCTTG------GAAAACGAAGCTACAATTCTCGGATCTCAGGAC------TTGAAGGATTATCCTATTATTCCTGGATTGCCCTCTTATGGTCGAGGCCGTGAGCTTCCTGGT---CCTAGGCATAGCAGCCTC------ATCAATGGCGAAGGGCTTGAAGATGTCGTTATTACAGGT---GACAAC------GGAACGATTGATGGA------------------------------------------------------------------------CAAGGT------GCTGTA---------------------------------------------------TGGTGG---------------------------------------------------GATGCTTTCTAT---------------------------------------------AATAAAACG---CTGGATTATACTCGG---GGT---CAC------------------------------------------------------------------------TTGGTCGAGCTTATTGACTCTAGCGACATCTTAATCTCTAACCTTACTTTTCGAGACTCACCATTCTGGACGATTCATCCGGTCTACTGCAGGAATGTGGTGGTCAAAGATATGACTATTTTGGCTCCT---CTCGATTCA---CCAAACACAGACGGCATTGATCCA---------------------------------------------------------GATTCAAGCCAT---AATGTGTGCATCGAAGACTGCTATATCAGCGTTGGT---------------------------------------------------------------------CATGATGCAATT------------------------GCGATAAAAAGTGGTTGGGATGAGTATGGAACCTCATATGGCATGCCTAGCAAACACATTGACGTCCGACGTATAACCGTGCATTCAAAAACTAGTGCCGGAATC------------------------------------------------------------------------------------GCTTTCGGC---------------AGC------GAAATGTCTGGAGGCATATCAGATGTCAAGGTTGACCACATGATGATCTTTGGTGCTAGATGGGGCATA---------------------------------------------------CGTTTCAAAACTGGACTA------GGCCGTGGG---------------GGCTACATAAGAAACGTAACAGTGGACAACGTGGACATGCACTCC---GTGGGC---ACAGCAATC------------GCTTTTACGGGAAATTATGGA---------------GAG------------------------CAT---------------------------------------CCTGATGAAAAC---------------------------------------------------TGGAAT------CGGACA------------GAC---TACCCCGTGATTGAAAATATATCAATTGAGAATGTGGTGGGGGAAAACATA---------------ACTCATGCTGGCCTATTTCTGGGA---CTT---CCTGAGTCTCCC------------TTCCACAACATTCACCTGGCCAACATAGCTCTT------GACGTC------------------------------------------------------AAGTCTGAATCCGAC---------GACTGGAACTGCTCATCAGTC---GCTGGAACCTACTTCTTC---------------------------------------------------------------------------------------------GTTTGGCCC------CAGCCA---------TGC------------------------------TCAGACTTCACTAAGGAGGAGCAAAAGACCTAG------------------------------------------------------------------------------------------------------------------------------------------------------------------------------------------------------------------------------------------------------------------------------------------------------------------------------------------------------------------------------------------------------------------------------------------------------------------------------------------------------------------------------------------------------------------------------------------------------------------------------------------------------------------------------------------------------------------------------------------------------------------------------
gnl|Phypa1|43415 ---------------------------------------------------------------------------------------------------------------------------------------------------------------------------------------------------------------------------------------------------------------------------------------------------------------------------------------------------------------------------------------------------------------------------------------------------------------------------------------------------------------------------------------------------------------------------------------------------------------------------------------------------------------------------------------------------------------------------------------------------------------------------------------------------CGT------------------------------------------------------------------------------------------------------------------------------------------------------------------------------------------------------------------------------------------------------------------------CCGCACAGCGTT------------------TCT---ATCACCGATTTT---GGTGCGGTGGGTGAT------GGGAAGACA------CTGAATACACATGCATTCGAGAACGCTATCTTCTACCTTCGCAGT---------TATGCTGCTAAT---------GGCGGC---------GCACAGTTGTACATCCCAGTGGGA---CTCTGGCTAACTGGAAGTATCACGTTGATTAGTCAC---CTCACT---------------------------------------------------------------------------------------------TTATTCCTG------GAAAATGGGGCTACAATCCTCGGTTCAGAGGAC------TTTTTCGACTACCCAGTTATTCCAGGATTGCCATCCTATGGTCGAGGCCGTGAGCTGCCAGGC---CCACGATTCAGCAGTCTT------ATCAATGGCAATGGCCTTGAAGATGTTATTATCACAGGT---GATAAT------GCAACAATAGATGGG------------------------------------------------------------------------CAAGGA------GCAGTG---------------------------------------------------TGGTGG---------------------------------------------------AGTGCATTCCGA---------------------------------------------AAAAAAACA---TTGAATTATACTCGG---GGT---CAC------------------------------------------------------------------------ATGTTAGAGCTCATTGAGTCGAAAAACATCTTGATTTCAAATCTTACTTTTAAGAACTCACCATTCTGGACCATCCATCCGGTCTATTGCAAGAATGTGGTGGTGAAAAGCTTAACCATCTTGAATCCG---TTCGATGCT---CCGAACACAGACGGTATCGACCCA---------------------------------------------------------GACTCAAGCCAA---CATGTCTGCATTGAGGACTGCTACATCAGCGTAGGC---------------------------------------------------------------------GACGATGCGATT------------------------TCAATCAAGAGTGGATGGGATCAGTTCGGAACGTCTTTTGCGATGCCGAGCAAACACATCAAAGTCCAACGCATACTAGCGTTCTCACGCTCGAGTGCTGGAATT------------------------------------------------------------------------------------TCTTTCGGC---------------AGC------GAAATGTCTGGCGGCATTTCCGACGTCAAGGTGGACGGCATGGTCGTCACTGGGGCCAGATGGGGTGTG---------------------------------------------------CGTATCAAAACAGCGGTT------GGACGTGGT---------------GGATATGTGAGGGGTATTTCAGTGAAGAACATTGTTCTGCACTCA---ATTAGG---ACTGCAATT------------GCTGTCATGGGCAACTATGGA---------------GAA------------------------CAC---------------------------------------CCTGATGAGAAC---------------------------------------------------TGGAAT------CGGACT------------GCT---TATCCTCTCATTGAGGATATTCGAATGAAGAACATTGTGGGTGAGAATATC---------------AATCAAGCTGGTCTGTTTCTGGGA---CTG---CAAGAATCTCCT------------TTTCGTGACATTCATTTAGCCAACATAGCCCTC------CAAGTC------------------------------------------------------AATACAACCAAGCAG---------ATATGGAACTGCTCAGATGTG---GCAGGTTCGTATATCTTT---------------------------------------------------------------------------------------------GTGTTCCCT------CAACCA---------TGT---------------------------------------------------------------------------------------------------------------------------------------------------------------------------------------------------------------------------------------------------------------------------------------------------------------------------------------------------------------------------------------------------------------------------------------------------------------------------------------------------------------------------------------------------------------------------------------------------------------------------------------------------------------------------------------------------------------------------------------------------------------------------------------------------------------------------------------------
gnl|Selmo1|33152 ---------------------------------------------------------------------------------------------------------------------------------------------------------------------------------------------------------------------------------------------------------------------------------------------------------------------------------------------------------------------------------------------------------------------------------------------------------------------------------------------------------------------------------------------------------------------------------------------------------------------------------------------------------------------------------------------------------------------------------------------------------------------------------------------------------------------------------CGC------------------------------------------------------------------------------------------------------------------------------------------------------------------------------------------------------------------------------------------CCGCACAGCGTG------------------TCG---ATCACCGATTTT---GGCGCAGTGGGCGAC------GGCCGGATC------GTCAACACGCTCGCGTTCCAGAATGCGATCTTCTACCTCAAATCC---------TTCGCGGACAAG---------GGCGGC---------GCGCAGCTCTACGTTCCTCGCGGC---CGATGGCTCACCGGGAGCTTCAATCTTACCAGCCAT---CTCACG---------------------------------------------------------------------------------------------CTCTTTCTC------GAGGAAGGGGCGGTCATTCTTGGATCTCAGGAT------TTACTGGAATGGCCAGTTATCCCTGCGTTGCCGTCGTATGGACGAGGCCGAGAACTCCCTGGC---GGAAGACACATTAGCTTG------ATCCATGGGAAGAACATGGTGGACGTGGTTATCACAGGC---GCGAAT------GGCACGATCGATGGA------------------------------------------------------------------------CAAGGC------TCAGTG---------------------------------------------------TGGTGG---------------------------------------------------GACTGGTTCCAC---------------------------------------------AACAAGACA---CTGGATTTCACGAGA---GGC---CAT------------------------------------------------------------------------CTGGTGGAGCTCATTGATTCCCGGCACATCACAATCTCAAACGTTACGTTCAAGAACTCCCCGTTTTGGACTATCCATCCGGTTTACTGCAGCGACGTCTTGATCCAGGACGTGACCATCTTAGCTCCT---CCATACGCT---CCAAACATCGATGGAATAGATCCC---------------------------------------------------------GATTCATCGTCG---AACGTTTGCATCCGGGACTGCTACATTTCCACCGGG---------------------------------------------------------------------GACGATCTCATC------------------------TCGATCAAAAGCGGCTGGGACGAGCACGGCATCAACTACGGCATGCCGAGCACCAACGTTTGCATCCACAACGTCTCGGGACAAAGCCCGACGAGCGCCGGAATC------------------------------------------------------------------------------------GCGTTTGGC---------------AGC------GAGATGTCTGGCGGGATCAGCGACGTTTTCATCAAGAGCGTGAGGGTGGCCAACTCGAGGAGTGGGATC---------------------------------------------------CGGATCAAAACAGGCGCC------GGGCGGGGC---------------GGCTACATCACCAACATCTCCATCTCGGACCTCCAGCTCGAGAAC---GTAAGC---GTGGCCTTC------------GACTTCACTGCCTTGTATGGA---------------GGA------------------------CAC---------------------------------------CCCGACGATGGT---------------------------------------------------TACGAT------CCTCGA------------GCT---CTTCCAGTGATACGAGGAATCTCCATCAGGGACGTGGTTGGACACGAGATC---------------GGCTGGGCCGGGTGCATGGCCGGA---CTG---GAAGAAGCTCCA------------TTCCGCGACCTTTGCTTCGCCAACGTCTCCTTG------------------------------------------------------------------TCGGTGGGAGCTGGA---------GCGTGGAATTGCTCCAATACG---TATGGATTCTCG---GAGAGG------------------------------------------------------------------------------------------GTGGTGCCA------TCGCCG---------TGC------TTGGAGCTG------------------------------------------------------------------------------------------------------------------------------------------------------------------------------------------------------------------------------------------------------------------------------------------------------------------------------------------------------------------------------------------------------------------------------------------------------------------------------------------------------------------------------------------------------------------------------------------------------------------------------------------------------------------------------------------------------------------------------------------------------------------------------------------------------------------------------
gnl|Orysa5|Os03g61800 ---------------------------------------------------------------------------------------------------------------------------------------------------------------------------------------------------------------------------------------------------------------------------------------------------------------------------------------------------------------------ATGAGGAGATCTGCATCTCTACTCCGAGTCCTT------------------------------------------------------------TTGGTTTTC---------------------------------------------------------------------------------------------------------------------------------ATAACCATGGTTGGGACTCAATGGTCCAATGTATCCAGTACATACTGCAAGGACATGGCATCAAGCGTATATCGA---------------------------------------------------------------------------------------------------------------------------------------------------------------------------------------------------------------------------------------------------------------------------------------------------------------------------------------------------------------------------------------CCCCACAGTGTC------------------ACA---ATAACTGAATTT---GGTGCTGTTGGGGAT------GGTGTGACT------CTCAATACCAAAGCATTCCAGAACGCAATCTTCTACCTCAATTCA---------TTTGCAGACAAG---------GGTGGC---------GCACAGCTCTTCGTGCCTGCGGGA---AGGTGGCTGACAGGGAGTTTTAGTCTTATCAGCCAT---CTCACT---------------------------------------------------------------------------------------------TTGTCACTG------GATAAGGATGCAGAAATAATTGGATCTCCGGAT------TCATCCGATTGGCCAGTCATTGATCCTCTTCCATCCTATGGGCGAGGTAGAGAGCTCCCTGGA---AAAAGACATCAGAGTCTA------ATTTTTGGAACTAATCTAACAGATGTAATAATTACTGGC---GCTAAT------GGTACCATTGATGGC------------------------------------------------------------------------CAGGGA------GCCATT---------------------------------------------------TGGTGG---------------------------------------------------GATTGGTTCCAC---------------------------------------------AGCAACACA---CTGAATTATACTAGG---CCA---CAT------------------------------------------------------------------------CTTGTTGAGTTGATGTACTCCACCGATGTTGTTATATCCAATTTAACCTTCAAGAACTCACCGTTTTGGAATATCCATCCTGTATACTGCAGCCAAGTGCTTGTCCAGCATGTCACAATCCTAGCGCCC---CTGAATTCA---CCGAACACTGATGGCATTGATCCA---------------------------------------------------------GATTCGTCCACA---AATGTCTGCATTGATCATTGTTATGTCAGAAATGGA---------------------------------------------------------------------GATGATGTTATT------------------------GTCATAAAAAGTGGGTGGGATGAGTATGGCATTTCCTTTGCTCGTCCTAGCACAAACATCAGTATCAGCAACATCACAGGAGAGACAAGGGGTGGTGCAGGGATT------------------------------------------------------------------------------------GCCTTTGGA---------------AGT------GAGATGTCAGGTGGCATATCCGAAGTCCGGGCTGAGGGTCTCCGCATCGTCAACTCAATGCACGGGATC---------------------------------------------------AGAATCAAGACCGCTCCA------GGGCGTGGA---------------GGGTATGTGAAGAACGTGTACATATCTGATGTGAGCATGGACAAT---GTTTCG---ATGGCCATC------------AGGATCACCGGAAACTTTGGT---------------GAA------------------------CAT---------------------------------------CCTGATGACAAA---------------------------------------------------TATGAT------AGAAAT------------GCT---CTCCCAATGATAAGCAATATTACAATCGAAAATGTGGTCGGCGTCAATGTT---------------GGTGTCGCTGGCATCTTGGAAGGA---ATT---GAGGGGGACAAC------------TTCAGCAGCATTTGCCTGTCCAATGTTTCCCTC------AGTGTA---------------------------------------------------------CAGTCTATGCAT---------CCCTGGAATTGTTCGCTTATC---GAAGGTTATTCA---AACTCT------------------------------------------------------------------------------------------GTGATCCCA------GAGTCA---------TGT------GAGCAA------------------CTCAGA---ACAGATTGTGGACAGACACCAATTTGCTATGATGGTGGAAGTTCTTCAGCAATACATGCACAGGCAGCCAGACATAGATTGTCGAGTGCCAGCAGATTGCTAAATCCTTTACTGAAGTTGGCGATGCTG---------------------------------------------------------------------------------------------------------------------------------------------------------------------------------------------------------------------------------------------------------------------------------------------------------------------------------------------------------------------------------------------------------------------------------------------------------------------------------------------------------------------------------------------------------------------------------------------------------------------------------------------------------------------
gnl|Sorbi1|Sb01g002550.1 ------------------------------------------------------------------------------------------------------------------------------------------------------------------------------------------------------------------------------------------------------------------------------------------------------------------------------------------------------------------------------------ATGGTTGAGATCCAGTGG------------------------------------------------------------TCCACCGTA---------------------------------------------------------------------------------------------------------------------------------TCCAGCATATACTGCAAGGACATGCCGCCGAATGTATATCGG------------------------------------------------------------------------------------------------------------------------------------------------------------------------------------------------------------------------------------------------------------------------------------------------------------------------------------------------------------------------------------------------------------------------CCTCACAGTGTC------------------ACA---ATAACTGAATTT---GGTGCCATTGGGGAT------GGTGTGACC------CTCAATACAAAGGCATTCCAGAATGCAATCTTCTATCTCAATTCA---------TTCGCGGACAAG---------GGTGGT---------GCGCAGCTCTTCGTGCCTGCTGGA---AGGTGGCTGACAGGGAGTTTTAATCTTATCAGCCAT---CTCACT---------------------------------------------------------------------------------------------TTATCACTG------GACAAGGATGCGGTAATAATTGGATCTCCGGAT------TCATCTCATTGGCCAGTTATTGATCCTCTTCCATCCTATGGACGAGGTAGAGAGCTTCCTGGA---AAAAGGCATCAGAGTCTG------ATTTTTGGATTAAATCTGACGGATGTAATTATAACTGGT---GCTAAT------GGTTCCATTGATGGT------------------------------------------------------------------------CAAGGA------GCTATT---------------------------------------------------TGGTGG---------------------------------------------------GGCTGGTTCCGC---------------------------------------------AACCACACA---TTGAATTATACTAGA---CCA---CAT------------------------------------------------------------------------CTTGTTGAGTTGATGTATTCTACCAATGTTGTCATATCTAATCTAACCTTCAAGAACTCGCCGTTTTGGAATATCCACCCTGTATACTGCAGCCAAGTGCTTGTCCAGCATGTCACAATCCTTGCGCCT---TTGAATTCA---CCAAACACAGATGGTGTTAGTCCA---------------------------------------------------------GACTCCTCCACG---AATGTGTGCATCAATCATTGCTATGTAAGAAATGGT---------------------------------------------------------------------GACGATGTTATT------------------------GTCATTAAAAGTGGCTGGGATGAGTACGGCATTTCATTTGCTCAACCAAGCTCCAATATCAGCATAAGCGACATCACAGGGGAGACAAGGGGTGGTGCAGGGATT------------------------------------------------------------------------------------GCCTTTGGA---------------AGT------GAGATGTCAGGTGGCATATCAGAAGTCCGGGCTGTGGGCCTCCGCATTGTCAACTCCCTTCATGGGATC---------------------------------------------------AGAATCAAGACAGCCCCA------GGGCGTGGA---------------GGGTACGTGAAGAATGTGTACATAGCCGATGTGAGCATGGACAAT---GTTTCA---ATGGCCATC------------AGGATCACTGGAAACTATGGT---------------GAA------------------------CAT---------------------------------------CCTGATGACAAA---------------------------------------------------TATGAC------AGGACT------------GCT---CTCCCTGTGATAAGCAATATTACAATCAAGGATGTGGTTGGCGTTAACATT---------------GGCGTTGCTGGTATATTGGAAGGC---ATT---CAGGGGGACAAT------------TTCAGCAACATTTGTCTGTCCAATGTTTCCCTC------AGTGTA---------------------------------------------------------CAATCTGCACAT---------CCATGGAATTGTTCACTTATT---GAAGGATATTCT---AACTCA------------------------------------------------------------------------------------------GTGATCCCA------GAATCA---------TGC------GAACAG------------------CTCAAAAGCAATTGTAGACAGACACCCATTTGCTACGATGGAAGCGGTTCTTCAGCAATGCATGTGCAGCAACCAAGACATACATCGAGCACCAGCCGGTTGCTAAATCCTTTACTGGAGTTGGCTTCATTT---------------------------------------------------------------------------------------------------------------------------------------------------------------------------------------------------------------------------------------------------------------------------------------------------------------------------------------------------------------------------------------------------------------------------------------------------------------------------------------------------------------------------------------------------------------------------------------------------------------------------------------------------------------------------
gnl|Orysa5|Os07g14160 ---------------------------------------------------------------------------------------------------------------------------------------------------------------------------------------------------------------------------------------------------------------------------------------------------------------------------------------------------------------ATGATGAGCCGATCCGCATCTGCACTTCAAGTCCTTTTG------------------------------------------------------------GTTTTTGCA---------------------------------------------------------------------------------------------------------------------------------ACTGTTTTTGCTGCGACTCAATGGGCCACTTCATCTGCCATGTACTGCAACGACTTGACAGCAAGCGTGCATCGG---------------------------------------------------------------------------------------------------------------------------------------------------------------------------------------------------------------------------------------------------------------------------------------------------------------------------------------------------------------------------------------CCACACAGTGTG------------------TCA---ATTACTGAGTTT---GGTGCTGTTAATGAT------GGTGTTACT------CTTAACACGAAAGCGTTTAAGAATGCAATCTTTTACCTCAGCTCA---------TTTGCAGATAAG---------GGTGGG---------GCAGAGCTCTTTGTGCCTGCTGGA---AGGTGGTTGACTGGGAGTTTTAATCTTATCAGTCAT---CTCACT---------------------------------------------------------------------------------------------GTGTCACTT------GACGCCGATGCAGTAATAATCGGATCTCAAGAT------TCATCTGACTGGCCAGTTATTGATCCTCTGCCATCTTATGGGCGTGGCAGAGAACTCCCTGGT---AAAAGACACCAGAGTCTT------ATTTTTGGATCCAATCTTACTGATGTAATAATAACTGGT---GCTAAT------GGCACCATTGATGGC------------------------------------------------------------------------CAAGGT------GAACTT---------------------------------------------------TGGTGG---------------------------------------------------AACTGGTTTCAC---------------------------------------------AATCACACA---CTAAATTATACCAGG---CCC---CCT------------------------------------------------------------------------CTTCTTGAACTGATGTACTCTGACAGGGTTGTTATTTCCAATTTAACCTTCATGAATGCACCATTTTGGAATATTCATCCTGTATACTGCAGCCAAGTTCTTGTCCAGCATCTGACGATCCTAGCACCT---ATCAGTTCA---CCAAACACTGATGGCATTGATCCA---------------------------------------------------------GACTCATCCTCA---AATGTGTGCATCGAAGATTGCTACATCAGAAACGGC---------------------------------------------------------------------GATGACATTGTC------------------------GTCATCAAGAGCGGTTGGGACGAGTATGGTATCTCTTTTGCCCATCCTAGCTCCAACATTAGCATCCGCAACATCACTGGACAGACAAGGAACAGCGCAGGAATA------------------------------------------------------------------------------------GCCTTTGGA---------------AGC------GAGATGTCAGGTGGTATATCAGACGTTCGAGCTGAGGGCCTTCGTTTCATCAACTCGGTGCATGGAATC---------------------------------------------------AGAATCAAGACTGCCCCA------GGGCGCGGT---------------GGGTATGTGAAAAACATATACATAGCTGATGTGAGCATGGACAAT---GTCTCA---ATAGCCATC------------AGGATCACTGGAAACTATGGG---------------GAA------------------------CAT---------------------------------------CCTGACGACAAC---------------------------------------------------TATGAC------AAGAAT------------GCG---CTTCCAGTCATTAGCAACATAACGATAAAAAATGTGGTGGGGGTAAACATT---------------GGTACTGCAGGAATGTTGCTGGGC---ATC---CAGGGGGATATC------------TTTAGCAACATTTGCTTATCAAATGTGTCCCTC------AGTAGC---------------------------------------------------------AAATCTGCTGAT---------CCTTGGAATTGTTCGCTCATC---GAAGGGTTCTCA---AATTCT------------------------------------------------------------------------------------------GTAGCTCCT------GAGATA---------TGT------GAGCAA------------------CTTAGG---CCCAGCCCTGGGCCAGGCCAAGTATGCTATGATGGTAATAGCTACCCAGTGCCAGCAGCACAGCAGCCATATAAGTCGGGCGCTACCCGGTTACAAAATCCTTTCCTCAAGTTCATTTCTCTATACAGT---------------------------------------------------------------------------------------------------------------------------------------------------------------------------------------------------------------------------------------------------------------------------------------------------------------------------------------------------------------------------------------------------------------------------------------------------------------------------------------------------------------------------------------------------------------------------------------------------------------------------------------------------------------------
gnl|Sorbi1|Sb02g007470.1 ---------------------------------------------------------------------------------------------------------------------------------------------------------------------------------------------------------------------------------------------------------------------------------------------------------------------------------ATGCTCAGCTCAAGCAGGAAGATGAGTAGATCCGCGACTGTAAGGGGGGCAATAATTTCCTATTGGATT------------------------------------------------------------TTTCAGGTT---------------------------------------------------------------------------------------------------------------------------------CTTTTGGTTTTCACAACCATTGTTGCTCAGACCCAATGGGCTAGTGTATGGGGCATGTACTGCGAGGACTTGACAGCAAGTGTAGAGAGG------------------------------------------------------------------------------------------------------------------------------------------------------------------------------------------------------------------------------------------------------------------------------------------------------------------------------------------------------------------------CCACACAGTGCC------------------TCA---ATAACGGATTTT---GGTGCTGTTGGAGAT------GGTGCGACT------CTTAACACGAAAGCATTTCAGAATGCACTCTTCTACCTCAATTCA---------TTTGCGAAGAAG---------GGCGGA---------GCGCAGCTGTTTGTGCCTGCTGGA---AGGTGGCTGACCGGGAGTTTTAGTCTAATCAGCCAT---CTCACA---------------------------------------------------------------------------------------------CTCTCACTG------GACAAGGACGCAGTAATTCTTGGATCAACAGAC------TCCTCTGACTGGCCAGTTATTGATGCTCTTCCATCCTATGGGCGTGGTAGAGAACTACCCGGT---AAAAGACATCAAAGTTTA------ATATTTGGATCCAATCTTACTGATGTAATAATAACTGGT---TCCAAT------GGCACCATTGATGGC------------------------------------------------------------------------CAAGGT------GCAGTT---------------------------------------------------TGGTGG---------------------------------------------------GACTGGTTTCAC---------------------------------------------AACCACACA---TTGAATTATACTAGA---CCA---CCG------------------------------------------------------------------------CTTGTTGAACTGATGTACTCTACCAGAGTAGTTATTTCCAACCTAACCTTCATAAATTCACCATTTTGGAATATCCATCCAGTATACTGCAGCCAAGTCCTGGCCCAGCATCTCACGATCCTAGCACCT---ATCAGTTCA---CCAAACACCGATGGCATTGATCCA---------------------------------------------------------GACTCATCTACA---AACGTTTGCATTGAAGATTGTTACATCAGAAATGGC---------------------------------------------------------------------GATGACATTGTT------------------------GTCATCAAGAGTGGGTGGGATGAGTATGGCATCTCTTTTGCTCATCCTAGCTCCAACATTAGCATCCGCAACATCACAGGACAGACAAGGAACAGCGCTGGGCTC------------------------------------------------------------------------------------GCCTTTGGA---------------AGC------GAGATGTCAGGTGGTATATCAGACGTTCGAGCAGAGGGCATCCGGATCGTCAACTCAGTGCATGGGATC---------------------------------------------------AGAATCAAGACAGCCCCA------GGGCGCGGA---------------GGATACGTGAAGAACGTGTATGTAGCCGATGTGAGCTTTGACAAC---GTTTCC---ATAGCCATC------------AGGATCACTGGAAACTACGGT---------------GAA------------------------CAC---------------------------------------CCTGATGATAGG---------------------------------------------------TACAAC------AAGAGT------------GCA---CTTCCCACCATAAGCAACATAACTATCAAGGATGTTGTGGGTGTCAACATT---------------GGTGTTGCAGGAATGTTGCAGGGC---ATC---CCAGGGGATAAC------------TTCAGCAATATTTGCTTATCAAATGTGTCTCTCAGTGTCAGATCT---------ACAGAT---------------------------------------------------------------CCATGGAATTGTTCACTCGTC---GAAGGGTATTCG---AACTCTGTGTCACCAGAGGTATGCGAGCAACTAAGA------------------------------------------------------------ACCAGTCCA------GGGCCCGGACAAATTTGC------TACGGC------------------AGTAATTATCCAGCCGCTGCAGCACAGCCACAGCCACAGCCACAGCCGCTGCAGAAATCAAGTGCTAGCCGGCTGGTAAATCCTTTCCTTTCGATAAGTTGGTTTCTATGTAGG---------------------------------------------------------------------------------------------------------------------------------------------------------------------------------------------------------------------------------------------------------------------------------------------------------------------------------------------------------------------------------------------------------------------------------------------------------------------------------------------------------------------------------------------------------------------------------------------------------------------------------------------------------------------------------------------
gnl|Arath7|AT3G62110 ------------------------------------------------------------------------------------------------------------------------------------------------------------------------------------------------------------------------------------------------------------------------------------------------------------------------------------------------------------------------ATGAAGAGATCTTTCCTTCTCTTGTATGTG------------------------------------------------------------CTCCTGGTA---------------------------------------------------------------------------------------------------------------------------------CAGGCCTTCTATGGGGCTTGGTGTAGTGTTGGAGAAAGCCTGCATTGTGAATATTCCAATTTAGCGAGTCTTCACCGG------------------------------------------------------------------------------------------------------------------------------------------------------------------------------------------------------------------------------------------------------------------------------------------------------------------------------------------------------------------------------------CCTCACAGCGTA------------------TCG---ATTACAGAGTTT---GGAGCGGTTGGAGAT------GGTGTGACT------CTAAACACTAAAGCCTTTCAGAATGCTCTGTTCTACCTCAATTCT---------TTCTCTGATAAA---------GGCGGG---------GCCAAGCTTTTTGTTCCCGCTGGT---CAGTGGCTTACCGGGAGTTTCGACCTTATCAGTCAC---CTCACC---------------------------------------------------------------------------------------------TTATGGCTA------GATAAAGGTGCAACGATTCTCGGGTCAACGAGC------TCAGAGAATTGGCCCGTGGTTGATCCATTACCATCATATGGACGAGGAAGAGAATTGCCCGGT---AGAAGACACAGAAGTCTT------ATATATGGTCAGAATCTCACAGATGTAGTCATAACAGGC---GAGAAC------GGGACAATTGATGGT------------------------------------------------------------------------CAAGGA------ACTGTA---------------------------------------------------TGGTGG---------------------------------------------------GATTGGTTTAGA---------------------------------------------AATGGAGAG---CTTAACTATACAAGA---CCT---CAT------------------------------------------------------------------------CTTGTTGAGCTCATGAACTCTACTGGTCTGATCATCTCCAACCTCACATTCTTGAATTCACCGTTTTGGAACATTCATCCTGTTTATTGCAGAGATGTTGTTGTAAAGAATCTCACAATTTTGGCTCCT---CTTGAATCT---CCAAATACAGATGGAGTTGATCCA---------------------------------------------------------GATTCATCAACT---AATGTTTGCATAGAGGATTGTTACATAGTTACCGGG---------------------------------------------------------------------GATGATTTGGTA------------------------TCGATAAAAAGCGGATGGGATGAGTATGGAATATCCTACGCAAGACCGAGCTCCAAGATCAAGATTAATCGGTTAACAGGTCAAACTACTTCAAGCTCAGGAATA------------------------------------------------------------------------------------GCAATAGGA---------------AGT------GAAATGTCGGGAGGTGTATCCGAAATATACATTAAAGACTTACATTTGTTCAATTCGAATACTGGAATC---------------------------------------------------AGAATCAAGACTTCTGCT------GGAAGAGGC---------------GGGTATGTTAGAAACGTTCACATCTTGAACGTGAAGCTCGATAAT---GTAAAG---AAAGCGATT------------AGGTTCACCGGTAAGTACGGT---------------GAA------------------------CAT---------------------------------------CCTGATGAGAAA---------------------------------------------------TACGAT------CCCAAA------------GCA---CTCCCAGCTATAGAGAAAATCACCTTTGAGAATGTAAATGGCGATGGAATA---------------GGTGTTGCGGGTCTTCTTGAAGGT---ATA---GAAGGAGATGTG------------TTTAAGAATATATGTTTCCTTAATGTTACTCTT------AGAGTG---------AAGAAG---------------------------------------AATTCGAAGAAATCA---------CCATGGGAATGCTCGAATGTG---AGAGGTTATTCA---CAGTGGGTTTCGCCGGAAATTACTTGTGATTCTTTGAAAGAGAGT---------------------------------------------------ATATTCCCG------GAACATGGATCTGATTGT------TTCGGG------------------TTATCG---GAAAATAATATGGAGATATCAAGTGGTTTAAGTAGATCACCATGGTTACTTTCTTGG---------------------------------------------------------------------------------------------------------------------------------------------------------------------------------------------------------------------------------------------------------------------------------------------------------------------------------------------------------------------------------------------------------------------------------------------------------------------------------------------------------------------------------------------------------------------------------------------------------------------------------------------------------------------------------------------------------------------------------------------
[truncated: 856,913 more chars]
