# Supplementary material for: Phylogenetic analysis of pectin-related gene families in Physcomitrella patens and nine other plant species yields evolutionary insights into cell walls
Source: BMC Plant Biol. 2014 Mar 26;14:79. doi: 10.1186/1471-2229-14-79 (PMC4108027; doi:10.1186/1471-2229-14-79)
Supplement: Additional file 29 — RGIarabinosyltransferasefamilyalignment.phy. Phylip gene alignment, .phy. Raw rhamnogalacturonan I arabinosyltransferase alignment. Rhamnogalacturonan I arabinosyltransferase family alignment file. [file 1471-2229-14-79-S29.zip › RGIarabinosyltransferasesfamilyalignment.phy]

 15 1792
Selmo1|107675 ---------------------------------------------------------------------------------------------------------------------ATGCGCCGCGGCTCAATCTGGGCGCCGACGCTGCTGCTACTGCTCGCCTATCTCGTCCTCCACGGCGCCAGCAATGTGTTCTATTTCGAGTCTCGGGCAGTCGTCCAGAGCATCGGCCCAGCTGCCAGGCACCTCAAATCCTCCGAGAGCTTGATTGCGCTGCCGGTAAGCGAGTCC---------------------CGG---------------------------------------CCTCTTAGAATCTTCATGTATGATCTGCCTAGCAAATTTACTTACGGGGTAGTGGAGCGCTATCTTAGATCCAGAGGGATTGCCAGGAACGAC------------------------AAGAGATTGAGGTATCCAGGG---------ACGCAGCACAGCGCCGAGTGGTGGCTTTTCTACGATCTAGAACAGGGAGAGGACAGGAGGCTGAGTGATGCGTCGGTG------AGAGTGATGAATCCGCAAGAGGCCGATGTGTTCTACGTGCCGTTTTTCTCGTCCTTGAGCTTG---GTGGTCGGG---------AATGGCAAGAGTGAGGACGATGAAGATCCT---------------TACAGTGAT------GAAGATATCCAGGAAGAACTCATGGCATGGCTGGAAGAACAGGAAAGCTGGAAGAAAAACAAGGGAAGGGATCACGTAGTGATTTGCCAGGATCCAAATGCCTTGAAAAGGCTGAGGGATCGTCTCAAGAACACGGTTCTTTTGCTCTCCGACTTTGAGAGGTTTAAGCCGGATCAAGCTTCTCTAGTCAAGGACGTGGTTCTTCCATACACTCATCGGATCGACTCATACTTCAACGAA---AACGTAACTCTCGACCGGGACACGCTTCTGTTCTTCATGGGAAACCGCTACAGGAAAGAGGGTGGTAAGATCCGCGACCAGTTGTTTCAAGTCTTAGATGTCGAGCCTGACATGGTGATGAAACACGGCACGCAATCTCGCGAAGGACGCAGGCTCGCGAAAGTTGGAATGCAAACTTCCAAGTTTTGCTTGCATCCTGCCGGCGATACTCCATCGGCTTGCCGGCTCTTCGATGCGATCGTAAGTGTTTGCGTGCCGGTGATCGTGAGCGACGACATCGAGCTCCCGTTCGAGGACGAGCTCGATTACTCCGAGTTTGCGATCTTCGTTCCTTCGATCAACGCTTTGGAGCCAGGATATCTCGGCTCCTACTTGAGGAGTATCTCTCCAGATTTGCTCAAGCAAAAGCAGCAGCGGCTTCGCGAGGTGAGAAAGTATTTCGAGTATGAAGAGAAA---------GGGGGCGCAGTAGAAATGATCTGGCTCGAAGTGAAGAAAAAGCTTCCTTTTATACGGACGATGATAAATCGTGACAAGCGCCTCGTGGAGAGG---------------------------------------------------------------------------------------------------------------AGCTCGGGGAACTGCTCGTGTATATGTTCG----------------------------------------------------------------------------------------------------------------------
Orysa5|Os07g37960 ------------------------------------------------------------------------------------------------------------------------------------ATGCCGTCGCGCCGCCCGTCTCCCCTGCTCCTCCTCCTCCTCGCGCTCGCGCTCGCCTTCCTCTTCCTCCTCCTCTCCCCATCCGCGCCCTCCGCCTCCCACCTCTCCAGCTCCCTCGCCTCCGCCGCCGCCGCCGTTTCCACT---CCCGCGTCCTCC---------------------------CCTCCCGCC------------------------------CCCGTCAAGATCTACATGTACGACCTCCCCGCCAAGTTCACCTACGGCGTCGTCCGCAGCTACATGGCGGCGCGCGCCCGGGCGGGGGCGGCGGGCGCGGCATCGGCGATTCCCGACGACGAGCTGCGGTACCCGGGG---------CACCAGCACTCGGCGGAGTGGTGGCTCTTCAAGGACCTCAGGCGC------CGCGGGCCACTCGACCGCCCCGTCGCC------CGCGTCGACGACCCGGCCGACGCCGACCTCTTCTACGTGCCGTTCTTCTCCTCCCTCAGCCTC---GTCGTCAACCCGATCCGCCCATCGGCGGCCGCCGCCAATGCGTCCGACGCGGCGGAGCCCGCGTACAGCGAC------GAGTCCACGCAGGAGGAGCTGCTGGTGTGGCTGGAGCGGCAGCCGTACTGGCGACGGCACCAGGGGAGGGATCACGTGTTCATCTGCCAGGATCCGAACGCGCTCTACAGGGTGGTGGATCGGATCAGCAATGCTGTGCTCCTGATCTCCGACTTCGGGCGGTTGCGTAGTGAGCAGGCATCTCTCGTCAAGGATGTTATCCTGCCCTACGCGCACCGAATCAACTCCTTCCAAGGCGAT---GTGGGAGTCGAAAGCCGGCCTTCATTGCTATTCTTCATGGGCAACCGGTATCGAAAGGAGGGTGGGAAGGTGCGTGATACGCTGTTTCAAGTTCTTGAAAATGAGGCAGATGTAATCATAAAACATGGAGCCCAGTCAAGGGAGAGTAGGCGTATGGCTACACGAGGAATGCACTCATCCAAATTCTGCCTCCATCCTGCTGGAGATACTCCCTCGGCATGCAGATTGTTTGATGCGCTTGTCAGTTTATGTGTTCCTGTTATAGTCAGCGATTACATTGAATTACCATTTGAAGATGTTATAGATTACAGAAACATATCAATATTTGTTGAGACAAGCAAGGCTGTACAGCCTGGATTTTTAACATCAACACTTCGAGGAATCAGTTCACAGAGGATTCTAGAGTACCAGAGAGAAATAAAAAAGGTAAAACATTATTTTGAGTATGAAGATCCA---------AACGGACCAGTGAATCAGATATGGCACCAAGTTTCTTCAAAGGCACCATTGATCAAGCTGTTGATTAACCGCGATAAACGCCTAGTTGAAAGAGGT---------------------------------------------------------------------------------------------------------ACCAATGGAACAGATTGCTCGTGCATCTGTTCGACCACGAAGGAACTTCTACGTAAA----------------------------------------------------------------------------------------------
Sorbi1|Sb02g036640.1 ATGTGGGAGCGCGGAAGGCCGCCCCGCAAGCCGCGCCCGTCCCCGATCCTCGTGCCACCGCCACCGTCGTCGCCGCCTCCCCGCCTGAACCTCCTCCTTCCGAGATCCCTCCTCGCGCTCGCCGCGCGCGCCATGCCGTCGCGCCGCTCCTCCCCGGTCCTCCTCCTACTCCTCGCGCTCTCGCTCGCCCTCCTCTTCCTTCTCCTCTCCCCTTCCTCCCCCTCCGCCTCCCGCTTTTCCCACTCCCTCAGTTCGGGCTCCGTTATCGCTTACTCATCTCCGGCATCAACCTCC---------------------GCCCCGCCTGCT------------------------------CCCGTCAAGATCTACCTGTACGACCTGCCGGCCAAGTTTACCTACGGCGTTGTCCGGAGCTACACGGCTACGCGTGCTCCATCGGGCTCCGCGGATGCCGCCGCAGCTCTGCCTGACGAGCAGCTGCGGTACCCGGGA---------CACCAGCACTCGGCGGAGTGGTGGCTCTTCAAGGACCTGCTCCGA------CGCGGCCCGCGGGACCGCCCCGTGGCA------CGCGTGGACGACCCGAGCGACGCCGACCTCTTCTACGTGCCCTTCTTCTCCTCCCTCAGCCTT---GTTGTGAACCCC------ATCCGCTCTCCGCCGGCAGCAAACGCCTCTGGGGCAGCGGCAGCGTACAGCGAC------GACGCCATGCAAGAGGAGCTCCTAGAGTGGTTGGAGCGGCAGCCTTACTGGCGGCGCCACATGGGGAGGGATCACGTTTTCATCTGCCAGGATCCCAATGCCCTGTACAGGGTGATCGACCGGATCAGCAATGCCGTACTCCTGGTCTCTGATTTCGGCAGGTTGCGTAGCGACCAGGCATCTCTCGTCAAGGATGTCATCCTGCCCTACTCACACCGAATCAACTCCTTCAAGGGTGAG---GTCGGGGTGGATGGCCGGCCCTTATTGCTGTTCTTCATGGGCAATAGGTACCGCAAGGAGGGAGGGAAGGTCCGTGATGCACTTTTCCAGATTCTTGAAAACGAGGATGATGTAACCATAAAACATGGAACTCAATCGAGGGAGAGTCGGCGTGCAGCTAGACAAGGAATGCACTCATCTAAATTTTGCCTCCATCCTGCCGGAGATACTCCCTCAGCGTGCAGATTATTTGATGCACTTGTCAGTCTGTGTGTTCCTGTTATAGTCAGTGATTACATTGAACTTCCATTCGAAGATATTATAGACTACAACAAAATATCAATATTTGTCGGGACAAGCAAAGCAGTACAACCTGGATACTTAACTTCAATGCTTCGAAGAATCAGTTCAGAGAGGATTCTGGAGTACCAGAGGGAAACAAAAAAGGTGAAACGTTACTTTGAGTATGAGGATCCG---------AATGGACCAGTGAATGAGATTTGGCGCCAAGTATCCCTTAAAGCACCACTGATAAAGTTGTTGATTAATCGCAACAAACGGTTGCTTGAAAGAGGC---------------------------------------------------------------------------------------------------------ACCAATGGAACAGATTGCTCGTGCATCTGCTCTACAACTCCAACTGAGATAACTGCAGCCAGT----------------------------------------------------------------------------------------
AT5G44930.1|PACid:19668656 ---------------------------------------------------------------------------------------------------------ATGAACCCCAAAATCAGAAAACCCAATAATTCATCTTCGAAGAAGGTCACAGTTTCCGTTCTCTCTGTTTTCTTAGTGTTCGTCTTCGTTAATACTTTCTTCTACCCAAGTTTTTACTCTGACTCTGGCTCAATTCGACGCAATCTCGTTGATTCTCGAGAAAGTTTCCATTTTCCGGGAAATTTTCGT---------------------------------------------------------------AAAACGAAGGTTTACATGTACGAATTGCCGACGAATTTTACTTACGGAGTTATCGAGCAACACGGCGGAGAAAAATCTGAT---------------------GACGTC---------ACCGGGTTGAAATATCCGGGT---------CATCAGCATATGCATGAGTGGTATCTTTACTCGGATCTTACCCGACCCGAAGTTAAACGAGTCGGGTCTCCGATTGTA------AGGGTTTTTGACCCGGCTGAGGCGGATTTGTTTTACGTCTCTGCTTTCTCTTCGTTAAGCTTG---ATTGTGGAT---------TCGGGTCGGCCCGGGTTTGGG------------------------TACAGTGAT------GAGGAGATGCAGGAGAGTTTGGTGAGTTGGTTAGAAAGTCAAGAATGGTGGAGGAGGAACAATGGGAGGGATCATGTGATTGTTGCCGGTGATCCAAATGCGTTGAAACGGGTCATGGATCGGGTTAAGAATGCGGTTTTGCTTGTGACGGATTTTGACCGGTTAAGAGCAGACCAAGGGTCGCTTGTGAAAGACGTAATCATACCTTATTCTCATAGGATTGATGCTTATGAAGGCGAG---CTTGGAGTTAAGCAGAGGACCAACTTGTTGTTCTTCATGGGAAATCGATATCGCAAAGATGGAGGCAAAGTCCGAGATTTGCTTTTCAAGCTGCTTGAGAAAGAAGAGGATGTTGTGATCAAACGCGGAACACAGTCAAGAGAGAATATGCGTGCGGTTAAACAAGGAATGCATACGTCTAAGTTTTGTCTACATCTAGCTGGTGATACTTCTTCTGCTTGCAGATTATTTGATGCCATTGCTAGTTTATGTGTCCCGGTGATTGTAAGCGATGGGATTGAGCTACCTTTTGAAGATGTCATAGATTACAGGAAGTTCTCTATATTCTTGAGGAGAGATGCCGCTTTGAAACCAGGGTTTGTGGTTAAGAAGCTGAGGAAAGTGAAACCAGGAAAGATTTTGAAGTACCAAAAGGTTATGAAAGAGGTTAGGCGATATTTTGACTATACACATCTA---------AATGGAAGTGTGAACGAGATCTGGAGACAAGTTACTAAGAAGATACCGCTAATCAAACTGATGATTAATCGGGAGAAGCGCATGATCAAGAGAGAT---------------------------------------------------------------------------------------------------------GGAAGTGACCCTCAATGTTCTTGTTTATGCTCAAACCAAACCGGGATCATCCATGGTGTCTAG----------------------------------------------------------------------------------------
Medtr1|AC147481_33.5 ---------------------------ATGCCGTATACAAAAAACATGGACGAAGAAGAAACAACGAAAAACAAAGGAAAAAAACCCAAACACACTTTCCAAACACTATTCTCCACGATGACACGAAAACCAGTTTTC------AAACAAACCCTAATCATCTTCTTCGTTCTCTTACTTCTCTACGCTCTCTTCAACACCTTCTTCCAACCAACCGATTCTTCCACCTTCGATTCCTCCACCTTCTCTTTCAACTCCGCCACTTCCTCCGTTCTCCTCTCCTCCGCCGCTTCC---------------------AAATCCCCT---------------------------------GCGGTCAAGGTTTACCTCTACGATCTCCCCAAAAGGTTTACCTACGGAGTTATTCACCACCATTCCCTCGCGCGTGGCTCACGCGCTAATACGGATGAAAAGGATGTT---------ACGTCGTTCAAGTATCCCGGT---------CATCAACATATGGCGGAGTGGTACTTGTTTTCTGATCTATCTCGACCCGACTCGGAACGTTCCGGTTCTCCTGTTGTT------AGGGTTTCAGATCCAGAAGAAGCTGATTTGTTTTTTGTTCCGTTTTTTTCATCGTTGAGTTTG---ATTGTGAAC---------CCGGTTCGACCGGCTGGTTCGGGTTCCGTACCGGAGAAAACTGCTTACAGCGAC------GAGGAGAATCAGGAAGCATTGATGGAGTGGCTGGAGATGCAGGAGTTTTGGAAGAGGAGCAAAGGAAGGGATCATGTGATTGTTGCGTCGGATCCGAATGCAATGTACCGGGTTGTTGATCGGGTTAAGAACTGTGTTTTGCTTGTTTCGGATTTTGGAAGGTTGAGACCTGATCAGGGATCCTTGGTGAAGGATGTGATTGTGCCGTATTCGCATCGGATAAGAACTTATGATGGTGGC---ATTGGTGTTGATAAGCGCAACACCTTGTTATTTTTTATGGGAAATCGATATCGTAAAGAG------------------------------------------------------------------------------------------------------------------------------------------------------------------------------------------------------------------------------------------------------------------------------------------------------------------------------------------------------------------------------------------------------------------------------------------------------------------------------GTAATGTAG----------------------------------------------------------------------------------------------------------------------------------------------------------------------------------------------------------------------------------------------------------------------------------------------
Medtr1|AC149802_14.3 ---------------------------ATGCCGTATACAAAAAACATGGACGAAGAAGAAACAACGAAAAACAAAGGAAAAAAACCCAAACACACTTTCCAAACACTATTCTCCACGATGACACGAAAACCAGTTTTC------AAACAAACCCTAATCATCTTCTTCGTTCTCTTACTTCTCTACGCTCTCTTCAACACCTTCTTCCAACCAACCGATTCTTCCACCTTCGATTCCTCCACCTTCTCTTTCAACTCCGCCACTTCCTCCGTTCTCCTCTCCTCCGCCGCTTCC---------------------AAATCCCCT---------------------------------GCGGTCAAGGTTTACCTCTACGATCTCCCCAAAAGGTTTACCTACGGAGTTATTCACCACCATTCCCTCGCGCGTGGCTCACGCGCTAATACGGATGAAAAGGATGTT---------ACGTCGTTCAAGTATCCCGGT---------CATCAACATATGGCGGAGTGGTACTTGTTTTCTGATCTATCTCGACCCGACTCGGAACGTTCCGGTTCTCCTGTTGTT------AGGGTTTCAGATCCAGAAGAAGCTGATTTGTTTTTTGTTCCGTTTTTTTCATCGTTGAGTTTG---ATTGTGAAC---------CCGGTTCGACCGGCTGGTTCGGGTTCCGTACCGGAGAAAACTGCTTACAGCGAC------GAGGAGAATCAGGAAGCATTGATGGAGTGGCTGGAGATGCAGGAGTTTTGGAAGAGGAGCAAAGGAAGGGATCATGTGATTGTTGCGTCGGATCCGAATGCAATGTACCGGGTTGTTGATCGGGTTAAGAACTGTGTTTTGCTTGTTTCGGATTTTGGAAGGTTGAGACCTGATCAGGGATCCTTGGTGAAGGATGTGATTGTGCCGTATTCGCATCGGATAAGAACTTATGATGGTGGC---ATTGGTGTTGATAAGCGCAACACCTTGTTATTTTTTATGGGAAATCGATATCGTAAAGAG------------------------------------------------------------------------------------------------------------------------------------------------------------------------------------------------------------------------------------------------------------------------------------------------------------------------------------------------------------------------------------------------------------------------------------------------------------------------------GTAATGTAG----------------------------------------------------------------------------------------------------------------------------------------------------------------------------------------------------------------------------------------------------------------------------------------------
Medtr1|AC147481_30.5 ---------------------------------------------------------------------------------------------------------------------------------------------------------------------------------------------------------------------------------------------------------------------------------------------------------------------------------------------------------------------------------------------------------------------------------------------------------------------------------------------------------------------------------------------------------------------------------------------------------------------------------ATGGCTTCTTGTTATATCAATTTGTTTATGTCATTGCTGGTT---TTA---------------------------------------------------------------------------------------------------------------------------------------------------------------------------------------------------------------------------------------------------------------------------------------------------------------------------------------------------------------------------------------CAGGGAGGGAAAATTCGAGACACGCTCTTTCAAATTCTAGAGAAAGAAGATGATGTAATAATAAAGCATGGAGCACAATCCAGAGAAAGTAGGCGGGCAGCATCACAGGGAATGCACACATCAAAGTTCTGCTTACATCCTGCCGGGGATACTCCATCAGCCTGTCGATTGTTTGATGCGATAGTCAGCTTGTGTGTTCCGGTGATTGTCAGTGATAGTATTGAGTTGCCTTTTGAAGATACTATAGACTATAGAAAGATTGCTGTATTTGTGGAAACTGCTGCTGCTATACAGCCAGGATATTTGGTGTCAATTTTGAGAGGCATGGCCCCAGATAGAATCGTGGAATATCAGAAAGAACTAAAAGAGGTGAAGCGATACTTTAAATATGATGAACCA---------GACGGGACAGTGAATGAGATTTGGCGCCAAATTTCAAAAAAACTACCCTTGATCAAATTGATGATTAACCGCGAGAAACGACTGTTTACAAAG------------------------------------------------------------------------------------------------------------------GAACCTGATTGCTCTTGCGTATGTACAAACCAGACTGCCATTGGAACTTTATAG-------------------------------------------------------------------------------------------
Medtr1|AC149802_11.3 ---------------------------------------------------------------------------------------------------------------------------------------------------------------------------------------------------------------------------------------------------------------------------------------------------------------------------------------------------------------------------------------------------------------------------------------------------------------------------------------------------------------------------------------------------------------------------------------------------------------------------------ATGGCTTCTTGTTATATCAATTTGTTTATGTCATTGCTGGTT---TTA---------------------------------------------------------------------------------------------------------------------------------------------------------------------------------------------------------------------------------------------------------------------------------------------------------------------------------------------------------------------------------------CAGGGAGGGAAAATTCGAGACACGCTCTTTCAAATTCTAGAGAAAGAAGATGATGTAATAATAAAGCATGGAGCACAATCCAGAGAAAGTAGGCGGGCAGCATCACAGGGAATGCACACATCAAAGTTCTGCTTACATCCTGCCGGGGATACTCCATCAGCCTGTCGATTGTTTGATGCGATAGTCAGCTTGTGTGTTCCGGTGATTGTCAGTGATAGTATTGAGTTGCCTTTTGAAGATACTATAGACTATAGAAAGATTGCTGTATTTGTGGAAACTGCTGCTGCTATACAGCCAGGATATTTGGTGTCAATTTTGAGAGGCATGGCCCCAGATAGAATCGTGGAATATCAGAAAGAACTAAAAGAGGTGAAGCGATACTTTAAATATGATGAACCA---------GACGGGACAGTGAATGAGATTTGGCGCCAAATTTCAAAAAAACTACCCTTGATCAAATTGATGATTAACCGCGAGAAACGACTGTTTACAAAG------------------------------------------------------------------------------------------------------------------GAACCTGATTGCTCTTGCGTATGTACAAACCAGACTGCCATTGGAACTTTATAG-------------------------------------------------------------------------------------------
Vitvi1|GSVIVP00030150001 ---------------------------------------------------------------------------------------------------------------------ATGGCGCGAAAATCCATTCTC------AAATCAACTGTTGTGACCGTCTTATGCGTTTTTGGACTGTATGGGTTGTCCACCACTTTTTTCAACCCCATAAACCCTTACCACTCCAGGCTC---GATCTTAGCCTCCCTCTTGATTCGTCGTCCAAGTCGCTTTCGCTGTTGAGCACT---------------------GATTCCGGGGAGAATTTGTCGAAATTTTCCCGGAACTTCGGGCCGGTGAAGGTGTACATGTACGATCTTCCGAGGAAGTTCACGTACGGCGTGATCGAGAGCTACGCG---------------------AAGGTGCCGGTGGATGACGTG---------TCGTCGCTGAAGTACCCCGGG---------CATCAGCACTCCGGGGAGTGGTACTTGTTCTCGGACCTGATCCGGGAGGACCGGGGTAGG------AGGTACGTTGTT------AGGGTTTCGGATCCGGAGGAGGCGGATTTGTTCTACGTTTCGTTCTTTTCGTCTCTTAGTTTG---GTG------------CGAATGGGGAGG---------------------------------------------------------ATGCAGGAGAGTTTGATGGAATGGTTGGAGCAGCAGGAGTATTGGAAGAGGAACAATGGGCGGGACCATGTGTTTATATGTCAGGATCCCAATGCTCTGCATCTGATTGTAGACAGAGTGAAGAATGGGGTGCTGCTTGTTTCGGATTTCGGGAGGCTGAGGAGCGACACAGCATCCTTGGTTAAGGATGTGATTTTGCCGTATGCCCATCGGATTAAGTCTTACAGTGGGGAG---ATTGGAGTTGAGAATCGAAAATCTTTGTTGTTCTTTATGGGAAATCGTTATCGCAAAGAGGGAGGAAAAATCCGGGACTTGCTTTTCCAAATACTTGAACAAGAAGAGGATGTTATAATAAAACATGGTGCACAATCCAGAGAGAGTCGACGTATGGCTTCACAAGGGATGCATTCATCAAAGTTTTGTTTACATCCTGCTGGTGATACTCCTTCAGCCTGCCGACTCTTTGATGCTATTGTTAGCTTGTGTGTCCCAGTGATAGTCAGTGACCAGATCGAGTTACCTTTTGAAGATGTCATAGACTACAGAAAAATTGCAATATTTGTAGATTCCACCTCTGCTGTAAAGCCAGGATTCTTGGTTAAGAATCTGAGAAAAATAACCAGAGAGAGAATTTTGGAATACCAGCGGGAGATGCAAGAGGTGACCCGATACTTCGAATATGAAGATACA---------AATGGAACAGTTAGTGAAATCTGGCGACAAGTCTCCATGAAGCTCCCACTTATTAAATTGATGATCAATCGTGATAAACGCCTTGTCAAGAGGGAA---------------------------------------------------------------------------------------------------------ATGACTGAACCAGACTGCTCCTGTCTCTGTTCAAACCAGTCCGAGATCAGGACCTTTTTA-------------------------------------------------------------------------------------------
AT2G35100 ---------------------------------------------------------------------------------------------------------------------ATGGCGCGTAAATCTTCCCTCCTCAAACGAGCAGCA---ATCGCCGTCGTCTCCGTCATCGCCATCTATGTAATTCTCAACGCCTCCGTTAGTCGCTCTCTCCCTTCCTCATCCGATCTCCCTCGCCAGCTAATCCGTGAAGATGATGATGATGAAGGACGTGCTCCGATTCAGCCT---------------------------------------------------------------AGGGTTAGGGTTTACATGTACAATCTCCCCAAGAGATTCACTTACGGTTTAATCGAGCAGCACTCAATCGCTCGCGGCGGA---ATCAAGAAGCCCGTCGGTGACGTC---------ACCACGCTTAAGTATCCGGGT---------CATCAACATATGCACGAGTGGTATCTTTTCTCGGATCTTAATCAACCCGAAGTTGATCGATCCGGGTCTCCGATTGTC------CGTGTCTCGGATCCTGCCGACGCTGATCTCTTCTACGTCCCTGTGTTCTCTTCACTCAGCTTA---ATTGTAAAT---------GCGGGTCGACCCGTTGAAGCTGGATCCGGT---------------TACAGCGAT------GAGAAGATGCAGGAAGGGTTGGTGGAGTGGCTTGAAGGTCAAGAGTGGTGGAGGAGGAATGCTGGGAGAGATCACGTGATACCCGCAGGCGATCCGAATGCGTTGTATCGGATCTTGGATCGGGTCAAAAACGCAGTTCTGCTGGTTTCGGATTTCGGGCGGTTGAGGCCTGATCAAGGATCGTTCGTCAAGGATGTTGTAATACCTTACTCCCATAGAGTCAATCTCTTCAATGGAGAA---ATTGGAGTTGAGGATCGCAACACATTACTCTTCTTCATGGGAAATCGATATCGCAAAGATGGTGGAAAAGTTCGTGATTTGCTGTTCCAAGTACTTGAAAAGGAAGATGATGTAACAATAAAACATGGAACTCAGTCCAGAGAGAATCGACGAGCTGCTACGAAAGGAATGCATACTTCGAAGTTTTGTTTAAATCCTGCGGGTGACACTCCATCCGCCTGCAGACTCTTTGACTCCATTGTCAGTTTGTGTGTGCCCCTGATTGTTAGCGATAGTATCGAGTTACCTTTCGAAGATGTTATAGATTATAGAAAGTTTTCCATTTTTGTTGAGGCCAATGCAGCTCTGCAGCCTGGATTTCTGGTTCAGATGCTGAGGAAAATAAAAACCAAGAAGATCCTCGAGTATCAGAGAGAAATGAAATCGGTAAGACGGTATTTTGACTATGACAACCCA---------AATGGAGCAGTGAAGGAAATCTGGCGTCAAGTCTCCCACAAGTTACCACTCATCAAACTAATGAGTAACCGTGACAGGCGCCTCGTCCTAAGAAAT---------------------------------------------------------------------------------------------------------TTGACCGAACCAAACTGCTCATGTCTATGCACAAACCAAACCGGTCTTATCACTTCCATT-------------------------------------------------------------------------------------------
Carpa1|supercontig_30.157 ---------------------------------------------------------------------------------------------------------------------ATGGCGCGCAAGTCATCTTTCCTCAAGAAGGCCCTGATTTTTGTCCTACTCTTCATCGTTGCGATCTATGTCTTCTTCAACTCTGTCTTCAACTCTTCTCTTCCTTTTAATATCCCAGACTTCGACCCAACCCTCACTGTGGTAGATCGCTCACAGGCTTTCGCGGAAATCCGACAT---------------------GATTTTTCCGGAAACCAATCACCC------------------AAAGTGAAAGTCTACATGTACGATCTCCCCACCAGGTTCACTTTCGGCATCATCCAGCAGCACGCCATAGCTCGTGGCGCC---AGCAAAGACTCCGTTGCTGACTTG---------TCGACGTTGAAGTACCCGGGT---------CACCAGCACATGCATGAGTGGTACCTGTTCGCGGACCTAAACAGACCCGAAAAAGAGCGGGTCGGGTCTCCTGTGATA------AGAGTCATGGATCCTTCGGAGGCTGATCTGTTTTACGTCCCGGTGTTCTCTTCGCTGAGTCTG---ATCGTTAAT---------GCGGGTCGACCCGCAGGGTCTGGT---------------------TACAGCGAC------GAGGAGATGCAGGATAGCCTGGTGGAGTGGTTGGAAAAGCAACAATGGTGGGGACGGAACAACGGATGGGACCATGTGATCATTGCCGGCGATCCCAATGCAATGTATCGGGTCGTGGATCGGGTAAAAAATGCTGTGTTGCTCGTGGCGGATTTTGGGAGATTGAGACCGGACCAGGGGTCTCTCGTGAAGGATGTGATTATTCCCTACTCACACCGAATCAGCGCCTACACTGGTGAA---CTCGGGGTTGAAAATCGGGACACCCTGTTATTTTTCATGGGAAACCGGTATCGCAAAGATGGAGGCAAAGTCCGAGATTTGCTTTTCCAAGTACTTGAAAGTGAAGAGGATGTTGTTATAAAACATGGAACTCAGTCCAGAGAGAACCGCCGTGCTGCTTCTAAAGGAATGCACACATCAAAATTTTGTTTGAATCCTGCTGGTGATACTCCATCAGCTTGCAGACTCTTTGATTCCATAGTTAGCTTGTGTGTCCCAGTGATAGTGAGTGATAGTATTGAGTTGCCTTTTGAAGATGTTATAGACTACAGGAAGTTTTCAATATTTGTGCATACTGATGCTGCTCTAGAGCCAGGATGTTTGGTTAAGATGCTGAGGAAAGTGTCACCCAAAAGGATTATAGAATATCAGAAACAAATGACTGAGGTGAGGCGATACTACGACTATACGAATCCT---------AATGGAACAGTGAATGAAATCTGGCGCCAAGTCTCCCAGAAGCTGCCTCTTATCAAACTGATGATTAATCGTGACAAAAGGCTTGTGAAAAGGGAG---------------------------------------------------------------------------------------------------------ATGACTGAACCAGACTGCTCATGTATGTGTTCAAATACAACTGGAATTGTTAGCTCTTTC-------------------------------------------------------------------------------------------
Poptr1|253390 ---------------------------------------------------------------------------------------------------------------------AATGAGAAG---------------------------------------------------------------------------------------------------------------------------------------------------------------------------------------------------------------------------------------AAAGTTAGAGTTTTCATGTATGATCTGCCCAAGAAGTTCACAACTGGAATCATCGAGAATCACGCGTTGGCGCGTGGCTCT------------------TCTGACTTG---------TCTAAGGTGAGTTACCCGGGT---------CACCAACACATGGGTGAATGGTACATGTATTTGGATCTTTCCCGACCCGATTTGGACCGGGTTGGGTCACCTGTGGTG------AAAGTCAATGACCCGGAGGAGGCTGACTTGTTTTATGTTCCGGTGTTTTCTTCTCTCAGTTTG---ATAGTGAATCCAGCTCGGGCCGGAACAGTACCCGGGTCGGATCCGGTT---------------TATAGTGAT------GAGAAGATGCAAGAAGAGCTGGTGGAGTGGTTAGAGGAGCAGGAGTATTGGAGGAGGAATAATGGGAGGGATCATGTGGTTTTTGCTGGGGATCCGAATGCACTCTATCGGGTCTTGGACCGGGTCAAGAATGTGGTTTTGTTATTGTCAGATTTCGGGCGGGTTAGAAGTGATCAAGGGTCCTTGATTAAGGATGTCATCGTGCCTTACTCGCATAGGATTAATGTCTATAATGGCGAT---ATTGGCGTGGAGGAGAGGAAAACGCTCTTGTTTTTCATGGGCAATCGGTACCGGAAAGATGGTGGAAAAATTCGTGATCTGCTTTTTCAAATGCTTGAGAAAGAAGAGGATGTTGTAATAAGGCATGGCACACAATCTAGGGAGAATCGACGCACAGCTACGCGTGGCATGCATACTTCAAAGTTCTGCTTGAATCCTGCTGGTGATACTCCTTCAGCTTGCCGACTATTTGATTCGATTGTTAGTTTGTGTGTTCCATTGATAGTCAGTGATAGCATTGAGTTACCTTTTGAAGATGTCATAGACTACAGAAAGATTGCAATTTTTGTGGACACTGAGTCTTCTCTAAAGCCAGGATATTTAGTTAGAATGCTGAGAGCAGTATCTACTGAGAAAATTCTGGAATATCAGAAACAGATGAGAGAGGTGAAGCGATATTTTGTATACAGTGATTCA---------AATGGAACCGTGAATGAAATATGGCGTGAAGTAGCACAAAAACTGCCTCTTATTCAACTGATGATTAATCGTGACAAACGGCTTGTTAAGAAGGAT---------------------------------------------------------------------------------------------------------TCTACTGAACCAGACTGTTCTTGTCTATGCACAAACCAGAGTGCACATATC----------------------------------------------------------------------------------------------------
Poptr1|773524 ------------------------------------------------------------------------------------------------------------------------------------------------------------------------------------------------------------------------------------------------------------------------------------------------------------------------------------------------------------------------------------ATGCACGATCTGCCCAAGAAGTTCACAACAGGAATCATCGAGAATCACGGGCTGGCGCGTGGCTAT------------------TCTAACTTG---------TCTAAGGTGAGTTACCCCGGT---------CACCAACACATGGGTGAATGGTACTTGTATTCGGATCTTTCCCGACCCGAATCGGACCGAGTTGGATCACCTGTGGTC------AAAGTAAATGACCCGGAGGAGGCTGACTTGTTTTATGTTCCGGTCTTTTCTTCTCTCAGTTTG---ACAGTGAATCCAGTTCAGGTCGGGAAAGTGCCCGTTTCGGATCCGGTT---------------TATAGTGAT------GAGAAGATGCAAGACGAGCTGGTAGAGTGGTTAGAGAAGCAGGAGTATTGGAGGAGGAATAATGGAAGGGATCATGTGCTTTTTGCTGGGGATCCGAATGCCCTTTATCGGGTCTTGGACCGGGTCAAGAATGCGGTTCTGTTGCTGTCGGATTTCGGGCGGGTTAGAAGTGATCAAGGGTCCTTAGTCAAGGATGTCATCGTGCCTTACGCGCATAGGATTAATGTTTATAATGGTGAT---ATTGGTGTGGATGAGAGAAAAACGCTCTTGTTTTTCATGGGCAATCGGTACAGGAAAGATGGTGGAAAAATTCGTGATATGCTTTTTCAATTGCTTGAGAAAGAAGAGGATGTTTTAATAAGTCATGGGACACAATCTAGGGAAAGTCGGCGCACAGCAACGCTTGGCATGCATACTTCAAAGTTCTGTTTGAATCCTGCCGGCGATACCCCATCAGCTTGCCGTCTTTTTGATTCCATTGTTAGCTTGTGTGTGCCGTTGATAGTCAGTGATAGTATTGAGTTGCCATTCGAAGATGTCATAGACTACAGAAAGATAGCAATTTTTGTGGATACTGAGTCGTCTCTAAAGCCAGGATATTTAGTTAAATTGCTGAGAGCAGTATCCACAGAAAGAATACTGGAATATCAGAAAGAGATGAGAGAGGTGAAACGATATTTTGAATACAGCGATCCA---------AATGGAACTGTGAATGAAATTTGGCGGGAAATAGGACAAAAACTGCCTCTTATTCAACTGATGATCAATCGTGAGAAACGGCTTGTTAAGAGGGAT---------------------------------------------------------------------------------------------------------TCTATCGAACCAGACTGTTCTTGTCTGTGTACAAATCAGAGTACACTTTTCACCTCGTTG-------------------------------------------------------------------------------------------
gi|341691579|gb|JO216191.1| ---------------------------------------------------------------------------------------------------------------------------------------------------------------------------------------------------------------------------------------------------------------------------------------------------------------------------------------------------------------------------------------------------------------------------------------------------------------------------------------------------------------------------------------------------------------------------------------------------------------------------------------------------------------------------------------------------------------------------------------------------------------------------------------------------------------------------------------------------------------------------------------------------------------------------------------------------------------------------------------------------------------------------ATGCGGCAGACGCTGGTTTTCTTCCAAGGCTCTATTGCCGGCCGCAAGAGA---------CGGCAGCATCTGTTCCGCGCATTGCGAGGAGAGGCCGACGTGCACATAGAGGATGTCAGAGGCTCAGGAGATAGCATCAACCAGACGGAGCAAGGCATGCGGCGGTCCAAGTTTTGTCTGCATCTGGTGGGGGACACCCCGTCCGCTTCACGCTTCTTCAACGCCATTGCAAGCACGTGCGTGCCAGTCGTCATCAGCGACGGTCTGGACCTGCCGTTTGAGTCCGCCATCGACTACTCCGAGTTCGTCGTCGACGTGCCTGAGGCTGACGCGATGGAGAAAGGGCATGTGGTGAAGCTGCTGAGGAGCATAAGTCGAGAGAAGTGGCGTGCCATGCAGCGACGCCTGCGCGCCAGCATGCACCACTTCTCGTTCCAGCATCCTGCACAGCCGGGTGACGCTGTGGACATGCTTTGGCAGCAAGTGCGCGAGAAGCTTCCAGACATCGGACTGCAGGAGCATCGCGACAGACGCCTCACCATTCCAGACTGGTGGAGGCAGTGA-------------------------------------------------------------------------------------------------------------------------------------------------------------------------------------------------------------------------------------------------
gi|341769637|gb|JO294114.1| ---------------------------------------------------------------------------------------------------------------------------------------------------------------------------------------------------------------------------------------------------------------------------------------------------------------------------------------------------------------------------------------------------------------------------------------------------------------------------------------------------------------------------------------------------------------------------------------------------------------------------------------------------------------------------------------------------------------------------------------------------------------------------------------------------------------------------------------------------------------------------------------------------------------------------------------------------------------------------------------------------------------------------------------TTGCTGTACTTCCGAGGGACGATTGTACGGAAAAAGAAGGGCATTGTGAGGCAACGTCTGTACGATATTCTTCAGAACGAAACGGATGTACTTTTCAGCTCCGCAGTGCCAGGTATGAGAGGCCTGCGGACATCAGCATCTGGCATGGCAAGCTCGAAGTTTTGTCTCCATCCTGCCGGTGATACCTCTTCCTCCTGTCGGCTCTTCGATGCCATGGCATCTACTTGTGTACCGGTGATTGTCGGCGACGATCTGGAGGTCCCATTTGAAGGGGTGTTGGACTATAGCGAGTTCTCTCTCACAGTTTCGTCAAAACGCGTGTTGATACCAGGATACTTAGTTGGGCTTCTGCGGAGTATGACGCGGTTGGAGTGGGACGCGAAATGGAAGCGCCTGCAAGAGGTTCGAGAATCGATCCAGTATTCTTTCCCCGCGGTTCCAAAGGGGGCAGAACACATGGTCTGGCTTACACTTGCTCTGAAGGGTCTGCCTCGGAAAGCAGAGCTTCACAAGAAGAACCGATTA------------TGGTGGAATGATCAACCGCTTCGAAACTTTTACAACGACGCGCACGCCTTCTCCTATTCTGGACCGGCAACAAGTACTTGA-------------------------------------------------------------------------------------------------------------------------------------------------------------------------------
