# Supplementary material for: Phylogenetic analysis of pectin-related gene families in Physcomitrella patens and nine other plant species yields evolutionary insights into cell walls
Source: BMC Plant Biol. 2014 Mar 26;14:79. doi: 10.1186/1471-2229-14-79 (PMC4108027; doi:10.1186/1471-2229-14-79)
Supplement: Additional file 30 — RGIIxylosyltransferasefamilyalignment.phy. Phylip gene alignment, .phy. Raw rhamnogalacturonan II xylosyltransferase alignment. Rhamnogalacturonan II xylosyltransferase family alignment file. [file 1471-2229-14-79-S30.zip › RGIIxylosyltransferasefamilyalignment.phy]

 13 1344
gnl|Selmo1|87970 ---------------------------------------------------------------------------------ATGGCGATACCCGGGCGCCGTGCGCTCAAGCAAGGCGCGCTCTCCTGGATCTCTCGCCGCCGCCTC---GTTACTCTAGTTCTTGGAGCTGTGCTGCTCGCCTACATTCTTGTTTCGCTTCAAGATCGAGGATATCGGGCCGGATCTACGTCG------------------------------------------------------------------------TCTTCGTCGCGGTGGGCGGATTACACGCTTGAGGCCGCCGCTGCTGCAGTGGCGCGG------GACGGCAGGATCGTCGTGTGCGCGGTGAGCTTCCCCTACCTTGCATTCCTCGTGAATTGGCTGATTAGCATCGCGAGCCACGGGCACCACGACAAGGTGTTGGTGATTGCCGAAGACTATGAGATGCTCAACTACGTGAACGAGTTCTGGCCTGGCCATGCGGTCCTTGTGCCACCGGCATTGCCACTCGCGACTGCTCAGAGATTTGGATCACAGGGTTTCTTTAATTTCACTTCCCGCAGGCCACAACATCTGCTCAAACTTTTGGAACTTGGCTACTCTGTTCTTTACAACGACGTGGATATGGTCTGGATGAGCGATCCATTCCCGTTGTTTACTGGTGACCATGACATATATTTCACA---GACGACATGACTGCGATCAAGCCTCTTGATCATTCTCACAGCCTTCCGCCTCCAGGAAAGAAAGGCAGAACCTACATCTGTAGCTGTATGATCTTCCTGCGGCCCACACCTGGAGCAAAGCTTGTTCTACAAAAATGGATTGAAGAGCTTCAACAGCAGCCCTGGTCTCCCAAGGCA------AAGGCAAACGATCAGCCTGCCTTCAACTGGGCTTTGAACAAA------------ACTTCCAACAAGGTTGACATGTATCTCCTACCTCAGGCATCCTTCCCTTCCGGCGGACTATACTTCAAGAACGAAACCTGGCGAAGATTACCACAGAACCAGAACAAGCTCACGATTATTCACAACAATTACATCACTGGCTTTGACAAAAAGATCAAGCGATTTCACGACACCGGCCTCTGGCTCATCGACGACGCTCAT------------------------GTCAACACCTTGCCCGACTTTAATCTCGTAAAACACTATCTCGACACGCAGCCACAACTA---------------------------------------------------------------------------------------
Pp1s19_296V6.1|PACid:18063477 ATGGTGCGATCGTCTGCTGGAGGGCTATCCGCATTGGCGCATGGATACGATCCTGAGTTGTGTCCTTCCTCCCACGCAGCTTCGGATGTATTGGAGCGCTTTTCGTCGTCGGTAAAACCTCGTTCGGTGATTTCTCTACCCGCGGTG---ACCAGCGTCCGAGTTTTCTTGTTCATTCTCGTGGCGTTGATGTCGGTTTGG------GTCTTATTCCCAATCTTGACGCGCTCCAATCATGAACCGGTTGCTGCGCACTCGTTGCAGTCCGTGCCAAGAATGTCCTGGACGGCCAACTTGCACTTAGGCCAACCGAACTGGAGGAGCTACACGTTGCGTCAGGCTGCGCAGGCGCTGGCTGTT------GATGGGATACTCATTGTGTGCACGGTGAGTCATCCTTATATGCCGTTTCTTAACAATTGGCTTATAAGCCTGGCGAAATACAATCGTCACCAGGCAGTGCTCATTATTGCGGAGGATTATACAACTCTTGATTTTGTGAACTCGAGATGGCCGGGCCATTCTGTTCTTATACCACCAGCTTCTTCAGAGACGACTAGTCTTCGATTTGGCTCTCAGGGTTTTTTCAATCTGACTGCGCGAAGGCCCAAATACCTACTGGAAATTTTGGAGCTAGGTTACAGCGTCCTGTACAATGACGTCGATATGGTGTGGCTTGCTGATCCTTTCAGCTATTTCAAGAATAACCGTGAAGTCTACATCATA---GATGACATGGCACTGTTGAAAACAGAGTACCATTCACATGCTTTACCGCCACCAGGGAAGAAGGGCCGCACGTATATCTGCAGCTGCATGCTTTTTCTGAAGTCTACGGAAGGTGCGAAGCTGCTGATGCGAACATGGATCGAAGAGCTTAAAGAGCGGCAATGGTCACCGAGTGTG------AAGACCAATGATCAACCCGCATTCAATTGGGCTCTCAATAAA------------ACAGCAGGCCAGGTTGATGTTTATTTGTTACCCCAAGTGGCGTTTCCGTCTGGGGGATTGTACTTTAAGAACGACAGCTGGCGTAAA------GAGACTGAAAACAAACATGTTATAGTGCACAACAACTACGTGGTTGGCTTCGACCAGAAGATCAAACGCTTTCGTGCGCATAACTTGTGGTTCGTGGAGTTA---GAT------------------------GCCGGTCTGTCTCCCTTGGCCGAGAAAGGAGGCTGA---------------------------------------------------------------------------------------------------------------
gnl|Orysa5|Os05g32120 ------------------ATGTCGCTCCACCAGCGGCCGCACCAGAAGCCG---------CCGGCGACCGACTCCCTCCCCGCCTCCGCCGCCGCCGCCGCCGCCGCGCCTTCTCGCCCGCTCCCACTCCTCACCCTCCCTTACCTC---TTCTCC---CTCCTCGCGCTCCTCCTCCTCCTCGCCCTCCTCTTCCCCTGG---------GGCCCTCCCAGCCACTCCTCTGCC------------------------------------------------------------------------CCCGCCTCGCCGTGGCGGGGGTACACGCTCCAGGAGGCCGCCGCCTTCGCCGCTCGCGCGGGAAACGGCACCATCGTCCTCGCCGCCGTCTCCGGGCCCTACCTCCCCTTCCTCTCCAACTGGCTCATCACCGTCCGCCGCGCCGGCCGCGCCGACCAGGTGCTCGTCGTCGCCGAGGACTATGACACGCTCGAGCGGATCAATGCGGCGTGGCCGGGACACGCCGTCCTCGTGCCCCCCGCGCCCGACGCCCAGGTCGCCCACAAGTTCGGATCCCAGGGGTTCTTTAACTTCACCTCGCGGCGGCCGCGGCACTTGCTGCAGATTCTTGAGCTAGGGTACAGTGTCATGTACAACGATGTCGACATGGTGTGGCTCGCCGACCCATTCCCGTATATCGTCGGGGATCATGACGTGTACTTCATG---GATGATATGACTCCTGTGAAGCCATTGGATCATTCACATGAGCTGCCACCACCTGGTAAGAAGGGGCGGACTTACATCTGCAGCTGCATGATATTCCTGCGGCCAACGGAAGGGGCTAAGCTGCTATTGAGGAAGTGGATTGAGGAGCTCAAGGAGCAGCCCTGGTCAAAGAAGCAG------AAAGCAAATGATCAGCCAGCATTCAACTGGGCTTTGAACAAG------------ACTGCAGGACAGGTAGATGTGTATCTGCTGCCTCAGTCTGCATTTCCAACTGGAGGTTTATATTTTAAGAATAAAACATGGGTAAAG------GAAACAAAGGGCAAGCATGTCATCATACACAATAACTATATCACAGGATTTGAGAAGAAGATAAAACGGTTTCGTGATCATGGGCTATGGCTTGTCGATGAA---CAT------------------------AGTGATGAGTCACCACTTGGTAGAATA------------------------------------------------------------------------------------------------------------------------
gnl|Sorbi1|Sb09g019070.1 ------------------ATGTCGCTCCACCAGCGGCCGCACCAGAAGCCGCCGGGCACGGGCGACTCTCTCCCTGCCGTCTCCTCCCCCACCGCCGCCACCGCC---CCCTCCCGCCCGCACCCCCTCCTCACACTCCCCTACCTC---TTCTCC---CTCCTCGCGGTTCTCCTCTTCGCTGCCCTCCTCCTCCCCTGGGGCCCAGCAGCGCGCCCT---------------------------------------------------------------------------------------CCCTCGTCGCCGTGGCGCTCCTACACCCTCCAGGAGGCCGCCGCCTTCGCCGCCGCAGCGGGAAACGGCACAGTGCTCCTGGCTGCTGTCTCTGGACCGTACCTCCCCTTCCTCTCCAATTGGCTCATCAGCGTCCGTCGCGCCGGCCGTGCGGATCAGGTGCTTGTCATCGCCGAGGACTACGAGACCCTCGATCGCATCAATGCCGCCTGGCCAGGACACGCCGTCCTTGTGCCCCCCGCGCCCGATGCCCAGACCGCCCACAAATTTGGATCCCAGGGGTTCTTCAACTTCACCTCGCGCCGGCCACGGCACCTGCTGCAGATTCTTGAGCTCGGGTACAGTGTCATGTACAACGATGTCGACATGGTGTGGCTTGCCGACCCGTTCCCTTACCTCGTCGAGGATCACGACGTGTACTTCATG---GACGATATGACTCCTGTGAAACCACTTGATCATTCACATGAGCTGCCACCACCGGGGAAGAAAGGGCGGACTTATATTTGCAGTTGCATGATTTTCCTCAGGCCAACTGAAGGTGCCAAGCTCCTGTTAAGGAAGTGGATCGAGGAGCTTAAGGAGCAGCCCTGGTCGAAGCAGAGG------AAGGCAAATGATCAGCCAGCATTCAACTGGGCTTTGAACAAG------------ACTGCCGGACAGGTTGATGTTTACCTCCTGCCTCAGTCTGCATTTCCAACTGGAGGCCTATATTTCAAGAATAAAACATGGGTCAAG------CAGACAAAGGGCAAGCATGTCATTATACATAATAACTACATCACAGGGTTTGAGAAGAAGATAAAACGGTTCCGTGATCATGGGCTGTGGTTGGTAGATGAG---CAC------------------------AGTGACGAGTCACCGCTTGGCAGAATC------------------------------------------------------------------------------------------------------------------------
AT1G56550.1|PACid:19657732 ---------------------------------------------------------------------------------ATGGCGCAGCAGAGCCAACGTCCAATCTCAAACCGTCACATCTCTCTCCTCAACCGTAACGGTCTCATCCTCCTTCTCCTTCTAGCTCTCTTTGTTATCCTCGGTGTATTCTTACCTTTG------ACAAAATCTTCCTTGTTCATGTTTCCAAACACAACATCT---------------TCTTCTCTTTCTCCTTCTTCTTCTTTA------------------TCGGTCTCCGACTGGCGCGACTATTCCCTTGCTCAAGCCGTTAAGTTTGTTGCTAAG------AACGAGACTGTGATCGTCTGTGCTGTTAGCTACCCTTTCTTGCCTTTTCTTAACAACTGGTTGATTAGCATTTCTAGACAGAAACATCAAGAAAAAGTTCTTGTGATCGCTGAAGACTATGCTACTTTGTACAAAGTCAACGAAAAGTGGCCTGGTCATGCTGTTCTCATTCCTCCGGCGTTGGATCCTCAATCCGCACACAAATTTGGTTCCCAGGGTTTCTTCAATCTGACATCTCGGAGGCCACAACATCTCTTAAACATTTTGGAGCTAGGTTACAATGTTATGTACAATGATGTTGATATGGTCTGGCTACAAGATCCATTTGACTATTTACAAGGAAGCTACGATGCATACTTCATG---GATGACATGATTGCGATTAAGCCTTTGAATCACTCCCATGATTTACCACCTCTAAGTCGAAGCGGAGTTACTTATGTATGTAGCTGCATGATTTTCTTGCGTTCCACTGATGGCGGAAAGCTTCTAATGAAGACATGGGTCGAGGAAATTCAAGCTCAACCTTGGAATAACACTCAAGCAAAGAAACCACATGATCAGCCTGCTTTTAATCGGGCACTTCACAAA------------ACAGCTAATCAAGTAAAAGTCTACTTGCTTCCGCAATCAGCTTTCCCATCAGGAGGATTGTACTTCAGGAATGAGACATGGGTTAAC------GAGACAAGGGGGAAACATGTCATAGTCCACAATAACTACATTATCGGTTACGACAAGAAGATGAAACGTTTTCAAGACTTTAGTCTATGGCTAGTCGATGAT---CAT------------------------GCTCTTGAGTCCCCACTCGGAAAACTAGAGATATATCAAGAGCAGAATACTACTACTGAAGGGAAA------------------AATCTGACGAAAATAGTGAGAAAACAGAGGAAAAACAGGGGTAAAAAACACAAGTTACCCTAG
gnl|Poptr1|244752 ---------------------------------TTCTTGCACCAAAGACCTCTCCACGGCACACTATCTGATCCCTACCCGCTATCACCACGCCAATCTTCCTCC---TCCCAACGACAAATTTCACTCTTCAGCCGCACAGGCCTA---ATAGCC---ATACTATCCCTCCTCCTAATTCTAGGCGTAATCTTACCCTGG------ACAGGCACACCCTCAATTTTCTCAGCAACAAAACCTGCC------------------------------------------------------------TCGCTTGCAAAATGGCAACAATACACACTACCCCAAGCGGTGGCGTTTGTTGCAAAA------AACAAGACAGTGATTGTTTGCGCAGTTAGCCAACCTTACTTGCCATTTTTAAGTAATTGGTTGATCAGTATTTCGAGACAAAAGCATCAAGATAAGGTTCTTGTTATTGCTGAGGATTATGCTACTCTTTATAATGTCAATGAGAGATGGCCTGGTCATGCTGTTCTTGTGCCTCCTGCTCCTGATTCACAGTCTGCTCATAAGTTTGGTTCTCAGGGATTTTTCAATTTTACATCTAGGAGGCCTCGGCATTTGCTGCACATTTTGGAGCTTGGGTATGATGTGATGTACAATGATGTGGATATGGTGTGGTTAGGAGATCCTTTCCGGTATTTGGAGGGAAACCATGATGTGTACTTCACC---GATGACATGGCTGCGGTGAAGCCACTGGACCATTCCCATGATTTACCACCACCAGGTAAAAAGGGGCGCACTTATATATGTAGTTGCATGATTTTCATGCGTCCCACTGATGGAGCAAAGCTAGTTATGAAGAAATGGATTGAGGAACTTAAAGCTCAGCCTTGGTCCAAAACAAGG------AAAGCCAATGATCAGCCTGCTTTTAACTGGGCATTGAATAAA------------ACAGCTGGACAGGTT---------------------------------------------------------------------------------------------------------------------------------------------------------------------------------------------------------------------------------------------------------------------------------------------------------------------------------------------------------------------
gnl|Carpa1|supercontig_184.13 ------------------------ATGCCTCAATCCTTGCACCAAAGATCGAATCACAATCTTTTTACAACTCTTTACGCGATGTCTCCACGTTCCTCGTCTAAT---TCACAGAGACCCATTTCGATTTTCAGCCGAACAGGCTTT---ATCCTG---CTTCTTTCCCTCATGATAGTACTAGGTGTATTCCTGCCTTGG------GTAGGGATGCCGGAATTCTTGTTCTCCAATTCCAAGGTT------------------------------------------------------------TCTCTCTCGAAATGGCGCCACTACACGCTGGCTCAAGCCGCGTCGTTCGTCGCCAAG------AACGGGACTGTGATTGTGTGCGCAGTGAGTCAGCCTTACCTGCCGTTTCTCAATAACTGGTTGATAAGTATCGCCAGGCAAAAGCACCAAGATAAGGTGCTTGTCATTGCTGAAGATTATGCTACTCTTTATAAGGTTAACGAGAAGTGGCCGGGTCATGCTGTGCTTGTACCGCCCGCTCCAGATTCACAGACCGCCCATAAGTTTGGTTCTCAGGGGTTCTTCAATTTTACATCGCGAAGGCCTCGGCATCTGCTTCACATTTTGGAGCTTGGTTATAATGTAATGTACAATGATGTGGATATGGTCTGGTTAAGAGATCCCTTTCCCTACTTGGAAGGAAATCATGATATCTACTTCACA---GATGATATGGCCGCAGTGAAACCCCTGAACCACTCCCATGATTTGCCACCCCCTGGGAAAAAGGGCAGAACCTATATTTGCAGTTGCATGATTTTCCTTCGCCCCACAGATGGAGCTAAACTAGTTATGAAAAAATGGATTGAGGAGCTTTATGCTCAGCCGTGGTCAAAGACAAAG------AAATCAAATGATCAACCTGCATTTAATTGGGCTCTAAACAAA------------ACTGCTGGGCAGGTGGATCTCTACCTGCTTCCCCAGGCAGCATTCCCAACAGGAGGATTATATTTCAAGAACCAGACATGGGTTCAA------GAAACTAAAGGGATGCATGTCATCATCCATAACAACTATATTACAGGTTTTGAGAAGAAGATCAAGCGCTTCCGTGACTTTGATCTTTGGTTAGTGGATGAT---CAT------------------------GTCCTTGAGTCCCCACTGGGTAAATTA------------------------------------------------------------------------------------------------------------------------
gnl|Vitvi1|GSVIVP00026957001 ------ATGTCAACATCAATACACCAAAGACAACAACAGCAACCCCACCATCACCACCACCTTCTTTCTAACCCAAACCCGATTTCCCCTCGAAATCCGCTCGAT---TGGCGACGACCCATCTCGATTTTCGGCCGAACGGGGCTG---TTGATT---CTTCTAACACTGATGGTCGTTGTCGGGGTTTTGCTGCCGACCATGAAGATGAGAATGCCGGATGGGCTTTTATCCCGAGCT------------------------------------------------------------------TCGGTTTCGAAATGGAGAGACTACACTCTAGCTCAAGCGGCGGAGTTCGTGGCCAAG------AACGGGACTGTGATTGTGTGTGCAGTGAGTCAGCCTTATTTGCCGTTTTTGAACAATTGGTTGATTAGTATTGCAAGGCAAAAGCATCAGGACAAGGTTCTTGTGATTGCAGAGGACTATGCCACCCTTTATACCGTCAATCAGAAATGGCCTGGCCATGCTGTTCTGGTTCCGCCAGCCCCTGACGCCCAAACTGCCCATAAGTTTGGTTCTATGGGGTTCTTCAATTTTACTTCCCGAAGGCCTCGCCATCTGCTGAATATTTTGGAGCTTGGATATAATGTTATGTACAATGATGTTGATATGGTGTGGTTGGCGGATCCATTTCCCTATTTGCAAGGGAAGCATGATGTCTACTTCACT---GATGATATGGCTGCAGTGAAACCTCTGAACCACTCTCATGATTTACCACCTCCAGGGAAAAAAGGGCGCACTTACATTTGCAGCTGCATGATTTTCATGCGCCCCACCAATGGAGCAAAGCTGGTCATGAAGAAGTGGATTGAGGAACTTCAAGCTCAGCCATGGTCCAGAGCAAAG------AAGTCAAATGATCAGCCTGCTTTTAACTGGGCATTAAACAGG------------ACTGCAGGAGAGGTGGATCTCTACCTGCTGCCCCAGGCAGCATTCCCCACAGGAGGATTATACTTCAAGAACAAAACATGGGTGCAG------GAAACCAAGGGAATGAATGTTATCATCCATAACAATTATATCACGGGTTTTGAGAAGAAGATAAAGCGCTTCCAGGACTATGGACTCTGGTTGGTAGATGAT---CAT------------------------GCACAAGAATCCCCACTTGGCAAACTA------------------------------------------------------------------------------------------------------------------------
gnl|Vitvi1|GSVIVP00018144001 ---------ATGTCATCCATACATCAAAGGCAGCAATTGCAGCAGCAGCATCAGCAGCATCTTCTCTCGGACTCCTACCCAATTTCGGCCCGCAGCTCGCCAAAT---TGGGGAAGATCTATCTCCGTTTTCGGCCGAACAGGGCTC---TTGGTG---CTCTTGACGTTGGTGGTAGTATTGGGTGTTGTGCTGCCAGGA------ATGAGAGCGCCTGATGGCCTGTTTGGTGGATCCAAAGTT------------------------------------------------------------TCGGTTTCCAAATGGCGAGAGTACACATTGGAAGAGGCTGTCCCCTTTGCGGCCAAG------AACGGGACTTTGATCGTTTGTGCAGTGAGTCAGCCTTATTTGCCGTTTCTCAATAATTGGTTGATTAGCATTTCCAGGCAAAAGCATCAGGACAAGGTGCTGGTGATTGCTGAGGACTATGCCACGCTTTATGCTGTGAATGACAGGTGGCCTGGCCATGCTGTTCTTGTTCCGCCTGCCCCAGATGCTCAAGTTGCCCATAAGTTCGGTTCTCAGGGTTTCTTTAATTTTACTTCTCGAAGGCCTCGCCACCTACTGTACATTTTGGAGCTTGGATACAATGTTATGTATAATGATGTTGACATGGTATGGTTGGCTGATCCATTTCCTTATTTGCAAGGAGATCATGATGTGTACTTCACT---GATGACATGACTGCAGTGAAACCTTTGAACCACTCTCATGATTTGCCACCTCCAGGGAAAAAGGGCCGCACCTATATATGCAGCTGCATGATTTTCATGCGCCCCACTGATGGAGCAAAACTGGTTATGAAAGACTGGATTGAGGAACTTCAAGCTCAGCCATGGTCCAATGCGAAG------AAATCAAATGATCAGCCTGCCTTTAACTGGGCACTAAACAGA------------ACTGCAGCACAGGTGGATCTCTACCTGCTTCCCCAGGTAGCATTTCCTACAGGAGGATTATACTTCAAGAACCAGACATGGGTGCAA------GAAACAAAGGGATTGCATGTTATCATCCATAACAATTATATCACAGGTTTTGAGAAGAAGATAAAGCGCTTTCGTGACTTTGGGCTCTGGTTGGTAGATGAT---TAT------------------------GCACTGGAGTCCCCGCTTGGAAGGATA------------------------------------------------------------------------------------------------------------------------
gnl|Arath7|AT4G01220 ------------------ATGGCGCAGCAAAAGTTCCTTCACCAGCGACCAATCCAAAACCCATTCACAAACCCATTCTCTTCTTCTCCTCTTTCCACTTCTTCAATCTCAAATCGTCCAATCTCTCTACTCAGCCGCAACGGTCTC---CTCCTC---CTTCTCGCTCTCCTCGTTATCCTCGGCGTATTCTTACCCTGG------GCAGGATCTCCTTTATTCCCGTCTCCAAACAAA---------------------------CTCTCTCCT------------------------------TCTCAATCCAAATGGCGCGACTATTCCCTCCCTCAAGCTGTCAAATTCGTAGCTAAG------AACGGGACTGTGATCGTATGCGCCGTTAGCTATCCTTACTTGCCGTTTCTCAACAATTGGTTGATTAGTGTTTCTAGACAGAAGCATCAGGATCAAGTTCTCGTCATCGCTGAGGATTACGCTACTCTCTACAAAGTTAACGAGAAATGGCCTGGTCACGCCGTTCTCATTCCTCCGGCGCTCGATTCTCAGACCGCTCACAAATTCGGTTCTCAGGGATTCTTCAATTTCACAGCACGGAGGCCGCAACATCTCTTGGAAATTTTGGAGTTAGGTTACAATGTTATGTACAACGATGTTGATATGGTTTGGTTGCAAGATCCGTTTCAGTATTTAGAGGGAAAGCACGATGCTTACTTCATG---GATGATATGACTGCAATTAAGCCTTTGGATCACTCTCATGATTTACCACCTCCGGGTAAAAAAGGAAGGACTTATATTTGTAGCTGTATGATTTTCTTGCGTCCCACTAATGGCGCAAAACTTCTCATGAAGAAATGGATCGAGGAGCTTGAAACGCAACCTTGGTCCAGAGCTAAG------AAAGCAAATGATCAGCCTGGTTTTAACTGGGCACTTAACAAA------------ACAGCTAATCAGGTGGATATGTACTTGCTTTCGCAGGCAGCTTTCCCAACAGGAGGATTGTATTTCAAGAACAAAACATGGGTTAAA------GAAACAAAGGGAAAACATGCGATAATCCACAATAACTACATAGTCGGTTTTGAGAAGAAGATCAAACGTTTCCGTGACTTTAATCTATGGCTAGTCGATGAT---CAT------------------------GCTTCCGAGTCTCCTTTAGGGAAATTAGAG---------------------------------------------------------------------------------------------------------------------
gnl|Arath7|AT4G01750 ---------------ATGGCGCAGAAACAACAGACCCTTCACCAACAACGA---------------------CCATTCTCTTCTTCTCCTCGTTCTTATTCTTCAATCTCAAACCGTCCCATCTTTCTCCTTAGCCGCAACGGTCTC---CTCCTTGTCCTTCTCGCTCTCTTCCTTCTCCTCGGTGTATTCTTACCTTGG------CCCGGATCTCCTTTGTTGCTATTTCCGAACAAAGTCTCTTCTCCTTCTTATGCTTCTTCTTTGTCTCCGCAT---------------------------GCCAAATCTGAATGGCGTAACTATACCCTTGCTCAGGCAGCTAAGTTTGTCGCCACG------AACGGCACTGTGATCGTCTGCGCCGTGAGCTCACCATTCTTGCCTTTTCTCAACAACTGGTTGATTAGTGTTTCTAGACAGAAGCATCAAGAAAAAGTCCTTGTGATCGCTGAGGATTACATTACTCTGTATAAAGTCAACGAAAAGTGGCCTGGCCACGCCGTTCTTATTCCTCCAGCGCTCGATTCTAAAACCGCATACAGTTTCGGTTCCCAGGGTTTCTTCAACTTCACAGCTCGAAGGCCACAACATCTCTTGCAAATTTTGGAGCTAGGTTACAATGTTATGTACAACGATGTTGATATGGTTTGGTTGCAAGATCCATTTCAGTATTTGGAGGGAAGCCATGACGCGTACTTTACG---GATGATATGCCTCAAATAAAGCCTTTGAATCACTCTCATGATTTACCAGCGCCGGATCAAAACGGAGAGACTTATATATGTAGCTGCATGATTTACTTGCGACCCACGAATGGTGCAAAGCTTCTAATGAAGAAATGGAGTGAGGAACTTCAGTCCCAAGCTTGGTCTGAGTCCATCCGTTTTAAAGCAAATGATCAGCCTGCTTTTAACTTGGCACTTAACAAA------------ACAGCCCATCAAGTGGATCTCTACTTGCTTTCTCAGGTAGCTTTTCCAACAGGAGGATTGTATTTCAATGATGCGGCATGGGTTAAA------GAGACAAAGGGGAAACATGTCATAGTCCACAATAACTACATTATCGGTTACGATAGGAAAATGAGACGGTTCCAAGATTATGGTCTATGGCTAGTCGATGAT---CAT------------------------GCTCTCGAGTCTCCATTAGGGAAATTGCAG---------------------------------------------------------------------------------------------------------------------
gnl|Arath7|AT4G01770 ------------------ATGGAGCAGAAACAACATATTCTTAAACAAAGTACA---------------------TTCTCTTCCTCTCCTAGTTCTTATTCTTCAATCTCAGACCGTCCCATCTCTCTCCTTAGCCGCAACGGTCTC---CTCCTTCTCCTTCTCGCTCTCGTCCTGCTCCTCGGTGTACTCTTGCCCTGG------CCAGGATCTCCCTTATTCCTGTTTCCAAATAGACTTTCT---------------TCTTCTTTGTCACCGTCT---------------------------CCGCAGTCCAAATGGCGCGACTATACCCTTGCTCAGGCGGCTAGGTTCGTGGCCAAG------AATGGCACTGTGATAGTCTGCGCCGTGAGCTCACCATTCTTGCCTTTTCTCAACAACTGGTTGATTAGTGTTTCTAGACAAAAGCATCAAGACAAAGTCCTCGTGATCGCTGAGGATTACATTACTCTGTATAAAGTCAACGAGAAGTGGCCTGGCCACGCCGTTCTTATTCCTCCAGCGCTCGATTCTAAAACCGCATTCAGTTTCGGTTCCCAGGGTTTCTTCAATTTCACAGCTCGAAGGCCGCAACATCTCTTGCAAATTTTGGAGCTAGGTTACAATGTTATGTACAACGATGTTGATATGGTTTGGTTGCAAGATCCATTTCTGTATTTGGAGGGAAGCCATGACGCGTATTTCACC---GATGACATGCCTCAAATAAAGCCTTTGAATCACTCTCATGATTTACCACATCCGGATCGAAACGGAGAGACTTATATATGTAGCTGCATGATTTACTTGCGACCTACGAATGGTGCAAAGCTTCTAATGAAGAAATGGAGTGAGGAACTTCAATCCCAAGCTTGGTCTGAATCCATCCGTTTTAAAGCAAATGATCAGCCTGCTTTTAACTTGGCACTTAACAAA------------ACAGCTCATCAAGTGGATCTCTACTTGCTTTCTCAAGTAGCTTTCCCAACAGGAGGATTGTACTTCAAGAACGAGGCATGGGTTCAA------GAGACAAAGGGGAAACATGTCATAGTCCACAATAACTACATTATCGGTTACGACAGGAAAATGAAACGTTTCCAAGATTACGGTCTATGGCTTGTCGATGAT---CAC------------------------GCTCTTGAGTCTCCATTAGGGAAATTAGAG---------------------------------------------------------------------------------------------------------------------
gi|341770315|gb|JO294792.1| ---------------------------------------------------------------------------------------------------------------------------------------------------------------------------------------------------------------------------------------------------------------------------------------------------------------------------------------------------------------------------------------------------------------------------------------------------------------------------------------------------------------------------------------------------------------------------------------------------------------------------------------------------------CTGGAGCATGGTTACTCGGTTCTTTACAGTGACATCGACAGCGTTTTTGTTAAAAATCCTTTACCCTACATGGTGGGAAATTATGACGGGTATTTTGGATGGGATGGACACATACAAGTCCCTTACCTCAATGGCTCTGATCATCTCCCCACTCCTGCCGAGGCSAAKYSCYKRRACTTTTGTTCGAGCCTCCTCTTCTTTCGATTTACGCAGCAGTCCATAGACGTGATGCAGCGATGGTTTACAAAGCTGCGCGTGACG---------------------ATGACACCTCTTAATCAGCCCATGTTCAATGATGTGCTGGACGAAATTCGGTATGGCGACGACGAATCATTCTCGTTCCTTGTTCTCCCTCAGAAGCATTTCCAATCTGGCGGCATTCTGCGCGACCAAGAAGAT------AAATGGAGGTCCATGGGAGGGGATCCCGTAGTCTTGCACGTCAACTACTTTTTTGGGACGGGCCACAAAATTGCCAGGCTGAAGAAATACAACAAGTGGTACCTCGATGAACCAAAAAATGGAACGGTGGATTGGCCATCAGCATTATTGTCACGTGTCCACAGAACTTGCCAGTAA---------------------------------------------------------------------------------------------------------------
