# Supplementary material for: Phylogenetic analysis of pectin-related gene families in Physcomitrella patens and nine other plant species yields evolutionary insights into cell walls
Source: BMC Plant Biol. 2014 Mar 26;14:79. doi: 10.1186/1471-2229-14-79 (PMC4108027; doi:10.1186/1471-2229-14-79)
Supplement: Additional file 31 — UDPGlcAepimerasefamilyalignment.phy. Phylip gene alignment, .phy. Raw UDP-glucuronic acid epimerase alignment. UDP-glucuronic acid epimerase family alignment file. [file 1471-2229-14-79-S31.zip › UDPGlcAepimerasefamilyalignment.phy]

 37 1521
gnl|Chlre3|151368 ------------------------------------------------------------------------------------------------------------------------------------------------------------------------------------------------------------------------------------------------------------------------------------------------------------------------------------------------------------------------------------------------------------------ATGGGCAAGCGGTACCTGGTGACTGGCGCAGCTGGCTTCATTGGCTATCACTCCGCTGCCAAGCTGCGCTCCCGCGGTGACGTTGTCGTGGGGCTGGATAACTTCAATGACTACTATCCCGTCTCGCTCAAGCGCGCTCGCGCTCAGGCGCTGGTTGACATGGGCGTGCCCGTAGTGGAGCTTGACCTCAACGACCAAGAGGGGCTGGGCGAGCTGTTCCGGCTGTGCTCCTTCACGCACGTGCTGCACCTGGCGGCGCAGGCTGGCGTGCGGTACGCCGCGCGCAACCCGTTCGCCTACATCCAGAGCAACATCGCCGCCAGCGTGTCGCTGATGGAGACGATGCGGTTGCAGAAGCCCATGCCGCTGCTGGTGTACGCCTCCAGCAGCTCCGTGTACGGGCTGAGCAAGCGCTTCCCCTTCACCGAGGACGACCGCGCGGACCGGCCTGCAAGTCTGTACGCCGCCACCAAGCGCTCGCTGGAGCTGCTGGCGCACAGCTACTTCAACATCTACCGCATGAGCGTCACTGGCCTGCGCTTCTTCACGGTGTACGGGCCCTGGGGCCGGCCGGACATGTCGGTCATGGCTTTTTCGCGCAACATTGTGGACGGCAAGCCCATTCGCGTGTTCCAGGGTCCCAACGGCACT------------GAGCTAGCTCGTGACTTCACGTTTGTGGACGACATTGTAGCGGGCGTGTGTGGCGCGCTGGACACCGCCGCGCCGTCCAACGACCCG---------------CACGCCGCGCCACACAATCGGATTTACAACCTGGGCAACACGCAGGTGCACACGGTGACGGAGATGGTGCGCACTCTGGAGGAGCTGCTGGGCATCAAGGCCATCATCCGCTACCAGCCGCTGGGCGCCACAGGCGACGTGCTGCGCACCAACGCCAACATCACCACTGCGCACAATGAGCTGGGCTACACGCCACAAACCAACCTGCGCGCGGGGCTGCAGGCGTTTGTGGAGTGGTACTTCCAGTACTACGGC------------GCAGAT---GGGAAGCGGCGGCCTGCGGATGAGGTTGGCTACATCCCGGAT------------------------------------
gnl|Selmo1|89938 ---------------------------------------------------------------------------------------------ATGAAAAAGGTGTTGTCCAGTTTC---------------TTAGCT------------------------------------------------------------------------------------------------------------------------------------------------------------------------------------------------------------TGGGATGCTTCTTCGTGTACTAACAATGAGTGTGACACA---------------CAGAGAGGTGAGATGGTTGTGCTAGTCACGGGGGCAGCAGGATTTGTGGGCTCACATGTCTCGCTGGCTTTGCGAGAGCGTGGAGATGGAGTTGTAGGGCTGGATAACTTTAACAGCTACTATCCAGTGGCGCTGAAACGGGCCCGCGCGAAGAATTTGCTCAAAGACGGAGTTTTTGTCGTAGATGGGGATATAAATGATTCGGCATTGCTGGAGAGATTGTTCGCTCTTGTGAAGTTTACACATGTCTTGCATCTGGCTGCTCAGGCCGGGGTTCGGTATGCTGCCCACAATCCTTTGGCGTATGTGCACAGCAATGTCAACGGTTTTGTCACATTGTTAGAACAATCCAAGAATAGTAATCCGCAACCAGCAATAGTTTTTGCTTCTTCGAGTAGTGTGTATGGTCTCAATGACAAAGTTCCATTTTCAGAAGGGGATACCACCGACCGACCTGCAAGCCTCTACGCAGCGACGAAGAAGGCGGACGAGGCGCTTGCACACACGTACAATCACATATATGGCTTATCTATCACTGCGTTGAGGTTCTTCACGGTCTATGGCCCATGGGGCCGTCCCGATATGGCGTATTTCTCGTTCACGAGGAACATCGTGGAGGGACATGCGATTAGAATATTTCAAGGTCCACATGGGGAG------------GAGTTGGCTCGCGACTTCACTTTCATCGACGACGTTGTGAAAGGCTGTGTGGCCTCTCTGGACACGGCGACTCCAAGCACCGGGAGCGGAGGCAGGAAAAACACCGCCGCACAGCAC---AGAGTTTTCAACCTGGGGAATACGCATCCTGTGAAAGTCGGCACACTCGTGAGCATTTTGGAGAAACACCTCAACAAAAAGGCAATCAGACACATTCAACCGATGCCAAACACTGGAGACGTGATGTATACACATGCTAACGTGACCAAAGCACGCCTGGAGCTGGGCTACACACCCACGACCAATCTGGAGCTTGGTCTCAAGCACTTTGTGAAATGGTACCAAAATTATTACAAG------------TCGGGA---AGCGCGCACGAGGCCAGTATGAGCGGATACAAGCCTTAC---------------------------------------
gnl|Orysa5|Os03g14540 ------------ATGGCGCCGCAGCTGACCGGCGCGCCCGGCACGGCGGGGGCGGCGGGCGGCGCGGCGTCCGTC---AAG---CCGCAGTTCCACCACTTCCACCACCACCGCCTCGCCACGCGCCACCACCACCCCTCGCCGACCTCGCTCCTCTCCAAGCTCGCCTTCTGGTCCGTCTGCTCCCTCTCGCTCCTCCTCGCCTTCCTCCTCCTCTCCCCCTCCGCCGCGCCGGCCCCGCGGGCGGCGCCCGAC---------------TCCCCGCGCCGCTCCCTCCAC------ACGTCCTCCCCGTCCGCCGCCGCCACGTGGGGCGGCGCCGCA---TGGGAGAAGAAGGTGCGGGCGTCCGCGCGCGTCAGGCGG------------GCCAACGGGCGGGGGCTCACCGTCCTCGTCACGGGCGCCGCGGGCTTCGTCGGCTGCCACGCGGCCGCCGCCCTCCGCCGCCGCGGCGACGGCGTGCTTGGGCTGGACAACTTCAACGACTACTACGACCCCGCCCTCAAGCGGGGCCGCGCCGCGCTCCTCGCCCGCTCGGGGGTCTACGTCGTCGACGGCGACATCGCCGATGCGGAGCTCCTCGCCAAGCTGTTCGACGTCGTGCCGTTCACCCACGTCCTCCACCTCGCCGCTCAGGCGGGCGTTCGGCACGCGCTCGTTGACCCGATGTCCTACGTGCGCGCCAACGTCGGCGGGTTCGTGGCGCTGCTCGAGGCGGCGCGCATGGCGAATCCCCAGCCGGCGATCGTCTGGGCGTCGTCGTCTTCAGTGTACGGGCTCAACTCCCATGTGCCTTTCTCCGAACATGACAGGACGGACCGACCCGCCTCTCTGTATGCAGCGACCAAGAAGGCCGGTGAGGAGATCGCTCATGCCTACAACCACATCTATGGGCTCTCGCTCACGGCGCTCCGTTTCTTCACCGTGTATGGGCCGTGGGGGCGCCCAGACATGGCATACTTCTTCTTCACCCGGGACATTCTTGCTGGTCGGCCAATCACCGTGTATGAAAGTGCAGGTGGAGGCACACACCAGACCACCATTTCCCGAGATTTCACCTATATTGATGACATTGTGAAGGGGTGTGTTGGGGCATTGGATACAGCCGGGCGTAGCACAGGCAGTGGAGGCAAGAAGCGAGGGCCGGCACCATTC---AGGACATACAATTTGGGGAACACATCTCCTGTGCCGGTGACACAGCTGGTGGATTTACTGGAGAAGTTGCTCAAGGTGAAAGCGGTGAGGAAGATTGTCAAGATGCCAAGGAATGGTGATGTGCCATATACACATGCTAACATCAGTCTTGCTCAGCGGGAGCTTGGGTACCGACCGTCAACTGATCTTCAAACAGGGGTTAAGAAGTTTGTGCGGTGGTATCTCGAGTACTACATG------------CCTGGGTTTGCTGGTAAGCAGAAGCAGCATGGCAGTAGCAACAGCAAGTCTTCGCGAGGTCGGAGTGGCAACACAAGCAGTGCAAGA
gnl|Sorbi1|Sb01g041030.1 ------------ATGGCGCCGCAGCTGACCGGCGCGCCCGGCTCGGCGGCCGCGTCTGGCGGCGCGGCGGCCGTC---AAG---CCGCAGTTCCACCACTACCACCACCACCGCCTGCCCCCGCGCCACCACCACCCCTCGCCGACCTCGCTCCTCTCCAAGCTCGCCTTCTGGTCCGTCTGCTCCCTCTCCCTCCTCCTCGCCTTCCTCCTCCTCTCCCCC---GCGGCGCCCGCCCCGCGGGCCGCGCCCGAG---------------TCGCCGCGCCGCTCCCTCCAC------GCC---TCCCCCTCCTCCACCGCCTCCTGGGGCGGCGCCGCC---TGGGAGAAGAAGGTGCGGGCGTCGGCGCGCGTCAGGCGC------------------TCCATGGGCCACTCCGTCCTCGTCACGGGCGCCGCGGGCTTCGTAGGCTGCCACGCCGCCGCCGCGCTTCGCCGCCGAGGGGACGGCGTGCTCGGCCTCGACAACTTCAACGACTACTACGACACGGGCCTCAAGCGCGGCCGCGCCGCGCTCCTCGCCCGCTCCGGGGTCTACGTCGTCGACGGTGACATCGCTGATGCCGAGCTCCTCGCCAAGCTGTTCGACGTTGTGCCCTTCACACACGTCCTCCACCTCGCCGCGCAAGCGGGCGTGCGGCACGCGCTCGTGGACCCCATGTCTTATGTGCGCGCCAACGTTGCCGGTCTCGTGGCGCTGCTCGAGGCGGCGCGCGCGGCCAACCCTCAGCCCGCCATCGTCTGGGCCTCGTCGTCTTCGGTGTACGGGCTCAACTCCCATGTGCCTTTCTCCGAGCATGACAGGACGGATCGACCAGCCTCTCTCTATGCAGCCACCAAAAAGGCCGGTGAGGAGATCGCTCATGTCTACAACCACATCTATGGTCTGTCACTCACCGCCCTCAGATTCTTCACTGTGTATGGGCCATGGGGGCGTCCGGACATGGCCTACTTCTTCTTCACCAGGGACATCCTTGCTGGTCGGCCAATCACGGTCTATGAGAGTGCCGGTGGAGGTTCACACCAGACAACCATCTCCCGGGATTTCACCTACATTGATGACATTGTGAAGGGGTGTGTAGCGGCATTGGATACAGCTGGTCGGAGCACAGGCAGTGGAGGCAAGAAGCGAGGTACAGCACCGTTC---AGGACATACAATTTGGGCAACACTTCACCTGTGCCTGTTACACAGCTAGTCGATTTGCTGGAGAAACTGCTGAAAGTGAAGGCTGTGAGGAAGGTTGTTAAGATGCCAAGGAATGGAGATGTGCCATACACGCATGCTAATGTAAGCCTTGCGCAGAGGGAGCTCGGTTACCGGCCATCCACAGATCTGCAAACAGGGCTCAAGAAGTTTGTGCGGTGGTATCTTGAGTACTACCAT------------CCTGAGCTGGCTGAGAAGCAGAAGCTGCGTACCAGTAGCAATGGCAAGGGTTCACGTGGTCGGAATGGCAGCTCAAGTAGTGCAAGA
gnl|Poptr1|561380 ---------------ATGCCAGCACTAGAGGATGAGCTA---TTCCCTTCAACACCTGGTAAGTTCAAGATCGAT---CGA---GCCCACACCATGAATCGCCACTTCCACCGTTGC---------------TTCGGT------------TCCACGAGCACCATGTTCTTGTGGGCACTTTTCTTGGTTGCTTTAACGGCGTCGTATTTGAGTTTCCAATCT------------------------TTTGTCTAT---------------ACCGGTAGCCGGTATCTCACC---------------------------GCTTCTTGGGGTGGTATTCAG---TGGGAGAAACAAATCCGCCATTCTGCCCAGATACACCGT------------------TCTAACGGCATGTCTGTTCTTGTTACCGGAGCAGCCGGTTTCGTTGGAAGCCACGTTTCTTTAGCTCTCAAGAAACGCGGAGACGGCGTCGTCGGGATAGACAATTTTAACAACTACTACGACCCGTCGTTGAAGAGAGCCCGAAAATCTCTCCTTAACAACCAAGGGATTTTTATCGTCGAAGGAGATATAAACGACGCGCGGTTAATAGCTAAGCTTTTTGATACTGTGGCTTTCACTCACGTTATGCATTTGGCGGCTCAAGCTGGAGTCAGATACGCCATGGAGAATCCACACTCTTACGTGCATTCTAATATAGCCGGCCTGGTCACTCTTCTTGAAGCTTGTAAATCGGCTTACCCTCAGCCGTCTGTCGTTTGGGCTTCATCAAGTTCTGTGTACGGTTTAAATGAAAATGTTCCTTTCTCTGAGTCTGATCGGACGGACCAGCCCGCTAGTCTTTATGCGGCTACAAAAAAGGCCGGTGAGGAAATTACTCATACCTACAATCATATTTACGGTCTGTCAATTACTGGTTTAAGGTTTTTTACTGTGTACGGTCCATGGGGAAGACCCGATATGGCTTACTTTTCTTTCACGAGAAACATTTTACAAGGGAAACCGATCACAGTTTATCGTGGCAAGGATCGGGCT------------GACTTGGCTCGGGATTTTACTTTTATTGATGATATTGTGAAAGGTTGTGTTGGGTCATTGGATACTTCGGGTAAAAGCACCGGATCTGGTGGGAAGAAGCGGGGACCCGCTCCTTAT---CGGATCTTTAATTTGGGTAACACGTCTCCTGTTACGGTACCGACACTCGTGAGCTTACTGGAGAGGCATTTGAAGGTTAAAGCGAAAAGAAATTTTGTGGATATGCCTGGAAACGGTGACGTACCGTTCACTCATGCGAATATTAGTTTGGCCCACAGAGAGCTTGGGTATAAACCGACTACTGATTTGGCAACCGGGTTGAAGAAGTTTGTTAAGTGGTATCTCTCTTACTACGGA------------TATAAT---CATGGGAAAGCTGTAAAT------------------------------------------------------------
gnl|Poptr1|578682 ---------------ATGCCATCGTTAGAGGAAGAGCTA---TTCCCTTCAACACCTGGTAAGTTCAAGATCGAC---CGT---GCCCACAACATGAATCGCCAGTTCAACCGTTGC---------------TTCGCT------------TCAACAAGCACCATGTTCTTATGGGCACTTTTCTTGATTGCTTTAACGGCGTCCTATTTGAGTTTCCAGTCT------------------------TTTGTCGAT---------------TCCGGTAGCCGATATTTCACT---------------------------GCTTCTTGGGGCGGCATTCAA---TGGGAGAAACAAATCCGAAATTCTGCCCAGATCCACCGT------------------TCTAAGGGCATGTCCGTTCTTGTTACCGGAGCGGCAGGTTTCGTGGGAAGCCACGTTTCTTTAGCCCTCAAGAAACGCGGAGATGGCGTCGTTGGGATTGACAATTTTAACAACTACTACGACCCATCGTTGAAGAAAGCCCGAAAATCTCTCCTCAACAACCAAGGGATTTTTATCGTTGAAGGAGATATAAACGACGCCCGTTTAATAGCTAAGCTCTTTGATATTGTGGCTTTCACTCACGTTATGCATTTGGCGGCTCAAGCCGGAGTCAGATACGCCATGGAGAATCCACACTCTTATGTCCATTCGAATATAGCAGGCTTGGTTACTCTTCTTGAGGCTTGTAAACTGGCTAATCCTCAGCCGTCTGTCGTTTGGGCTTCTTCAAGTTCTGTGTACGGTTTAAACGAGAAGGTCCCTTTCTCTGAATCTGATCGGACGGACCAGCCCGCCAGTCTTTACGCGGCAACGAAGAAGGCAGGTGAGGAAATTACCCATACATACAATCACATTTACGGTCTTTCAGTTACTGGGTTAAGGTTTTTCACTGTCTACGGTCCGTTTGGAAGACCCGATATGGCTTACTTTTCTTTCACGAGAAACATTTTACAAGGGAAACCGATTACAGTTTACCGGGGCAAGAATCGGGTT------------GACTTGGCCCGGGATTTCACTTATATCGATGATATTGTGAAGGGTTGTGTAGGGTCATTGGACACTTCAGGTAAAAGCACAGGTTCCGGTGGGAAGAAACGGGGACCCGCTCCTTAT---CGGATCTTTAATTTGGGTAACACGTCACCAGTCACGGTGCCGACACTTGTGAACATACTGGAGAGGCATTTGAAGGTAAAAGCGAAGAGGAACATCGTAGATATGCCTGGGAACGGTGACGTACCATTCACTCATGCAAATATTAGTTTGGCCCAGAGAGAACTTGGGTATAAACCGACTACTGATCTGGAAACCGGGTTGAAGAAATTTGTCAAGTGGTATCTCACTTATTACGGC------------TATAAT---CGTGGGAAAGCTGTACAT------------------------------------------------------------
gnl|Arath7|AT4G30440 ---------------ATGCCTTCAATAGAAGATGAGCTG---TTTCCGTCAACGCCGGGTAAATTCAAAATTGAC---CGG------------TCAAACCGTCAGCTCCACCGTTGT---------------TTCGCT------------TCTACGAGCACCATGTTTCTTTGGGCTCTCTTCCTCATCGCTCTCACCGCTTCTTACTTGAGTTTCCAAAGC------------------------TTCGTCGAT---------------TCCGGTAGCCGTTATCTAACC---------------------------GCTTCTTGGGGCGGCATCCAG---TGGGAGAAACAGGTTCGTACCTCCGCTCAGATCCATCGC------------------TCCGGCGGTATCTCCGTCCTTGTTACCGGCGCTACCGGATTCGTCGGTAGCCACGTGTCACTTGCCTTGAGGAAACGCGGCGATGGTGTTGTTGGACTTGATAATTTCAACAATTACTACGATCCGTCGTTGAAACGTGCTCGTAGATCTCTGTTGTCGTCGAGAGGGATCTTCGTCGTTGAAGGAGATCTAAACGACGCGAAGCTGTTAGCAAAGCTTTTCGATGTGGTTGCTTTCACTCACGTGATGCATCTCGCTGCTCAAGCTGGTGTTAGATACGCTTTGGAGAATCCTCAATCGTATGTTCATAGCAACATCGCCGGACTTGTGAATCTTCTCGAGATTTGCAAAGCGGCGAATCCTCAGCCGGCGATAGTTTGGGCTTCATCGAGCTCCGTTTATGGACTCAACGAGAAAGTTCCATTCTCTGAATCTGACCGGACGGATCAACCGGCGAGTCTCTACGCCGCAACGAAAAAAGCCGGCGAAGAAATCACCCACACTTATAACCATATTTACGGTCTTGCCATTACCGGTTTAAGATTCTTCACGGTTTACGGACCATGGGGTAGACCGGATATGGCTTACTTCTCCTTCACCAGAAACATCCTACAAGGTAAACCGATCACAATCTACCGGGGCAAAAACCGGGTC------------GATTTAGCCCGGGATTTCACATACATCGACGATATAGTGAAAGGATGTTTAGGATCTCTGGATTCATCGGGTAAAAGTACCGGGTCGGGTGGTAAAAAACGTGGAGCAGCACCGTAC---CGGATATTTAACCTGGGAAACACATCTCCGGTTACAGTACCGATTCTGGTGGATATATTGGAGAAGCATTTAAAGGTGAAAGCGAAGAGGAACTTCGTGGAGATGCCAGGAAACGGCGACGTACCGTTCACACATGCCAATATTAGCTCAGCCCGAAATGAATTCGGGTATAAACCGACAACCGATTTGGAAACCGGGTTGAAGAAGTTCGTTAGATGGTATCTTTCTTATTACGGA------------TACAATACTAAAGCCAAGCTTGTACAT------------------------------------------------------------
gnl|Carpa1|supercontig_127.53 ---------------ATGCCTTCGTTGGAAGAGGAGCTG---TTTCCTTCAACGCCTGGTAAGTTTAAGATAGAT---CGA---GCGCATACGATGAATCGCCAAGTGCATAGGTGT---------------TTCGCC------------TCCACGAGTACAATGTTCTTGTGGGCTTTGTTCTTGATTGCTCTTACGGCGTCGTATCTTAGTTTTCAGAGC------------------------TTCGTTGAT---------------TCCGGAAGTCGGTACTTCACG---------------------------GCGTCGTGGGGCGGAATCCAG---TGGGAGAAGCAGGTACGGAACTCGGCCCAGATCCAGAGG------------------TCCGGCGGGAAGGTTGTGTTGGTTACTGGCGCTGCCGGTTTTGTGGGGACCCACGTGTCGATGGCGCTGAAGAAACGAGGAGACGGCGTAGTTGGGCTTGACAACTTCAATAACTACTATGACCCGTCGTTGAAGAGGGCGCGGAGGGCGCTTTTGAACGATCATGGAATCATGGTGGTGGAAGGTGATTTGAACGACGCCAAGCTGCTCGCTAAGCTTTTCGACGTGGTGGCTTTCACCCACGTGATGCACCTTGCGGCACAAGCCGGCGTGAGGTACGCCATGGAGAACCCACTTTCGTATGTGCACAGCAACATCGCCGGCCTCGTCACGCTGCTCGAGGTCTGTAAATCGGCGAATCCTCAGCCATCAATCGTCTGGGCCTCGTCGAGCTCGGTTTACGGACTTAACGAGAAAGTTCCCTTCTCAGAAGCCGATCGGACGGACCAGCCGGCTAGTCTCTACGCGGCTACCAAGAAGGCTGGTGAGGAAATCACGCACACTTACAATCACATCTACGGCCTATCCATTACCGGGTTAAGATTCTTCACCGTGTACGGTCCATGGGGCAGACCCGACATGGCTTACTTCTCCTTCACCAGGAATATCCTGCAAGGCAAACCTATTACGATTTATCGGGGCAAGGATCGGGTC------------GATTTGGCCCGGGATTTCACATATATTGATGACATCGTCAAAGGTTGCTTGGGGTCGTTGGATACTTCAGGCAAGAGCACGGGTTCGGGGGGGAAGAAACGGGGCCCGGCACCGTAT---AGAATATTCAACCTGGGCAACACGTCGCCGGTGACTGTCCCGAACCTGGTGGATATTCTTGAGAAGCACTTGAAGGTGAAAGCGAAGAAGAACTTCGTGGACATGCCAGGAAACGGCGACGTTCCGTTCACCCACGCAAACATTAGCTATGCCCAAAGGGAATACGGGTATAAACCGACAACCGATTTGCAAACCGGGTTGAAGAAATTTGTTAGGTGGTATCTTTCTTATTACGGC------------TATAAT---CGCGGAAAATCTGTAAAT------------------------------------------------------------
gnl|Orysa5|Os02g54890 ---------------ATGCGGGTGCTGGAGGACGACATG---TTCCCGTCGACGCCGGGGAAGGTGAAGATCGAG---AGG---GCGACGGCGATGAACCGCCAGCTCCACCGCTGC---------------TTCGCG------------TCGACCAGCACCATGTTCCTCTGGGCGCTCTTCCTCGTCGCCATGACCGCGTCGTACCTCAGCTTCCAGTCC------------------------TTCGTCGAC---------------ACCTCGTCCAAGTACTTCGCC---------------------------GCCTCCTGGGGCGGGCTGCAC---TGGGAGCGCCAGATCCGCGCGTCCGCCGCGCCGAGGCGGCCGCCCGGGTCGGCGGCGGGCGCGGGGATGTCGGTGCTCGTGACGGGCGCCGCCGGGTTCGTCGGCACGCACTGCTCCCTCGCGCTCCGCAAGCGCGGCGACGGCGTCGTCGGCATCGACAACTTCAACTCCTACTACGACCCCTCGCTCAAGAAGGCGCGCAGGTCGCTGCTCGCCTCGCACGGGGTGTTCGTCATCGAGGGCGACATCAACGACGGCCGCCTCCTCGCCAAGCTCTTCGACGTCGTGCCCTTCACGCACGTGCTCCACCTCGCGGCGCAGGCGGGCGTGCGCTACGCCATGGAGAACCCGGCGTCCTACGTGCACTCCAACATCGCCGGCCTCGTCACCCTCCTCGAGGCATGCAAGGACGCCGACCCGCAGCCGGCCATCGTCTGGGCCTCCTCCTCCTCCGTCTACGGCCTCAACGACAAGGTGCCCTTCACGGAGAGCGACCGCACTGACCAGCCGGCGTCGCTGTACGCCGCCACCAAGAAGGCCGGCGAGGAGATCACCCACACGTACAACCACATCTACGGCCTCTCCATCACCGGACTCCGCTTCTTCACCGTGTACGGGCCATGGGGGCGGCCGGACATGGCCTACTTCTCCTTCACCCGCAACATCCTGCAGGGGAAGCCCATCACGGTGTACCGCGGCAAGAACCGCGTC------------GACCTCGCCCGCGACTTCACCTACATCGACGACATCGTCAAGGGCTGCCTCGGCTCGCTCGACACGGCCGGGAAGAGCACCGGCACCGGGGGCAAGAAGCGCGGGCCGGCGCCCTAC---AGGATCTTCAACCTCGGCAACACCTCGCCGGTGACGGTGCCCAACCTGGTGTCCATCCTGGAGAAGCACCTCCGCGTGAAGGCCAAGAAGAACGTGGTCGAGATGCCCGGCAATGGCGACGTGCCATTCACGCACGCCAACATCTCCCTCGCGAGGCAGCAGCTCGGCTACAAGCCGACCACCAACCTCGACGTCGGGCTCAAGAAGTTCGTCAAGTGGTACCTCTCCTACTACGGC------------TACACC---AGGGGATCCAAGAACTTG------------------------------------------------------------
gnl|Sorbi1|Sb04g035630.1 ---------------ATGCGGGTGCTGGAGGAGGACCTC---TTCCCCTCCACCCCAGGCAAGGTGAAGATCGAG---CGG---GCGGGCGCCATGAACCGGCAGCTCCACCGCTGC---------------TTCGCG------------TCCACCAGCACCATGTTCCTGTGGGCGCTGTTCCTCGTCGCCATGACGGCGTCCTACCTCAGCTTCCAGTCC------------------------TTCGTCGAC---------------ACCTCCTCCAAGTACTTCGCC---------------------------GCCTCATGGGGCGGCCTGCAC---TGGGAGCGGCAGATCCGCGCGTCCGCCGCGCCCAGGCGGCCACCGGGTTCCGCCGCCGGGGCCGGGATGTCGGTGCTGGTGACCGGCGCCGCGGGCTTCGTCGGCACCCACTGCTCCCTCGCGCTCCGCAAGCGTGGCGACGGCGTCGTCGGCGTCGACAACTTCAACGCCTACTACGACCCCTCGCTCAAGAAGGCGCGCAAGGCGCTGCTCGCCTCCCACGGGGTGTTCGTCGTCGAGGGCGACATCAACGACGGCCGCCTACTCGCCAAGCTCTTCGACGTCGTGCCCTTCACCCACGTGCTCCACCTCGCCGCGCAGGCCGGCGTGCGCTACGCCATGGAGAACCCGGCGTCGTACGTGCACTCCAACATCGCCGGCCTCGTCACGCTCCTCGAGGCCTGCAAGGACGCCGACCCGCAGCCGGCCATCGTCTGGGCCTCGTCGTCCTCAGTCTACGGCCTCAACGACAAGGTCCCTTTCTCGGAGCGCGACCGCACCGATCAGCCGGCCTCGCTCTACGCGGCCACCAAGAAGGCCGGCGAGGAGATCACGCACACGTACAACCACATCTACGGCCTCTCCATCACCGGCCTCCGCTTCTTCACCGTGTACGGGCCCTGGGGCCGCCCCGACATGGCCTACTTCTCCTTCACCCGCAACATCCTGCAGGGGAAACCCATCACGGTGTACCGCGGCAAGGACCACGTC------------GACCTGGCCCGCGACTTCACCTACATCGACGACATTGTCAAGGGCTGCCTCGGCTCCCTGGACACGGCCGGCAAGAGCACCGGCACGGGGGGCAAGAAGCGTGGGCCGGCGCCCTAC---AGGATCTTCAACCTCGGCAACACCTCGCCCGTCACGGTGCCCAACCTGGTGTCCATCCTGGAGAAGCACCTCCGCGTCAAGGCCAAGAAGCACGTGGTCGAGATGCCCGGCAATGGCGACGTGCCCTTCACCCACGCCAACATCTCACTCGCCAGGGAGCAGCTCGGGTACAAGCCCTCCACTAACCTCGACGTCGGCCTCAAGAAGTTCGTCAAGTGGTACCTGTCCTACTACGGC------------TACACC---AGGGGATCCAAGAACTCGCGACAA------------------------------------------------------
gnl|Orysa5|Os06g08810 ATGCGGGTGGTGGTGGAGGAGGAGGAGGCCGAGGTGATG---TACCCGTCGACGCCGGGGAAGGTGAAGGTGGAGCAGCGGTCGTCGGCGGCGATGAGCCGGCAGGTTCACCGGTGC---------------TTCGCG------------TCGACGGGGACCATGTTCCTGTGGGCGCTGTTCCTGGTGGCGATGACGGCGACGTACCTGAGCTTCCGCTCCCTCGCCGGCGAC------------GCCGCGGCG---------------TCGTCGTCGCGCTACTTCCCG------GCG------------------GCGTCGTGGGGCGGGCTGCAC---TGGGAGCGGCAGATCAGGGCGTCGGCGTCGCCGCGGCGGCCGCCCGGGTCGGCGGAGGGCGCCGGGCTGTCCGTGCTGGTCACCGGCGCCGCCGGGTTCGTCGGCGCGCACTGCTCCCTCGCCCTCCGCAAGCGCGGCGACGGCGTCGTCGGCATCGACAACTACAACTCCTACTACGACCCGTCGCTGAAGAAGGCGCGGCGCGCCCTCCTGGGCTCGCACGGCGTGTTCGTCGTCGACGGCGACATCAACGACGGCCGCCTCCTCGCCAAGCTGTTCGACGTCGTCCCCTTCACCCACGTCCTCCACCTCGCCGCGCAGGCCGGCGTCCGCTACGCCATGGAGAACCCCTCGTCGTACGTCCGCTCCAACGTCGCCGGCCTCGTCTCCCTCCTCGAGTCCTGCAAGGACGCCGACCCGCAGCCGGCCGTCGTCTGGGCCTCCTCCTCCTCCGTCTACGGTCTCAACGACGCCGTCCCCTTCTCCGAGGCGCACCGCACCGACAAGCCGGCGTCGCTCTACGCCGCCACCAAGAAAGCCGGCGAGGCCATCACCCACACCTACAACCACATCTACGGCCTCTCCATCACCGGCCTCCGCTTCTTCACGGTGTACGGTCCCTGGGGCCGCCCCGACATGGCCTACTTCTTCTTCACCCGCAACATCCTGCAGGGGAAGCCGGTCACCGTCTACCGGGGCCGTGATCACGTC------------GACATCGCCAGGGACTTCACCTACATCGACGACATCGTGCGGGGGTGCCTGGCGGCGCTGGACACGGCTGGGCGGAGCACGGGCGGGGGCGGGAGGAAGCGCGGGGCGGCGCCGTAC---AGGATCTTCAACCTCGGGAACACGTCGCCGGTGACGGTGCCGGCGCTGGTGGCGATGCTGGAGAGGTGCCTGATGGTGAAGGCGAGGAGGCACGTCGTCGAGATGCCCGGCAATGGCGACGTGCCCTTCACCCACGCCAACATCAGCCTGGCGAGGGAGCAGCTCGGGTACAAGCCGACGACCAGCCTCGAGATGGGGCTCAAGAAGTTCGTCCGGTGGTACCTCTCCTACTACGGC------------TACAAC---AGAGGAACTCACGCATTCAGGAGCCGCTTG------------------------------------------------
gnl|Sorbi1|Sb10g005920.1 ---------------ATGCGAGTGCTGGAGGAGGACCTG---TACCCGTCGACGCCGGGGAAGGTGAAGGTGGAG---CGG---CCGGGCGCGATGAGCCGTCACCTGCACCGCTGC---------------TTCGCG------------TCCACGGGGACCATGTTCCTGTGGGCGCTCTTCCTGGTCGCCATGACGGCCACCTACCTCAGCGTCCACTCC------------------------TTCGTCGAC---------------ACCTCCTCCCGCTACTTCGCC---------------------------GCGTCCTGGGGCGGCCTTCAC---TGGGAGCGCCAGATCCGCGCGTCGGCGTCGCCGCGGCGGCCCCCCGGGTCCGCCGAGGGCGCCGGGCTGTCCGTGCTCGTCACGGGCGCCGCGGGCTTCGTCGGCACGCACTGCTCGCTGGCGCTCCGCAAGCGCGGCGACGGCGTGGTGGGCATCGACAACTTCAACAACTACTACGACCCGTCCCTCAAGAAGGCCCGCCGCGCGCTGCTGGGCTCCCACGGCGTGTTCGTCGTGGAGGGCGACATCAACGACGGCCGCCTCCTGGCCAAGCTCTTCGACGTCGTGCCCTTCACGCACGTGCTCCACCTGGCGGCGCAGGCCGGCGTGCGCTACGCCATGGAGAACCCGGCGTCGTACGTGCACTCCAACATCGCCGGCCTCGTCTCCCTCCTCGAGGCCTGCAAGGACGCCGACCCGCAGCCGGCCGTCGTGTGGGCGTCCTCCTCCTCCGTCTACGGCCTCAACGACCGCGTCCCTTTCTCGGAGGCGCACCGCACCGACAGGCCGGCGTCGCTCTACGCCGCCACCAAGAAGGCCGGCGAGGAGATCACCCACACCTACAACCACATCTACGGCCTCTCCGTCACCGGCCTCCGCTTCTTCACCGTGTACGGGCCGTGGGGACGCCCCGACATGGCCTACTTCTCCTTCACACGCAACATCCTCCAGGGGAAGCCCATCACGGTGTACAGGGGCAGAGACCACGTC------------GCCCTCGCCAGGGACTTCACCTACATCGACGACATCGTGCGCGGCTGCCTGGCGTCGCTGGACACGGCGGGGCGGAGCACCGGCACGGGCGGCAAGAAGCGGGGGCCGGCGCAGTAC---CGGATCTTCAACCTCGGGAACACGTCGCCGGTCACGGTGCCCACGCTGGTGGCCATCCTGGAGAGGTACCTGAGGGTGAAGGCCAAGAAGAACGTGGTGGAGATGCCCGGCAATGGCGACGTGCCCTACACGCACGCCAACATCAGCCTGGCACGGGAGGAGCTCGGGTACAAGCCGACGACGAGCCTGGAGATGGGGTTGAAGAAGTTCGTCAGGTGGTACCTCTCCTACTACGGA------------TACAAC---AGGGGAACACATACCTTCAGGAACTCA---------------------------------------------------
gnl|Selmo1|77268 ------------ATGCCACCGTCAGCGGTACAAGATGTT---TTTCCCTCGACGCCAGGCAAGGTGAAGATGGAG---AGA---AACAACTACTTTGGACGAGTTTCCAACAGATGG---------------CATTCT---------TCCGGGTCGGGGAGGTATTTCTTCTGGATGTTTGTTTCGGTAGCGCTTATGTTCTACGCGTTCTTCCACATATCGGCT---------------------CCACCGGCA---GTTCAAACAGGATTGGAATCCAGGCACTTCGGGAACAGGGCC------------------TTGACTTGGGGGGGATCGAAA---TGGGAGAAGCAAGTCAGACACTCTGCTCGGACCAAGAGA------------------GAAAACGGGATGGTAGTTTTAGTCACAGGCGCTGCTGGCTTCGTCGGCACTCACGTATCGCTGGCTCTCAAGAAACGGGGTGACGGTGTGGTCGGACTGGACAACTTCAACAGCTACTACGACCCTTCACTCAAGCGAGCAAGGCAGGAGCTTCTGGAGAAGCAGTCGGTCTTCATCGTCGACGGGGACGTGAACAACTCGGAGCTCCTCGCCAAGCTCTTCAGCATGGTTCCGTTCACTCACGTCATGCACCTGGCGGCGCAGGCGGGTGTCAGATACGCCATGCAAAACCCGGCCTCGTATGTCAACTCCAACATCGCTGGACTGGTGACGCTGTTTGAAGCTTGCAAGTCGGCCAATCCGCAGCCTTCGATCGTCTGGGCCTCGTCGAGCTCCGTCTATGGGCTCAACTCCAAGGTTCCGTTCTCCGAGATGGACAGGACCGACCAGCCGGCGAGCTTGTACGCCGCGACCAAGAAAGCTGGCGAGGCCATCGCTCACAGCTACAACCACATATACGGGCTCTCCATCACCGGCTTGAGGTTCTTCACGGTCTATGGACCTTACGGACGCCCGGACATGGCTTACTTCTCCTTCACCAAGGACATCTTACAGGGAAAGCCGATCAACATCTACCAAGGACCGGATCAAACC------------GACCTCGCCCGCGACTTCACGTACATCGACGACATTGTCAAGGGGTGCTTGGGTGCTCTGGACACGGCGCTTCTCAGCACTGGAACAGGCGGGAAGAAACGAGGCCCGGCTCAGCTC---CGAGTCTACAACTTGGGCAACACGTCCCCGGTGACGGTCCCCGAGCTGGTTAGCATCCTGGAGAAGCATCTCAAGGTGAAAGCGAAGAAGAACTTCGTCAAGATGCCGAGAAACGGGGACGTTCCATTCACTCACGCGAATGTGACTCTGGCGAGGAACGAGCTGCGCTACAATCCCAGCACGGATCTCTACACGGGGCTCAAGAAGTTCGTCAAGTGGTACGAGAGCTACTATGGTTTGACGAGCGGCTTGAGT---GGTAGCAGGAAGAACAGGGCGATCGAATCGAGC---------------------------------------------
gnl|Selmo1|84174 ------------ATGCCTCCCTCGGCCGTGCACGACTGCTCCTTCCCTTCCACGCCAGGCAAAGTGAAGATGGAG---AGG---AGCAACTACTTCGGCAGAGTTGCAAGCCGGTGG---------------CAGTCG---------TTCGGCCCGGGGAAGATCGTCTTCTGGTGCGTCGCGCTGCTAGCTTTGCTCGTGGTGGCGGTCTTCTTCTACGCGACGTCCCCCGGCGTCCACAACAGCTTCGAGCAG---AGCTTGAGCTTGCGGGAGGCGAAGAACGACGTG---------------------------GTGAGCTGGGGGGGATCCGTG---TGGGAGAAGCACGTCCGCCACTCGGCGCACGCCAAGCGA------------------GAGAACGGCCTGGTCGTGCTCGTCACCGGCGCCGCCGGATTTGTTGGGACTCACGTCTCCCTGGCTCTCAAGAAGCGGGGTGACGGAGTGATTGGCCTGGACAACTTCAACAGCTACTACGATCCGTTCCTCAAGCGCGCGCGGCAGGGGCTCCTGGAGAAGCAGGGGGTGTTCGTCGTCGAGGGCGACATCAACAACATCGCGCTGCTGCGCAAGCTCTTCGACGTGATCACTTTCACGCACGTCATGCACCTGGCGGCGCAGGCCGGGGTGAGATACGCGATGGAGAACCCGGGCTCTTACGTCCACAGCAACATCGCCGGCTTCGTCAACCTCCTGGAGGCTTGCAAGGAGGCGAGCCCGCAACCGGCGATCGTCTGGGCCTCGTCCAGCTCCGTCTACGGCCTCAACTCCAAGGTCCCCTTCTCGGAGATCGATCGAACCGACCAGCCGGCGAGCTTGTACGCGGCGACCAAGAAGGCCGGCGAGGAGATCGCTCACACTTACAACCACATCTACGGACTCTCCATCACGGGCTTGCGGTTCTTCACGGTCTACGGGCCTTGGGGGCGGCCGGACATGGCTTACTTCTTCTTCACCAAGGCGATCCTGCAAGGGAAGCCAGTGAACATCTACCAGGGGCCGAACCAAGTG------------GATCTAGCTCGCGACTTCACTTACATCGACGATATCGTGAAGGGCTGCTTTGGAGCGCTGGACACGGCGACTCCGAGCACAGGGACTGGGGGGAAGAAGCGGGGACCGGCGCAGCTC---CGGGTGTACAACCTCGGGAACACTTCGCCCGTGACGGTGCCGACCTTGGTGGCGATTCTGGAGAAGCATCTCAAGGTGAAGGCCAAGAGGAATGTGGTGAGGATGCCGCGCAACGGGGACGTGCCTTTCACCCACGCAAACGTGACGCTGGCGAGGGTGGAGCTGGGCTACAATCCCACCACGGATTTGCAAACGGGGCTCAAGAAGTTTGTCAAGTGGTACCAGCTCTACTATGGT------------GGAGGATCATCTTCTTCGTCTTCTTCTTCTTCGAGCAAGAGGAGGCTCCGGCCT---------------------------------
gnl|Phypa1|60904 ------------ATGGCACCTTCG---ATACAAGACAAT---TTCCCTTCAACACCTGGCAAGGTTAAAATGGAG---CGC---AGCAACTACTTTGGGTGGGCAGCAAATCGCTGG---------------TACACA---------ACCGCATCAGCAAAACTTTTTTTCTTCTCAGTTTTCCTCCTGACCATCACGATCATTATCTCCTTCCGAACTTCTGAAAATGGTGCGGTAGGCGGATACGTTAGGGCG---ACATACACTAGTTTTAACGGTGGCTCGATCAGC---------------------------CCAGCTTTTAAGAGCGACCACGCCTGGGACCAGAAAGTAACACAGTCTTGCATCCGAAAGCGA------------------GTGAATGGGTTAGTTGTCCTTGTGACTGGAGCAGCAGGTTTTGTTGGCAGTCATGTTTCGCTTGTTTTGAAGAAACGTGGAGATGGTCATGTTGGAATTGATAACTTCAATGATTACTATGAAGTCTCTCTAAAAAGAGCTCGGCAGCAGATGTTGCTTAAGCAAAGTATCTTTGTGATTGAGGATGACATCAATAACGCCTCTCTCTTGAAACATCTATTTGATATGATCCAATTTACTCACGTTATGCATCTAGCAGCGCAGGCTGGTGTGCGATATGCTATGCAAAACCCAATGTCGTACATTCAC---------------------------------------------------------------------------------------ATCTACGGACTAAACTCAAAGGTTCCTTTTTCGGAGTCTGACCGGACAGATCAACCCGCCAGTCTCTATGCTGCTACGAAGAAAGCTGGAGAAGAAGTCGCTCACACTTATAACCATATCTATGGACTTTCAATCACAGGTCTCCGGTTCTTCACAGTGTATGGTCCTTGGGGCCGACCCGATATGGCTTATTTTTCTTTCACTAGGGACATTCTCACGGGGAAAGCAATCAACATATACAAGGGTAAACATGACCGG------------GATCTGGCGCGGGATTTCACTTTCATTGACGACATTGTTAAGGGATGTGTTGCATCACTAGACACTTCAGGCAGTAGCACTGGAAGAAGGGGCAAAAAGAGGGGCTCCGCGCCGTTC---CGCTCTTTCAACCTCGGTAACACTTCTCCAGTCACTGTGCCAAGCCTGGTTGAATGCCTTGAAAGGCACCTCCAGGTGAACGCCACGAAGAAATTCATTAAGGTGCCTCAAAACGGTGACGTTCCCTTCACACACGCCAACGTCTCCCTAGCTCAATCCGAGCTGGGCTACAAACCAACAACCGACTTGGACACAGGTCTCAAGAAATTCGTGAACTGGTACACCAAGTACTACGCT------------GTGCCA---TCGGCTAAAACGAGAATGCTG---------------------------------------------------------
gnl|Phypa1|166362 ------------ATGCCTCCCTCTGTGGTACAAGACAGT---TTTCCATCTACCCCTGGCAAGGTTAAAGTGGAA---CGC---AGTAGCTATTTCGGGAGGGTAGCTAGTCGATGG---------------CACTCT---------ACAGCTTCAGCAAGGCTCTTAGTCTTTTCAGCTTTTCTACTTGCTGTAACAATTTTTATTTGTTTCCGGATTGCAGCGAATGGCTTTGTGGATGTATACATCGGTGGAACAGCGTATAGCTCTACTAACGGAGGAACTATTCGT---------------------------TCGGCGTACAGGAGTGATCATTTGTGGGACAAGAAAGTGCGACAGTCTTGCACTCCTAAACGG------------------GAAAATGGGTTGGTTGTGTTGGTGACGGGAGCGGCAGGCTTTGTTGGGAGCCACGTCTCTCTGGCTCTAAAGAAAAGAGGGGATGGCCTAGTGGGAATCGATAATTTTAATGATTACTATGAGGTTTCGTTGAAAAGAGCACGACAAGAGATGTTGCTCAAGCAGGGCATTTTTGTGATTGAAGATGACATCAATGACGCTGCTCTATGGAGTCACCTGTTTGAAATGGTGCGATTCACTCATGTCATGCATCTGGCAGCTCAAGCTGGTGTGCGTTATGCCATGCAGAACCCAATGTCATATGTTCATAGCAACGTTGCTGGGCTAGTTACACTCTTTGAGGCGTGCAAGAATGCCAATCCTCAGCCTGCTGTCGTATGGGCGTCGTCAAGCTCAGTTTACGGTTTGAACACCAAGGTCCCTTTCTCGGAATCTGATCGAACTGATCAACCTGCAAGTCTGTATGCCGCTACAAAGAAAGCGGGGGAGGAAATTGCTCACACCTATAATCATATATATGGGCTCTCCATAACTGGACTTCGTTTTTTTACTGTATATGGTCCTTGGGGTCGTCCAGATATGGCGTACTTTTCATTCACCAGGGATATTCTGAAGGGAAAACCAATTAACATTTATCAGGGTCCACATGATAAG------------GACTTAGCACGTGATTTCACCTTCATAGATGATATTGTAAAGGGTTGTGTCGGAGCACTTGATACAGCAGGTGAAAGTACTGGAAGTGGAGGTAAGAAGAAAGGCCCTGCAATGCTG---CGCCTGTTTAATCTCGGAAACACATCACCTGTTACCGTACCAGTCCTGGTCGAGCTTCTTGAGAAGCACTTGAAAGTCAAAGCTGTCAAGCAATTCATCAAGATGCCCAGGAACGGTGATGTGCCTTTCACACATGCAAACGTGTCTCTTGCGCAGGCGCAGCTTGCATACAAGCCCACAACTAATTTGGACACTGGTCTTAAGAAATTTGTGACCTGGTATTTGAAATACTACAAC------------GTCCAA---TCAACGAAGAGCACAAGAAGATTGTTG---------------------------------------------------
gnl|Phypa1|106695 ------------ATGGCTCCTTCG---ATACAAGATAAT---TTTCCGTCAACACCTGGCAAGGTTAAAATGGAG---CGC---AGTAACTACTTCGGGAGGGTAACAAATCGCTGG---------------CACACA---------TCCGCATCAGCCAAATTATTTCTTTTTTCTGTGTTCCTCCTCGCCGTCACGATCTTTATCTGCTTCCGAATTACTGCAAATGGTATGGTAGAAGGGTATATGAGTACA---GCATACACTAGCACCAACGGTGGCACGATCCGC---------------------------TCAGCTTTTAAGAGCGACAAGGTTTGGGACCAAAAATTATTACAGTCTTGTACTCCAGAGCGA------------------GATGATGGACTGGTAGTCCTTGTGACTGGAGCAGCAGGTTTTGTTGGCAGCCATGTGTCGCTTGCTTTGAAGAAACGAGGCGATGGTCTTGTAGGGATTGATAACTTCAATGATTACTACGAAGTTTCTCTAAAAAGAGCTCGACAAAAGTTGTTGCTAAAGCAAGGTATCTTTGTGATTGAGGGGGATATCAATGATGCTGCTCTTTTAAAACATCTATTTGACAGGATACAATTTACACACGTTATGCACCTAGCAGCGCAGGCTGGTGTGCGATATGCCATGCAGAACCCAATGTCGTACATCCACAGCAACATCGCTGGTCTGGTTACGCTCTTCGAGGCTTCTAAGAATGCAAATCCCCAGCCAGCAGTTGTTTGGGCGTCATCGAGTTCTGTCTACGGTTTAAACTCGAAGGTTCCTTTTTCAGAGGCTGATCGGACAGATCAACCCGCCAGTCTATATGCTGCCACGAAGAAAGCAGGAGAAGAACTTGCTCACACTTACAACCATATTTATGGACTTTCCGTCACAGGACTTCGTTTCTTTACAGTGTATGGTCCTTGGGGTCGACCAGATATGGCCTACTTTTCTTTCACGCGGGATATTCTTAAAGGGAAGGTAATTAACATCTACAAGGGTCCGCATGATCGG------------GATTTGGCGCGGGATTTTACCTTTATTGATGACATTGTCAAGGGATGTGTTGCATCATTAGACACCTCGGGAAGAAGCACCGGAAGTGGAGGCAAAAAGAGAGGTCCTGCGCCGTTT---CGTACATTTAACCTCGGTAATACATCCCCAGTCACAGTACCGATCCTGGTTGAATACCTTGAAAGACATCTCAAGGTAAATGCCAAGAAGGAATTCATCAAGATGCCTCGAAATGGCGATGTTCCCTTCACACATGCAAATGTGTCCCTCGCGCAGACCCAACTGGGATACAAACCTACAACCAACTTGGATACAGGTCTTAAGAAATTCGTGAACTGGTATGTTAAATACTACGGG------------GTTCCG---TCGACTAAAACGAGAAGCCTG---------------------------------------------------------
gnl|Phypa1|163131 ------------ATGGCTCCTTCA---GTACAAGAGGAT---TTTCCATCAACTCCTGGCAAGGGTAAAATGGAG---CGC---AACAACTTCTTCGGACGAGCAGCGAGTCGCTGG---------------CACACA---------TCTGCATCAGCGAAGCTTTTTGCACTTTCTGTGTTCCTTCTTGTTATCACAATCTTCATTTGCTTCCGCATTACTGGAAATGGTATGATTGATGGGTACATCACTTCC---GCCTATTCCAGCACCAATGGTGGAACACTTCTA---------------------------CCAGCTTTCAAGAGCGACCATGCCTGGGACCTGAAAGTGGCTCAGTCTTGCACACCAGAGCGT------------------GAGAATGGATTGGTTGTCCTTGTGACCGGTGCGGCAGGTTTTGTTGGGAGTCATGTTTCACTTGCTTTGAAGAAACGTGGAGATGGTCTCGTGGGCATTGATAATTTCAATGATTACTACGAAGTTTCTTTGAAAAGAGCTCGACAAGAGTTGTTGCTAAAGCAAGGTATCTTCGTAATCGAAGATGACATCAACAACGCTGCACTTTTGAAGCATTTATTTGTCAAGGTTCAGTTCACGCACGTTATGCATCTAGCAGCACAAGCTGGTGTTCGATATGCGATGCAGAACCCCATGTCGTATATCCACAGTAATATCGCAGGCCTCGTCACTCTTTTTGAGGCTTGTAAGAATGCCAATCCTCAGCCAGCAGTTGTTTGGGCGTCATCAAGCTCTGTCTACGGTTTGAACTCAAAGGTTCCCTTTTCAGAAGCTGACCGTACAGATCAACCTGCCAGTCTGTATGCTGCCACAAAGAAAGCAGGAGAAGAACTGGCCCACACTTATAACCACATCTATGGGCTTTCCATCACAGGACTTCGTTTTTTTACCGTATATGGTCCTTGGGGTCGCCCAGATATGGCTTACTTTTCCTTCACGCGGGACATTTTGAAGGGAAAGGAAATCAACATTTACAAGGGTCAGAATGATCGG------------GATTTAGCAAGGGATTTCACTTTCATTGACGACATTGTGAAAGGTTGTGTTGCATCATTGGATACTGCAGGTAGAAGCACTGGAAGTGGAGGCAAGAAGAGGGGTGCCGCGCTGTTC---CGCACTTTCAACCTTGGTAACACGTCTCCAGTTTCTGTGCCAGTTCTTGTAGAAATCCTTGAAAAGTACCTCAAAGTGCCCGCTAAGAAGGTATTTATAAAAATGCCCCGTAACGGGGATGTTCCTTTTACACACGCCAATGTGTCCCTTGCTCAGACTCAGCTGGGATACAAACCAACGACGAACTTGGATACAGGTCTTAAGAAATTTGTGACCTGGTACATGAAGTACTATGGC------------GTTCAA---TCGACTAAAACGAGAAGGTTG---------------------------------------------------------
gnl|Phypa1|108048 ------------ATGCCTCCTTCGACCATGCAAGACAGC---TATACTTCAACTCCTCGAAAGATGAAAATTGAC---AGA---AGTAATTATTTTGGGCGAGTGGCGTCGAGATGG---------------CACACA---------ACAGCATCCGCGAGGCTCCTGGCATGCTCTGCTGTCCTCCTTATTTTGACTCTTTTTGTGATGTACCGAATCAGCAGT---------------------ATATCTGGA---GGGATTGTTGAAGGTGGCATTATCGGTCGTTCG------GTG------------------GCAGCCTTCAAACCAACTCATGAGTGGGAGTTGAAGGTGCGGCAGTCATGCGTGCCCAAAAGA------------TTAGAAGAGGATGTTATGGTTGTTCTAGTCACTGGTGCCGCTGGATTTGTTGGCACTCACGTATCTTTGTCGCTAAAGAAAAGGGGAGATGGAGTGGTTGGTCTAGATAACTTCAACGACTACTATGAGACTTCCTTGAAGCGTGCCAGGCTAGATTTGCTCGAGAAACACGGCGTATTTGTTGTCGAGGGGGACATCAATGACGAGACTTTGCTGATGTCACTTTTTGAAGTAGGCCAAATTACCCATGTTATGCACCTTGCAGCCCAGGCAGGGGTACGGTACGCTGTGCAGAATCCACGCTCATATGTACACAGCAACATCGCTGGCCTTGTGAATCTTTTCGAGGTCTGTAAAGCTGCAAATCCTCAGCCAGCAATTGTTTGGGCATCATCGAGCTCAGTGTACGGCTTGAATAACAAGGTGCCATTTTCTGAAAGTGACCGTACCGATCAACCTGCTAGTCTCTATGCAGCGACCAAGAAGGCTGGTGAAGGAATAGCTCATACTTACAACCACATTTACGGCCTTTCAATAACAGGGCTCCGTTTCTTCACTGTGTACGGACCATGGGGACGACCGGATATGGCTTATTTCTCCTTCACACAAGACATCCTACGGGGAAAGGCTATTAACATCTACACTGGCAGTGGTGGAAAA------------GACCTAGCACGTGACTTCACTTACATAGATGACATTGTCAAGGGCTGTATGCGTGCTTTGGACACAGCTGAGAAAAGCACAGGCAGTGGCGGTAAAAAAACCGGTCCAGCCCAACTG---CGCGTCTTCAATCTTGGCAATACCTCTCCTGTCACAGTACCGATCTTGGTTGATATTCTAGAGAAGCACTTAAAACAGAAAGCTATCAGGAATATCGTAAAGATGCCTCGGAATGGAGATGTCCCCTTCACACACGCGAACACATCATCAGCGCAAAGCCAGCTAAACTACCACCCAACCACGAATTTGGACACAGGTCTCAGGAAATTTGTGAAGTGGTACCTGAGCTACTATGGG------------GTTGGA---ACAGACCATAGGCTATGGTTGGGTGATCGTGAGCAGATCGTA------------------------------------
gnl|Phypa1|56808 ------------ATGCCTCCCTCAACTATGCATGATAAC---TATCCTTCAACTCCTGGAAAGGTGAAGGTTGAA---AGA---AGTAATTATTTTGGGCGAGTAGCATCGAGATGG---------------CACACA---------ACAGCATCAACAAGACTCCTGGCATGCACCGCTGTCCTACTTACTTTGACTCTCTTCGTGTTCTACAGAATGAGTGGC---------------------ACGTCCGGA---GGAGCTATTGACGGTGGTATTGTTGGTCGTTCG------GTG------------------GCTGCCTTCAAGCCAACTCATCAGTGGGAGCTCAAAGTGCGACAGTCATGCTTGCCCAAGAGA------------TCAGAAGAAGAAGCCATGGTGGTACTAGTCACTGGTGCGGCAGGATTTGTCGGTACTCATGTGTCCTTGGCACTCAAGAAAAGGGGAGATGGAGTGGTTGGTCTAGATAATTTCAATGATTACTATGAGACTTCCTTGAAGCGTGCCAGGCAAGACTTGCTTGAAAAGCACGGTGTCTTTGTTGTTGAGGGCGACATCAACGACGAGACTTTGCTGAAGGCCCTTTTCGAATTAGGTCAATTCACTCATGTTATGCACCTTGCTGCCCAGGCAGGGGTACGCTATGCCATGCAGAATCCAGGGTCATATGTACATAGCAACATCGCTGGCCTTGTGAATCTGTTTGAGATCTGTAAAGCTGCTAACCCTCAGCCAGCAATAGTGTGGGCCTCTTCGAGCTCTGTGTACGGCTTAAATAACAAGGTGCCTTTTTCTGAAAGTGACCGGACCGACCAACCTGCTAGCCTTTATGCAGCAACCAAGAAGGCTGGTGAAGAAATTGCTCATACTTACAATCACATTTACGGTCTATCAATAACTGGACTCCGTTTCTTCACGGTATATGGACCATGGGGAAGACCAGACATGGCTTATTTCTCTTTCACACGGGACATTTTACGGGGAAAGGCTATTAACATTTATACAGGTAATGGTGGAAAA------------GATCTAGCACGTGACTTTACATATATAGATGACATTGTTAAGGGCTGTGTGGGAGCTCTGGACACGGCTGAGAAAAGCACTGGCAGCGGTGGTAAGAAGACTGGCCCAGCGCAACTG---CGTGTTTTCAACCTGGGCAATACCTCTCCTGTTACGGTGCCTACCTTGGTTGACATCCTAGAGAAGTACTTGAAGCAGAAGGCGAAGAGAAATATCATTAAGATGCCTCGGAATGGAGATGTTCCTTTTACACACGCGAACATTTCATATGCGCAAAGCCAGTTTAACTACCATCCAACGACAAATTTGGACACAGGCCTTAAAAAGTTCGTGAAGTGGTATTTGAGCTACTATGGA------------GTTGGA---ACGGACCATAAGTTGTGGTTGGGGGATCATGAGCAGATAGTA------------------------------------
gnl|Phypa1|179857 ------------ATGCCTCCGTCT---GTGCTTGATGAG---TTCCCCTCCACCCCCGGAAAGGTGAAGATGGAG---AGG---AGCAACTACTTCGGGCGAGTGGGATCGAGATGG---------------CATTCA---------AGCGTGTCAGCGAAACTTCTGTGCCTCACTTCTATCCTGCTCCTCTTGACGATTTCTGCATTCTTCTGGGTGAGCTCC---------------------------------------------GCTGGAATAGACAGCCAAAGG------CCG------------------CCAACGTTCCAGCGCAGCCATGAGTGGGAGAAGCGGGTCCGACAGTCATGCCTACCTCGACGA---------------GAGGACAATCCTCTCGTTGTGTTGGTCACCGGCGCCGCAGGTTTCGTCGGCTCCCATGTATCACTTGCCTTGAGAAAACGTGGTGATGGAGTTGTTGGGCTCGACAACTTCAACAGTTACTACGAGGTTTCATTGAAACGGGCTCGCCAAGAGCTACTTGCGAAGCACAGCGTGTTCGTCATCGACGGCGACATCAACGACAAATTCATCATAGAGAGCATCCTCGAGGCGGTTCCGATCACGCACGTCATGCATTTGGCCGCCCAGGCTGGTGTGCGCTACGCTATGCAAAACCCACAATCTTACATTCACAGCAACATCGCAGGATTGGTAAACATCTTCGAAGTTTGCAAAGCAGCTAACCCCCAGCCGGCTATCGTTTGGGCGTCATCCAGTTCTGTATATGGACTGAACACTAAGGTGCCGTTCTCTGAGGCCGACAGGACAGACCAGCCAGCGAGTTTGTACGCAGCAACAAAGAAGGCCGGAGAGGGGATCGCTCACACTTACAACCACATTTACGGTCTCTCCATCACAGGACTAAGATTTTTCACAGTCTATGGTCCGTGGGGGAGACCAGACATGGCTTACTTTTCCTTCACACGCGACATTCTCAAGGGCAACCCAATTAGCGTCTACTCCGGTGCAGGCGGAAAA------------GACCTAGCTCGCGACTTCACCTTCATCGACGACATCGTGAAAGGATGCGTCGCCTCACTCGACACGGCGGAGAAGAGCACCGGCAGCGGGGGCAAAAAGACAGGCCCCGCAATGCTG---CGCGTCTTCAACCTCGGCAACACTTCCCCCGTGACAGTACCGACTCTAGTGGACATCCTCGAAAAGCACCTGAACACGAAAGCGAAACGGCAAATCATCAAAATGCCGCGCAACGGCGACGTCCCATTCACGCATGCGAACATATCCTCCGCGCAGGCTCAGCTCGGCTACAGACCCACAACCAACCTCGACACGGGGCTCAAGAAATTTGTGAAATGGTATCTCAGCTATTACGGC------------GACAAC---ACGAATCGAAGGTTATGGGTGGGAAACCATGAGAAAATTATC------------------------------------
gnl|Phypa1|55001 ------------ATGCCTCCGTCTACAGTGCAAGATGAC---TTTCCGTCCACACCCGGCAAAGTGAAGATGGAC---AAG---GGCAACTACTTCGGACGGGTGACATCAAGATGG---------------CATTCA---------AGTGCGTTGGCAAAGCTGCTCTGCATCACTTCCATTCTTCTTGCATTGACAGTGTCTGTGTTCCTATGGATGAGCTTG---------------------CCGAGGGGT------------AGCCAAGGTTATGGAAGCCTCAAG------GTG------------------CAGGTTTTCCAGCGCAATCATGAATGGGAGAGAAAGGTTATCCATTCAGGTTCTCCCAATCGA---------------AATGACAATGCGCTGACTGTGTTGGTCACGGGGGCCGCGGGTTTCGTCGGCACTCACGTCTCCCTGGCCTTGAAGAAGCGAGGTGACGGGGTTGTAGGACTCGACAACTTCAACAGTTACTACGAGGTGTCTCTGAAACGAGCTCGACAGGAGCTTCTCAACAAGCATGGCGTGTTCGTTGTCGAAGGTGACATCAACGACAAGTTCCTTATCGAAAGCCTCTTCGATGTTGTCCAATTCACGCATGTAATGCATCTGGCGGCTCAAGCCGGTGTGCGGTATGCTATGCAAAATCCCCAATCCTACATTCACAGCAACATCGCAGGATTGGTGAATATCTTTGAGGTTTGCAAGGCCACTAATCCACAGCCGGCCATCGTTTGGGCTTCTTCAAGCTCTGTATATGGACTTAACACCAAGGTACCCTTCTCCGAGGCCGATCGAACAGATCAACCCGCGAGCTTGTACGCAGCTACAAAGAAAGCAGGAGAAGAGATCGCTCATACATACAACCACATCTACGGTCTCTCTATCACGGGACTCAGGTTCTTCACCGTCTACGGGCCATGGGGGCGACCCGACATGGCGTACTTCTCCTTCACCCGCGACATCCTGAAGGGAAAGCCGATCAGCATCTACTCGGGCGCGGGAGGCAAA------------GACCTTGCTCGCGATTTCACCTACATCGACGACATCGTGAAGGGATGCGTTGCCTCGTTGGACACAGCCGAGAAGAGCACAGGCAGCGGCGGCAAGAAGTCCGGTCCGGCCATGCTG---CGCGTTTTCAACCTGGGCAACACATCCCCAGTCACCGTCCCTACACTCGTCGACATCCTCGAGAAATACCTCAAAGTGAAAGCCAAGCGTGAGACCATCAAAATGCCTCGCAACGGCGACGTCCCATTCACGCACGCCAACATCTCGTCCGCCGAATTGCAGCTCCACTACAAACCTGTCACGAACCTCGACACGGGATTGAAGAAGTTTGTAAAATGGTATCTCAGCTATTACGGT------------GACAGT---TCCAATCGAAAGTTGTGGCCGGGAAACAATGAGCAAACACTG------------------------------------
gnl|Phypa1|55414 ------------ATGCCTCCGTCTGCAGTGCAAGATGAC---TTTCCATCCACACCCGGCAAGGTGAAAGTGGAT---AGA---AGCAACTACTTGGGACGGATGACATCAAGATGG---------------CACTCG---------AGCACTGCTACAAAGATTCTCTGCACCACTTCCATTCTCCTCGCCTTGACGATATTCGCTGTCTTGTGGATGGGATTG---------------------CCCAGGGGA------------AGTGAAGGCTACAGTGGCCAGCGG------ACT------------------CAGGGTTTCCAGCGCAGTCATGAATGGGAGAAGAAGGTTATCCACTCATGTGTTACCAATCGG---------------GAGGACAATGCACTGACTGTGCTGGTCACAGGGGCTGCGGGCTTCGTTGGCACTCATGTCTCTCTGGCGTTGAAGAAGCGTGGTGATGGCGTCGTGGGACTGGACAACTTCAATTCATACTATGAGGTCTCTTTGAAACGAGCACGCCAAGAGCTTCTCAACAAGCACGGTGTATTTGTCGTCGAAGGAGACATCAACGACAAGTTCCTCCTTGAGAGCCTGTTTGAGGTTGTCCAATTCACACACATCATGCACCTAGCTGCCCAAGCTGGTGTGCGGTACGCTATGCAGAACCCTCTGTCCTATGTCCACAGCAACATCGCGGGACTGGTCAATATCTTTGAGGTTTGCAAGTCCGCCAATCCTCAGCCAGCCATCGTGTGGGCTTCTTCGAGTTCAGTGTATGGATTGAACACGAAGGTACCATTCTCTGAAGCTGACAGAACCGATCAACCAGCGAGTTTGTACGCAGCAACAAAGAAAGCTGGAGAAGAGATTGCCCACACATATAACCACATCTACGGTCTCTCCATCACCGGACTCAGGTTCTTCACCGTATACGGACCATGGGGACGACCCGACATGGCCTACTTCTCATTCACTCGAGACATCTTGAAGGGAAAGCCAATCAGCGTTTACTCAGGTCCGGGAGGCAAA------------GACCTCGCCCGCGACTTCACCTTCATCGATGACATCGTCAAGGGCTGCGTCGCTTCCCTCGACACAGCTGAGAAGAGCACTGGCAGTGGTGGAAAGAAGACCGGCCCCGCGATGCTG---CGCGTCTTCAACCTCGGCAACACATCCCCTGTAACCGTCCCTGCTCTTGTGGACATCCTAGAGAAGTACCTCAACGTGAAAGCCAAACGCGAGATCATCAACATGCCCCGTAATGGTGACGTCCCGTTCACCCACGCGAACATCTCGTCCGCCCAGGAGCAGCTCCACTATAGGCCTGTAACGAACCTGGACACTGGGTTGAAGAAGTTTGTAAAGTGGTATCTCAGCTATTATGGA------------GACAAT---TCCAATCGAAAGTTGTGGTTGGGGAAACATGAGCAAATCCTG------------------------------------
gnl|Vitvi1|GSVIVP00038436001 ------------------------------------------------------ATGACGAGATTCTCCAGTGCC---------------------------AACCGCTTCCGCTTC---------------CAGTTC------------TCCATCTCCAAATATGCGTTCTGGTGGTGCCTATTCTTCATTGTGCTCCTGTGCTTCGTAAGCAACCACTTGCTG---------------------CTGTCCGAC---------------AACGACAGGCGTCTCCTCCGG---------------------------AACAGAGGGAAGGGG---------TGGGAACAGCGGGTCCTGTCGTCGGCGAGCCCCCGCTCC------------------AGTACCGGCTCCACGGTGCTCGTCACCGGCGCAGCCGGCTTCATTGGCTCTCATGTCTCCGCCGCCCTGAGGAACCGCGGCGACGGCGTGGTGGGACTGGACAACTTCAACAACTATTACGATGTATCATTGAAGCATGACCGGCGAGCAATGCTGGAGAGCTCCGGCGTGTTCATCGTCGACGGCGATATCAACGACCAGGTGCTTCTCAAGAAGCTTTTCAGCATTGTTCAATTCACTCACGTAATGCACCTCGCGGCTCAGGCCGGCGTGAGGTATGCAATGAAGAACCCAGCTTCCTATATCGATAGCAACCTCTCTGGTTTTGTGAACTTGCTTGAAGTCTGCAAAGAGGCTAAACCACAGCCAGCCATTATCTGGGCATCCTCTAGCTCGGTATATGGACTCAATTCTAAGGTTCCCTTCTCCGAAACCGATCGAACAGACCAGCCTGCAAGTCTCTATGCTGCAACAAAGAAGGCTGGTGAAGAGATTGCACATAGCTATAATCACATCTACGGTTTATCGATCACCGGGTTGCGGTTTTTCACAGTATATGGACCTTGGGGGAGGCCTGATATGGCCTATTTCTTCTTCACCAAGGATATATTGCAGGGAAATTCGATACGAATTTTTGAGGGTGGTAAAGGAGGG------------GTAGTTGCAAGGGATTTTACCTACATTGATGATATAGTAAAGGGTTGTTTGGCAGCATTGGATACTGCAGAGAAGAGTACTGGG------------------------ACCCAGTTA---AGAGTGTATAATCTTGGGAACACATCTCCAGTGGAAGTAGGGAGCCTTGTAAGCATATTGGAGAGGTTGTTGAAGGTGAAAGCCAGGCGAGTTGCAACGCCAATGCCCAGGAACGGGGATGTGATGTATACACATGCGAATATAAGTTTGGCAGAGAAGGAGCTTGGATACAAGCCCACTACAGATTTGAGGAGTGGGTTGGAGAAATTTGTCAAGTGGTACCTCACTTACTATAAT------------CAATCC---ACTGTAAAT---------------------------------------------------------------------
gnl|Poptr1|662454 ------------------------------ATGGAC------------------------------------------------------------------AAACCATTGAGAACC---------------CATTTT------------TCACTCATTAAATTAATAGCCTGGACCTGCATTTTCCTTGGCCTAATCCTCTTCTTCTCTTTACACTACCCT------------------------CACTCAAGT---------------CCCAGTAACAGACTG---------------------------------AAGTATTTAGAAGACTCTGAT---TGGAAGTATCAGATTCTCAATTCGGGTCGACCCAAATCA------------------AGAAATGGGTTCCGGGTTTTGGTCACTGGAGCTGCTGGATTTGTTGGAATGCACGTGTCCACTGCACTTAGGCAGCGAGGAGATGGCGTTGTTGGCCTTGATAACTTCAATGGCTACTATGAAAAATCATTGAAGAGAGCAAGAGAGGATTTGCTGAAAAGTAAAGATGTTTTTATCGTTGAAGGTGATATAAATGATGGTGTTTTATTGACAAAGCTTTTTAAATTAGTGAAATTTACACATGTAATGCATTTAGCAGCACAGGCTGGTGTAAGGTATGCAATGAAGAATCCAGGGTCTTATGTTCATAGTAACATTGGTGGTTTTGTTAGTTTACTTGAAGTTTGTAAATTAATGAATCCACAGCCTGCCATTGTGTGGGCATCATCTAGTTCTGTTTATGGACTCAATAAAAAAGTACCCTTTTCAGAGATTGATAGGACTGATAATCCTTCTAGTCTCTATGCTGCTACTAAGAAGGCTGGTGAGGCTATAGCACACACTTATAATCATATTCATGGTTTATCAATCACCGGACTGCGGTTTTTCACGGTTTATGGTCCTTGGGGAAGACCGGATATGGCTTATTTCTTTTTTACTAGGGACATGTTGAAGGGGAAGCAGATTTCAGTTTTTGAAGGGCTTAATGGGTTT------------ACTGTTTCGAGGGATTTTACTTACATTGATGATATAGTGAAGGGCTGTTTAGGTGCATTGGATACTGCTACCAAGAGTACTGGAAGTGGTGGGGTTAAGAAAGGCCCGGCGCAATTG---CGGGTTTATAATCTTGGGAATACCTCACCGGTGCCAGTTAGTAAGCTTGTTAATATATTGGAGAAGTTGTTGAAGGTTAAGGCTAATAAGGTAGTGTCTCCAATGCCTGCAAATGGGGATGTGCTGTTTACTCATGCTAATATTAGTTTAGCAAGGAGGGAGCTTGGTTATAAGCCCACTACTGACTTGCAATCAGGATTGAAGAAATTTGTGGCATGGTATCTGGATTACTATAAA------------CCATCC---GGGAAGAAGAGTTCTGTC------------------------------------------------------------
gnl|Arath7|AT2G45310 ------------------ATGTCACGTCTTGACGAC------ATACCTTCAAGCCCAGGCAAATTCAAGATGGAG---AAA---TCTTCCTACTTG------CATCGTCTCAGATTC---------------CAATCT------------TCTCTCACAAAGTTTGCATTTTTCTCCTTCTTCCTCCTCTGTCTCATCTCTCTACTCTTCCTCCGATCTCCACCGTCCATTAACCCTTCTTCA---CCGTCCGAT---------------CCATCTCGCCGTTCACTCCGA------ACC------------------AACACCTACGGAGGACCAGCT---TGGGAAAAACGTCTCAGATCCTCAGCTCGAATCCGAACC------------TCAACAAACAACGGAATCACAGTTTTAGTAACCGGAGCAGCTGGTTTCGTCGGAACACACGTCTCCGCCGCATTAAAACGCCGCGGAGACGGCGTAATCGGCCTCGACAACTTCAACGATTACTACGATCCATCTCTGAAACGAGCAAGACGAGCTTTACTCGAGAGAAGTGGGATCTTCATCGTAGAAGGAGACATAAACGACGTCGAATTACTCCGTAAGCTATTCAAGATCGTCTCCTTCACACACGTTATGCATTTAGCAGCTCAAGCTGGTGTACGGTACGCAATGGAAAACCCTAGCTCGTACGTTCATAGCAACATCGCCGGATTCGTCAATCTCCTCGAGATCTGCAAATCTGTGAATCCACAACCTGCTATAGTCTGGGCTTCGTCTAGCTCCGTCTACGGACTCAACACCAAAGTTCCGTTCTCGGAGAAAGATAAAACAGATCAACCGGCGAGTTTATACGCCGCCACTAAAAAAGCCGGCGAAGAGATCGCACATACCTACAACCACATCTATGGATTATCTCTAACCGGATTAAGATTTTTCACCGTGTATGGACCTTGGGGAAGACCAGACATGGCGTATTTCTTCTTCACTAAAGATATTCTAAAAGGCAAATCGATTTCGATATTCGAATCGGCGAATCACGGA------------ACGGTGGCTAGGGATTTCACTTACATAGACGATATAGTGAAGGGATGTTTAGCGGCGCTAGATACGGCGGAGAAGAGTACAGGGAGTGGAGGGAAGAAGAGAGGTCCGGCGCAATTG---AGAGTGTTTAACCTCGGAAACACGTCGCCGGTGCCGGTTTCAGATCTGGTGAGGATATTGGAGAGACAATTGAAAGTGAAGGCGAAGAAGAATTTGATTAAGATGCCACGAAACGGTGACGTTCCGTTTACTCATGCTAATATTAGTTTAGCTCAACGTGAGCTTGGTTATAAACCGACTACGGATTTGCAAACCGGTTTGAAGAAGTTTGTCAGATGGTATTTGAGTTATTACTCC---------------GGC---GACAAAAAAGCCGCCGCTAGA---------------------------------------------------------
gnl|Poptr1|644324 ------------------ATGTCTCATCTTGATCAC------ACCCCGTCAACACCAGGCAAATTCAAGATTGAC---AAA---TCACCATATTAT------TCAAGAACAAGGTGG---------------CATTCC------------TCTGTAGCCAAACTTACTCTCTGGTCTTCTCTCTTTGTTGCCTTAATCTTTCTCTTCTTTTATCGCTCCCCATCTTCTTCATCAAACAACCCTCCATCCTCCGAT---------------CCATCACGCCGCTATCTTGCT------TCC------------------GCTAATTGGGGCGGAGCTGCT---TGGGAAAAGCGGGTCCGGACATCTGCCCGAATCCGGTCT------------------CGAAATGGGTTCTCTGTTTTAGTCACAGGAGCAGCTGGTTTTGTTGGAACCCATGTTTCTTCTGCCCTTAAACGCCGCGGAGATGGTGTTCTGGGGATTGATAATTTCAATGATTACTACGATCCAACTTTGAAGAGAGCAAGACAAGCACTTCTTGAAAGGAGTGGTGTTTTTATTGTGGAAGGAGATATAAATGATGTTGCTTTGTTGAAGAAATTGTTTGACATTGTGCCTTTTACTCATGTTATGCATTTGGCAGCTCAAGCTGGTGTTAGGTATGCAATGCAAAATCCTGGCTCTTATGTGCATAGTAATATTGCTGGTTTTGTTAGTTTGTTAGAAGTTTGTAAAGATGCAAATCCACAACCAGCTATTGTTTGGGCATCATCTAGTTCTGTTTATGGGCTTAATACTAAAGTGCCTTTCTCTGAGAAAGATAGGACTGATCAACCTGCTAGTTTATACGCTGCTACTAAGAAAGCTGGTGAGGAAATTGCACACACTTACAATCATATTTACGGACTTTCCCTTACTGGATTGCGATTTTTTACGGTCTTTGGACCCTGGGGGAGGCCGGATATGGCATATTTCTTTTTTACCAAGGATATTTTGAAGGGGAAGAGTATTCCGATTTTTGAGGCTGCGAATCATGGG------------ACAGTTGCTAGGGATTTTACCTACATTGATGATATTGTGAAGGGTTGTTTGGGTTCGTTGGATACAGCAGAGAAGAGTACCGGGAGTGGAGGGAAGAAGAAAGGGCCGGCACAATTG---AGGGTTTTCAATTTGGGGAATACATCTTCTGTGCCAGTTACCGATCTTGTTAGTATTTTGGAAAGGCTTTTGAAGGTTAAGGCTAAAAGGAATGTTATGAAGTTGCCACGCAACGGGGATGTTCCATATACACACGCAAATATTAGTTATGCTCAGAAGGAATTTGGATATAAGCCTACCACGGATCTGCAGACAGGGTTGAAGAAATTTGTGCGGTGGTACCTCAGTTACTATGGA---------------------GACAAGAAGGCTGTTGCAAGA---------------------------------------------------------
gnl|Poptr1|663797 ------------------ATGTCTCATCTTGATCAC------ACCCCATCAACACCAGGCAAATTCAAGATGGAC---AAA---TCACCATATTAC------TCAAGAACAAGGTGG---------------CATTCC------------TCTGTAGCCAAGCTTACTATCTGGTCTTTTCTCTTCATTGCCGTAATCTTTGTCTTCTTTTATCGATCCCCGCCATCTTCATCAAAC------------TCCGAT---------------CTATCACGCCGTTATCTTACT------TCT------------------GCTACCTGGGGCGGAGCTGCT---TGGGAAAAAAGGGTCCGGACCTCCGCCCGAATCCGGTCT------------------CGAAATGGGTTCTCTGTTTTAGTGACAGGAGCAGCTGGTTTTGTTGGAACCCATGTTTCTTCTGCCCTTAAACGCCGTGGAGATGGTGTTTTGGGACTCGATAATTTCAATGATTACTATGATCCAACTTTGAAGAGAGCAAGACAAGCACTTCTTGAAAGAAGTGGTGTTTTTATTGTGGAAGGAGATATAAATGATGTTTCTTTGTTGAAGAAATTGTTTGAAGTGGTGCCTTTTACACATGTGATGCATTTGGCAGCTCAAGCTGGGGTTAGGTATGCAATGAAAAATCCTGCTTCTTATGTGCATAGTAATATTGCCGGTTTTGTTAGTTTGTTGGAAGTTTGTAAAGATGCAAATCCACAACCAGCTATTGTTTGGGCATCATCCAGTTCTGTTTATGGGCTTAATACTAAAGTGCCTTTCTCTGAGAAAGATAGAACTGATCAACCTGCTAGTTTATATGCTGCTACTAAGAAAGCTGGTGAGGAAATTGCACACACTTATAATCATATTTACGGGCTTTCACTCACCGGGCTGCGATTTTTTACGGTTTATGGACCATGGGGGAGGCCGGATATGGCATATTTCTTTTTCACTAAGGATATTTTGAATGGGAAGACTATACCAATTTTTGAGGCTGCGAATCATGGG------------AATGTTGCTAGGGATTTTACCTACATTGATGATATTGTGAAGGGTTGTTTGGGTTCGTTGGATACGGCAGAGAAGAGTACCGGGAGCGGAGGGAAGAAGAAAGGGCCGGCACAATTG---AGGGTTTTCAATTTGGGGAATACATCGCCTGTGCCGGTTACTGATCTTGTTAGTATTTTGGAAAGGCTTTTGAAGGTTAAGGCTAAAAGGAAAATTATGAAGTTGCCACGCAATGGGGATGTTCCATATACGCACGCGAATATTAGTTATGCTCAAAAGGAATTTGGATATAAGCCTACCACGGATCTGCAGACAGGGTTGAAGAAATTCGTGCGGTGGTACCTCAGTTACTATGGA---------------------AACAAGAAAGCTGTTGCGAGA---------------------------------------------------------
gnl|Medtr1|AC127674_6.3 ATGTCTCAGCTGAAGCAAATGTCGCACGCTGATAACAGT---GCTCCGTCGACACCGGGAAAGTTCAAGATGGAG---AAA---GCTTCTTACTTC------AACCGTGTACGGTGG---------------CACGCT------------TCTCCGGCAAAGCTTTGTCTTTGGAGTTTTGTTTTCTCAGCTGCGATCTTGATCTTCTTTTTCCGTTCTCCGGCGAGTTCTCCTCTT---------CCGGCGGAC---------------CCTTCACGGCGATCATTGAGG---------------------AGTCCTTCCAACTGGGGTGGTCCCGTT---TGGGAGAAACGTGTCCGTTCCTCCGCTAGAGTCCGGTCA------------------CGGAATGGATTCTCCGTTCTTGTGACCGGAGCTGCTGGTTTCGTCGGAACACATGTCTCCGCGGCGCTTAAGCGTCGCGGAGATGGTGTTCTTGGGATTGATAATTTCAATGACTATTATGACCCTTCTTTGAAGCGTGCAAGACAAGCACTTTTGGAACGTACTGGTGTTTTCATTGTTGAAGGTGATATCAATGATGCTGCTTTGTTAAGGAAGCTTTTTGAGGTTGTTCCTTTTACTCATGTCATGCATTTGGCTGCTCAAGCTGGTGTGAGGTATGCTATGGAGAATCCTGGTTCTTATGTTCATAGTAACATTGCTGGTTTTGTTAATTTGCTTGAGGTTTGTAAAAGTGTTAATCCTCAACCTTCAATTGTTTGGGCTAGTTCTAGTTCTGTTTATGGATTGAATACTAAGGTTCCTTTTTCTGAAAGAGATAGAACTGATCAACCTGCTAGTTTGTATGCCGCTACTAAGAAAGCCGGTGAAGAAATCGCACATACTTATAATCATATCTATGGTCTTTCTTTAACTGGTTTGAGGTTTTTCACTGTTTATGGTCCTTGGGGTAGGCCTGATATGGCTTACTTCTTTTTCACTAGAGATATTTTGAAGGGGAAGACTATTCCTATTTTTGAGGCGGCGAATCATGGC------------ACCGTTGCGAGGGATTTTACTTATATTGATGATATTGTGAGGGGGTGTTTAGGTGCTTTGGATACTGCTGAGAAGAGTACTGGAAGTGGTGGGAAGAAGAGGGGGCCGGCACAGTTG---AGGGTTTTCAATTTGGGGAATACCTCGCCTGTTCCTGTTAGTGATCTTGTGGGTATTTTGGAGAGGCTGTTGAAGACTAAGGCGAAGAGGAATATTATGAAGTTGCCGAGGAATGGGGATGTGCAGTTTACTCATGCGAATATTAGTTATGCGCAGAGAGAGCTTGGTTATAAGCCGGTGACGGATCTGCAGGCTGGTTTGAAGAAATTTGTGAGGTGGTATCTGAATTACTATTCT---------------TCT---GGGAAGAAAGCTGTTGAGTGA---------------------------------------------------------
gnl|Carpa1|supercontig_18.107 ATGTCCCAGCTGAAGCAAATGTCTCATCTCGACCAC------ATTCCTTCAACTCCCGGCAAGTTCAAGATGGAC---AAA---TCCCCCTACTTA------AACCGATTGAGGTGG---------------CATTCT------------TCTCTCGCTAAACTCACATTCTGGTCGGTTATCTTCTTGGGTCTGATCTTGATCTTCTTCTTTCGATCTCCTTCCTCTAATCCCCTC---------CCTTCCGAT---------------CCCTCTCGCCGCTCTCTCCGC------AAC------------------TATTACTGGGGAGGATCCTCC---TGGGAAAAAAGGATCAGGTCCTCCGCCCGCATCCGCTCC------------------CGTAATGGTATATCTGTCCTCGTCACCGGAGCCGCCGGGTTCGTGGGTACTCATGTTTCATCCGCCCTTAAACGCCGAGGAGACGGTGTTCTTGGGATCGATAACTTTAATGATTACTACGACCAGTCACTGAAGCGAGCTCGCCAAGCGCTTTTGGAGCGCACTGGAGTCTTCATCGTTGAAGGAGATATCAATGACGCCGCCTTGTTGAGGAAGCTTTTTGAGGTTGTGCAATTTACCCATGTGATGCATTTGGCTGCTCAAGCTGGCGTGAGGTACGCCATGGAAAATCCTCTTTCTTATGTTCATAGTAACATTGCTGGTCTTGTCAATTTGCTTGAGGTTTGCAAAGATGTCAACCCACAACCTGCAATCGTCTGGGCATCTTCAAGCTCGGTTTACGGGCTTAATACCAAGGTACCTTTCTCTGAAAAGGACAGAACTGATCAGCCTGCTAGTTTATATGCTGCTACTAAAAAGGCCGGTGAGGAAATTGCACATACTTATAATCATATCTACGGGCTTTCCCTTACTGGGTTGAGGTTCTTCACTGTTTATGGTCCTTGGGGGAGGCCAGACATGGCGTATTTCTTCTTCACAAGGGATATTCTTGATGGGAAAGCAATACCAATATTTGAGGCAGCTAACCATGGG------------ACTGTGGCTAGGGACTTTACATACATTGATGATATTGTGAAGGGGTGTCTGGCTTCATTAGATACTGCAGAGAAGAGTACTGGGAGTGGGGGGAAGAAGAAAGGGCCAGCTCAATTA---AGGGTGTTCAATTTAGGTAATACTTCCCCTGTGCCGGTTAATGAGCTTGTGTCAATCTTGGAAAGGCTACTGAAAGTTAAGGCAAAGAGGAATATTATGAAGTTGCCTAGAAATGGAGATGTTCAGTTTACTCATGCTAATATTAGCTATGCTCAGAGGGAGCTTGGGTATAAACCCACCACGGATTTGCAGACCGGACTGAAGAAATTTGTCCGCTGGTACCTAAGTTTCTATTCC---------------AAT---GGCAATAAGGCTTCCGGG------------------------------------------------------------
gnl|Vitvi1|GSVIVP00026412001 ------------------ATGTCCCATCTTGACAAC------ATCCCTTCTACCCCAGGAAAGTTCAAGATGGAA---------------------------AAGAGGCTCAGGTGG---------------CACTCC------------TCTCTGGCCAAGCTCACATTTTGGTCCTTCGTTTTCTCGGGCTTGATTTTCATCTTTTTCTTCCGATCGCCGTCATCGTCATCTCTG---------CCTTCCGAT---------------TCCTCAATCCGGTCCTTCCGG------TCC------------------TACAGTTGGGGCGGTCCTGCC---TGGGAAAAGCGGGTCCGATCATCGGCCAAAGTGCGCGCT------------------CGCAATGGGATCTCTGTGCTCGTCACCGGCGCTGCCGGATTCGTTGGAACCCACGTCTCCGCCGCACTCAAGCGCCGCGGCGATGGCGTTGTCGGGCTTGATAACTTTAATGACTACTATGATCCGTCCTTGAAACGTGCCCGGCAAGCTCTTCTTGAGCGTACCGGTGTGTTCATTGTGGAGGGTGATATCAACGATTCAGAGCTTCTCAAGAAGCTATTTGACGTAGTTACATTTACCCATGTAATGCATTTGGCGGCTCAGGCTGGTGTTCGGTATGCAATGGAAAATCCAAGCTCCTATGTTCATAGTAATATTGCTGGTCTTGTTAATCTTCTTGAAGTCTGTAAATCCGCGAACCCACAGCCTGCAATTGTGTGGGCTTCTTCGAGTTCAGTGTATGGACTCAATACAAAAGTACCCTTCTCCGAGAGAGATCGGACGGATCAGCCTGCCAGTCTCTATGCCGCCACCAAGAAGGCTGGCGAGGAGATGGCCCATACTTACAATCATATATATGGTCTCTCGCTTACTGGGTTGCGGTTCTTTACCGTTTATGGACCTTGGGGGAGACCTGATATGGCATATTTCTTTTTCACGCGGGATATTTTGAAGGAGAAATCAATTCCTATCTTTGAGGCACCAAATCATGGC------------ACAGTTGCCCGGGATTTTACCTACATTGATGATATTGTGAAGGGGTGTGTGGCAGCATTGGACACAGCGGAGAAGAGCACT---------------------------GCCCAATTG---AGGGTTTTCAATTTGGGCAACACATCGCCAGTCCCAGTTACGGATCTTGTGAACATTTTGGAGAGGCTGTTGAAGGTGAAGGCAAAAAGGAAGATGATAAAGATGCCAAGGAATGGGGATGTGCAGTTCACCCATGCCAACATCAGCCTGGCTCAAAGGGAGCTCGGGTATAAGCCCACAACAGATCTGCAGACAGGTTTGAAGAAATTTGTTAAGTGGTACCTCAATTACTATTCG---------------GCT---GGGAAGAAGACTGCTCAT------------------------------------------------------------
gnl|Vitvi1|GSVIVP00026410001 ------------------ATGTCCCATCTTGACAAC------ATCCCTTCTACCCCAGGAAAATTCAAGATGGAG---------------------------AAGAGACTCAGGTGG---------------CATTCC------------TCTCTTGCCAAGCTAACGTTTTGGTCCTTCGTCTTCTTGGGCTTGATTTTCATCTTTTTCTTCCTATCCCCGTCATCATCATCTCTG---------CCGTCCGAC---------------CCCTCCCGCCGGTCCCTCCGG------ACC------------------TACAGTTGGGGCGGTCCTGCC---TGGGAAAAGCGGGTCCGATCATCGGCCAAAGTGCGTGCT------------------CGCAATGGGATCTCTGTGCTCGTCACCGGCGCTGCCGGATTCGTTGGAACCCACGTCTCCGCCGCACTCAAGCGCCGCGGCGATGGCGTTGTCGGGCTTGATAACTTCAATGACTACTATGATCCCTCCTTGAAACGTGCCCGGCAAGCTCTTCTTGAGCGTACCGGTGTGTTCATTGTGGAGGGTGATATAAACGATTCAGAGCTTCTCCGGAAGCTATTTGAGGTAGTTGCATTTACCCATGTAATGCATTTGGCCGCTCAGGCTGGTGTTCGGTATGCTATGGAAAATCCAAGTTCGTATGTTCATAGTAATATTGCTGGTCTTGTTAATCTTCTTGAAGTCTGTAAATCGGCGAATCCACAGCCTGCAATTGTGTGGGCTTCTTCGAGTTCAGTGTATGGACTCAATACAAAGGTACCCTTTTCCGAGAGAGATCGGACGGATCAGCCTGCCAGTCTCTATGCCGCCACCAAGAAGGCTGGCGAAGAGATTGCCCATACTTATAATCATATATATGGCCTTTCGCTTACTGGGTTGCGGTTCTTTACCGTTTATGGACCATGGGGAAGACCTGATATGGCGTATTTCTTTTTCACGAAGGATATTTTGAAAGGGAAATCGATTCGCATATTTGAGGCTCCAAATCATGGG------------ACGGTTGCCCGGGATTTTACCTACATTGATGATATCGTGAAGGGATGTGTGGCAGCATTAGATACTGCGGAGAAGAGCACT---------------------------GCCCAATTG---AGGGTTTTCAATTTGGGCAACACATCACCGGTTCCAGTCACGGATCTTGTGAGCATTTTGGAGAGACTCTTGAAGGTGAAGGCAAAAAGAACGATGATGAAGATGCCAAGGAATGGGGATGTGCAGTTTACCCATGCCAACATCAGCTTGGCTCAAAGGGAGCTCGGATACAAGCCCACAACAGATCTGCAAACAGGTTTGAAGAAATTTGTTAGGTGGTACATCAAATACTATTCA---------------GCA---GGGGAGAAGAGTGCTCAG------------------------------------------------------------
gnl|Vitvi1|GSVIVP00026411001 ------------------ATGTCCCATCTTGACAAT------ATCCCTTCCACCCCAGGTAAGTTCAAGATGGAG---------------------------AAGAGACTCAGGTGG---------------CACTCC------------TCTCTTGCCAAGCTCACATTTTGGTCCTTCGTCTTCTCGGGCTTGATTTTCATCGTTTTGTTCCTATCGCCGTCATCTTCATCTCTG---------CCGTCCGAT---------------CCTACCCGGCGGTCCCTACGG------ACC------------------CACAGTTGGGGCGGTCCTGCC---TGGGAAAAGCGGGTCCGATCATCGGCCAAAGTGCGCGCT------------------CGCAATGGGATCTCTGTGCTCGTCACCGGCGCTGCCGGATTCGTCGGAACCCACGTCTCCGCCGCACTCAAGCGCCGTGGCGATGGCGTTATTGGGCTGGATAACTTCAATGACTACTATGATCCCTCCTTGAAACGTGCCCGACAAGCTCTTCTTGAGCGTACAGGTGTATTCATTGTCGAGGGTGATATCAATGATTCAAAGCTTCTCAAGAAACTATTCGAGGTAGTTGCATTTACCCATGTAATGCATTTGGCCGCTCAGGCTGGTGTTCGGTACGCAATGGAAAATCCAAGTTCATATGTTCATAGTAATATTGCTGGCCTTGTTAATCTTCTTGAAGTCTGTAAATCTGCGAATCCACAGCCTGCAATTGTGTGGGCTTCTTCGAGTTCAGTGTATGGACTCAATACAAAGGTACCCTTTTCCGAGAGAGATCGGACTGATCAGCCTGCCAGCCTGTATGCCGCCACCAAGAAGGCTGGCGAAGAGATTGCCCATACTTATAATCATATATATGGCCTTTCGCTTACTGGGTTGAGGTTCTTTACCGTTTACGGACCTTGGGGGAGGCCTGATATGGCGTATTTCTTTTTCACGCGGGATATTTTGAAGGAGAAATCGATTCCCATCTTTGAGGCACCAAATCGTGGT------------ACGGTTGCCCGGGATTTTACCTACATTGATGATATCGTGAAGGGGTGTGTGGCAGCATTGGATACGGCGGAGAAGAGCACT---------------------------GCTCAATTG---AGGATTTTCAATTTGGGCAACACATCACCAGTTCCAGTTACGGATCTTGTGAGCATTTTGGAGAGGCTCCTGAAGGTGAAGGCAAAAAGGAAGATGATAAAGATGCCAAGGAATGGGGATGTGCAGTTTACCCATGCCAACATCAGCTTGGCTCAAAGGGAGCTCGGGTATAAGCCCACAACAGATCTACAGACAGGCTTGAAAAAATTTGTTAGGTGGTATCTCAAGTACTATTCA---------------GCT---GGGGAGAAGAGTGCTTGG------------------------------------------------------------
gnl|Arath7|AT1G02000 ------------------ATGTCGCATCTGGACGAC------ATTCCTTCTACGCCTGGGAAATTCAAGATGATGGATAAA---TCCCCCTTCTTC---CTGCACCGTACTCGTTGG---------------CAATCC------------TCCGTCGCCAAGCTTGCCTTTTGGTCCCTTGTCTTTTTCGGATTGCTCTTCATCTTCTTCTACCGATCTCCCATCTCC---AAT---------------CCCGAT---------------TCCTCTCGCCGCTCTCTTCGC------ACC------------------TACTCTTGGGGCGGTCCCGCC---TGGGAGAAACGCGTCCGATCCTCCGCTCGTGTCCGCACC------------------CGCAACGGCGTCTCCGTTCTCGTCACCGGGGCCGCCGGTTTCGTCGGGACTCACGTCTCTGCCGCTCTTAAACGACGCGGCGACGGCGTTCTAGGCCTCGACAACTTCAACGATTACTACGACACCTCTCTCAAGAGATCTCGACAAGCCCTCCTCGAGAGAAGCGGAGTGTTCATCGTTGAAGGAGACATCAACGATCTGTCTCTCCTCAAGAAGCTCTTCGAGGTCGTCCCTTTCACTCACGTCATGCATCTTGCCGCTCAAGCTGGTGTCAGATACGCCATGGAGAACCCCGGCTCCTACGTTCACAGCAACATCGCTGGTTTCGTTAACCTCCTCGAGGTCTGTAAATCCGCTAATCCTCAGCCGGCGATCGTGTGGGCATCGTCTAGCTCCGTCTACGGTTTAAACACCAAAGTCCCCTTCTCTGAGAAAGACAGAACAGATCAGCCTGCGAGTCTCTACGCTGCGACCAAGAAAGCTGGAGAAGAGATTGCCCACACTTACAACCACATCTACGGGCTCTCTCTCACCGGCTTGAGGTTTTTCACGGTGTACGGGCCGTGGGGAAGACCTGACATGGCTTACTTCTTCTTCACCAGAGACATCCTCAAAGGGAAAGCTATTTCGATCTTCGAAGGAGCCAATCACGGA------------ACAGTGGCTAGGGATTTCACATACATCGATGACATAGTGAAAGGATGTTTGGGGGCTCTGGACACGGCGGAGAAGAGCACAGGGAGTGGTGGCAAGAAGCGGGGAGCGGCTCAGCTA---AGGGTATTCAACCTGGGGAACACATCTCCGGTGCCGGTGACGGATCTTGTGAGTATATTGGAGAGATTGTTGAAAGTGAAAGCCAAGAGGAACATGATGAAGCTGCCGAGGAATGGTGATGTGCCCTTCACACATGCTAATATCAGTTCGGCACAGAGAGAGTTTGGGTACAAACCAAGCACGGATTTGCAGACTGGTCTAAAGAAGTTTGTGAGATGGTATCTTGGTTACTACAAG------------CAGGGG---GGAAAGAAAGTTGCTGCTGCTGCT------------------------------------------------------
gnl|Arath7|AT4G00110 ---------ATGAAGCAAATGTCGCATCTTGATGAT------ATTCCTTCGACGCCTGGCAAGTTCAAG------------------CCCTACTTC------CACCGTACGCGGTGG---------------CAATCC------------TCCGTCGCCAAGCTCGCCTTTTGGTCTCTCGTCTTCGTTGGTTTGATCTTCATCTTCTTCTACCGATCTCCCGTTTCCTCCAAT------------CCCGCCGAT---------------CCTTCTCGCCGTTCTCTTCGT------ACC------------------TACTCCTGGGGTGGACCCGCT---TGGGAGAAACGGGTCAGATCCTCCGCCCGTCTCCGTACC------------------CGCCGCGGTTTCTCTGTTCTCGTCACCGGAGCCGCCGGTTTCGTCGGTACCCATGTCTCCGCCGCTCTCAAACGCCGCGGAGATGGCGTTCTGGGGCTTGACAACTTCAACGATTACTACGATCCATCGCTCAAGAGAGCAAGGCAAGCCCTTTTGGAGAGAAGCGGAGTGTTTGTTGTTGAAGGAGACATCAATGACGCTGCTCTCTTGAAGAAGCTCTTTGAAGTTGTTCCCTTTACCCACGTTATGCATTTGGCTGCTCAAGCTGGTGTCAGGTACGCCATGGAAAATCCTAGCTCTTATGTTCACAGTAACATCGCTGGCTTCGTCAATCTCCTTGAGGTTTGCAAATCTGCCAATCCCCAACCCGCCATTGTCTGGGCTTCCTCTAGCTCTGTCTACGGGCTCAACACTAAGGTCCCCTTCTCCGAGAAAGACAGAACTGACCAACCAGCTAGTCTCTATGCTGCTACTAAGAAGGCTGGTGAAGAGATTGCTCACACTTACAATCACATCTATGGACTCTCTCTTACTGGCTTGAGGTTTTTCACCGTCTATGGTCCTTGGGGAAGGCCTGACATGGCCTATTTCTTCTTCACCAGAGACATTCTCAAAGGGAAAGCCATTTCAATCTTTGAGGGGGTCAACCATGGA------------ACCGTGGCTAGGGACTTCACTTACATTGATGACATTGTCAAGGGGTGTTTAGGGGCTTTGGACACGGCTGAGAAGAGCACTGGTAGTGGTGGTAAGAAGCGCGGTGCGGCTCAGTTA---CGGGTTTTCAATCTCGGCAACACTTCGCCCGTTCCAGTGACTGATCTTGTCACCATTCTTGAGAGACTTCTCAAAGTCAAGGCCAAGAGGAACATTATGAAGTTGCCGAGGAACGGGGATGTGCAGTTCACTCATGCTAATATCAGTTCTGCGCAGAGAGAGCTCGGCTACAAACCCACCACCGATCTTCAGACGGGTCTCAAGAAGTTTGCGAGATGGTATTTGGGTTACTACAAT---------------GGC---GGAAAGAAAGCTGCAAGC------------------------------------------------------------
gnl|Arath7|AT4G12250 ------------------ATGTCTCACCTTGATGAT------CTTCCTTCTACTCCCGGAAAGTACAAAACCGAT---AAAGTTCCACCGTACGGGATTCTCCACCACCACCGTTAC---------------CTCCGT---------------CTCTCAAAACTCACCCTTTGGGCTTCTCTCTTCCTCGCTCTCTTCCTCTTCTACCTCGTTTTATCTCCTCCT---------------------CCGTCA------------------CCATCTCGCCGGAATCTCAAC------GATTCTTCCTCCATTTCCGCCGCGAAATACGGCGGCTCTCAC---TGGGAGAAACAAGTCCGTAAATCCGCTCGTCCTAGGTCT------------------CACGGCGGTTTAACGGTATTAGTCACCGGAGCTTCCGGATTCGTCGGTACTCACGTCTCGATCGCGTTACGAAGACGCGGCGATGGTGTTCTAGGTCTCGACAATTTCAATCGATACTACGATCCAAAGCTTAAACGAGCAAGACAAGGCCTTTTAGAAAGATCAGGTGTTTTCGTAGTCGAAGGCGATATAAACGACGCCGTTTTACTCAGAAAGCTCTTTGATGTTGTCCTCTTCACACATGTTATGCATCTCGCTGCTCAAGCTGGTGTGCGTTACGCAATGCAAAACCCTGGCTCATATGTTAACAGTAACATTGCTGGGTTTGTGAATCTATTAGAAGTATCGAAATCAGCGAATCCGCAACCTGCTATAGTCTGGGCTTCCTCTAGCTCTGTTTATGGTCTGAATTCGAAAGTACCCTTTTCGGAGAAAGACCGTACCGATCAACCAGCGAGTTTGTACGCAGCTACGAAGAAAGCAGGTGAAGGAATTGCGCATACTTACAATCACATCTACGGATTATCGTTAACGGGTTTGCGGTTTTTCACTGTCTATGGACCTTGGGGTAGACCAGATATGGCGTATTTCTTCTTTACTAAAGATATTCTTAAAGGGAAGACGATTACTGTGTTTGAATCTCCTGATAAAGGT------------AGTGTTGCTAGGGACTTCACTTACATTGATGATATTGTAAAAGGTTGTTTAGGTGCGTTAGATACTGCTGAGAAGAGTACTGGTAGTGGTGGTAAGAAGAAAGGTCCTGCTATGTTT---AGGATTTATAATTTGGGGAATACTTCTCCTGTTCCTGTTACTAAGCTTGTGACTATATTAGAGAAGCTTTTGAAGATGAAAGCTAAGAAAAAGATCATGCCTCTACCGAGGAATGGGGATGTTGAGTTTACTCATGCCAATATCACGTTAGCGCAAGCAGAGCTCGGTTATAAACCTGCGGTTGATCTTGAGACGGGTTTGAAAAAGTTTGTGAAATGGTATATGGGTTTTTACACT---------------GGCTCGAAGAAGAAGAGTTCTTGG------------------------------------------------------------
gnl|Carpa1|supercontig_29.97 ------------------ATGTCACACCTTGATAGT------CTACCCTCTACGCCTGGCAAGTACAAAACGGAG---AAACCAGTATCTTTAATTAACCACCGCTTCTTCCGTCCG---------------CATTTA---------TCCTCTGTCTCTAAACTCACTATCTGGTCCTTTCTGTTCTTGGCTCTTCTCCTCATCTTCATCCTCTTATCCCCTCCT---------------------CCCTCTTCC---------------CCCTCTCGCCGCCATCTCACTAATGACTCCTCTTCTTCTTTCCCGGCCTCCTCGTGGGGCGGTTCTCAT---TGGGAAAAGCAGGTGCGGAAATCTGCCCGTCCCCGCTCT------------------CGCTCTGGCCTCACCGTCCTCGTCACTGGAGCCGCCGGCTTCGTGGGTACCCACGTCTCTATTGCTCTTAAGCGTCGAGGCGATGGGGTTCTAGGGCTCGATAATTTCAATCACTACTACGACCCAAATCTGAAGAGGGCTCGTCAGACCGTCCTTGAAAAGGCCGGCGTTTTTGTGGTGGAAGGGGATATTAACGATCAGGCTCTGCTACGGAAGCTTTTCGATGTAGTATTGTTCACACACGTAATGCACCTCGCTGCGCAGGCTGGCGTCCGTTACGCGATGCAGAATCCGGGTTCTTATGTTCACAGCAACATTGCCGGGTTTGTTAATTTGCTTGAAGTCTGCAAATCAGCGAATCCACAACCGGCAATCGTGTGGGCCTCTTCCAGTTCCGTTTACGGACTCAATTCTAAGGTGCCCTTTTCGGAGAAGGATCGAACTGACCAACCCGCTAGCCTGTATGCCGCTACGAAGAAGGCGGGCGAGGAGATTGCTCATACTTACAATCATATCTACGGATTATCTATCACTGGGTTGCGGTTTTTCACCGTTTATGGACCGTGGGGGCGGCCTGATATGGCGTATTTCTTCTTCACAAGAGATATTCTCAAGGGGAAAACGATCAACATTTTTGAGTCACCTGATAAGGGG------------AGTGTGGCTAGAGATTTTACCTACATTGATGATGTCGTGAATGGTTGTTTGGGTGCTTTGGACACGGCAAAGAAGAGTACAGGGAGTGGAGGGAAGAAGAGGGGACCCACTCAATTA---AGGATTTTCAATTTGGGGAATACATCACCGGTTCCCGTAAGTAGGCTTGTGAGCATATTGGAGAAGCTTTTGAAGGTGAAGGCTAAGAAGAAGGTATTGCCGTTGCCAAGAAATGGGGATGTGGAGTTTACGCATGCAAATATTAGTTTGGCGCAGAGAGAGCTTGGGCTA---------------------------------------------------------------------------------------------------------------------------------------------------------------------
