# Supplementary material for: Phylogenetic analysis of pectin-related gene families in Physcomitrella patens and nine other plant species yields evolutionary insights into cell walls
Source: BMC Plant Biol. 2014 Mar 26;14:79. doi: 10.1186/1471-2229-14-79 (PMC4108027; doi:10.1186/1471-2229-14-79)
Supplement: Additional file 32 — UDPrhamnosesynthasefamilyalignment.phy. Phylip gene alignment, .phy. Raw UDP-rhamnose synthase alignment. UDP-Rhamnose synthase family alignment file. [file 1471-2229-14-79-S32.zip › UDPrhamnosesynthasefamilyalignment.phy]

 32 2321
gnl|Chlre3|158152 ---------------------------------------------------------------------------------------------------------------------------------------------------------------------------------------------------------------------------------------------------------------------------------------------------------------------------------------------------------------------------------------------------------------------------------------------------------------------------------------------------------------------------------------------------------------------------------------------------------------------------------------------------------------------------------------------------ATGGCGGGAGACAAGACCAAC---------------------------------------------------------------------------------------------------------------------------------------------------------------------------------------------------------------------------------------------------------------------------------------------------------------------------------------------------------------------------------------------------------------------------------------------------------------------------------------------------------------------------GGCGCTGCTGAGCCGGTGTTTCTGCTTTTCGGCAAGTCGGGCTGGATCGGTGGCCTGCTGCAGGAGGAGCTGAAGAAGCAGGGAGCCAAGTTCCACCTCGCGGACGCGCGTATGGAGGACCGCTCTGCCGTTGTTGCGGACATTGAGAAGTACAAGCCCACCCACGTGCTGAACGCGGCCGGCCTGACTGGCCGCCCCAACGTCGACTGGTGCGAGACGCACAAGCTGGAGACCATCCGCGCCAACGTGATTGGCTGCCTGACCCTGGCGGACGTGTGCAACCAGCGCGGCATCCACATGACCTACTACGGCACCGGCTGCATTTTCCACTACGACGATGACTTCCCGGTCAACAGCGGCAAGGGCTTCAAGGAGTCCGACAAGCCCAACTTCACCGGCTCCTACTACAGCCACACTAAGGCCATCGTGGAGGACCTGATCAAGCAGTACGACAACGTGCTGACCCTGCGCGTGCGCATGCCCATCATCGCCGACCTCACCTACCCTCGCAACTTCATCACCAAGATCATTAAGTACGACAAGGTCATCAACATCCCCAACAGCATGACTGTGCTGCCGGAGCTTCTGCCCATGTCCCTGGAGATGGCCAAGCGCGGCCTGACTGGCATCATGAACTTCACCAACCCCGGCGCCGTCAGCCACAACGAGATCCTTGAGATGTACAAGGAGTACATTGACCCCGAGTTCACCTGGTCCAACTTCTCGGTGGAGGAGCAGGCCAAGGTCATCGTGGCGCCCCGCTCCAACAACCTGCTGGACACGGCGCGGATAGAGGGTGAGTTCCCGGAGCTGCTGCCCATCAAGGAGTCGCTCCGGAAATACGTGTTCGAGCCCAACGCCGCTAAGAAGGATGAGGTGTACAAGGCGGTCAAGGAGATGCGC---------------------------------------------------------------------------------------------------------------------------------------------------------------GGCCGG--------------------------------------------------
gnl|Chlre3|111778 ATGGCGACCAGCAACGGCAACGGGACCCCTGAGGTGGAGCCCTACGAGCCCAAGAACATCCTGATCACTGGTGGCGCGGGCTTTATCGCTTCCCACGTCGTGATTAGAATCACGAAGAACTACCCGCAATACAAGGTCGTTGTGCTGGATAAGCTCGACTACTGCGCCAGCCTCAAGAACTTGGGCAGCGTGGCCAACCTTCCCAACTTTCGGTTCATCAAGGGCGATATCCAGTCGATGGACCTCATCAGCTACATCCTGAAGACGGAGGAAATCGACACTGTAATGCACTTCGCTGCTCAGACGCACGTCGACAACTCGTTCGGCAACAGCCTTGCGTTCACCCTGAACAACACCTATGGCACGCACGTCCTGCTGGAGGCTGCGCGCATGCACGGCCGCATCCGCCGCTTCATCAATGTCAGCACGGATGAGGTGTATGGCGAGACCAGTCTGGGCAAGACCACAGGCCTGGTGGAGTCCAGCCACTTGGACCCCACCAACCCCTACTCGGCCGCCAAGGCGGGTGCCGAGCTCATTGCGCGCGCCTACATCACCTCCTACAAGCTGCCCGTCATCATCACCCGCGGCAACAACGTGTATGGACCCCACCAGTTCCCCGAGAAGCTCATCCCCAAGTTCACGCTGCTGGCCAACCGCGGCGCCGACCTGCCCATCCACGGCGACGGCACCAGCGTGCGCAGCTACCTGTACGTTGAGGACGTGGCGGAGGCCTTCGACTGCGTGCTGCACAAGGGCGTCACGGGCGAGACCTACAACATCGGCACGGAGCGCGAGCGCAGCGTCAAGGAGGTGGCCAAGGACATTGCCAAGTTCTTCAACCTG---CCGGAGAGCAAGGTGGTCAACGTGCGCGACCGCGCCTTCAACGACCGCCGCTACTACATCGGCTCCAACAAGCTGGGCGCGCTGGGCTGGACGGAGCGGACCAGCTGGGAGGACGGGCTCAAGAAGACC------------------------------------------------------------------------------------------------------------------------------------------------------------------------------------------------------------------------------------------------------------------------------------------------------------------------------------------------------------------------------------------------------------------------------------------ATCGATTGG--------------------------------------------------------------------------------------------------------------------------------------------------------------------------------------------------------------------------------------------------------------------------------------------------------------------------------------------------------------------------------------------------------------------------------------------------------------------------------------------------------------------------------------------------------------------------------------------------------------------------------------------------------------------------------------------------------------------------------------------------------------------------------------------------------------------------------------------------------------------------------------------------------------------------------------------
gnl|Carpa1|supercontig_23.32 ------------------------------------------------------------------------------------------------------------------------------------------------------------------------------------------------------------------------------------------------------------------------------------------------------------------------------------------------------------------------------------------------------------------------------------------------------------------------------------------------------------------------------------------------------------------------------------------------------------------------------------------------------------------------------ATGAGGGGAGAAAAATTGCCAATTCATGGAGATGGATCAAATGTAAGAAGCTATCTTTATTCAGAAGATGTAGCAGAGGCATTCGATGTAGTTCTTCATAAAGGGGCAATCGGTCATGTTTACAACATTGGCACTAAAAAAGAGAGGAGCGTGTTGGATGTGGCAGGGGATATTTGTAAACTGTTTAGATTGAATCCTCAAGAAGTTATAAAGTTTGTCCATGATAGGCCTTTTAATGACCATAGGTATTTTTTAGATGATCAGAAACTTAAAAAGCTTGGGTGGAAGGAGCAGACAGCTTGGGCTGATGGGTTAAAGATGACAATGGAGTGGTACACTAGGAATCCTTATTATTGGGGTGATGTCTCTGCTGCACTTAGACCACACCCATGTGTCTCAAGTCTTTCTCTTTGTGATGATGATTTCTTATACTACTGTAATGAGTTA------------------------------------------------------------------------------------AACAAT---GAATTGGTTAGTGGATTAGGAGTCAAATTCTTGATATATGGGAGAACTGGTTGGATTGGAGGGTTACTTGGGAAGCTATGCAAGGAAATGGGAATCATATTCGAGTATGGAAAAGGAAGATTGGAGGACAGGAAGTCACTCATAGAAGATATAAACCGGGTACAACCAAGTCATGTGTTCAATACTGCTGGTGTCACAGGCAGACCTAATGTTGATTGGTGTGAATCTCACAAGCCAGAAACCATTAAGAGCAATGTAGTGGGTACCTTAACCTTAGCTGATGTTTGCAAAGATCATAATCTATTAGTCATGAACTTTGCAACCGGCTGCATTTTCGAGTACGATCAAAGTCATCCTCAAGGTTCAGGTATAGGATTCAAGGAGGAAAACAAACCAAACTTCACAGGATCTTTCTATTCCAAGACAAAAGCCATGGTTGAAGAGCTGCTAAGAGAATATGATAATGTATGCACTTTAAGAGTAAGAATGCCAATCTCATCAGACCTTAATAACCCTAGAAACTTCATAACCAAGATCACTCGCTATAGCAAAGTGGTGAACATACCCAATAGCATGACAGTGCTAGATGAGCTACTACCAATCTCTATTGAGATGGCAAAGAGGAATTACAAAGGGATATGGAATTTCACAAATCCTGGAGCCATAAGCCACAATGAGATCTTAAAAATGTATAGAGATTATGTAGATCCTAAATTCAGCTGGACCAATTTTAATCTTGAAGAACAGGCTAAAGTGATTATAGCACCAAGGAGTAACAACGAGATGGATGCTACAAAGCTAAAGAAAGAGTTTCCTGATTTGTTATCAATCAAAGATTCAATCATCAAGTATGTCTTTGAGCCAAACAAAAACAAGATG--------------------------------------------------------------------------------------------------------------------------------------------------------------------------------------------------------------------------------------------------------
gnl|Selmo1|266803 ---ATGACGGCCGGCGCGGATCGGTGCAATGGCGACTCCCACTACACGCCGCGCAACATCCTCATCACCGGCGCCGCGGGCTTCATCGCTTCTCACGTCGCCAACAGGCTGGTCCGGAGCTACCCGGGCTACAAGATTGTGGTTCTGGACAAGCTTGACTACTGCTCCAACCTCAAGAACCTTTACCAGTCCAAGGAGAGCGCCAACTTCAAGTTCGTCAAGGGCGACATCGCGAGCGCGGATCTCGTGAACTACCTGCTGATCACAGAGGGGATCGACACCATCATGCACTTCGCGGCGCAGACCCACGTCGACAACTCGTTCGGCAACAGCCTCGAGTTCACTAAGAACAACATCTACGGCACTCACGTCCTGCTCGAAGCGTGCAAGGTTGCCGGCACCATCCGCCGCTTCATTCACGTGAGCACGGACGAGGTGTATGGCGAGACCGAGGCCGACGCCATTGTGGGAAACCACGAGGCGTCACAGCTGCTGCCCACGAATCCTTACTCGGCGACCAAGGCTGGAGCCGAGATGCTTGTCATGGCTTACGGCAGATCTTACGGCCTCCCCTTCATCACCACACGGGGGAACAACGTCTATGGCCCCAACCAGTTCCCGGAGAAGCTCATTCCAAAGTTCATCCTCCTGGCGATGCAAGGCCGGCCGCTTCCCATCCACGGCGACGGGAGCAACGTTCGCAGCTATCTCTATGCTGAGGACGTGGCCGAGGCCTTTGAGGTGGTGCTTCACAAGGGAGAGGTTGGTCACGTATACAACATTGGGACGAAGAAGGAGCGGCGGGTGCTGGACGTTGCCAAGGACATCTGCAAGCTCTTCAAGCTGGACCCGGAGGTGTGCATCCAGTTCGTGGACAACCGGCCCTTCAATGACCAGCGCTACTTCCTGGACGACAAGAAGCTCAAGGACCTCGGGTGGCGCGAGAGGACCACCTGGGACGAGGGGCTGCTCAAGACGATGCAGTGGTACACGAGTCACCCGAACTGGTGGGGTGACGTTTCTGGCGCGCTGGTCCCGCATCCCAGGATGCTCACCATGACCGGGGAG------AAGCTGTCCCACGAGGACGAGGAG---------TCTACCGGACCTGTGGTGGGGAACATC------------------GGGATGATTGTTCCA------------------CAAAAG---GTCTCGCCTCTCAAGCCGGCGATGAAGCTACTGATATACGGGCGGACAGGCTGGATTGGTGGACTCCTGGGAAAGATCTGCGAGAGAGAAGGGATCCCGTACGAGTATGGATCCGGCAGGCTCGAGAATCGGTTGCAGCTCGAGGCGGACATCTTGACAGTGAAGCCTACACACATTTTCAACGCAGCAGGTGTGACGGGTCGGCCTAATGTGGACTGGTGCGAGAGCCACAAGGTGGAGACTATCAGAGCCAACGTTGTCGGCACACTGACCCTGGCCGACGTGTGCAAGCAGCACGGATTGCTGCTCATGAACTTTGCGACGGGCTGCATTTTCGAGTACGATGACAGCCACCCCATCAACAGCGGCATCGGGTTCCTGGAGGATGACAAGCCCAACTTTACGGGCTCCTTCTACTCAAAGACTAAAGCAATGGTGGAGGAGCTCCTGAAATGCTACGACAACGTATGCACGCTGCGCGTGAGGATGCCCATCTCGTCCGACTTGAGCAACCCGCGCAACTTCATCACCAAGATCACGCGGTACGAGAAAGTGGTAGACATCCCCAACAGCATGACGGTGCTGGACGAGCTGCTGCCGCTGAGCATCGAGATGGCCCGGCGCAACTGCACGGGCATCTGGAACTTCACGAACCCGGGCACGGTGTCGCACAACGAGATCCTGGAGATGTACCGCGAGTACATCGACCAGGGATTCAAGTGGTCCAACTTCACGCTGGAGGAGCAGGCCAAGGTGATCGTGGCGCCGCGCAGCAACAACGAGCTCGACACCAAGAAGATGGAGAAGGAGTTCCCGCAGCTCATGCACATCAAGGACTCTCTCGTCAAGCTCGTCTTCGTCCCAAACAGCAGCAGCAACGGGGACAAGAAG--------------------------------------------------------------------------------------------------------------------------------------------------------------------------------------------------------------------------------------------
gnl|Sorbi1|Sb09g008220.1 ------------------------------ATGGCGAGGCCTTACAAGCCTAAGAATATCCTCATTACAGGAGCTGCTGGCTTTATCGCATCCCATGTCGCGATCCGTGTTACCAAGAAGTACCCCGATTACAAGATCGTTGTCCTTGACAAACTTGACTACTGCTCTAATCTGAAGAACCTGCTCCCTGTGAGCTCGTCACCAAACTTCAAGTTTGTCAAGGGAGATATTGCAAGCGCTGATCTTGTCAACTTCCTTCTTGTCACGGAGAAAATTGACACCATAATGCACTTCGCAGCCCAGACACATGTTGACAATTCATTTGGGAATTCTTTCGAATTTACCAAGAACAATATTTATGGTACACATGTTCTTCTTGAGGCCTGCAGGATTACTGGTCAGATCAAGAGGTTCATCCATGTCAGCACTGATGAGGTCTATGGGGAGACTGATGAGGATGCAGTTGTTGGGAACCATGAAGCATCACAGCTGCTTCCCACAAACCCATATGCAGCCACCAAAGCGGGAGCAGAGATGCTTGTCATGGCATATGGGAGATCCTATGGACTTCCGGTTATCACCTCTCGAGGAAACAATGTCTTTGGCCCCAATCAGTTTCCTGAGAAGCTTATCCCAAAGTTTATTCTTTTGGCAATGAGAGGGGAGCCACTCCCTATCCATGGTGATGGAGGCAATGTCCGTAGCTACATCTATTGTGAGGATGTTGCGGAGGCATTTGAGGTCATCCTACATCATGGAGAAGTTGGACATGTGTATAATATTGGAACAAAGAGAGAGAGGACAGTAATTGATGTAGCAAAAGATGTTTGTAAGCTTTTCAGTCTTGAAGCTGGCAAAGTCATCATGTTTGTCGAGAACAGACCTTTCAATGACCAGAGGTATTTCTTGGACGATGAGAAGCTCAAGAGCCTTGGATGGGCTGAGCGCACCCCATGGGAGGAAGGCTTAAAAAAGACAATGGAATGGTATGTAGCAAATTCTGATTATTGGGGTGATGTTTCTGGGGCCTTACTGCCTCATCCAAGGACATTGATGATGCCAGGG---------------TACGAGGGCTCTGAAGAG------------ATTAAAGGAATTCTCAGTCAGTTCAATAACATT---------CAAACAAAGGTCACT------TCAACA------TTGGAT---ACTGCTCTAGAAACGCATGCCTTCAAGTTCCTGGTATATGGCAGGACAGGATGGATCGGTGGACTTCTTGGAAAAATATGTGAGAAGAAAGGAATTCCATATGAGTATGGAAAAGGCCGCTTGCAAGAACGTTCTTCACTCAACCTGGATATCCAAACTATTAAGCCAACACATGTCTTCAATGCCGCTGGTGTTACTGGAAGGCCCAATGTTGACTGGTGTGAGTCACACAAACCAGACACCATTCGTACCAATGTTGTGGGCACCTTAAATCTAGCAGACGTATGTAGGGAGCATGGCTTATTGATGATGAACTACGCGACTGGGTGCATATTTGAGTATGATGCAGATCATCCTGAAGGGTCAGGTATTGGTTTCAAAGAGGAAGATACACCAAATTTTACAGGTTCATTCTACTCGAAGACGAAGGCAATGGTCGAGGAGCTATTGAGGGAGTATGAGAATGTCTGCACTCTGCGAGTTCGAATGCCAATATCCTCTGACCTCAACAACCCCCGAAACTTTGTGACAAAGATCAGCCGTTACAACAAGGTGGTGAACATCCCCAACAGCATGACGATGTTGGACGAGCTCCTGCCTATCTCAGTGGAGATGGCAAAGAGGAACCTGCGGGGCATCTATAACTTCACCAACCCTGGTGTTGTCAGCCACAACGAGATCCTAGAGATGTACAAGCAGTACATCGACCCTAGCTTCAAGTGGACAAACTTCACCCTTGAGGAGCAGGCCAAGGTTATTGTCGCGCCACGAAGCAATAATGAGATGGATGCAACCAAGCTGAAGAAAGAGTTCCCCGAACTGCTATCGATCAAAGACTCGTTGATCAAGTTTGTCTTTGAGCCCAATAGGAAGGTGCCTATAAAC--------------------------------------------------------------------------------------------------------------------------------------------------------------------------------------------------------------------------------------------------
gnl|Carpa1|supercontig_50.75 ------------------------------ATGGCTCTACCATACACACCCAAGAACATTCTCATCACAGGAGCTGCTGGGTTCATCGCCTCCCATGTCTGCAATCGTCTCATCCGAAACTACCCTGACTACAAGATTGTAGTTCTTGATAAGCTTGACTATTGTTCCAACTTGAAGAACCTCAATCCCTCACGCCTCTCTCCTAACTTCAAGTTCATCAAGGGAGACATTGCCAGTGCTGATCTTGTCAACTTCATCCTCCTCACCGAGTCCATTGACACCATTATGCACTTTGCTGCGCAGACCCATGTTGATAACTCGTTCGGCAACAGCTTTGAGTTTACCAAAAATAACATTTATGGAACTCATGTTCTTTTGGAAGCCTGCAAGACCACTGGCCAGATCAAGAGGTTCATCCATGTTAGTACAGATGAAGTTTATGGAGAGACAGAAGAGGATGCCGTGGTGGGAAACCATGAAGCTTCCCAGCTTCTTCCTACAAACCCATATTCTGCAACTAAAGCTGGCGCTGAAATGCTGGTTATGGCTTATGGCCGTTCCTATGGCTTACCCGTCATTACTACCAGAGGCAACAATGTTTATGGGCCCAATCAATTTCCTGAAAAGCTGATTCCAAAGTTCATTTTGTTGGCTATGAAAGGAAAATCTCTTCCTATCCATGGGGACGGATCAAATGTGAGGAGTTACCTCTACTGTGAGGATGTAGCCGAGGCGTTTGAAGTAATTCTTCATAGAGGTGAAGTAGGCCATGTCTACAATATTGGAACCAAGAGAGAAAGAAGGGTTCTTGATGTTGCCATAGAAATCTGCAAACTCTTCTCTTTAAACCCGGATATGTATATTAAATTTGTGGAGAATAGGCCTTTCAATGACCAGAGATATTTCTTAGATGATCAGAAGCTTAAAAATTTGGGTTGGTTTGAGAGGACTTCGTGGGAGGAAGGTGTTAGAAAAACCATGGAATGGTATGTGAGAAATCCTGACTGGTGGGGAGATGTCTCAGGAGCACTTTTGCCTCATCCAAGGATGTTGATGGTACCTGGAATT------GATAGGCATTTTAATGGTCCTGACATGAGCAATTCTGATTCAACCTTAACAACAGACAACTCTAGCCAA---------AGCCGAATGGTTGTTTTA---AGCCCCAAG---AACAAT---CCCTCTGAGAAAAAATCATCTCTAAAGTTTTTGATTTATGGCAGAACAGGTTGGATTGGTGGACTTCTTGGCAAGATTTGTGAGAAACGAGGTATACCCTATGACTATGGAAGAGGGCGTTTGGAGTATCGATCCCAGGTGTTGGCAGATATTCAATGTGTTAAGCCAACACATGTTTTCAATGCAGCTGGAGTGACTGGTAGACCCAATGTAGACTGGTGTGAATCTCATAGACCAGAAACAATTCGAACCAATGTTGTTGGCGCATTAACCTTGGCAGATGTTTGCAGAGAGCGTGGTCTCCTTCTGATGAATTATGCCACTGGTTGTATTTTTGAGTATGATGACACCCATCCGATGGAGTCGGGAATTGGATTTACAGAGGCAGACAAAGCCAACTTCACTGGTTCTTTCTATTCCAAAACCAAAGCCATGGTAGAAGAGCTCCTAAGAGAATATGATAATGTCTGTACCCTCAGAGTCCGGATGCCCATATCATCTGATCTCACCAACCCACGTAACTTTATCACGAAGATCACTCGATATAACAAAGTGGTTAATATTCCAAACAGCATGACAGTGTTGGATGAGCTTCTTCCCATTTCAGTTGAAATGGCAAAGAGAAATTTAAAGGGTATATGGAACTTCACAAACCCAGGTGTTGTGAGTCACAATGAGATTCTTGAGATGTACAAGAATTATGTTGATCCCAGCTTCAAGTGGATCAATTTCAACCTGCAAGAACAGGCCAGAGTTATCGTTGCACCTCGAAGCAACAACGAACTCAACTCATCCAAGCTGAAGAAGGAATTCCCTCAACTTTCGCCAATCAAGGAGTCACTTATTAAGTACGTCTTTGAACCCAACAACAAAGAATTTGCTGGTAAACCAGCGAAA--------------------------------------------------------------------------------------------------------------------------------------------------------------------------------------------------------------------------------------
gnl|Orysa5|Os03g17000 ---------------------ATGCAGGCGAAGATGGCGGCTTACGAGCCCAAGAACATTCTTATAACCGGCGCTGCTGGTTTCATCGCATCACATGTGGCGAACCGCCTAGTCAGGAACTATCCGCACTACAAGATTGTTGTCCTCGACAAGCTCGATTACTGTTCCAGCCTGAGCAATCTCAACCCTTCACGTCCATCGCCGAATTTCAAGTTTGTCAAGGGTGACATTGCAAGTGCTGATCTGGTGAACTACCTTCTCACAACTGAGTCAATTGACACTATCATGCACTTTGCTGCTCAGACTCATGTGGATAATTCATTTGGCAATTCCTTTGAGTTTACAAAGAACAATATTTATGGTACCCATGTCCTTCTTGAGGCCTGCAAGGTTACTGGTCAGATTAGAAGATTTATTCATGTGAGTACTGACGAGGTGTACGGAGAAACTGATGAGGATGCTGTGGTTGGCAACCATGAGGCCTCACAGCTGCTTCCAACAAACCCATATTCAGCTACAAAAGCTGGGGCTGAGATGCTTGTGATGGCTTATGGAAGATCTTATGGCCTTCCTGTGATTACAACTCGGGGCAACAATGTATATGGGCCAAATCAGTTCCCTGAGAAGCTCATTCCCAAATTTATTCTTTTGGCAATGAGAGGCTTGCCCCTTCCCATTCACGGTGATGGCTCAAATGTCAGAAGCTATCTGTATTGTGAGGATGTTGCTGAAGCTTTTGAGGTGGTTCTTCACAAAGGAGAGGTTGGGCATGTGTACAATATTGGTACTGTGAAGGAAAGGAGGGTGATTGATGTGGCCAAGGACATATGCAAGCTCTTTGGCTTGGACACCGAGAAGGTCATCAGATTTGTTGAGAACAGGCCTTTCAACGACCAGAGATACTTCTTGGATGATCAGAAGCTGAAGAAATTGGGATGGGCAGAGCGCACACTATGGGAAGAGGGGTTGAAGAAAACAATTGAATGGTACACTAACAATCCTGATTACTGGGGAGATGTCGCAGGTGCCTTGCTCCCTCATCCAAGGATGTTGATGACACCTGGAGTT------GAAAGGCATAACTGGACTGATGAG------------ATCAAATCTCTTTCCACTTCACCAGATGAAGCTAAGGAATCTAGCACTGCGGTTCCTGCAGCCACTGCCAAAAGCACCAGC---AGTGCCCCTCAAAAGGCCTCATACAAGTTCTTGATATATGGTAGGACTGGATGGATTGGTGGTCTACTTGGTAAGATATGTGAGAAGCAAGGGATTCCATATGAGTATGGGAAAGGACGCCTGGAAGAGCGCTCTCAGCTCTTGCAGGACATTAGAAATGTGAAGCCAACTCATGTTTTCAATGCTGCTGGTGTCACTGGGAGGCCAAATGTTGACTGGTGCGAGACCCATAAACAGGATACTATCCGCACCAATGTTGTTGGCACCTTGAACCTTGCTGATGTTTGTCGTGAGCAGGGCTTGCTCATGATTAATTATGCTACAGGTTGCATATTTGAGTATGATGCTAAGCACCCCGAAGGATCAGGAATTGGTTTTAAAGAGGAAGATAAGCCCAACTTTACTGGTTCATATTATTCCAAAACTAAAGCTATGGTTGAAGAGCTGTTGCAAGAATATGACAACGTCTGTACGCTTCGAGTCAGGATGCCCATATCATCAGATTTGAGCAACCCCCGTAACTTCATCACAAAGATAGCTCGTTATGACAAGGTGGTAAACATCCCCAACAGTATGACAATTTTGGATGAGCTTTTGCCCATCTCCATTGAGATGGCGAAGCGGGACTGCAGGGGCATATGGAACTTCACCAATCCTGGGGTTGTCAGCCACAACGAGATCCTGGAGATGTACAAGAAATACCTCAACCCCGACTTCAAGTGGACCAACTTCACTCTTGAGGAACAGGCCAAGGTTATAGTTGCACCAAGAAGTAACAACGAAATGGATGCATCGAAGTTGAAGTCCGAGTTCCCCGAGCTACTGTCCATCAAGGATTCTTTGGTTAAGTATGTTTTTGAGCCAAACAGGAAGGTTCCTGCTAAC--------------------------------------------------------------------------------------------------------------------------------------------------------------------------------------------------------------------------------------------------
gnl|Sorbi1|Sb01g039220.1 ---------------------------------ATGGCGACTTACGAGCCCAAGAACATTCTTATCACCGGTGCTGCTGGTTTTATTGCATCGCATGTCGCCAACCGCCTGGTTAGGAACTATCCGCACTACAAGATTGTTGTCCTCGACAAGCTTGACTACTGCTCCAGCCTAAAGAACCTCAACCCCTCGCGGGCCTCACAAAATTTGAAGTTTGTCAAGGGTGACATTGCAAGTGCTGATCTGGTGAACCACCTTCTGGTCACAGAGTCGATTGACACCATCATGCACTTTGCTGCTCAGACTCATGTAGATAATTCATTTGGCAATTCATTTGAGTTCACGAAAAACAATATATATGGTACACACGTCCTTCTTGAGGCTTGCAAGGTTACTGGTCAGATCAGGAGGTTTATTCATGTCAGTACTGACGAGGTCTATGGAGAAACTGATGAAGATGCTGTGGTTGGTAATCATGAGGCCTCACAGTTGCTTCCAACAAATCCGTATTCAGCTACAAAAGCTGGAGCTGAAATGCTTGTGATGGCATACGGAAGGTCTTATGGTCTTCCTGTGATTACCACTCGGGGCAACAATGTGTATGGGCCAAATCAGTTCCCTGAGAAACTCATCCCCAAATTCATTCTTTTGGCCATGAGAGGTCTGCCTCTTCCAATTCATGGAGATGGTTCCAATGTCAGGAGCTACCTGTACTGTGAGGATGTGGCTGAAGCTTTTGAGGTGGTTCTTCACAAAGGGGAGGTTGGACATGTGTATAATATTGGTACTGTGAAGGAGAGGAGGGTGATTGATGTGGCCAAAGACATTTGCAGGCTCTTTGACTTGGATACTGAGAAAGTAATCAGGTTTGTTGAGAACAGACCCTTCAATGACCAGAGGTACTTCCTGGATGATCAGAAGCTGAAGAGACTGGGATGGGCAGAGCGCACACCATGGGAAGAGGGCTTGAAGAAGACAATTGAGTGGTACACCACCAATCCTGATTACTGGGGAGACGTTACTGGTGCTTTGCTCCCTCACCCAAGGATGTTGATGACTCCTGGAGTT------GAAAGGCATAACTGGACTGAGGAG------------ATCAAATCTCTTACTTCTTCACCAGCTGAAGCT---------AGCACAACAGCTCCTGCAACCAGTACCAAAAGAGCCACT---GATGCTCCTCAAAAGCCTTTGTTCAAGTTCTTAATCTATGGCAGGACTGGATGGATTGGTGGCCTCCTTGGGAAGATTTGTGAAAAGCAAGGGATTCCATATGAGTATGGGAAAGGACGCTTGGAGGAGCGCTCTCAGCTGTTGGAGGACATTAGAAATGTGAAGCCAACTCATGTCTTCAATGCTGCCGGAGTCACTGGGAGACCAAATGTTGACTGGTGCGAGACCCATAAACAGGACACTATCCGCACCAATGTCGTAGGAACATTGAATCTTGCTGACATCTGTCGTGAGCAGGGTTTGCTCATGGTTAATTATGCTACAGGCTGTATATTTGAGTATGATGCTAAGCACCCTGAAGGGTCTGGTATTGGCTTTAAAGAGGAAGACACACCCAACTTTACGGGTTCCTTTTATTCTAAAACGAAAGCAATGGTGGAAGAGCTGTTGAAGGAGTATGATAATGTCTGTACTCTTAGGGTCAGGATGCCTATATCATCAGATCTAAGCAACCCTCGTAACTTCATCACAAAGATAGCTCGTTATGACAAGGTGGTGAACATTCCCAACAGCATGACAATTTTGGATGAGCTTCTGCCTATCTCCATTGAGATGGCAAAACGGGACTGCAGGGGCATATGGAACTTCACCAATCCTGGCGTTGTCAGCCACAATGAGATTCTAGAGATGTACAAGAAATACATCAATCCTGATTTCAAGTGGACCAACTTCACACTCGAAGAGCAGGCCAAGGTCATAGTCGCACGTAGAAGCAACAACGAGATGGACGCGTCAAAACTGAAGGCTGAGTTCCCTCAGCTGCTGTCCATCAAGGATTCTTTGATCAAGTATGTCTTTGAGCCTAACAGGAAGGTTCCGGCTATT--------------------------------------------------------------------------------------------------------------------------------------------------------------------------------------------------------------------------------------------------
gnl|Sorbi1|Sb01g039340.1 ---------------------------------ATGGCGACTTACGAGCCCAAGAACATTCTCATCACCGGTGCTGCTGGTTTTATTGCATCGCATGTCGCCAACCGCCTGGTTAGGAACTACCCGCACTACAAGATTGTTGTCCTCGACAAGCTTGACTACTGCTCCAGCCTAAAGAACCTCAACCCCTCGCGGGCTTCACCAAATTTGAAGTTTGTCAAGGGTGACATTGCAAGTGCTGATCTGGTGAACTACCTTCTGGTCACAGAATCGATTGACACCATCATGCACTTTGCTGCTCAGACTCATGTGGATAATTCATTTGGCAATTCATTTGAGTTCACAAAAAACAATATATATGGTACACACGTCCTTCTTGAGGCTTGCAAGGTTACTGGACAGATCAGGAGGTTTATTCATGTCAGTACTGATGAGGTCTATGGAGAAACTGATGAAGATGCTGTGGTTGGTAACCATGAGGCCTCACAGTTGCTTCCAACAAATCCATATTCAGCTACAAAAGCTGGGGCTGAAATGCTTGTGATGGCATATGGCAGGTCGTACGGTCTTCCTGTGATTACCACTCGTGGCAACAATGTGTATGGACCAAATCAGTTCCCTGAGAAACTCATCCCCAAATTCATTCTTTTGGCCATGAGAGGTCTGCCTCTTCCAATTCATGGAGACGGTTCCAATGTCAGGAGCTACCTGTACTGTGAGGATGTGGCTGAAGCTTTTGAGGTTGTTCTTCACAAAGGGGAGGTTGGACATGTGTATAATATTGGTACAGTGAAGGAGAGGAGGGTGATTGATGTGGCCAAAGACATTTGCAGGCTCTTTGGCTTGGATACTGAGAAAGTAATAAGGTTTGTTGAGAACAGACCCTTCAATGACCAGAGGTACTTCCTGGATGATCAGAAGCTGAAGAGACTGGGATGGGCAGAGCGCACACCATGGGAAGAGGGCTTGAAGAAGACAATTGAGTGGTACACCACCAATCCTGATTACTGGGGAGATGTTACTGGTGCTTTGCTCCCTCACCCAAGGATGTTGATGACTCCTGGAGTT------GAAAGGCATAACTGGACTGAGGAA------------ATCAAATCTCTTACTTCTTCACCAGCTGAAGCT---------AGCACAACAGCTCCTGCAACCAGTACCAAAAGAACCACT---GATGCCCCTCAAAAGCCTTTGTACAAGTTCTTAATTTATGGCAGGACTGGATGGATTGGTGGCCTCCTTGGGAAGATTTGTGAAAAGCAAGGGATTCTATATGAGTATGGGAAAGGACGCTTGGAGGAGCGCTCTCAGCTGTTGGAGGACATTAGAAATGTGAAGCCAACTCATGTCTTCAATGCTGCCGGAGTCACTGGGAGACCAAATGTTGACTGGTGCGAGACCCATAAACAGGACACTGTCCGCACCAATGTTGTAGGCACATTGAATCTTGCTGACGTCTGTCGTGAGCAGGGTTTGCTCATGGTTAATTATGCTACAGGCTGTATATTTGAGTATGATGCTAAGCACCCTGAAGGGTCTGGTATTGGCTTTAAAGAGGAAGACACACCCAACTTTACGGGTTCCTTTTATTCTAAAACGAAAGCAATGGTGGAAGAGCTGTTGAAGGAGTATGATAATGTCTGTACTCTTAGGGTCAGGATGCCTATATCATCAGATCTAAGCAACCCTCGTAACTTCATCACAAAGATAGCTCGCTATGACAAGGTGGTGAACATTCCCAACAGCATGACAATTTTGGATGAGCTTCTGCCTATCTCCATTGAGATGGCGAAACAGGACTGCAGGGGGATATGGAACTTCACCAACCCTGGCGTTGTCAGCCACAATGAGATTCTAGAGATGTACAAGAAATACATCAATCCTGATTTCAAGTGGACCAACTTCACACTCGAAGAGCAGGCCAAGGTCATAGTCGCACCTAGAAGCAACAACGAGATGGACGCGTCCAAACTAAAGGCTGAGTTCCCTCAGCTGCTGTCCATCAAGGATTCTTTGATCAAGTATGTCTTTGAGCCTAACAGGAAGGTTCCGTCTATT--------------------------------------------------------------------------------------------------------------------------------------------------------------------------------------------------------------------------------------------------
gnl|Arath7|AT1G53500 ---------------------------ATGGATGATACTACGTATAAGCCAAAGAACATTCTCATTACTGGAGCTGCTGGATTTATTGCTTCTCATGTTGCCAACAGATTAATCCGTAACTATCCTGATTACAAGATCGTTGTTCTTGACAAGCTTGATTACTGTTCAGATCTGAAGAATCTTGATCCTTCTTTTTCTTCACCAAATTTCAAGTTTGTCAAAGGAGATATCGCGAGTGATGATCTCGTTAACTACCTTCTCATCACTGAAAACATTGATACGATAATGCATTTTGCTGCTCAAACTCATGTTGATAACTCTTTTGGTAATAGCTTTGAGTTTACCAAGAACAATATTTATGGTACTCATGTTCTTTTGGAAGCCTGTAAAGTTACAGGACAGATCAGGAGGTTTATCCATGTGAGTACCGATGAAGTCTATGGAGAAACCGATGAGGATGCTGCTGTAGGAAACCATGAAGCTTCTCAGCTGTTACCGACGAATCCTTACTCTGCAACTAAGGCTGGTGCTGAGATGCTTGTGATGGCTTATGGTAGATCATATGGATTGCCTGTTATTACGACTCGCGGGAACAATGTTTATGGGCCTAACCAGTTTCCTGAAAAAATGATTCCTAAGTTCATCTTGTTGGCTATGAGTGGGAAGCCGCTTCCCATCCATGGAGATGGATCTAATGTCCGGAGTTACTTGTACTGCGAAGACGTTGCTGAGGCTTTTGAGGTTGTTCTTCACAAAGGAGAAATCGGTCATGTCTACAATGTCGGCACAAAAAGAGAAAGGAGAGTGATCGATGTGGCTAGAGACATCTGCAAACTTTTCGGGAAAGACCCTGAGTCAAGCATTCAGTTTGTGGAGAACCGGCCCTTTAATGATCAAAGGTACTTCCTTGATGATCAGAAGCTGAAGAAATTGGGGTGGCAAGAGCGAACAAATTGGGAAGATGGATTGAAGAAGACAATGGACTGGTACACTCAGAATCCTGAGTGGTGGGGTGATGTTTCTGGAGCTTTGCTTCCTCATCCGAGAATGCTTATGATGCCCGGTGGA------AGACTTTCTGATGGATCTAGTGAG------------AAGAAAGACGTTTCAAGCAACACGGTCCAGACA---------TTTACGGTTGTAACA------CCT---AAG---AATGGT---GATTCTGGTGACAAAGCTTCGTTGAAGTTTTTGATCTATGGTAAGACTGGTTGGCTTGGTGGTCTTCTAGGGAAACTATGTGAGAAGCAAGGGATTACATATGAGTATGGGAAAGGACGTCTGGAGGATAGAGCTTCTCTTGTGGCGGATATTCGTAGCATCAAACCTACTCATGTGTTTAATGCTGCTGGTTTAACTGGCAGACCCAACGTTGACTGGTGTGAATCTCACAAACCAGAGACCATTCGTGTAAATGTCGCAGGTACTTTGACTCTAGCTGATGTTTGCAGAGAGAATGATCTCTTGATGATGAACTTCGCCACCGGTTGCATCTTTGAGTATGACGCTACACATCCTGAGGGTTCGGGTATAGGTTTCAAGGAAGAAGACAAGCCAAATTTCTTTGGTTCTTTCTACTCGAAAACCAAAGCCATGGTTGAGGAGCTCTTGAGAGAATTTGACAATGTATGTACCTTGAGAGTCCGGATGCCAATCTCCTCAGACCTAAACAACCCGAGAAACTTCATCACGAAGATCTCGCGCTACAACAAAGTGGTGGACATCCCGAACAGCATGACCGTACTAGACGAGCTTCTCCCAATCTCTATCGAGATGGCGAAGAGAAACCTAAGAGGCATATGGAATTTCACCAACCCAGGGGTGGTGAGCCACAACGAGATATTGGAGATGTACAAGAATTACATCGAGCCAGGTTTTAAATGGTCCAACTTCACAGTGGAAGAACAAGCAAAGGTCATTGTTGCTGCTCGAAGCAACAACGAAATGGATGGATCTAAACTAAGCAAGGAGTTCCCAGAGATGCTCTCCATCAAAGAGTCACTGCTCAAATACGTCTTTGAACCAAACAAGAGAACC-----------------------------------------------------------------------------------------------------------------------------------------------------------------------------------------------------------------------------------------------------------
gnl|Arath7|AT3G14790 ---------------------------------ATGGCTACATATAAGCCTAAGAACATCCTCATCACTGGGGCTGCTGGATTCATAGCCTCTCATGTTGCTAACAGACTAGTTCGCAGCTACCCTGACTACAAAATTGTTGTGCTTGACAAGCTTGATTACTGTTCTAATCTGAAGAACCTTAATCCTTCTAAATCCTCTCCCAACTTCAAGTTTGTGAAAGGAGATATCGCCAGTGCTGATCTCGTCAACTACCTTCTCATCACTGAAGAAATCGACACCATTATGCACTTTGCTGCTCAAACCCATGTTGACAATTCTTTCGGTAATAGCTTTGAGTTTACCAAGAACAATATTTATGGTACCCATGTCCTTTTGGAAGCTTGTAAAGTCACTGGCCAGATCAGGAGGTTCATCCATGTGAGTACTGATGAGGTCTATGGAGAGACTGATGAGGATGCTTCAGTGGGTAATCACGAGGCTTCTCAGTTGCTCCCAACTAATCCATACTCCGCCACTAAAGCTGGAGCTGAGATGCTTGTCATGGCATATGGTAGATCATATGGGTTGCCGGTTATAACAACTCGCGGGAACAATGTTTATGGTCCTAACCAGTTTCCTGAAAAGTTGATTCCTAAGTTCATCCTCTTGGCCATGAATGGGAAGCCTCTCCCAATCCACGGAGATGGATCTAATGTGAGAAGTTATCTCTACTGCGAAGATGTTGCTGAGGCATTTGAGGTTGTTCTTCACAAAGGGGAAGTTAACCATGTCTACAATATAGGGACAACGAGAGAAAGGAGAGTGATTGATGTGGCTAATGACATCAGTAAACTCTTTGGGATAGACCCTGACTCCACCATTCAGTATGTGGAAAACCGGCCATTCAATGACCAGAGGTACTTCCTCGATGACCAGAAGCTGAAGAAATTAGGATGGTGTGAGCGAACCAATTGGGAAGAAGGACTGAGGAAGACAATGGAATGGTATACTGAGAACCCTGAGTGGTGGGGCGATGTTTCTGGAGCTCTGCTTCCTCATCCACGGATGTTGATGATGCCCGGTGAC------CGACACTCTGATGGCTCTGACGAG------------CACAAGAATGCAGATGGTAAT------CAGACA---------TTCACGGTGGTTACT------CCCACCAAG---GCTGGT---TGTTCCGGAGACAAAAGATCCTTGAAGTTCCTCATCTATGGGAAGACTGGGTGGCTCGGTGGTCTTCTGGGAAAACTATGTGAGAAACAAGGGATTCCTTACGAGTATGGAAAAGGAAGACTAGAGGATAGAGCTTCTCTCATCGCAGATATTCGCAGCATCAAACCAAGTCATGTCTTCAACGCCGCTGGTTTAACTGGGAGACCCAATGTTGACTGGTGTGAATCTCACAAAACTGAAACCATCCGAGTCAACGTTGCTGGAACTTTGACTCTTGCAGATGTTTGCAGAGAGAATGATCTGTTGATGATGAACTTTGCCACTGGTTGTATATTCGAGTATGACGCTGCACATCCAGAAGGTTCAGGGATTGGTTTTAAGGAAGAAGATAAACCGAATTTCACTGGTTCTTTCTACTCAAAAACAAAGGCAATGGTGGAAGAGCTTCTAAGAGAATTTGACAACGTATGCACCTTGAGAGTGCGGATGCCAATCTCATCTGACTTAAATAACCCGCGAAACTTCATCACGAAGATCTCGCGTTACAACAAAGTGGTGAACATTCCAAACAGCATGACCATACTAGATGAACTCTTACCAATCTCGATCGAGATGGCGAAGAGGAACCTAAGGGGAATATGGAACTTCACCAATCCAGGAGTGGTGAGCCACAACGAGATATTAGAGATGTACAAGAGTTACATCGAGCCTGATTTCAAATGGTCCAACTTCAATTTGGAAGAACAGGCTAAGGTCATTGTTGCTCCACGGAGCAACAACGAGATGGATGGTGCCAAGCTCAGCAAGGAGTTTCCAGAGATGCTTTCCATCAAAGATTCGTTGATCAAATACGTCTTCGAACCTAACAAGAGAACG-----------------------------------------------------------------------------------------------------------------------------------------------------------------------------------------------------------------------------------------------------------
gnl|Arath7|AT1G78570 ---------------------------------ATGGCTTCGTACACTCCCAAGAACATTCTCATCACCGGAGCTGCTGGTTTCATTGCGTCTCATGTCGCCAACAGACTCATACGAAGCTATCCTGATTACAAAATCGTTGTGCTTGACAAGCTTGATTACTGTTCAAATCTCAAGAATCTCAATCCTTCTAAGCACTCTCCGAACTTCAAGTTTGTCAAAGGTGATATCGCTAGTGCTGACTTGGTGAATCATCTTCTCATCACTGAAGGTATTGACACCATCATGCATTTCGCTGCTCAGACTCACGTCGACAATTCCTTCGGTAACAGTTTCGAGTTTACTAAGAATAATATCTATGGAACTCATGTCCTTCTTGAGGCTTGTAAAGTTACTGGTCAGATTAGGAGGTTTATTCATGTTAGTACTGATGAAGTTTATGGTGAAACTGATGAGGATGCTCTTGTTGGTAACCATGAGGCTTCTCAGCTGCTTCCGACGAATCCTTACTCTGCCACGAAAGCTGGTGCTGAGATGCTTGTTATGGCTTATGGTAGATCTTATGGTTTGCCTGTTATTACCACTCGTGGGAATAACGTCTATGGACCGAATCAGTTTCCTGAGAAGTTGATTCCTAAGTTCATTTTGCTGGCAATGAGAGGGCAGGTTCTTCCCATTCATGGAGATGGATCAAATGTCAGGAGCTACCTCTACTGTGAAGACGTTGCTGAGGCTTTTGAAGTTGTTCTTCACAAGGGAGAAGTTGGCCATGTTTACAATATTGGGACGAAGAAGGAGAGGAGAGTGAATGATGTTGCCAAAGACATCTGCAAACTCTTCAACATGGACCCTGAGGCGAACATCAAGTTTGTCGACAACAGACCTTTTAACGATCAGAGGTACTTCCTTGACGATCAGAAGCTCAAAAAGTTGGGATGGTCAGAGAGAACCACGTGGGAAGAAGGGTTGAAGAAAACTATGGATTGGTACACACAGAACCCGGAGTGGTGGGGTGATGTTTCTGGAGCATTGCTTCCTCATCCAAGGATGCTGATGATGCCTGGTGGG------CGACACTTTGATGGCTCCGAGGAC---AATTCGCTGGCAGCTACTTTATCTGAAAAACCAAGTCAAACC---------CATATGGTTGTTCCA------AGCCAAAGG---AGCAAC---GGCACACCTCAAAAGCCTTCGCTGAAGTTCCTGATATATGGAAAGACCGGATGGATCGGTGGTCTGCTTGGAAAGATATGTGATAAGCAAGGAATTGCTTACGAGTATGGGAAAGGTCGGTTGGAGGATCGATCTTCTCTTCTGCAGGATATTCAGAGTGTTAAGCCAACCCATGTTTTCAATTCCGCTGGTGTGACTGGGAGACCCAATGTTGACTGGTGTGAGTCTCACAAGACCGAGACTATCCGTGCCAATGTAGCTGGCACATTGACTCTAGCTGATGTCTGCAGAGAGCACGGACTCCTAATGATGAATTTCGCTACTGGTTGTATATTCGAATATGACGACAAGCATCCGGAAGGTTCAGGAATTGGCTTCAAGGAGGAAGACACACCCAACTTCACTGGCTCTTTCTACTCGAAAACCAAAGCCATGGTCGAGGAGCTGCTAAAGGAGTATGACAACGTATGCACATTGAGGGTAAGGATGCCGATCTCCTCGGATCTAAACAACCCGCGCAACTTCATCACCAAGATCTCCAGGTACAACAAAGTAGTGAACATCCCAAACAGCATGACTGTGTTGGACGAGTTATTACCAATCTCCATCGAGATGGCGAAAAGAAACTTGAAAGGAATCTGGAACTTCACAAACCCAGGTGTGGTGAGCCACAACGAGATCCTAGAGATGTACAGAGACTACATCAACCCTGAATTCAAATGGGCAAACTTCACATTAGAGGAGCAAGCTAAAGTCATTGTGGCTCCAAGAAGCAACAACGAGATGGATGCTTCCAAGCTCAAGAAAGAGTTCCCTGAGCTACTCTCTATCAAGGAGTCTCTGATTAAGTATGCATACGGGCCAAACAAGAAAACC-----------------------------------------------------------------------------------------------------------------------------------------------------------------------------------------------------------------------------------------------------------
gnl|Poptr1|828544 ---------------------------------ATGGCTACATATACTCCGAAGAACATCCTAATCACCGGGGCTGCTGGTTTTATTGCATCCCATGTTTGCAATAGGCTTATCCGCAACTACCCTGATTACAAAATTGTTGTGCTTGACAAGCTTGACTATTGCTCGAACTTGAAAAACCTCCTCCCTTCTAAGTCATCTCCTAACTTTAAGTTTGTCAAGGGTGACATTGGAAGTGCTGATCTCGTCAACTTCCTTCTGATCACTGAGTCGATCGACACAATTATGCACTTTGCAGCCCAGACCCATGTTGACAACTCTTTTGGTAACAGTTTTGAGTTTACCAAGAACAATATTTATGGAACTCATGTCCTTTTAGAAGCTTGCAAAGTCACTGGTCAGATCAGGAGGTTCATCCATGTGAGCACGGATGAAGTATATGGGGAGACCGATGAAGATGCTGTTGTAGGAAATCATGAGGCCTCTCAACTTCTCCCAACCAACCCCTACTCTGCAACAAAAGCTGGAGCAGAAATGCTTGTTATGGCATATGGCCGGTCATATGGGCTGCCTGTGATAACCACTCGTGGGAACAATGTTTATGGCCCCAATCAGTTCCCTGAAAAATTAATCCCGAAGTTTATCCTCTTAGCCATGCAAGGGAAGGATCTCCCCATCCATGGGGATGGTTCTAATGTGAGGAGTTACTTGTATTGTGAGGATGTTGCTGAGGCTTTTGAAGTCATCCTTCACAAGGGAGAGGTGGGCCATGTTTACAATGTTGGGACAAAGAAGGAAAGGAGAGTGATTGATGTAGCCAAAGATATTTGCAATCTTTTCTCCATGGACCCTGATAAAAGCATCAAGTTTGTAGAGAATAGACCGTTTAATGACCAAAGGTACTTTTTGGATGATCAGAAGCTGAAGATTTTGGGTTGGTCGGAGCACACTACATGGGAGGAGGGGTTGAGAAAGACTATCGAGTGGTACACTCAAAATCCTGATTGGTGGGGTGATGTCACTGGAGCCCTGCTTCCTCATCCAAGAATGCTTATGATGCCTGGTGGG------AGACACTTTGACGGGTCTGAAGAG---AACAGAGATGCATCTTATGTCTCAAATAATTCAAATCAGGCC---------CGAATGGTGATTCCA------GTTACAAAAGTAGGCACT---GGCTCTCCTCGAAAACCTTCTCTTAAGTTCCTAATCTATGGCAGGACTGGATGGATTGGGGGTCTGCTGGGGAAGTTGTGTGAGAAACAAGGAATTTCCTTTGAATATGGAAAGGGGCGCTTGGAAGATCGATCTTCACTTTTGTCAGATATTCAGAACATCAGGCCTACCCATGTTTTTAATGCTGCCGGGGTCACCGGCAGACCTAATGTTGATTGGTGTGAATCTCACAAGACAGAAACCATACGCACCAATGTTGCTGGAACTCTAACTTTAGCAGATGTTTGCAGAGAGCACAACCTCCTGATGGTAAATTTTGCTACAGGCTGCATATTTGAGTATGATGCTGGTCATCCAGAGGGTTCTGGCATTGGTTTCACTGAGGAAGACAAGCCCAATTTCATTGGTTCTTTCTATTCAAAAACTAAGGCCATGGTCGAAGAGCTTTTGAGAGAATATGACAATGTGTGCACGCTCAGAGTTAGAATGCCAATATCATCAGACCTAAGCAACCCGCGCAACTTCATTACAAAAATCTCTCGCTACAATAAAGTAGTTAACATTCCAAACAGCATGACTATCTTGGAGGAACTTCTACCTATTTCAATTGAGATGGCAAAAAGGAACTTGAGGGGTATATGGAACTTCACGAACCCTGGTGTTGTGAGCCATAATGAGATTCTGGACATGTACAAGAACTACATTGACCCGAACTTCACATGGGTTAACTTCAACCTAGAGGAGCAAGCCAAGGTGATAGTTGCCCCCCGGAGCAACAATGAGTTGGATGCGTCCAAGCTGAAGAATGAATTCCCTGAGTTGCTGCCAATCAAGGAGTCCCTAATCAAGTATGTTTTTGAACCCAACAAGAGAACC-----------------------------------------------------------------------------------------------------------------------------------------------------------------------------------------------------------------------------------------------------------
gnl|Vitvi1|GSVIVP00027921001 ---------------------------------ATGGCTACACACACACCCAAGAACATCCTCATTACGGGGGCTGCTGGATTCATTGCATCCCATGTTGCTAACCGGCTTATCAGGAATTACCCAGACTACAAGATTGTTGTGCTTGACAAGCTTGATTACTGTTCGAATCTCAAGAACCTCCTTCCCTCTAAATCATCCCCTAACTTTAAGTTTGTCAAGGGAGACATTGGCAGTGCTGACCTTGTCAACTTCCTTCTCATCACTGAGTCCATTGACACAATAATGCACTTTGCAGCCCAGACTCATGTTGACAACTCCTTTGGTAACAGCTTTGAGTTCACCAAAAATAATATCTATGGTACTCATGTCCTTCTAGAAGCCTGCAAAGTCACTGGCCAGATCAGGAGATTCATCCATGTTAGCACAGATGAAGTCTATGGAGAGACAGATGAAGATGCTGTTGTAGGAAACCATGAGGCTTCTCAACTCCTTCCGACAAACCCATACTCAGCAACAAAAGCTGGTGCAGAAATGCTTGTTATGGCCTATGGTAGGTCGTATGGCTTACCTGTTATAACTACCCGAGGGAACAATGTTTATGGGCCCAATCAATTTCCTGAGAAATTAATTCCAAAGTTCATCCTCTTGGCAATGAGAGGAAAGCCTCTTCCAATACATGGGGATGGAAGTAATGTGCGTAGTTATCTCTACTGTGAGGATGTTGCTGAGGCTTTTGAAGTCATTCTTCACAGAGGAGAGGTTGGCCATGTGTACAACATTGGGACTAAGAAAGAAAGGAGGGTGATTGATGTGGCCAAAGATGTATGCAACCTCTTCTCAATGGACCCAGAGACAAGCATAAAGTTTGTGGAGAATAGACCATTTAATGACCAAAGATACTTTCTAGATGATCAGAAGCTAAAGATCTTGGGCTGGTCAGAGCGGACTACATGGCAAGAGGGGCTGAAGAAGACAATGGAATGGTATATCAACAATCCTAATTGGTGGGGTGATGTCTCTGGAGCATTGCTTCCTCATCCAAGAATGCTGATGATGCCTGGTGGGATTGAAAGACATTTTGATGGCTCCGAAGATAGTGATTCTACAGCTTCTCCTGTCTCAAGTAATCTTAACCAGACC---------AGAATGGTGGTACCA------GTTCCCAAA---AGCGTC---AGTTCTCCCCGCAAGCCATCCTTGAAGTTCTTGCTTTATGGTAGGACTGGGTGGATTGGGGGTCTACTTGGAAAGCTGTGTGAGAAGCAAGGGATTCCATATGAGTATGGAAGAGGGCGTCTAGAGGATCGGGCATCTCTCTTGGCGGATATTCAGAATGTTAAGCCAACACATGTTTTTAATGCTGCTGGCGTGACTGGCAGACCCAATGTTGATTGGTGTGAATCTCATAAACCAGAAACAATCCGCGCCAACGTTGCTGGAACTCTGACCTTGGCAGATGTTTGCAGAGAACATGGACTCCTAATGATGAATTTTGCTACTGGGTGTATATTTGAGTATGATGCTGCACATCCAGAGGGTTCTGGCATCGGATTTAAAGAGGAAGACACACCAAATTTTGCCGGTTCTTTCTATTCAAAAACCAAGGCCATGGTTGAGGAACTCTTAAAAGAATTTGACAATGTTTGCACCCTCAGAGTTCGAATGCCAATATCATCTGACCTCAACAACCCACGCAACTTCATTACAAAGATCTCTCGTTATAACAAAGTGGTTAACATCCCAAACAGCATGACCGTCCTGGATGAGCTTCTACCCATTTCAATTGAAATGGCAAAGCGTAATTGCAGGGGTATATGGAACTTCACAAACCCTGGAGTTGTAAGCCATAATGAGATTCTCGAGATGTACAAGAGTTACATCGACCCCAACTTTAAGTGGGCCAACTTCACACTGGAAGAGCAGGCCAAGGTTATAGTTGCCGCCCGAAGCAATAATGAGATGGATGCCTCCAAGTTGAAAAATGAGTTCCCTGAGTTGCTCCCAATCAAGGACTCATTGATCAAGTATGTATTTGAGCCCAATCAGAAAAGCCTTGCAGCA--------------------------------------------------------------------------------------------------------------------------------------------------------------------------------------------------------------------------------------------------
gnl|Phypa1|108695 ------------------------------------------------------------------------------------------------------------------------------------------------------------------------------------------------------------------------------------------------------------------------------------------------------------------------------------------------------------------------------------------------------------------------------------------------------------------------------------------------------------------------------------------------------------------------------------------------------------------------------------------------------------------------------------------------------------------------------------------------ATGGTGGCC------------------------------------------------------------------------------------------------------------------------------------------------------------------------------------------------------------------------------------------------------------------------------------------------------------------------------------------------------------------------------------------------------------------------------------------------------------------------ACTGTG---AATGGAGGGCAGTCTGCGGGATTGAAGTTTTTGATCTACGGGAAGACCGGATGGATCGGAGGCCTGCTGGGGAAGCTGTGCACGGAGCAAGGAATCGCGTACGAGTATGGGAAGGGGAGGTTAGAGAACAGGAGCTCGATTGAGCAGGACATCAGCACAGTGAAGCCGACGCACGTGTTCAATGCGGCGGGAGTGACGGGACGGCCCAATGTGGATTGGTGCGAGAGCCACAAGATTGAGACGATTCGGGCGAATGTGGTGGGGACTCTGACTCTGGCGGACGTGTGCAAGCAGAATGATCTGGTGCTGGTGAACTATGCGACGGGGTGCATTTTCGAGTACGACGATGCGCATCCGCTGGGGAGCGGGATCGGGTTCAAGGAGGAGGAGTCGGCCAACTTCCGGGGGTCGTACTACTCGAAGACGAAGGCTATGGTCGAGGAGCTGTTGAGGGAGTTCGACAACGTGTGCACATTGCGCGTGAGGATGCCGATCACGGGCGACCTGTCGAACCCGCGGAACTTCATCACGAAGATCACGCGGTACGAGAAGGTGGTGGACATTCCGAACTCGATGACGATCCTGGACGAGCTGCTGCCGATCTCGATCGAGATGGCGAAGAGGAACCTGACGGGGATCTGGAACTTCACGAACCCGGGCGTGGTGAGCCACAACGAGATTTTGGAGATGTACAAGGAGTACGTGGACCCGAGCTTCACGTACAAGAACTTCACGCTGGAGGAGCAGGCGAAGGTGATAGTTGCGGCGCGGAGCAACAACGAGCTGGACGCATCGAAGCTGTCGAAGGAGTTTCCTGAAATGCTGCCGATCAAGGAGTCGTTGATTAAGTACGTGTTCGAGCCCAACAAGAAGACCAACAAGCCT--------------------------------------------------------------------------------------------------------------------------------------------------------------------------------------------------------------------------------------------------
gnl|Phypa1|131347 ---------------ATGGTGAATCCGGGAGGCAGCCAGGGATACGTCCCGAAGAATATTCTCATCACGGGCGCAGCTGGTTTCATTGCTTCCCATGTCGCTAACCGCCTCATCCGAAACTATCCGCATTACAAAATCGTAGTGTTGGACAAGTTGGATTACTGCTCGAATCTGAAGAATCTGTTCCCGTCGAAGGCCTCGAAGAACTTCAAGTTCGTGAAAGGAGACATTGCTAGCGCGGATCTAGTGAACTATCTTCTCATTACGGAGGGAATTGATACTATCATGCACTTCGCCGCACAGACACACGTTGACAACTCCTTCGGAAACAGTTTTGAGTTCACGAAGAACAATATCTACGGCACTCATGTCCTCCTCGAGGCATGCAAGGTGACTGGTCAGATCAAGCGCTTTATTCACGTGAGCACGGACGAAGTGTACGGGGAGACTGAGGCGGAGGCCATTGTTGGAAACCACGAGGCGTCGCAGTTGCTGCCAACGAACCCCTACTCGGCCACGAAGGCAGGAGCAGAGATGTTGGTGATGGCCTATGGACGCTCCTATGGGCTCCCTTGCATCACGACTCGCGGTAACAACGTGTATGGGCCCAACCAGTTCCCAGAGAAGTTGATCCCGAAGTTTATCCTGCTAGCCATGCAGGGGAAGCCGCTGCCGATTCACGGCGACGGGTCCAACGTTCGGAGCTACCTGTATTGTGAGGATGTTGCTGAGGCGTTTGAATGCGTACTTCACAAGGGTGTCATTGGGAATGTGTACAATATTGGCACGAAGAAGGAGCGTCGCGTGATCGATGTGGCGAAGGACATCTGTGAGCTTTTCAACTTGGACTACAAGAAATCGATTAAGATGGTGGACAACCGACCGTTTAACGACCAGCGGTACTTCCTTGACGACAAGAAGCTCATTGATCTCGGATGGCAGGAGAGGACAAGCTGGGTCGATGGTCTGCAAAAGACGAAGGACTGGTACACTAGCCACCCCGACTGGTGGGGCGATGTGTCCGGCGCTTTGGTGCCGCACCCGCGGGCATTGACGATGCCTGGAACT------GCGGCGGAGAACGGCGCAGCGGCGACGTCGAACGGGACATCGAATGGTCTTGCGGATGGAATCGTGTCG---------AAGGTGGTGGATCCG------------------ATCAAG---AACTTAGTGAGGAATCCGGACTTGAAGTTTTTGGTTTATGGGCGGACTGGATGGCTCGGGGGGCTTCTAGGCAAACTGTGCGAGAAGCAGGGGATTGCGTACGAGTACGGGTCTGGACGTCTAGAGAACAGAAGCTCTCTGGAGGCTGATATAGCCGCGGTGAAGCCGACGCATGTTTTCAACGCGGCGGGTGTGACCGGTCGTCCCAATGTGGACTGGTGCGAGAGCCACAAGGTGGAGACGATTCGAGCCAACGTTGTGGGTACTTTGACTCTGGCGGACGTGTGCAAGCAGAACAGTTTGGTCTTGATAAACTACGCAACTGGGTGTATATTCGAGTACGACGAGAAGCACCCCCTGGGCAGTGGAATCGGTTTCAAGGAAGAGGATACCCCCAACTTTGCAGGATCGTACTACTCCAAGACCAAGGCTATGGTTGAGGATCTCTTGAATGAGTTCGACAACGTGTGCACATTAAGGGTCCGGATGCCTATCTCCTCTGACTTGCAGAACCCACGGAACTTCATCTCGAAGATTGTGAGGTATCAGAAGATCGTGAACATCCCCAACAGCATGACAATCCTCGACGAGCTGTTACCAATCTCAATCGAGATGGCGAAGCGCAACCTGACAGGAATCTGGAACTTCACCAACCCTGGAGTGGTGAGCCACAACGAGATTATGGAGATGTACAAGGAGTACATCGACCCCGAGCTTTCATGGGTGAACTTTACCATCGAGGAACAAGCCAAGGTGATTGTTGCCGCCAGGAGCAACAACGAGATGGATGCGTCCAAGCTGAAAAAGGAGTTCCCGGAGATGCTCGGTATCAAGGAGTCCTTGAAGAAATATGTGTTTGAGCCCAATAGGCAAACCCCAGTGAGCAAG-----------------------------------------------------------------------------------------------------------------------------------------------------------------------------------------------------------------------------------------------
gnl|Phypa1|142629 ---------------ATGGGAAACCCAGGAAAGGTCGATGCCTATGTCCCGAAGAACATCCTCATCACCGGTGCCGCGGGGTTTATCGCCTCCCACGTTGCCAATCGGCTGATCCGAAACTACCCGCAATACAAGATCGTTGTGCTGGACAAGCTGGATTACTGCTCGAATCTGAAGAACCTCTTTCCCTCCAAGGCCTCAAAGAACTTTAAGTTCGTCAAGGGCGATATCGGCAGCGCGGATCTGGTTAACTACCTTCTCATCACGGAAGGTATTGACACTATCATGCACTTCGCTGCACAAACCCACGTCGACAACTCTTTCGGAAATAGCTTCGAGTTCACGAAGAACAACATCTATGGTACTCACGTTCTCCTCGAGGCCTGCAAGGTTACCGGCCAGATCAAGCGCTTCATTCACGTTAGCACTGACGAGGTTTACGGGGAAACCGAGGCAGAGGCTATCGTAGGGAACCATGAGGCGTCTCAGCTGCTGCCCACCAACCCCTACTCAGCCACGAAGGCTGGCGCAGAGATGTTGGTGATGGCCTACGGGCGCTCTTATGGCTTGCCATGTATCACCACCCGCGGTAACAACGTATATGGACCCAACCAGTTCCCCGAGAAATTGATCCCGAAGTTCATCTTGCTGGCAATGCAGGGGAAGCCACTGCCGATCCACGGCGACGGATCCAACGTCCGGAGCTACCTGTACTGCGAGGATGTGGCTGAGGCCTTCGAATGCGTACTGCACAAGGGAGTCATTGGGAATGTGTACAATATTGGCACGAAGAAAGAGCGACGCGTGATCGATGTAGCGAAGGACATCTGCGGGCTTTTCAACTTGGACTATAAGAAGTCGATCAAGATGGTCGACAACCGGCCGTTCAACGATCAGCGCTACTTCCTGGACGATAAGAAGCTGATCGAGCTCGGGTGGCAGGAGAGGACAAGCTGGGTCGATGGTCTGCAGAAGACTAAGGATTGGTACATGAGCCACCCCGATTGGTGGGGCGACGTGTCTGGCGCTTTGGTGCCGCACCCGCGGGCGCTGACAATGCCTGGAGTG---------------GAGAAGCTCGCTGAGATGCAGAGAGGTGAGGCTATTATCACTCTGGAGGAAGACAGAGTG---------GTCGACGAGATCGTATCGAAGTCATCCCCG---GCCAAC---AACGGAGTGAAGAATTCGGATCTGAAGTTTTTGATCTACGGGCGGACGGGATGGCTCGGTGGGCTTCTCGGGAAGATGTGCGAAAAGCAGGGTATTGCGTATGAGTACGGGTCCGGGCGCCTGGAGAACAGATGCTCCTTGGAGGCTGACATAGCCGCGGTGAAGCCGACCCATGTGTTTAACGCGGCGGGTGTCACCGGGCGGCCGAATGTGGATTGGTGTGAGAGCCACAAGGTGGAGACAATCCGTGCGAATGTGGTGGGTACGTTAACGCTGGCAGACGTGTGCAAGCAGAACAATTTGGTGTTGATAAACTACGCGACTGGTTGCATCTTTGAGTACGATGAGAAGCACCCGCAGGGCAGCGGGATCGGATTCAAGGAAGAGGACACACCTAACTTCGCGGGGTCGTATTACTCGAAAACGAAGGCAATGGTTGAGGATCTGTTGAATGAGTTCGACAATGTGTGCACATTGCGGGTGCGGATGCCAATCTCCTCCGACCTGCAGAACCCACGGAACTTCATCTCAAAGATCGTAAGATACCAGAAGATTGTGAATATCCCCAACAGTATGACCATCTTGGATGAGCTGCTGCCGATCTCGCTGGAGATGGCCAAGCGCAATTTGACAGGTATCTGGAACTTCACGAACCCAGGAGTAGTGAGCCACAACGAGATCATGGAGATGTACAAGGAATACATCGACCCCGAGCTCTCATGGGTTAACTTCACTCTCGAGGAGCAAGCCAAAGTGATCGTCGCTGCCAGGAGCAACAACGAGATGGACGCGTCCAAATTGTCGAGGGAGTTTCCGGAGGTGCTCGGCATCAAGGAGTCTTTAAAGAAGTTTGTCTTCGAGCCCAACAGGAAGACCCCTGTGAGCAAG-----------------------------------------------------------------------------------------------------------------------------------------------------------------------------------------------------------------------------------------------
gnl|Phypa1|142707 ---------------------------ATGACGGGTACGATGTACGAGCCCAAGAACATTCTCATTACTGGTGCGGCTGGATTCATCGCCTCCCATGTCGCCAACCGGTTGATTCGGAACTATCCGCAGTACAAGATCGTGGTGCTGGACAAGCTCGACTATTGCTCCAATTTGAAGAACCTATTTCCTTCTAGAGCGTCGAAGAACTTCAAGTTCGTGAAGGGCGATATTGGCAGCGCGGATCTGGTCAACTATCTGTTGATCACGGAGGGCATCGACACCATCATGCACTTCGCGGCGCAGACGCATGTGGACAACTCGTTCGGAAACAGCTTCGAGTTCACGAAGAACAACATCTACGGAACGCACGTCCTGCTGGAGGCGTGCAAGGTGACGGGGCAGATCAAGAGGTTCATCCATGTGAGCACGGATGAGGTGTACGGTGAGACAGAAGCGGAGGCCATCGTTGGCAACCACGAGGCGTCGCAGCTGCTGCCCACGAATCCGTACTCGGCGACAAAAGCCGGGGCGGAGATGTTGGTGATGGCGTATGCGAAGAGCTACGGACTGCCGTGCATCACGACTCGGGGGAACAACGTGTATGGGCCGAATCAGTTTCCGGAGAAGCTGATCCCGAAGTTTATTCTGCTAGCAATGCAAGGAAAGCCACTGCCGATCCACGGCGACGGAACCAACGTGCGGAGCTACTTGTACTGTGAGGATGTGGCGGAGGCGTTCGAGTGCGTGCTGCACAAGGGAGAATTGGGTCACGTGTACAACATCGGGACGCAGAGGGAGAGGCGGGTGATGGATGTGGCGAAGGACATCTGCGAGCTGTTCAACTTGGACTACAAGAAGTCGATCAAGATGGTGGACAATCGTCCTTTCAATGACCAGCGGTACTTCCTAGACGACAAGAAGCTGATCGCGCTCGGGTGGCAGGAGAGGACCAGCTGGGCGGAGGGGCTGCAGAAGACGAAGGATTGGTATACGAGCAACCCAGACTGGTGGGGCGATGTGTCGGGCGCCCTGGTGCCTCACCCGCGGTCAGTGACAATGCCGGGAAAA---------------GATAATGGACCAGCGCTGTTAAATGGGACGGGTCATGGTTTGTTGGGTGGGATCGTATCG---------AAGGTCCTTTCTCCG------------------GTGAAG---AATGTTAAGGGTGATCCAAGTTTGAAGTTTTTGATATACGGGCGGACTGGGTGGCTGGGTGGATTGCTGGGGAAGATGTGTAAAGAGCGGGGAATCGCTTACGAGTACGGAGCAGGGAGGTTGGAGAACAGGACCTCGTTGGAGGCAGACATAGCCGCAGTCAAGCCGACGCATGTGTTCAATGCCGCTGGAGTGACGGGAAGGCCGAACGTGGACTGGTGCGAGAGCCACAAGCCGGAGACGATCCGGGCGAACGTAGTGGGGACACTGACGCTGGCAGACGTGTGCAAGCAGAATGGGTTGCTGTTGATGAACTACGCGACAGGATGCATATTCGAGTACGACGACAAGCATCCGCTGGGGAGCGGGATTGGTTTCAAGGAGGAAGACAAGCCGAACTTTGCAGGGTCGTACTATTCGAAGACGAAGGCGATGGTGGAGGACTTGTTGTCAGAGTTCGATAACGTGTGCACGTTGCGGGTGCGGATGCCGATATCATCCGACCTCGAGAATCCGCGCAATTTCATTTCAAAGATTGTGCGGTACCAGAAGATCGTGAACATTCCGAACAGCATGACGATACTGGACGAGCTGCTGCCGATATCAATCGAGATGGCGAAGAGGAATTTGACAGGGATCTGGAACTTTACCAATCCGGGGGTGGTGAGCCACAACGAGATCATGGAGATGTACAAGGAGTACATAGACCCATCTCTGACGTGGGTGAACTTCACGCTGGAGGAGCAAGCAAAGGTGATCGTGGCGGCACGGAGCAACAACGAGATGGATGCTTCGAAACTGTCGAAGGAGTTTCCTGAGATGCTGGGGATTAAGGAGTCACTGAAGAAGTTTGTGTTCGAGCCCAACAGAAAGACTCCCGTCATG--------------------------------------------------------------------------------------------------------------------------------------------------------------------------------------------------------------------------------------------------
gnl|Phypa1|147638 ---------------------------------------ATGCATGAGCCGAAAAACATTCTCATCACGGGCGCTGCTGGGTTCATCGCCTCCCATGTCGCCAACCGGTTGATCCGAAATTACCCACATTACAAGATCGTGGTGCTGGACAAGCTCGACTATTGCTCGAATTTGAAGAATCTGTTTCCTTCCAAGGGCTCCAAGAACTTCAAGTTTGTCAAGGGCGACATCGCCAGTGCAGATCTGGTGAACTTTCTGCTGATCACTGAGGGGATCGACACCATCATGCACTTCGCCGCGCAGACGCACGTAGACAACTCGTTCGGCAACAGCTTTGAGTTTACGAAGAACAACATTTACGGGACACACGTGCTGCTGGAGGCGTGCAAAGTGACGGGCCAGATCAAGAGGTTCATCCATGTGAGCACGGACGAGGTGTATGGGGAGACGGAAGTGGAGGCCATTGTGGGCAACCATGAGGCGTCACAGCTGCTGCCCACGAACCCATATTCTGCAACGAAGGCGGGTGCGGAGATGTTGGTGATGGCGTACGCGAAGAGCTACGGCCTGCCCTGCATCACGACCCGGGGGAACAACGTGTACGGGCCGAACCAGTTTCCGGAGAAGCTGATTCCGAAGTTCATCCTGCTGGCAATGCAAGGGAAGGCGCTGCCGATCCACGGCGATGGCTCCAACGTGCGGAGCTACCTTTACTGCGAGGACGTAGCAGAGGCGTTCGAGTGCGTGCTCCACAAGGGCGAGGTGGGTCACGTGTACAACATCGGGACGAAGAAGGAGAGGCGGGTGATCGATGTGGCGAAGGATGTCTGCGAACTGTTCAACCTGGACTACAAGAAGTCGATCAAGATGGTGGATAATCGGCCGTTCAACGACCAGCGTTATTTTCTGGACGACAAGAAGCTGATTGCGCTGGGATGGCAGGAGAGGACCAGCTGGGCGGAAGGACTGCGGAAGACGAAGGATTGGTACATGAGCAATCCGGACTGGTGGGGCGATGTATCTGGCGCTTTGGTGCCGCATCCCCGAGCGTTGACGATGCCTGGGTTGGAAAAACTGGCTGAGATGCAGAGGGGAGAGTCTTTGGGTCAGTCCGACGATGCTGCCGATCTTGTAGAGGAGAGTGGG---------------------------------------TCAGCG---TTGTCGAATGGAGATCCGAGTCTGAAGTTTTTGTTATACGGGCGGACTGGTTGGCTGGGTGGATTGCTGGGGAAAATGTGTGAGGAACGGGGGATCGCTTACAAGTATGGCTCAGGACGATTGGAAAACAGGAGCTCGCTGGAGGCGGACATAGCCGCAGTAAAGCCGACGCATGTTTTTAATGCAGCTGGGGTGACTGGGCGGCCAAATGTTGATTGGTGCGAGAGCCACAAGGTGGAGACGATCCGGGCGAACGTTGTTGGTACGTTGACCCTGGCAGACGTGTGCAAGCAGAATGGGTTGCTGCTGATGAATTATGCGACGGGTTGCATATTCGAGTACGATGAGAAGCACCCACTGGGTAGCGGGGTGGGATTCAAGGAGGAGGACACGCCAAACTTCGCAGGTTCTTACTACTCGAAGACAAAGGCCATGGTGGAGGATTTGCTGAAGGAGTTCGATAACGTGTGCACATTGCGGGTGCGGATGCCGATTTCATCAGACTTGCAGAACCCTCGCAACTTCATTTCCAAGATCGTTCGTTACCAGAAGATAGTGAACATTCCGAACAGCATGACAATACTGGACGAGCTGCTGCCGATATCGATCGAGATGGCGAAGAGGAACTTGACAGGGATCTGGAACTTCACAAACCCAGGTGTGGTGAGCCACAATGAGATCATGGATATGTACAAGGAGTACATTGATCCGTCGCTGACGTGGGAGAACTTCACGCTGGAGGAGCAAGCGAAGGTAATTGTGGCGGCGCGGAGCAACAACGAGATGGATGCTTCGAAGCTGTTATCAGAGTTTCCAGAGATGCTGGGGATAAAGGAGTCATTGAAGAAGTTTGTGTTCGAGCCCAATAGGAAAACTGTCGCCAAG--------------------------------------------------------------------------------------------------------------------------------------------------------------------------------------------------------------------------------------------------
gnl|Poptr1|583125 ---------------------ATGTCTTCTGATCCTGCTCCATATGCGCCGAGAAAGATCCTCATTACCGGTGCTGCCGGATTTATAGCCTCTCATGTGATTCGTAGATTGATCAAGGACTATCCTGATTACAAGATTGTTGCCCTTGACAAGCTAGACTACTGCTCCAACCTCAAGAACCTTGCTACATGTCGCGGCTCGCCGAATTTCAAGTTTGTTAAGGGTGATATTGCTTGTGCTGATCTTGTAAATCACCTGTTGATTGCTGAGGATATTGATACGATCATGCATTTTGCTGCTCAAACTCATGTGGATAATTCATTTGGGAATTCATTTGAATTCACAACCAACAATATATATGGCACTCATGTGCTTCTTGAAGCCTGTAAGGTCACAAAGAAAATCAAGAGGTTCATTCATGTTAGTACCGATGAAGTTTATGGTGAAACTGATATGGAGACAGACATTGGCAATCCTGAGGCTTCTCAGCTTCTTCCTACAAATCCTTACTCTGCGACGAAAGCAGGGGCTGAAATGTTGGTCATGGCTTATCATAGATCTTATGGCCTTCCTATCATTACCACTAGAGGCAACAATGTGTATGGCCCTAACCAGTATCCTGAAAAGCTTATCCCCAAATTTATTCTCCTGGCTCTCAAAGGAGAGCAGTTGCCGATTCATGGTGATGGATCGAATGTTAGAAGCTTTTTATACTGCGAGGATGTGGCAGAGGCATTTGATGTGATACTTCACAAGGGAGCTATTGGACATGTTTATAATATAGGGACCAAGAAGGAGAGGCGAGTCCTCGATGTGGCAGAGGATATCTGTAAGCTGTATGGATTGGATCCTGAAAAATCTATCAACTATGTTCAAGATAGGCCTTTCAACGATCATCGATATTTCTTGGATGATCAAAAGCTCAAGAAGCTTGGGTGGCAGGAAAGTACTCCTTGGGAGGAAGGGCTAAAGATGACAATGGAATGGTACACGAAGAATCCTGATTGGTGGGATGATGTATCTGCTGCTCTTCACCCACATCCACGCTTGAGTATGATTGCTCAATCC------------AATGATGATTCATGGTTCTCTCAGAAGGGACTCATAAGTGATGCAAAGGAA------------------------------------------------------GCTGGT---AAAAGTGATGGCAGTTCAGGACTAAAGTTCTTGATATATGGCAAGACAGGTTGGATAGGGGGGTTGCTAGGGAAGCTTTGTAAGGATGGGGGCATTGCATTTGAGTATGGTCAGGGAAGATTGGAAGATAGAAAGTCAATTCTCAAGGATATAAAGAACATAAATCCAACCCATGTGTTCAATGCTGCTGGGGTTACTGGAAGGCCTAATGTTGATTGGTGCGAATCGCACAAGGTAGAAACAATTAGGACTAATGTGGTAGGTACATTGACTTTAGCAGATGTTTGCAAGGAGCATAATCTCTTGATGATGAATTTTGCAACTGGCTGCATATTTGAATATGATCAAGATCATCAAGAAGGATCAGGAATTGGATTCAAAGAGGAGGATAAACCGAATTTCACAGGATCTTTCTACTCCAAAACCAAGGCCATGGTGGAGGAGCTGCTGAGAGAATATGAGAACGTTTGCACGCTGCGAGTCCGGATGCCAATATCATCCGATCTCAGCAACCCAAGAAATTTCATAACGAAGATCACTCGTTACGACAAAGTGGTAAACATACCAAATAGCATGACAGTGCTAGATGAGCTCCTGCCAATCTCAATCGAGATGGCAAAAAGAAATTGCAGAGGAATATGGAACTTCACCAATCCAGGAGTGGTAAGCCACAACGAGATCTTAGAAATGTACCGAGACTACATCGACCCTGAATTCAAATGGATGAATTTTGATCTAGAAGAGCAGGCCAAGGTGATAGTAGCACCAAGGAGCAACAATGAGCTGGATGGTACAAAGCTGAAGAATGAATTCCCTGAAACGTTATCAATTAAAGAATCAATACTTGAGTATGTATTCAAGCCCAACAAGAAGACT-----------------------------------------------------------------------------------------------------------------------------------------------------------------------------------------------------------------------------------------------------------
gnl|Vitvi1|GSVIVP00000750001 ---------------------ATGTCGTCTGGACCTGCTCCATATGTTCCGAGAAACATTCTTATAACTGGCGCTGCTGGTTTCATCGCTTCCCATGTCACTAATCGTCTGGTCAAGAACCATCCAGACTACAGGATTGTGGCCCTTGACAAGCTTGATTACTGCTCCAATGTCAAGAATCTAGGACCCTCGCGCTCATCCTCAAACTTCAAGTTTGTTAAGGGCGATATTGTGTGTGCTGATCTTGTTAACCATCTCTTGGTTGCGGAGGATATTGACACTATAATGCACTTTGCTGCCCAAACCCATGTGGATAATTCATTTGGGAACTCGTTTGAATTCACTAATAATAATATCTATGGCACCCATGTGCTCCTTGAAGCCTGCAAGGTCACTAAGCGAATCAAGAGATTCATCCATGTCAGTACTGATGAAGTTTATGGGGAGACTGACTTGGATACTGACATTGGAAACCCTGAGGCTTCTCAGCTCCTTCCGACTAATCCTTATTCTGCTACCAAGGCTGGAGCTGAAATGCTGGTCATGGCCTACCACCGCTCTTATGGCCTCCCAACAATCACAACACGAGGGAACAATGTCTATGGCCCCAACCAATTCCCAGAAAAACTTATCCCCAAGTTCATTCTTCTGGCCATGAAAGGGGAGCAGTTGCCTATTCATGGAGATGGATCAAATGTCAGAAGCTATCTGTATTGTGAAGATGTTGCAGAGGCATTTGAAGTAGTGCTGCATAAAGGGGTGATTGGGCATGTGTACAATATCGGCACCAAGAAGGAGAGGAGTGTTCTAGATGTGGCTGAGGACATTTGCAAGCTGTTTCGGTTGGATTCGAAACAGGCTATAAATTTTGTCCATGACAGGCCTTTTAATGACAAGAGATACTTCTTGGATGACCAAAAGCTCAAGAAGCTTGGATGGGAGGAAAGAACTCCATGGGAGGAAGGGCTGAGGAGGACAATGGAGTGGTATACTAAAAACCCTGGCTGGTGGGGTGATGTTAGCGCAGCCCTTCACCCCCACCCTCGAATCTCTATGATAGCTTTTCCC------------AATGATGACCAGTGTTTCTTGCAGTATGGGTGCGACAAAGAC---------------------------------------------------------------TGCAGT---CCTGCAAGTAAAAGTTCAGGTTTGAAGTTCTTGATATATGGGAGGACTGGTTGGATAGGGGGCCTGTTGGGAAAACTTTGCAAGGATGGTGGAATCGAATTCGAGTACGGGAAAGGAAGACTGCAAGATAGGAAAACACTCATGGAGGATATAAGGAGGGTACAGCCGACCCATGTTTTCAATGCTGCCGGTGTGACTGGGAGGCCTAATGTTGACTGGTGCGAATCTCACAAGGTTGAGACCATAAGGACTAATGTGTTGGGTACCTTAACATTGGCAGATGTCTGCAAGGAGCAGGGTCTCTTGATGATGAATTTTGCAACTGGCTGCATATTTGAGTATGATGAGGAGCATCCAGAAGGGTCAGGAGTTGGATTCAAGGAAGAAGATAAGCCCAATTTCGTAGGTTCCTTCTACTCCAAAACCAAGGCCATGGTGGAAGAGCTCCTAAGAGAGTATGAGAATGTATGCACTCTTAGAGTCCGAATGCCAATATCATCAGACCTCAGCAACCCCAGGAACTTCATAACAAAGATCGCTCGATACAACAAAGTGGTTAACATCCCCAACAGCATGACAGTACTAGATGAGCTCCTACCTATATCGATCGAGATGGCCAAGAGGAACTGTCGAGGAATATGGAATTTCACCAACCCAGGGGTAGTGAGCCACAATGAAATCCTAGAGATGTACAGGGATTACATAGACCCTGGATTCGAATGGGTGAACTTCAACTTGGAAGAACAAGCCAAGGTTATAGTTGCACCAAGGAGTAATAATGAGTTGGATGCCTCCAAGCTAAAGAAAGAATTCCCTGAACTCTTGTCAATCAAAGAGTCAATCATCAAGTATGTCTTCGAACCCAACAAGAAAAGT-----------------------------------------------------------------------------------------------------------------------------------------------------------------------------------------------------------------------------------------------------------
gnl|Selmo1|439393 ---------------------------------------------------------------------------------------------------------------------------------------------------------------------------------------------------------------------------------------------------------------------------------------------------------------------------------------------------------------------------------------------------------------------------------------------------------------------------------------------------------------------------------------------------------------------------------------------------------------------------------------------------------------------------------------ATGGTTGTTCCTCTCAGCAGCGGCGCCGGCAATTCC------------------------------------------------------------------------------------------------------------------------------------------------------------------------------------------------------------------------------------------------------------------------------------------------------------------------------------------------------------------------------------------------------------------------------------------------------------------------------------------------------AGCAAT---GGATCCAGCGGCGGCGGCGCCTTGAAATTCTTGATCTACGGCCGCACTGGGTGGATCGGCGGCCTCCTGGGGAAGCTCTGCCGCGAGCAGGGCATCGATTTCGTGTATGGATCGGGCAGGCTCGAGGATAGGGCTGGATTGGAGGCCGACATTGCGGCGGCCAAGCCCTCGCATGTGATGAATGCCGCGGGCGTCACCGGCCGCCCCAACGTGGATTGGTGCGAGGATCACAGGGTGGAGACGATCCGCGCCAATGTCGTCGGCACGCTCAATCTCGCGGATGTGTGCCGCGGCCATGGCCTCTTGCTCGTGAATTTCGCCACTGGATGCATCTTCGAGTACGATGGAGGCCACCAGATCGACAGCGGCGTGGGATTCACCGAGGAGGACGCCCCAAATTTCGTGGGATCCTTCTACTCCAAGACCAAAGCCATGGTAGAGGAGCTCCTCAAGAACTACGAGAACGTCTGTACACTTCGCGTGCGAATGCCAATCTCCAGCGACCTCGCCAATCCTCGCAACTTCATCACCAAGATCACGCGCTACGAGAAAGTGGTGAACATCCCGAATTCCATGACGGTGCTGGACGAGCTGCTGCCAATCTCGATCGAGATGGCTAAGCGCAACCTCACGGGGATATGGAACTTCACCAATCCAGGGGTGGTGAGCCACAACGAGATATTGGAGATGTATCGCCAGTACGTGGATCCGAGCTTCAAGTGGAAGAACTTTAGCCTCGAGGAGCAAGCCAAGGTGATTGTGGCGCCGAGGAGCAACAACGAGCTGGACACCAAGAAGTTGAGCTCCGAATTCCCGCAGCTGCTGGGCATCAAGGATTCGCTGGTCAAGTACGTCTTCGAGGTGAACAGCAAATCGAAGAAG-----------------------------------------------------------------------------------------------------------------------------------------------------------------------------------------------------------------------------------------------------
gnl|Sorbi1|Sb04g031900.1 ------------------------------------------------------------------------------------------------------------------------------------------------------------------------------------------------------------------------------------------------------------------------------------------------------------------------------------------------------------------------------------------------------------------------------------------------------------------------------------------------------------------------------------------------------------------------------------------------------------------------------------------------------------------------------------------------------ATGGGCGCCGCCACCACC------------------------------------------------------------------------------------------------------------------------------------------------------------------------------------------------------------------------------------------------------------------------------------------------------------------------------------AACGGCTCGGCGGACCCCGCGCCC------------------------------------------------------------------------------------------------------------------------------------------------------------GCGCCGGTGCCGGCGCTCAAGTTCCTCATCTACGGGCGCACGGGCTGGATCGGGGGCCTGCTGGGCGGCCTCTGCGCGGCGCGCGGGATCCCCTTCGCGTACGGCGCCGGCAGGCTCGAGAGCCGCGCGTCGCTCGAGGCCGACATCGACGCCGCGTCGCCCACGCACGTGTTCAACGCCGCGGGCGTCACGGGCCGCCCCAACGTCGACTGGTGCGAGACGCACCGCGCCGAGACCATCCGCGCCAACGTCGTGGGCACGCTCACGCTCGCCGACGTCTGCCGGGGCCGCGGGCTCGTCCTCATCAACTACGCCACGGGATGCATCTTCGAGTACGACGAGGGCCACCCGCTCGGCTCCGGGCTCGGATTCAAGGAGGAGGACACGCCCAACTTCGTCGGATCATTCTACTCCAAAACTAAGGCCATGGTTGAGGAGCTGCTCAAGAACTACGAGAATGTATGCACCCTTCGTGTAAGGATGCCTATTTCATCGGATCTCTCCAACCCTCGCAATTTCATTACCAAAATCACCCGATATGACAAGGTTGTTAACATCCCAAATTCAATGACAATATTGGATGAGCTTCTTCCCATCTCAATTGAAATGGCAAAGAGAAACCTCACTGGAATATGGAACTTCACAAACCCTGGGGTGGTGAGCCACAATGAAATACTAGAGATGTACAGAGATTACATTGATCCAAGCTTCTCCTGGAAAAACTTCAACTTGGAGGAGCAAGCAAAGGTCATAGTTGCACCAAGGAGCAACAATGAGCTTGATCAAACCAAATTGAAGAGAGAGTTCCCAGAGCTTTTGTCAATCAAGGAGTCACTGATCAAATATGTTTTTGAACCAAATTGTAAGACGTCCAAGGCT--------------------------------------------------------------------------------------------------------------------------------------------------------------------------------------------------------------------------------------------------
gnl|Orysa5|Os02g45540 ---------------------------------------------------------------------------------------------------------------------------------------------------------------------------------------------------------------------------------------------------------------------------------------------------------------------------------------------------------------------------------------------------------------------------------------------------------------------------------------------------------------------------------------------------------------------------------------------------------------------------------------------------------------------------------------ATGGGCGTCGCCACCAACGGCTCCTCCTCCTCCACCTCGGAG------------------------------------------------------------------------------------------------------------------------------------------------------------------------------------------------------------------------------------------------------------------------------------------------------------------------------------------------------------------------------------------------------------------------------------------------------------------------------------------------TCGGCG---GAGACCGCGCAGTCGCAGGCGTACAAGTTCCTCATCTACGGCCGGACCGGGTGGATCGGGGGCCTGCTCGGCCAGCTCTGCGCCGCGCGGGGCATCCCCTTCGCCTACGGCGCCGGGCGCCTCGAGAACCGCGCCCAGCTCGAGACCGACATCGACGAGGTCGCGCCCACCCACGTGTTCAATGCCGCGGGGGTCACCGGCCGCCCCAACGTCGACTGGTGCGAGACCCACCGCACCGAGACCATCCGCGCCAACGTCTGCGGCACGCTTACGCTCGCCGACGTCTGCCGCGCCCGCGGCCTCGTGCTCATCAACTACGCCACGGGCTGCATCTTCGAGTACGACGCCGGCCACCAGCTCGGCACAGGGATCGGGTTCAAGGAGGAGGACACGCCCAACTTCGTCGGATCATTCTACTCCAAAACCAAGGCCATGGTTGAGGAACTGCTAAAAAACTACGAGAATGTATGTACACTTCGTGTAAGGATGCCTATTTCATCCGATCTATCCAATCCTCGCAACTTCATCACTAAAATCGCCCGGTATGATAAAGTGGTTGATATACCAAATTCAATGACAATATTGGATGAGCTTCTTCCTATCTCAATCGAAATGGCAAAGAGAAACCTCACTGGGATCTGGAATTTCACTAATCCTGGCGTGGTGAGCCACAATGAAATATTGGAAATGTATAGGGATTACATTGATCCGAATTTTTCTTGGAAGAACTTTACCCTGGAGGAGCAAGCCAAGGTCATAGTTGCACCGAGAAGCAATAATGAGCTTGATTGTACCAAGCTGAAGGCGGAATTTCCAGAACTTTTGTCAATCAAGGATTCTCTGGTAAGGTATGTTTTCAAGCCAAATCAGAAGACGTCCAAGGCT--------------------------------------------------------------------------------------------------------------------------------------------------------------------------------------------------------------------------------------------------
gnl|Arath7|AT1G63000 ------------------------------------------------------------------------------------------------------------------------------------------------------------------------------------------------------------------------------------------------------------------------------------------------------------------------------------------------------------------------------------------------------------------------------------------------------------------------------------------------------------------------------------------------------------------------------------------------------------------------------------------------------------------------------------------------------------------------------------------------ATGGTTGCAGACGCA---------------------------------------------------------------------------------------------------------------------------------------------------------------------------------------------------------------------------------------------------------------------------------------------------------------------------------------------------------------------------------------------------------------------------------------------------------------------------AACGGTTCATCATCAAGCTCATTTAACTTCCTAATCTACGGTAAAACCGGATGGATCGGTGGTTTACTCGGTAAACTCTGCGAAGCTCAAGGAATCACTTACACTTACGGCTCCGGTCGTCTTCAAGATCGTCAATCGATCGTCGCCGACATCGAATCCGTGAAACCTAGCCACGTGTTCAACGCTGCTGGAGTCACCGGTCGTCCTAATGTTGATTGGTGCGAATCTCACAAAGTTGAGACGATTCGTACTAATGTCGCCGGAACCCTAACTCTCGCTGACATTTGCAGAGAGAAAGGACTTGTTCTGATCAATTACGCTACGGGTTGTATATTTGAGTATGATTCGGGTCATCCTCTCGGGTCGGGTATTGGATTCAAGGAGGAGGATACTCCTAATTTCACCGGATCTTTCTACTCTAAAACCAAAGCTATGGTGGAGGAGCTGCTCAAGAACTATGAAAATGTATGCACGCTAAGAGTGCGAATGCCGATTTCATCGGATCTAACAAACCCGAGAAACTTCATCACGAAGATTGCTCGGTATGAGAAAGTTGTGGACATCCCAAACTCGATGACAATCCTCGATGAGCTTCTCCCGATATCAATCGAAATGGCGAAGAGGAACTTAACCGGGATCTACAATTTCACTAACCCGGGTGTTGTGAGCCACAACGAGATCTTGGAGATGTACAGAGACTACATTGACCCGAGTTTTACTTGGAAGAACTTCACATTGGAGGAACAAGCTAAAGTGATTGTGGCGCCAAGGAGTAACAATGAGCTTGATGCAACTAAGTTGAAGACTGAGTTCCCTGAGTTGATGTCTATCAAAGAGTCTCTGATCAAGTTCGTGTTTGAGCCCAACAAGAAGACTGAAGTTAAAGCT-----------------------------------------------------------------------------------------------------------------------------------------------------------------------------------------------------------------------------------------------
gnl|Vitvi1|GSVIVP00001074001 ---------------------------------------------------------------------------------------------------------------------------------------------------------------------------------------------------------------------------------------------------------------------------------------------------------------------------------------------------------------------------------------------------------------------------------------------------------------------------------------------------------------------------------------------------------------------------------------------------------------------------------ATGGGTTTTCCGGCA---------------------------------------------------------------------------------------------------------------------------------------------------------------------------------------------------------------------------------------------------------------------------------------------------------------------------------------------------------------------------------------------------------------------------------------------------------------------------------------------------------------------------------------------------------------------------------AACGGC---GCGGCGGCATCGGACAGGAAGTTGAAGTTTCTGATCTATGGTCGGACCGGCTGGATCGGTGGCCTGTTGGGGAAGCTGTGCGAAGCTCAAGGGCTGGAGTACAGCTACGGCTCAGGGAGGCTCGAGAACAGGGCGTCGTTGGAGGCGGATCTGGCGTCGGTGAAGCCCACACATGTTTTCAACGCCGCCGGAGTCACTGGCAGGCCGAACGTGGATTGGTGCGAGTCGCATAAGGTGGAGACTATCCGGACCAATGTGGCGGGGACCTTAACGCTGGCGGATGTTTGCAGAGAGAAAGGTTTGGTGTTGATTAACTATGCCACCGGCTGTATATTCGAGTACGATGCGAATCATCCGCTCGGGTCAGGTGTCGGGTTCAAGGAGGAGGATACGCCCAATTTTATCGGATCTTTCTACTCCAAGACCAAGGCCATGGTGGAAGATTTGCTGAAGAACTATGAGAATGTATGCACGCTGCGTGTCAGGATGCCCATCTCATCCGATTTATCCAACCCTCGCAACTTCATTACGAAAATCACCCGATATGAAAAGGTGGTTAATATTCCAAACTCAATGACCATATTGGATGAGCTTCTTCCCATCTCCATTGAGATGGCAAAGAGAAACCTCACCGGAATCTGGAACTTCACAAATCCTGGAGTGGTCAGCCATAATGAGATTTTGGAGATGTATCGGGATTATATTGACCCCAATTTTGCATGGAAGAATTTCACTCTCGAGGAGCAAGCTAAGGTGATTGTTGCCCCAAGGAGCAACAATGAGCTTGATGCCAGCAAATTGAAGAAGGAATTCCCCGAGCTCATGTCCATCAAGGAGTCCCTCATAAAATACGTGTTCAAGCCAAATCAGAAGGCCACAGGGGCT--------------------------------------------------------------------------------------------------------------------------------------------------------------------------------------------------------------------------------------------------
gnl|Poptr1|554291 ---------------------------------------------------------------------------------------------------------------------------------------------------------------------------------------------------------------------------------------------------------------------------------------------------------------------------------------------------------------------------------------------------------------------------------------------------------------------------------------------------------------------------------------------------------------------------------------------------------------------------------------------------------------------------------------------------------------------------------------------------------ATGGGATTCGAAACT---------------------------------------------------------------------------------------------------------------------------------------------------------------------------------------------------------------------------------------------------------------------------------------------------------------------------------------------------------------------------------------------------------------------------------------------------------TCAAAC---GGCACCGCATCTACAAAACCACTTAAATTCCTCATCTACGGGCGCACTGGCTGGATCGGTGGACTCCTAGGCAAGCTTTGCCAATCCCAGGGCATCGACTTCACCTACGGTTCCGGTCGCCTTGAAAACCGACCCTCCCTCGAAGCCGACGTTGCTGCTGTCAATCCCACTCATGTTTTCAACGCTGCCGGCGTCACTGGCAGGCCTAACGTCGACTGGTGCGAGTCCCATAAGGTCGAGACCATAAGAACCAATGTGGTCGGCACGCTGACGTTGGCTGATGTGTGCAGGGAGAAAGGTTTGGTCTTGATCAATTATGCTACTGGTTGTATCTTTGAGTATGACTCGAGTCATCCTCTCGGGTCGGGTATTGGTTTTAAGGAAGAGGATACTCCGAACTTTATCGGATCGTTTTATTCCAAGACTAAGGCCATGGTAGAAGATTTGCTCAGGAATTATGAAAATGTTTGTACATTGCGCGTCAGAATGCCCATTTCATGTGATCTGGCCAACCCTCGCAACTTCATCACGAAGATCACTCGATATGAGAAGGTAGTAAACATTCCAAACTCCATGACGATCTTGGATGAACTCCTTCCCATTTCCATTGAGATGGCAAAGAGAAACCTTACTGGAATCTATAACTTTACGAATCCTGGAGTGGTCAGTCACAATGAGATTTTGGAAATGTATCGGGATTACATTGACCCCAAATTCACATGGAAAAACTTCACTCTTGAGGAGCAAGCTAAGGTAATTGTTGCCCCAAGGAGCAACAATGAGCTTGATACTGTCAAATTGAAGCAGGAATTCCCTGAGCTCTTGCCAATAAAGGAGTCCCTCATCAAGTATGTCTTCAAACCAAATCAGAAGACTACTGCTGCT--------------------------------------------------------------------------------------------------------------------------------------------------------------------------------------------------------------------------------------------------
gnl|Poptr1|829499 ---------------------------------------------------------------------------------------------------------------------------------------------------------------------------------------------------------------------------------------------------------------------------------------------------------------------------------------------------------------------------------------------------------------------------------------------------------------------------------------------------------------------------------------------------------------------------------------------------------------------------------------------------------------------------------------------------------------------------------------------------------ATGGGATTCGAATCT---------------------------------------------------------------------------------------------------------------------------------------------------------------------------------------------------------------------------------------------------------------------------------------------------------------------------------------------------------------------------------------------------------------------------------------------------------TCGAAC---GGCACAGCATCACCAAAACTGCTCAAATTCCTCATCTACGGACGTACTGGCTGGATCGGTGGACTCTTAGGCAAGCTTTGCCAATCCCAGGGCATCGACTTCACCTATGGTTCCGGTCGCCTTGAAAACCGACCCTCCCTCGAAGCCGACCTGGTTGCCGTTAATCCCACTCATGTTTTCAACGCTGCCGGCGTTACTGGCAGGCCTAACGTCGATTGGTGCGAATCCCATAAAGTCGAGACCATACGAACCAATGTGGTCGGCACACTGACGTTGGCTGACCTTTGCAGGGAGAAAGGTTTGGTCTTGATTAATTATGCTACGGGCTGTATCTTTGAGTATGATTCGAGCCATCCTCTCGGGTCGGGTATTGGGTTCAAGGAGGAGGATACTCCGAACTTTATCGGTTCTTTCTATTCCAAGACTAAGGCCATGGTAGAGGATTTGCTCAGGAATTATGAAAATGTTTGCACATTGCGTGTCAGAATGCCCATTTCATCTGATTTAGCCAACCCTCGCAATTTCATCACAAAGATCACTCGATATGAGAAGGTAGTGGACATTCCAAACTCGATGACAATCTTGGATGAACTCCTTCCCATCTCCATCGAGATGGCAAAGAGAAACCTTACTGGGATCTATAACTTTACAAATCCTGGAGTGGTTAGTCACAATGAGATTTTAGAAATGTATCGGGATTACATTGACCCCGATTTCACATGGAAAAACTTCACTCTTGAGGAGCAAGCAAAGGTAATAGTTGCCCCAAGGAGCAACAATGAGCTTGATACTGCCAAATTGAAGCAGGAATTCCCTGAGCTCTTGCCAATAAAAGAGTCCCTTATCAAGTATGTCTTCAAGCCAAATCAGAAGACAGCTGCTGCT--------------------------------------------------------------------------------------------------------------------------------------------------------------------------------------------------------------------------------------------------
gnl|Carpa1|supercontig_29.25 ---------------------------------------------------------------------------------------------------------------------------------------------------------------------------------------------------------------------------------------------------------------------------------------------------------------------------------------------------------------------------------------------------------------------------------------------------------------------------------------------------------------------------------------------------------------------------------------------------------------------------------ATGGGCTTCCCAGCA------------------------------------------------------------------------------------------------------------------------------------------------------------------------------------------------------------------------------------------------------------------------------------------------------------------------------------------------------------------------------------------------------------------------------------------------------------------------------------------------------------------------------------------------------------------------------------AAC---GGGTCTTCGTTGGATAAGCCATTGAAGTTCCTGATCTATGGCCGGACCGGCTGGATTGGGGGACTCCTGGGAAAACTCTGCGAATCCATGGCCATTGACTTCGAATACGGCTCCGGGCGGCTCGAGAACCGAGAGTCGTTAGTGGCGGACCTGGAGGCTGTGAAGCCCACCCACGTTTTCAACGCCGCCGGTGTCACAGGCCGCCCCAACGTCGACTGGTGTGAGTCCCACAAGGTGGAGACCATCCGGACCAACGTGGTCGGCACCCTCACCCTTGCTGATGTTTGCAGGAACAAGGGACTCGTACTCATCAATTACGCCACTGGCTGCATCTTCGAGTACGACTCGGATCATCCCCTTGGCTCGGGTATTGGCTTCAAGGAAGAAGACACCCCCAATTTCACCGGATCTTTCTACTCCAAAACCAAGGCTATGGTGGAAGATTTGCTCCACAATTATGAGAATGTCTGCACCTTGCGTGTGAGAATGCCCATTTCATCTGATTTGACCAATCCACGTAACTTCATTACTAAGATCACCCGGTATGACAAAGTAGTGAACATTCCCAACTCAATGACCATCTTGGATGAACTCCTTCCCATATCTATTGAGATGGCAAAGAGAAACCTTACTGGGATATGGAACTTTACAAACCCTGGAGTCGTCAGCCACAATGAGATCTTAGAGATGTATAGGGACTACATTGACCCCAGTTTCACATGGAAGAACTTTAATCTCGAGGAACAGGCAAAGGTGATCATTGCCCCAAGAAGCAATAACGAGCTTGATGCCACCAAGTTGAAGCAGGAGTTCCCAGAAATGTTGTCCATCAAGGAGTCCCTTATCAAGTATGTATTCAAGCCAAATCAGAAGACTGCTCAAGCT--------------------------------------------------------------------------------------------------------------------------------------------------------------------------------------------------------------------------------------------------
gi|341659534|gb|JO184216.1| ---------------------ATGGCGACCGAAGCACAAACCTTCACTCCCCAAACCATCCTTATCACCGGCGCTGCAGGGTTCATAGCTTCCCATGTCGCCAACAGACTTGTCGCGAAGTACCCTCACTACAAGATCGTCGTCCTCGACAAGCTCGATTACTGCAGTAACATTCGCAACTTAGAGCCAGCGATGAAAAGTCCCAACTTTAAGTTCGTGAAAGGCGACATCGCTAGCGCAGATCTAGTGAACTACCTTTTGCTCTCCGAAGACATCGACACCATCATGCACTTCGCCGCACAAACGCATGTGGACAACAGTTTTGGAAACAGTTTCGAGTTTACCAAGAACAACATCTACGGCACTCACGTTCTGTTAGAATCTTGCAAGAACGCGGGCACGGTCCGCAGATTCATCCACGTCAGCACTGACGAAGTGTACGGAGAAACCGCCGCTGACGCAATTGTCGGTAACCACGAAGCTTCTCAGCTCCTTCCCACCAATCCCTACTCCGCGACCAAAGCTGGAGCCGAAATGTTGGTCATGGCGTACGGTCAGTCTTACCAGATTCCTATCATCACTACCAGAGGAAACAACGTCTATGGGCCTGGGCAATTCCCTGAGAAACTCATCCCTAAATTCTTGCTTTTGGCGATGCAAGGGAAAAAACTACCCATCCACGGCGACGGATCGAATGTCAGAAGTTATCTCTACTGTGGAGATGTTGCTGAGGCTTTCGATACCGTCCTTCACAAGGGAACTTTGGGACAAGTCTACAACATCGGTACCCGTAAGGAACGACGGGTTCTTGACGTGGCCAGTGATATCTGCAGAATGCTGAAATTGGACCCAAGTGAGATGATTGAATTCGTCGAAAACCGTCCGTTCAACGATCAACGTTACTACCTGGATGACGCCAAACTCACCGCCATTGGCTGGGGAGAGAGCACATCCTGGGAAGACGGGCTGAAGAAGACGTTCGAATGGTATAGAGATAACACCGAGTACTGGGGAGACGTCTCTGCCGCTCTACTTCCTCATCCCAGAATGACC------------------------------------TCCATC------------------------------------ACTAGTGACAAAGCTATCCATTCTATTACTACTAAAGTTGACTTTCCCAAGGAGAATGGTGTG---------GCCCAACCCAAACTTAAGTTTCTGATTTACGGCCGAACCGGGTGGATCGGGGGACTTTTGGGCGAGCTCTGTACCGCACAAGGTATTGAATGGGAGTACGCTAAGGGTAGGTTGGAGGATCGTGCTGCCGTAGAGGCGGACATTGCAAAAGTGAAGCCTACGCATGTTTTCAATGCTGCGGGCGTCACTGGACGTCCCAATGTGGATTGGTGCGAGTCTCACAAAGTGGAAACTGTCCGAGCTAACGTCATTGGTGTGTTGAATCTCGCGGATGTCACCAGAAAGCATGGACTTCCTATGATCAACTATGCCACTGGATGCATCTTTGAGTACGATGAGAAGCATACCATGAGGAGTGGTGTTGGATTCAAGGAAGAAGATACACCCAACTTCTTCGGTTCGTACTATTCCCGAACCAAAGCCATGGTGGAAGAATTGCTTGCTCCTTTTGAGAATGTCTGTCTGTTGCGCGTGCGCATGCCCATCTCCTCTGACTTGAGCAATCCCAGAAACTTCGTCACCAAGATCGCAAGATATCAGAAGGTCGTTGACATTCCTAACTCCATGACCATCTTGGACGAATTACTGCCAATTTCCATCGAAATGGCAAAAAGAAACTTGTCAGGTATCTACAATTTCACCAATCCTGGAGTTATCAGCCATAACGAAGTCTTGCAACTGTACAAAGAGTACATCGATCCTGAATTCACCTGGAAAAACTTTACTCTAGAAGAACAAGCTAAAGTCATCGTGGCTGCCAGAAGCAACAATGAAATGGATGCTTCCAAATTGAAGAAAGAATTTCCCGAGTTGTTGGACATCAAGAGTTCGATTATCAAATACGTCTTCGAACCTAACAGCAAACTCCCCAAGTGA--------------------------------------------------------------------------------------------------------------------------------------------------------------------------------------------------------------------------------------------------
gi|341681061|gb|JO205673.1| ---------------------------------------------------------------------------------------------------------------------------------------------------------------------------------------------------------------------------------------------------------------TTGCTGCTCACGGAAGGCATCGACACCATCATGCACTTCGCCGCACAGACACACGTGGACAACTCTTTTGGAAACTCCTTTGAGTTCACGAAGAACAACATTTACGGCACGCACGTCTTGCTGGAGGCATGCAAGGTTGCTGGCACCATCCGGCGATTCATTCACGTCAGCACAGACGAGGTGTACGGCGAGACGGAGGCGCATGCCATCGTCGGCAACCACGAGGCTTCCCAACTTCTCCCCACCAACCCCTACTCTGCGACCAAAGCCGGCGCTGAGATGCTAGTGATGGCCTACGGCAGGTCGTACCACCTCCCTTTCATCACCACGCGCGGTAACAACGTCTACGGCCCTAAGCAGTTCCCAGAGAAGCTGATTCCCAAGTTCATGCTTCTTGCCATGGACGGCAAGGATCTGCCGATCCACGGTGATGGCTCAAACGTGCGCAGCTACCTGTATTGCGAGGACGTAGCGGAGGCGTTCGACACGATCCTACATAAGGGAGAGGTGGGGCACGTATACAACATTGGCACGAAGAAGGAGCGGACTGTGCTGGACGTCGCCAAGGACATTTGCAAGCTTACGGGTCAAGACGCTGACAAGTTGATCCAGTTTGTGGAGGACAGACCGTTCAACGACCAGCGCTACTTCCTCGATGACAAGAAGCTGAAGGCTCTTGGTTGGGAGGAGCGCACGCCCTGGCAGGAGGGTCTGCAGAAGACCCTAAATTGGTATCGGGAGAACCGCATGTACTGGGGTGATGTCTCTGGCGTTCTCATCCCTCATCCACGGATAACC------------------------------------AACGCAGCGTTCGCCATCGGCAAGACAAGCGCAGCTCATGGAGCTCTTGACGGGCCAGCTGAAGCCGCAGTGGCACCTGCAGATGTACTAGCGGCGAACGGGGTTGAAGAGAAAGCCGACAAGAAGCTGAAGTTTCTTATCTATGGTCGGACGGGCTGGATTGGTGGTTTGCTGGGCCAGCTGTGCACGGATCAGGGCATTGCCTATGAGTATGGCGATGCTAGGCTTGAGGACAGGCGGGCAGTAGAGGCAGACATCCTGAGGGTGAAGCCTTCGCACATTTTCAACGCAGCAGGAGTGACGGGTCGGCCCAACGTGGACTGGTGTGAGTCGCACCGCGTGGAGACCATTCGTGCGAATGTGATTGGTGTCCTCAACCTCGCTGATGTTGCCAGGAGCCACAAACTGAACGTGATCAACTACGCCACTGGCTGCATTTTTGAGTACGATGACAAGCATCCACTCGGCAGCGGGATTGGTTTCACGGAGGAGGAGAAGGCAAATTTCTTCGGATCTTACTACTCTCGGACCAAGGGCATGGTGGAAGAAATGCTCAGGGACTTTGACAACGTGGCAGTCTTGCGCGTTCGCATGCCCATCAGCTCAGATTTGAACAACCCCAGGAATTTCATCACTAAGATCGCAAGATACCAGAAGGTGGTGAACATCCCGAACTCAATGACAGTCTTGGACGAGATGCTACCCATCAGCATAGAGATGGCCAAGCGCAATCTCACGGGCATCTGGAACTTCTGCAATCCTGGCGTTGTCAGCCACAATGAAGTGCTTGAAATGTACAAGGAGTACATTGACCCAAGCTTCAAGTGGACAAACTTCACCGTGGAGGAGCAGGCCAAGGTGATTGTCGCAGCACGAAGCAACAATGAACTGGACGGGAAGAAGCTGAGTACAGAGTTCCCAGAAATGCTGGACATCAAATCTTCCCTCCTGAAGTATGTCTATGAGCCAAACTGCAAGGTG------------GAGGGGAAGGTGAAGAAGTGA--------------------------------------------------------------------------------------------------------------------------------------------------------------------------------------------------------------------------
gi|341680246|gb|JO204858.1| ------------------------------------------------------------------------------------------------------------------------------------------------------------------------------------------------------------------------------------------------------------------------------------------------------------------------------------------------------------------------------------TTGTTGGAGGCATGCAAGGTTGCTGGCACCATCCGGCGGTTCATTCACGTCAGCACGGACGAGGTGTACGGCGAGACGGAGGCGCATGCCATCGTCGGCAACCACGAAGCTTCCCAACTTCTCCCCACCAACCCCTACTCTGCGACCAAAGCCGGCGCTGAGATGCTCGTGATGGCCTACGGCAGGTCGTACCACCTCCCTTTCATCACCACGCGCGGTAACAACGTCTACGGCCCGAAGCAGTTCCCAGAGAAGCTGATTCCCAAGTTCATGCTTCTTGCCATGGACGGCAAGGATCTGCCAATCCACGGCGATGGCTCAAACGTGCGCAGCTACCTGTATTGCGAGGACGTAGCGGAGGCGTTTGACACGATCCTACATAAGGGAGAGGTGGGGCACGTATACAACATTGGCACGAAGAAGGAGCGGACTGTGCTGGACGTCGCCAAGGACATTTGCAAGCTTACGGGTCAAGATGCTGACAAGTTGATTCAGTTTGTGGAGGACAGACCGTTCAACGACCAGCGCTACTTCCTCGATGACAAGAAGCTCAAGGCTCTTGGTTGGGAGGAGCGCACGCCCTGGCAGGAGGGTCTGCAGAAGACCCTAAATTGGTATCGGGAGAACCGCATGTACTGGGGTGATGTCTCTGGCGTTCTCATCCCTCATCCGCGGATAAAC------------------------------------AACGCAGGGTTCGCCATCGGCAAGACAAGCGCAGCTCATGGAGCCCTTGACGGGTCAGCTGCAGCCGCAGTGGCGTCTGCAGATGTACCAGCAGCGAACGGGGTTGAAGAGAAAGCCGACAAGAAGCTGAAGTTTCTTATCTATGGTCGGACGGGCTGGATTGGTGGTCTGCTGGGCCAGCTGTGCACGGATCAGGGCATTGCCTATGAGTATGGCGATGCTAGGCTTGAGGACAGGCGGGCAGTAGAGGCAGACATCCTGAGGGTGAAGCCTTCGCACATTTTCAACGCCGCAGGAGTGACGGGTCGGCCCAACGTGGACTGGTGTGAGTCGCACCGCGTGGAGACCATTCGTGCGAATGTGATTGGTGTCCTCAACCTCGCTGATGTTGCCAGGAGCCACAAACTGAACGTGATCAACTACGCCACTGGCTGCATTTTTGAGTACGATGACAAGCATCCACTCGGCAGCGGGATTGGTTTCACGGAGGAGGAGAAGGCAAATTTCTTCGGATCTTACTACTCTCGGACCAAGGGCATGGTGGAAGAAATGCTCAGGGACTTTGACAATGTGGCAGTCTTGCGCGTTCGCATGCCGATCAGCTCAGATTTGAACAACCCCAGAAATTTCATCACCAAGATCGCAAGATACCAGAAGGTGGTGAACATCCCAAACTCAATGACAGTCCTTGATGAGATGCTACCCATCAGCATAGAGATGGCCAAGCGCAATCTCACTGGTATCTGGAACTTCTGCAATCCTGGCGTTGTCAGCCACAATGAAGTGCTTGAAATGTACAAGGAGTACATCGACCCAAGCTTCAAGTGGACAAACTTCACCGTGGAGGAGCAGGCCAAGGTGATTGTCGCAGCACGAAGCAACAATGAACTCGACGGGAAGAAGCTGAGCACAGAGTTCCCGGAAATGCTGGACATAAAATCTTCCCTTCTGAAGTACGTCTATGAGCCAAACTGCAAGGTG------------GAGGGGAAGGTGAAGAAGTGA--------------------------------------------------------------------------------------------------------------------------------------------------------------------------------------------------------------------------
