# Supplementary material for: Phylogenetic analysis of pectin-related gene families in Physcomitrella patens and nine other plant species yields evolutionary insights into cell walls
Source: BMC Plant Biol. 2014 Mar 26;14:79. doi: 10.1186/1471-2229-14-79 (PMC4108027; doi:10.1186/1471-2229-14-79)
Supplement: Additional file 33 — xylogalacturonanxylosyltransferasefamilyalignment.phy. Phylip gene alignment, .phy. Raw xylogalacturonan xylosyltransferase alignment. Xylogalacturonan xylosyltransferase family alignment file. [file 1471-2229-14-79-S33.zip]

Archive with 1 entries (1 files):
- xylogalacturonanxylosyltransferasefamilyalignment.phy
