# Supplementary material for: Phylogenetic analysis of pectin-related gene families in Physcomitrella patens and nine other plant species yields evolutionary insights into cell walls
Source: BMC Plant Biol. 2014 Mar 26;14:79. doi: 10.1186/1471-2229-14-79 (PMC4108027; doi:10.1186/1471-2229-14-79)
Supplement: Additional file 33 — xylogalacturonanxylosyltransferasefamilyalignment.phy. Phylip gene alignment, .phy. Raw xylogalacturonan xylosyltransferase alignment. Xylogalacturonan xylosyltransferase family alignment file. [file 1471-2229-14-79-S33.zip › xylogalacturonanxylosyltransferasefamilyalignment.phy]

 8 2226
gnl|Orysa5|Os02g39960 ------------------------------------------------------------------------------------ATGGAGCAGAGCGGCCGCGTCGCCGTGCCGCTCACTGCCTTAGCACTC---CTCGCCGTCGTAGCCGCCGGCGTCGCGCTGCCGCCCGCT---------------------------------------------------------------------------------------------------------------------------------------------------------------------------------------------------------------------------------------------------------------------------------------------------------------------------------------------------------------------------------------------------------------CCTTCCTCCGGCACCGGCATCCAAGACGGCCGCGGCAGCGAGCACTCACTACGGCACGTCCCGGACGAACCCCAGAAGGCGCCGCCGACGAGTGTCCATGCTCGACCAATC------------------------------------------------------------------------------------------------------------------------------------------------------------------------------------------------------------------------------------------------------AACAAGAAGGTGACGCGAGGCAAGATCGAGGCCGGCTTAGCTCGGTCCCGGGCGGCCATCCGCCGGGCGGCTCGCGCGACGCCGCCGTCCGACGAGAGCATCCGCCGCCGCGGCTCAGCCTCCACGGTCGTCGCCGCGGCGGGCGACGACGACTACGTGCCGCGCGGCGCCATCTACCGCAACGCGCGTGCATTCCACAGGAGCTACGTGGAGATGGAGAGGAGGTTCAAGATCTGGACGTACAGGGAAGGGGAGCCGCCGGTGGCGCACATCGGGCCGGGCACCGACATCTACTCCATCGAGGGGCAGTTCATGTACGAGATGGAC------GACCCGCGG------AGCCGCTTCGCCGCGCGGCGCCCCGACGACGCCCACGCCTTCCTCCTCCCCATCAGCGTCTGCAACCTCGTCCACTACGTCTACCGC---CTCAACGCCACCGGCGACCTCGCGCCG------CTGCGTGGCCTCGTCGCCGACTACGTCCGCGTCGTCGCCGAGCGCTACCCCTACTGGAACCGCTCCCGCGGCGCCGACCACGTCATCGTCTCCTGCCACGACTGGGCGCCGATGGTGACCAGCGCGCACCGGCAGCTGTACGGCAACGCGATCCGGGTGCTGTGCAACGCCAACACGTCGGAGGGGTTCAGGCCGCGGAAGGACGCGACGCTGCCGGAGGTAAACCTCGCCGACGGCGTCCTCCGGCGCCCGACCGCGGGGCTACCGCCGGAGAACCGCACCACGCTCGCCTTCTTCGCCGGCGGCAGGCACGGCCACATCCGCGAATCGCTCCTACGGCACTGGCTGATCGGGAACAAGGGCGGCGCCGCCGCCGACGGCGACGGCGACGGGGACATGCGCGTCCACGAGTACCTCCCCGCCGGCGAGGACTACCACGCGCAGATGGCCGCCGCGCGGTTCTGCCTGTGCCCGAGCGGCTTCGAGGTGGCCAGCCCGAGGGTGGTGGAGTCCGTGTTCGCCGGGTGCGTGCCGGTGATCATCTCGGAGGGCTACCCGCCGCCGTTCGGCGACGTGCTGGACTGGGGCAAGATGTCGGTGGCCGTGCCGGCGGCGAGGATACCGGAGCTGAGGGCCATCCTGCGGCGGGTGTCGGAGCGGAGGTACCGGGTGCTGCGCGCCCGGGTGCTGCAGGCGCAGCGCCACTTCGTGCTCCACCGCCCGGCGCGCCGGTTCGACATGATCCACATGGTGCTCCACTCCATCTGGCTCAGGCGGCTCAACGTCAGGCTC------------------CCCTAC---------
gnl|Arath7|AT5G33290 ------------------------------------ATGGCTGCTCCAAGATCAAGAAGA------------------------TGCTCTCTTTCTCTCTTAACTCTTTTCTCCATCACTCTTATTCTTATTTCTGTTTCACTCTTTGTCTCCACAAAACCAGCTAATAAGCCTTTCCTCGATTACAGAAACCAGTTTTCTATTTCC------------------------------------------------------------------------------------------------------------------------------------------------------------------------------------------------------------------------------------------------------------------------------------------------------------------------------------------------------------------------------------------------ATCTCTATCTCTTCTCCTCTTGAACAAAACACAACAAACACTAGTTTTGTCTCAGCCTCTCCTCCTTTGTCCCCTCTTGGTCAGAGCAACACAACAAACACTATTCTTGCTTCTTCTTCTTCTTCTTCCTCTTTTTCTGATCACCAA---------------------------------------------------------------------------------------------------------------------------------------------------AACCAAAATAAGTCTCCAAGTCCTACAAGTAAAAAAATTGTTATCAGGAAAAGAAGTGGGTTAGACAAAATAGAATCAGATTTAGCAAAAGCAAGAGCAGCAATTAAGAAGGCAGCTTCTACACAAAATTATGTCAGC---------------------------------------------------------------------------TCTCTCTATAAAAATCCAGCCGCCTTTCATCAGAGTCACACGGAGATGATGAATCGTTTTAAGGTGTGGACATACACAGAGGGAGAGGTCCCATTGTTCCATGACGGCCCTGTGAATGACATTTACGGCATAGAAGGACAATTCATGGACGAAATGTGCGTGGACGGACCGAAGAGTAGAAGCCGTTTTCGGGCAGATCGACCCGAGAATGCTCATGTTTTCTTCATACCATTTAGCGTCGCCAAGGTCATCCACTTCGTCTACAAGCCCATCACCTCTGTCGAAGGGTTTTCGCGGGCTCGCCTACACCGCCTTATAGAGGATTATGTTGATGTAGTTGCTACTAAGCATCCATATTGGAACCGAAGCCAAGGAGGCGACCATTTCATGGTATCATGCCATGACTGGGCACCAGACGTGATTGATGGGAATCCAAAGTTGTTTGAAAAATTCATTAGGGGACTTTGCAATGCTAACACCTCGGAAGGTTTCCGACCTAACGTGGACGTATCCATTCCGGAGATCTACCTTCCTAAAGGTAAATTGGGTCCGTCTTTTCTCGGGAAATCACCGCGAGTTCGATCTATACTCGCATTTTTCGCTGGAAGAAGTCACGGTGAAATCCGAAAAATCTTATTTCAACATTGG---------------------------------AAAGAAATGGACAATGAAGTCCAAGTCTATGATCGTCTTCCGCCAGGAAAAGACTATACAAAAACTATGGGAATGAGTAAGTTTTGTCTGTGTCCGAGTGGTTGGGAGGTCGCTAGCCCGAGGGAGGTCGAGGCGATATATGCTGGTTGTGTACCAGTGATCATATCGGATAATTATTCATTACCATTCAGTGATGTGCTGAATTGGGATTCCTTCTCCATACAAATCCCTGTTTCTAGGATAAAAGAGATCAAAACCATTCTACAAAGTGTCTCTCTCGTAAGATACTTGAAGATGTATAAGAGAGTTTTAGAAGTGAAGCAGCATTTCGTGTTGAATCGTCCAGCTAAACCCTACGATGTGATGCATATGATGCTTCATTCGATCTGGTTAAGACGACTTAATCTTAGGCTT------------------GGTACA---------
gnl|Medtr1|AC144657_12.5 ---------ATGGTGGTGATACTGAGGCATCTTTCTTTGTCTTGGGGCAGATTTACAAGT------------------------TCTGAGATGAAAGTTTTCAAATCTTCATTAATATGCCCTTTGATCTTTCTAGTGCTCTTCCTCAAT---------------------------------------------------------------------------------------------------------------------------------------------------------------------------------------------------------------------------------------------------------------------------------------------------------------------------------------------------------------------------------------------------------------------------------------------------TTTTTCCTTGTTATTTTCACTCCAAATGAAAATCATATGATCCATATCAAC---------TCACCTCATGAGCTTCTCTCGATCTCATCAAATAATTTTGGTGAT------------------------------------------------------------------------------------------------------------------------------------------------------------------------------------------------------------------------------------------GGGAGAAAGAACATGACTAGTTTGGAGAAGATTGAAGAAGATTTAGCACAAACAAGAGCATTGATTCAGAGAGCAATTCGGTCCAAGAAGTCCACAACCAACATGAAA---------------------------------------------CAGAGTTTTGTTCCAAAAGGGTCCATTTACTTGAATCCACATGCTTTTCACCAGAGCCACAAGGAGATGGTGAAGAGATTCAAGGTATGGGTATACAAGGAAGGAGAGCAACCATTGGTGCATGATGGACCTGTAAACAACAAATATTCCATTGAAGGACAATTCATTGATGAAATGGACACAAGTAACAAG---------AGTCCATTCAAGGCTACTCATCCTGAACTGGCCCATGTTTTCTTTCTTCCTTTCAGCGTGTCTAAGGTCATTCGCTATGTTTACAAGCCTAGAAAGTCAAGATCAGATTATAATCCTCATCGCTTACAGCTTTTAGTTGAGGATTATATCAAAATTGTTGCCAACAAGTATCCTTATTGGAACATAAGTCAAGGTGCTGACCATTTTCTGCTTTCATGCCATGATTGGGGACCAAGAGTTTCATATGCTAATCCTAAACTCTTCAAGCACTTCATCAGAGCACTCTGCAATGCCAACACTTCAGAAGGATTTTGGCCTAACAGAGATGTGTCCATCCCTCAATTGAATTTGCCTGTTGGAAAGCTTGGCCCACCTAATACAGACCAACACCCTAATAACCGAACAATCTTAACTTTTTTTGCTGGTGGTGCCCATGGTAAGATTAGAAAAAAATTGCTCAAGAGTTGG---------------------------------AAGGACAAGGATGAAGAAGTTCAAGTTCATGAGTACCTTCCAAAAGGTCAAGATTATACAAAGTTGATGGGTCTAAGCAAGTTTTGTTTGTGCCCTAGTGGACATGAAGTGGCAAGTCCAAGAGTGGTGGAAGCAATTTATGCAGGATGTGTCCCAGTGATAATTTGTGACAATTACTCTTTGCCTTTTAGTGATGTGCTTAATTGGAGTCAATTCTCCATGGAAATTGCAGTTGATAGAATACCAGAAATTAAGACTATTTTACAAAATATTACAGAAACAAAGTATAGGGTGTTGTATTCAAATGTTAGACGTGTAAGAAAGCATTTTGAGATGAATAGGCCAGCAAAGCCATTTGATTTGATACATATGATACTTCACTCTGTTTGGCTCAGACGTTTAAATTTTAGATTACATTTGAAACAAATGTACCCTTCTTAA------
gnl|Arath7|AT3G42180 ------------------------------------ATGTCAAACAATTCTTCCAAGAGT------------------------TTTTGCTTGTTAGGGTTTCCATTGATTCTTATTCTTCTTCTAAGCTTCTTACTTTTTTCTTCGTTCCCTAATAATGAATCTCCACCTCAACAG------------------------------------------------------------------------------------------------------------------------------------------------------------------------------------------------------------------------------------------------------------------------------------------------------------------------------------------------------------------------------------------------------------------------------TTCTTCTCTTCACTTACTATGTCCTCTCTTCTTGTTCACACAAATGCATTACAATCCTCATCTTCTTCTTCTTCGTTATACTCTCCTCCGATTACCGTA------------------------------------------------------------------------------------------------------------------------------------------------------------------------------------------------------------------------------------------------AAGAGAAGGAGCAATCTTGAGAAAAGAGAAGAAGAGTTGAGGAAAGCAAGGGCTGCAATTAGAAGAGCCGTCAGGTTTAAGAATTGCACGTCCAACGAAGAAGTT------------------------------------------ATTACTTATATCCCCACAGGCCAGATCTACAGAAACTCATTTGCCTTTCATCAGAGTCACATAGAAATGATGAAAACATTTAAGGTGTGGTCGTACAAAGAAGGAGAGCAGCCACTGGTTCACGATGGACCGGTAAATGATATCTACGGAATCGAGGGACAGTTCATTGACGAGCTTAGTTACGTGATGGGCGGACCAAGTGGCCGGTTTAGAGCTAGCCGGCCAGAAGAAGCCCATGCCTTCTTCTTACCCTTCTCCGTTGCCAACATTGTTCACTACGTCTACCAACCCATTACCTCGCCAGCCGATTTCAACCGGGCCCGTCTCCACCGGATTTTTAACGATTATGTAGACGTAGTGGCTCACAAGCACCCTTTTTGGAACCAAAGCAATGGTGCTGACCATTTCATGGTCTCTTGCCACGATTGGGCTCCCGATGTGCCAGATAGTAAACCAGAGTTTTTCAAGAACTTCATGAGAGGACTATGCAACGCCAACACATCGGAAGGTTTCAGACGAAACATCGATTTCTCTATACCGGAGATTAACATTCCTAAAAGGAAGCTAAAGCCACCATTTATGGGACAAAACCCTGAGAACAGGACGATCTTGGCTTTCTTCGCAGGAAGAGCTCACGGATACATTAGGGAAGTTTTGTTCAGTCACTGG---------------------------------AAGGGTAAGGATAAAGACGTTCAAGTTTATGACCACCTCACAAAGGGACAAAACTATCATGAATTGATTGGTCATAGCAAGTTTTGTCTTTGTCCTAGTGGCTACGAGGTGGCTAGTCCTAGAGAGGTCGAAGCCATCTACTCAGGCTGCGTCCCGGTTGTCATATCGGACAACTACTCGCTTCCGTTCAACGACGTGCTTGATTGGAGCAAGTTCTCGGTTGAGATCCCGGTCGACAAAATTCCTGATATTAAGAAGATTTTGCAAGAGATTCCACATGACAAATATTTAAGGATGTATCGAAATGTTATGAAAGTTAGAAGGCATTTTGTGGTGAACCGTCCGGCTCAACCATTTGATGTGATCCACATGATTCTTCACTCGGTTTGGTTAAGGAGGCTTAACATTAGGTTG------------------CCTTCT---------
gnl|Medtr1|AC144657_27.5 ATGAAGAAAAGTCTCATCATATGCAGA---------ATGGGCTACATTTCTATGAACGGG------------------------TCAGGTTCTTCCTCTTTCTGGTCATGCCCTTGGTGTTCTCTTCGTTTC---ATAGAGTCCCTTGCTCCCTGCATTGACATTCATGATATGTTGCTGTCAGTTAAAGATGTATTCTCTTCTGGCAGCCCCCATGCTCACATTCTTTACACTCAGCTTCCCTCATTTGCCATAGACCTCATAAATAATATGCAACTCAATTTCAAT------------------------------------------GCTTCTGCAGAGAACGCATTCATATGGACTCATAACAAAAATTGCATCTACACTGCTAATAGTGGATATTCTTGGATATTGGCTCGCATGAATTCGGTAATCAACTCTCCTTTGTCTTGGTCTTGGTTTTGGAAATTACAATCGTCGAAGAAGATTAAATTCCTGTTTTGGCAAATATTCATTCAACCTGCAACTCTGAAACTGTCATACATGGAGGCCTTAAGATGTTTCACAACTTCACTGTTACTACCACTCTTCTTCTTCCTCATTTTTCTCTTCACTTCTCAAAAAGGATTTCATTTTTCCTTCTTTGTTTTTCCTTTCTCTCTTCCTAGTATAAAAGACATGAATAATGCAACACAAGTAATTAAACCTCATCAG------------TTTCTGACTTATAAC---------------------------------------------------------------------------------------------------------------------------------------------------TCTGCATATAGAAGCTTTGACCATAAAGAAAACAGTAGCATTAAGAAAATTATGAGTAGCTTGGATAGAGTTGAAGGAAGTTTGTCCGAAGCTCGAGCCTCAATTCGAGAAGCAATTCTTTCAAGGAATTACAGTACTTCAAGGAGGCGT------------------------------------------GATGTTTTTGTCCCAAGAGGGTCCATTTACAGAAATCCATATGCTTTTCATCAGAGCCACATGGAAATGGTGAAGAGATTGAAGATTTGGGTATACCAAGAAGGAGAGCAACCAATAGTACATGATGGACCAGTGAACAACATATATGCAATTGAAGGTCAATTCATTGATGAAATAGAC---AATAGCAAAATG------AGTCCTTTTAAGGCTAAGCACCCTAATGAGGCACACATATTTTTCCTTCCTTTTAGTGTTGCAAATGTGGTTCAATATGTTTATAAGCCAATTATGTCCAAAAAGGATTTCAACCGTGACAGACTTCATAGAATGGTGGAGGATTATGTAAATGTTGTGGCTCATAAGTATCCTTATTGGAATAGAAGCAATGGTGCTGACCATTTTCTCCTCTCTTGTCATGACTGGGCACCAGAAATCTCAGATGCAAATCCAAACCTCTTCAAAAACTTCACAAGAGTCTTATGCAATGCCAACACTTCTGAAGGGTTCCAACCCAAAAGGGATGTGTCTATCCCTGAAGTGTACTTACCAGTTGGAAAGTTAGGCCCACCAAATCTGGGCCAAAGCCCATTAAACAGAACCATATTAGCCTTCTTTTCTGGTGGGGCCCATGGTGACATTAGAAAATTATTACTAAATCATTGG---------------------------------AAGAACAAAGATGCACAAGTTCAAGTTCATGAGTATCTTCCAAAGGGTCAAAACTATACAGAATTAATGGGACTAAGTAAATTTTGTTTGTGTCCAAGTGGATATGAAGTGGCTAGTCCAAGAATTGTGGAAGCAATTAATGCTGGGTGTGTACCTGTGATTATTTCTCAGAATTATTCCTTGCCTTTCAATGATGTGTTGAATTGGAGTGAATTTTCAGTTGAAATTCCAGTGGAGAAAATAGTAGAGATTAAGAATATATTACAAAATGTTACAAAAGATAAGTACATGAAGTTGCATATGAATGTGATGAAAGTTCAAAAGCATTTTGTTATGAATAGGCCTGCTAAGCCTTTTGATGTGATGCACATGATACTTCATTCAATTTGGCTTAGAAGACTTAATTTCAGACTC------------------ATTGACTCAAAATAA
gnl|Carpa1|supercontig_46.53 ------------------------------------ATGGCGGCCATAAACTGCCCGACG------------------------AGCTCTTTACTGGTACTCCCAGCTTTTTTTCTTCTCCCTGTTTTCTTC---TTCGTGTTTCAAAGCTCAAACTTCAATCGAAACCCCGTGATCAACCAGTTCTACTCTTCAATCTCTTTCACT------------------------------------------------------------------------------------------------------------------------------------------------------------------------------------------------------------------------------------------------------------------------------------------------------------------------------CCCGTTAGGCAGAGATTAGAAAATACATACGCAAACAACACAAGCTTGTTGTCAACACAAGTTTTCGTCGCTGGAGTCGTCTCTGCAGAGGGCTCTGGTATCGATAAAAGAAGCGAAAAGAGTAGTAGTAATATCACTGAAGTTTTTGCAGAGAAGATTACTACCCAAGTTGCACAGGAGGAGGAGAAGAAG------------------------------------------------------------------------------------------------------------------------------------------------------------------------------------------------GAGAAGAAGAAGAAGAAGAAGAAGAAGAAGAGTAGTGGGGAAAGAATCGAAGAGGAGTTGATGAAAGCGAGAGGTGCGATCAGGAAGGCGGTTGAGTTGAAAAGATACGAGTCGGAGAAGAAG---------------------------------------------GAGAGCTTCGTTCCCAGAGGTTCCATTTACAGAAATCCTCATGCTTTTCACCAGAGCCACATAGAGATGGTGAAGAGATTCAAGGTGTGGGTCTACAGGGAAGGAGAGCAGCCGATCTTCCACGACGGTCCGGTGAACAATATATACTCGATAGAAGGACAGTTCATCGACGAAATGGAG------CGGCCGTAC------AACAAGTTCAGAGCTCCGCATCCAGACAAGGCTCACGTGTTTTTTCTCCCTTTGAGCGTCGCCAAGATCATCCACTTCGTCTACAAACCCATCACCTCCGTCGCCGACTACTCCCGCGACCGGCTCCAGCGGCTGATCGCCGACTACATCTCCGTCGTCGGTGATAAATACCCTTATTGGAACAGAAGCTCCGGCGCCGATCATTTCATGGCTTCTTGTCACGATTGGGCACCACAAGTTTCCTTAGCTAATCCAGAACTGTTCAAAAACTTCATCAGGGTTCTTTGCAATGCAAATCTCAGCGAAGGATTCCGACCTCATATCGACGTATCACTCCCGGAAATTTACTTACCAGTTGGAAAACTCGGTCCACCGTCTCTGGGTCTACCTCCAAACAACAGATCTATACTAGCTTTCTTCGCTGGAGCATCGCATGGATGGATAAGAAAAATTTTACTACCTGAATGG---------------------------------AAGGGGAAGGACAATGATGTTCAAGTTTATGAAAAGTTACCCAAGGGCTTAGACTACACGAGACTCATGGGTCGGAGCCGGTTCTGCCTCTGCCCGAGTGGGCACGAGGTGGCGAGTCCCAGAGAGGTGGAAGCCATTTATGCAGGGTGTGTTCCGGTTATAATTTCAGTAAATTATTCGTTGCCGTTTAGTGACATTCTTGATTGGAGCCAGTTTTCGATTGAAATTCCAGTCGAGAAAATATCAGAGATCAAGACGATTTTACAGAGTGTTTCTCGAGAGAGATACTTGAAGATGTACAGGAGAGTGTTAATGGTGAAAAGACATTTTGTACTGAACCGGCCGGCTAAACCGTTTGATGTTGTTCATATGATTCTTCACTCGGTCTGGTTGAGAAGACTCAATTTTAAGCTT------------------TCGAGTATT------
gnl|Vitvi1|GSVIVP00006426001 ATGAAGGACAACGAGTTCATACTGAATTATTACAGAGCCAATTGGTCTCTTAAGGAAGCTCTCTTCAGCGTCTTTCGGTGGCATAATGAGACAGTTAACGTTTGGACGCATTTGCTTGGATTTATTCTATTC---TTGGGGTTGACTCTGGCGAATTTGATGCAAGTGCCTCAGTTTGCGGATTTCTTTACCAATTTCAGCTGGTCTTTTCCACTGTGCGCAGCTATAAATGCTTCTCATGATTCAAAAGATTTCTCTCTGGGCACATCAAACCTCATCCAATTGAAGCAAATAACACAGCCAGAAACCGAGTTCCTGTCACCAGAAATGGCCACAACACGGTGGCCGTTCTTCATCTTCTTGGGTGGCTCCATGTTCTGTCTGCTCTCAAGCAGCGTTTGCCACCTCTTCTCCTGCCACTCCCGCAGCTTGAACATCTTGTTGCTGCGAATGGACTATGTTGGAATCGCTGTCATGATCATCACCTCCTTCTTCCCCCCAATCTACTACATCTTCCAATGTGACCCCCACTGGCAATTCATTTACCTTGCTGGGATCACAGCCATGGGGATGTTCACCATCATAACACTGCTCTCCCCATCCCTTTCAAGTGCCAAATATCGCGCTTTTCGAGCCTCACTCTTCGCAGCCATGGGGTTATTTGGCATTCTGCCTGCAATCCATGCTGTCATTGTGAATTGGAATGAACCCCGGAAATCTATAACCCTGGTCTATGAGTTGGCCATGGCTCTATCCTATGGGATTGGTACCATATTCTATGTTACTCGAATTCCGGAGAGGTGGAAGCCCGGCTGCTTCGACATCGCCGGACATAGTCATCAAATATTTCATGTTTTGGTGGTGATGGGGGCATTGGCTCACTACGGTGCCACACTCGTATTTTTGGAGTGGCGCAATTCAGTAGGGTGTAAGATCAAGAGTAGTTTGGCAAGGATTGAAGAAGATTTGGCTAGAGCTAGAGCGGCCATTCGCAAAGCAGTTCGGTCAAAAAACTATTCATCAGATAAGAAA---------------------------------------------GAGGCTTTCATTCCCAGAGGATGCATCTACAGAAACCCATATGCTTTTCATCAGAGTCATATAGAGATGGTGAAGAGATTCAAGGTATGGACCTACAGAGAAGGAGCGCAGCCCATATTCCATGAAGGGCCATTGACCAACATCTACGCCATAGAGGGGCAGTTCATCGATGAAATGGACTTTATTGTTGGCAAG------AGCCCTTTCATTGCAAAACATCCTGATGAGGCACATGCATTTTTCCTACCTCTAAGTGTAGTAAAAGTAGTTCAATTCCTCTACCTCCCCATTACTTCCCCAGAAGACTACTCCCGCAAGCGACTGCAACGCATTGTAACCGACTATGTTAAGGTTGTAGCAGACAAATATCCGTACTGGAATAGAAGTGGTGGTGCTGACCATTTCATGGTTTCTTGTCATGACTGGGCGCCATCCGTTTCATATGCAAACCCTGAGCTATTCAAGAATTTCATCAGGGTCCTTTGCAATGCAAACAGCTCAGAAGGATTCAGGCCAGGAAGAGATGTCTCACTGCCAGAAGTCAACTTGCCCGCCGGGGAGCTTGGGCCACCACACCTGGGCCAACCCTCAAACAACCGCCCAGTCCTGGCCTTTTTTGCCGGAAGAGCCCATGGCAACATCAGGAAAATTTTATTTGAGCATTGG---------------------------------AAGGACCAAGATAATGAAGTACTTGTCCATGAGCGCCTCCATAAAGGCCAAAACTACGCCAAATTAATGGGCCAAAGCAAGTTTTGCCTGTGCCCAAGCGGCTATGAAGTGGCAAGCCCTCGAGTAGTGGAGGCAATTCATGCAGGATGCGTCCCAGTGATAATTTCCAACAACTATTCTTTGCCTTTTAATGACGTCCTTGATTGGAGCCAATTTTCGATACAAATTCCAGTAGCAAAGATACCAGAAATTAAGACCATCTTGCTAGGCATTTCAAAAAATAAGTATTTAAAAATGCAGGAAAGGGTGCTAAGAGTGCGGAGGCATTTTGTGCTGAACCGGCCAGCTAGGCCTTTCGATATCATTCATATGATCCTTCACTCATTGTGGCTTAGAAGGCTTAACTTCGGGCTG------------------CCACAT---------
gnl|Poptr1|809384 ---------------------------------------------------------------------------------------------------------------------------------------------------------------------------------------------------------------------------------------------------------------------------------------------------------------------------------------------------------------------------------------------------------------------------------------------------------------------------------------------------------------------------------------------------------------------------------------------------------------------------------------------------------------------------------------------------------------------------------------------------------------------------------------------------------------------------------------------------------------------------------------------------------------------------------------------------------------------------------------------------------------------------------------------------------------------------------------------------------------------------------------------------------------------------------------ATGGTGAAGAGATTCAAGGTGTGGCCCTACAAGGAAGGAGAGAGGCCATTGGTCCATGATGGCCCTTTAAACAACATCTATTCCATTGAGGGCCATTTCATCGATGAGGTCGAA------AGCAAGGGG------AGCCCATTCAGGGCCCAAGATCCCGATGAGGCCCATGTATTCTTCCTCCCCGTTAGTGTAGCTTCTATTGTGCACTTCATCTACTTGCCGATCACGGCGGCGGCGGATTACTCTCGTGATCGCCTCCGCCGGGTTGTGACGGATTACGTTCACATTGTTGCCAAGAAGTATCCTTACTGGAATAGAAGTAACGGTGCTGATCATTTTATGGTTTCATGTCATGATTGGGCACCTGATGTATCAATCGCCAATTCTGAGCTCTTCAACAAATTCATTAGAGTCCTCTGCAATGCCAACATCTCTATAGGGTTCCGGCCACCAAGAGATGTCCTTTTACCGGAGATTTACCTTCCCTTTTCAGGCCTTGGTACAACCCATATGGGGCAGGCTCCAAACAACCGCCCAATTCTAGCATTTTTTGAAGGTAGGGCTCATGGGTATATCAGGCAGGTCTTATTCAAGCATTGG---------------------------------AAGAACAAAGATAACGAAGTTCAAGTCCATGAGCTGCTTCCAAAGGGCAAGAATTACACAAGACTAATGGGTCAAAGCAAGTTTTGCTTGTGCCCTAGTGGATTTGAAGTGGCAAGCCCTAGAGTCGTGGAAGCAATTTATCAAGGATGTGTGCCTGTGATCATTTCTAACAACTATTCATTACCGTTTAGTGATGTCCTTAATTGGAGTCAATTCTCAGTACAGATCCCAGTTGAGAAGATACCAGAAATCAAGATGATCCTGCAAAGAATTTCTAACAGCAAGTACTTGAGAATGCATGAAAGAGTCAAGAGAGTTCAGAGGCATTTTGTGCTCAACCGACCAGCTAAACCATTTGATGTTATCCACATGGTGCTTCACTCGTTGTGGCTTCGGAGGTTGAATTTTAGGTTG------------------TCAGAC---------
