# Supplementary material for: Phylogenetic analysis of pectin-related gene families in Physcomitrella patens and nine other plant species yields evolutionary insights into cell walls
Source: BMC Plant Biol. 2014 Mar 26;14:79. doi: 10.1186/1471-2229-14-79 (PMC4108027; doi:10.1186/1471-2229-14-79)
Supplement: Additional file 34 — galactangalactosyltransferase.tree. Newick tree, .tree. Raw β-1,4-galactan β-1,4-galactosyltransferase tree. β-1,4-galactan β-1,4-galactosyltransferase family tree file with bootstrap values. [file 1471-2229-14-79-S34.zip › galactangalactosyltransferase.tree]

(Orysa5|Os06g41910:0.13142328565705785337,(((Orysa5|Os06g22330:0.11828498671677918630,Sorbi1|Sb10g013010.1:0.15770110997729289148)95:0.05376651671176246178,(Sorbi1|Sb04g030080.1:0.11723569352064915072,Orysa5|Os02g48190:0.08393239079879012687)100:0.10137816373982561080)100:0.12444310972715127983,((AT2G33570:0.31581880626631148035,((Poptr1|715742:0.25883687201995547733,Vitvi1|GSVIVP00002963001:0.24133993946380905005)67:0.08385859093721671764,Carpa1|supercontig_36.102:0.15872505732730657346)64:0.08815579795137566677)85:0.17017687826332814072,(Selmo1|77156:0.83012797987188813309,((Pp1s35_63V6.1:0.32245866857904192937,(Pp1s227_17V6.1:0.34367979935982628792,(Pp1s32_144V6.1:0.16494512548186768264,Pp1s198_141V6.1:0.14371366215342568085)85:0.06885502477886409900)100:0.36475823033007298557)100:0.59726595238634938578,(((Poptr1|179534:0.05421999744416299699,Poptr1|712653:0.07375383507257768367)100:0.17477817089269145900,Medtr1|AC174355_1.3:0.28120366263000123874)62:0.09021998769380375205,((AT4G20170:0.17614226882811367947,AT5G44670:0.15757048769171674851)100:0.35484932962148013624,Carpa1|supercontig_1291.2:0.32653804340548309160)82:0.13196829607022572683)100:0.76393464941876765284)68:0.22207879203979827287)88:0.26354911367218686324)100:0.27750904015032606953)100:0.20769803718665275083,Sorbi1|Sb10g024570.1:0.16027665042986152799);
