# Supplementary material for: Phylogenetic analysis of pectin-related gene families in Physcomitrella patens and nine other plant species yields evolutionary insights into cell walls
Source: BMC Plant Biol. 2014 Mar 26;14:79. doi: 10.1186/1471-2229-14-79 (PMC4108027; doi:10.1186/1471-2229-14-79)
Supplement: Additional file 35 — GATL.tree. Newick tree, .tree. Raw GATL tree. GATL family tree file with bootstrap values. [file 1471-2229-14-79-S35.zip › GATL.tree]

(((Vitvi1|GSVIVP00028923001:0.25108755810141947240,((Poptr1|418609:0.07269756699162430169,Poptr1|418911:0.07281025201790039536)100:0.16358397940403493487,Carpa1|supercontig_5.324:0.18789150594276796125)34:0.04581749768975737491)32:0.04613581306874142696,(AT1G70090:0.12571191673852399884,AT1G24170:0.14058271909714761816)100:0.17010966434432794880)37:0.04795508146779347419,(((Medtr1|AC145329_34.4:0.25451085703329301424,(AT3G62660:0.15360718797701680693,((AT4G02130:0.16736104955473782296,AT1G02720:0.12495672121168394098)99:0.12899363084988640926,((Poptr1|664389:0.06678534684959347434,Poptr1|552490:0.03347408739571082481)100:0.11397738356857482767,((((Orysa5|Os03g18890:0.02931631645441182613,Sorbi1|Sb01g037870.1:0.06266465048388425441)97:0.05936523728596923566,(Selmo1|234804:0.45483812314781757458,(((Orysa5|Os03g24510:0.09596439608514639730,Sorbi1|Sb01g034770.1:0.15003463085792528853)85:0.04907300360068472811,(Sorbi1|Sb02g041310.1:0.12531106891356727506,Orysa5|Os07g45260:0.11582005312482467063)85:0.03620109859661879703)93:0.16839958725333331602,((Orysa5|Os06g13760:0.11114423951679530678,Sorbi1|Sb10g008830.1:0.03868055013030233247)100:0.25691293032795842199,(((Vitvi1|GSVIVP00025008001:0.19803269647187904390,(Carpa1|supercontig_37.85:0.17322285119722599656,(((Medtr1|AC148241_31.4:0.26788538858301647050,Medtr1|CR931811_14.3:0.22539524536348728989)100:0.12878980185535165992,AT3G50760:0.33003595500811316876)70:0.06440191638030605403,(Poptr1|286701:0.19902381346108632965,AT1G19300:0.24825979452072646780)32:0.07494585361250943878)10:0.04813975492698537029)14:0.09668320630516052949)100:0.35681615974263891644,(Orysa5|Os03g47530:0.07762841323243162284,Sorbi1|Sb01g012060.1:0.07304514806708725660)100:0.16964819310478215786)23:0.10635520220726232821,(Orysa5|Os04g44850:0.03911014007317110269,Sorbi1|Sb06g023460.1:0.08380294178909483693)100:0.20875272440731004742)5:0.04389946255653325025)8:0.03556783486747809586)7:0.06363457908098983651)9:0.17960962522518036932)12:0.28464947163789766638,Carpa1|supercontig_151.46:0.08301892912244955569)6:0.05547745750632131212,Vitvi1|GSVIVP00028063001:0.26633038769646977251)5:0.05503061231794643959)5:0.06153161189779729479)3:0.02271861817158574159)7:0.10742407817707437523)21:0.28318057283504693977,(((Pp1s229_15V6.1:0.20670613357811154498,Pp1s4_405V6.1:0.08190837720430399482)62:0.05933635822896002332,Pp1s129_133V6.1:0.10600291505174094797)100:0.52123037581770192972,((((Poptr1|805206:0.07230946881870341236,Poptr1|766024:0.08438594775274310678)100:0.14001501903604304800,(AT1G13250:0.21455971418553612673,Medtr1|CT009540_16.3:0.26989545045210877605)49:0.05842723906617681290)37:0.04753403913513269685,Vitvi1|GSVIVP00030290001:0.30298854379444178919)98:0.25655168713693471405,((AT3G06260:0.23720626242209189027,Carpa1|supercontig_16.63:0.23777607916390355869)58:0.05960333882408889311,(Vitvi1|GSVIVP00019872001:0.22421040955436497000,((Poptr1|420166:0.02079000852533116270,Poptr1|228663:0.05953246376756875929)100:0.29227023433517890227,Vitvi1|GSVIVP00023650001:0.20770361067943535205)49:0.06406457130786118170)19:0.03698299963766996101)99:0.30587935746366906598)23:0.07094010015809106007)11:0.09736572475912262659)98:0.14198104572823225245,(Medtr1|AC137832_30.5:0.39760495319050759289,(Carpa1|supercontig_14.73:0.27098559248200743133,AT3G28340:0.29993546410035853977)94:0.07977541971120589992)94:0.06902335959007403765)83:0.13771293794246206033,Medtr1|CR962134_11.5:0.36642764785322629040);
