# Supplementary material for: Phylogenetic analysis of pectin-related gene families in Physcomitrella patens and nine other plant species yields evolutionary insights into cell walls
Source: BMC Plant Biol. 2014 Mar 26;14:79. doi: 10.1186/1471-2229-14-79 (PMC4108027; doi:10.1186/1471-2229-14-79)
Supplement: Additional file 36 — GAUT_superfamily.tree. Newick tree, .tree. Raw GAUT superfamily tree. GAUT superfamily tree file with bootstrap values. [file 1471-2229-14-79-S36.zip › GAUT_superfamily.tree]

(AT3G28340:0.32238820211031671281,(Medtr1|AC137832_30.5:0.50184163999114372867,((Medtr1|CR962134_11.5:0.42948158706047290245,(((AT1G70090:0.13442860435494707882,AT1G24170:0.17653986057161874523)99:0.21344066442369075132,(Carpa1|supercontig_5.324:0.19987151881595416336,(Poptr1|418911:0.08371248119571365887,Poptr1|418609:0.07770726048181776646)99:0.18470661786594141929)37:0.05695042707008712846)23:0.04903287859666841109,Vitvi1|GSVIVP00028923001:0.24725517147810729957)34:0.05848096175036508748)66:0.11050270123157023006,(((Pp1s4_405V6.1:0.08395671079769456702,Pp1s229_15V6.1:0.21023216316366813428)38:0.04916394176574428315,Pp1s129_133V6.1:0.12254326639190890602)98:0.45261675466256190425,(((((Pp1s10_95V6.1:0.04059834137649265262,(Pp1s16_361V6.1:0.08636772832431212354,Pp1s18_97V6.1:0.07399863966682933281)89:0.03600844950882933770)97:0.24436294585669510182,(((((Vitvi1|GSVIVP00027429001:0.13357796254097065169,((Carpa1|supercontig_97.76:0.11620791938916603947,AT5G54690:0.23496242653967189251)22:0.02887293807882955129,(Poptr1|834622:0.04288030467275173035,Poptr1|569069:0.05473103670910300228)100:0.08735208119045498321)33:0.02254859181689538791)67:0.06145345285410832442,Medtr1|AC148653_31.3:0.38215034090595068061)100:0.35403510660105513841,((Vitvi1|GSVIVP00018928001:0.13823744367847995429,(Poptr1|774919:0.17171158607424613640,Carpa1|supercontig_50.74:0.14609579671005604173)59:0.03722526827796033416)61:0.10034293161147640749,AT3G58790:0.25344492146569175262)99:0.55575644346585462152)30:0.04647450471256599214,((Medtr1|AC150844_19.3:0.16988759353874946512,((Vitvi1|GSVIVP00021044001:0.07346961961461248580,(Poptr1|556346:0.03844586631553856271,Poptr1|577718:0.02858214885572807687)100:0.06535636525031889021)48:0.01818581591611032749,(AT3G01040:0.06207357239543306870,AT5G15470:0.07671574892099558562)100:0.10083227671658177849)42:0.02127362191382183715)99:0.08760035675239635777,(Orysa5|Os03g11330:0.32606509841049274856,(Orysa5|Os12g38930:0.06280888213548235788,Sorbi1|Sb08g019260.1:0.06333133380138462887)100:0.14049282694039427755)93:0.06458576510574190466)98:0.16326179894211376165)63:0.12403531332379742758,Selmo1|268781:0.23592806019027312558)51:0.08145462701746696010)86:0.54280394820277133583,((Selmo1|440751:0.30657207699077226870,(((Orysa5|Os03g30000:0.07973143001102891980,Sorbi1|Sb01g032570.1:0.07637056496224918500)96:0.28973062579978720033,((Poptr1|661826:0.06596812305464308523,Poptr1|581394:0.04180460600611851651)100:0.07938625258026235643,(Vitvi1|GSVIVP00000008001:0.10860559689099663627,(Carpa1|supercontig_3.244:0.09515912826732796093,AT1G18580:0.22913471285393971488)80:0.04060159745052158847)48:0.03174018914657794621)100:0.13484368037094787707)95:0.19989485308677376607,((Pp1s72_167V6.1:0.11298631710965643948,Pp1s53_223V6.1:0.07259607676152622646)98:0.33110724255478241052,((Vitvi1|GSVIVP00026021001:0.11979634940262987031,(((AT2G20810:0.21337370716125278469,Carpa1|supercontig_9.231:0.08077129950633225863)71:0.03589386048598469658,(Poptr1|783905:0.02997712053213556077,Poptr1|663529:0.03688886263082926525)100:0.07850769811150358490)60:0.02791443188043033624,(Medtr1|AC173290_16.3:0.00000154464188661604,Medtr1|AC173290_23.3:0.00000154464188661604)100:0.22454454189485142934)64:0.03217326126507352724)90:0.11115326638481182187,(Orysa5|Os04g54360:0.09070431527077332801,Sorbi1|Sb06g029980.1:0.04610505537400370196)95:0.30763291268626424824)88:0.19341252693672983387)30:0.07334883841462402909)20:0.05475726629210558166)60:0.31811496871883854221,((Selmo1|111745:0.20445080664147177729,(((Vitvi1|GSVIVP00012272001:0.11132889232258279255,(Medtr1|AC174296_15.3:0.19046496712675037299,(Poptr1|799474:0.10529305576710887293,AT3G25140:0.17149089846250281655)50:0.04039839488568777032)41:0.03653230745900890031)70:0.06062544926292342401,(Vitvi1|GSVIVP00038116001:0.17962263587273938348,(Poptr1|590338:0.12023838800370571789,(AT3G02350:0.25319340299412723683,Medtr1|AC146721_10.4:0.16740252522127713197)48:0.03435432976376667780)83:0.06139282393580577230)100:0.11384653529325867993)63:0.10095219155871680561,(Sorbi1|Sb04g020140.1:0.08832093222214283668,Orysa5|Os02g29530:0.07682013153909431069)100:0.40198246315058289158)60:0.07061005957595725691)97:0.47825523245414747198,(gi|341666465|gb|JO191147.1|:0.50198098241976807365,((((Orysa5|Os08g38740:0.26533223931592669897,(Sorbi1|Sb02g027840.1:0.19266192764511819169,Orysa5|Os09g30280:0.17554583211413324340)100:0.08914010751212292361)100:0.18648126164448208808,((Orysa5|Os08g23780:0.14014749603657492005,Sorbi1|Sb07g014890.1:0.14100136254546163928)100:0.20704217383895354154,((Medtr1|AC155898_29.5:0.21008115342072719578,Medtr1|AC161399_30.4:0.14471678600741941234)100:0.10674992780048696284,(Vitvi1|GSVIVP00011843001:0.13913158074274625808,((AT5G47780:0.26987451957191566088,Carpa1|supercontig_27.191:0.12008890359735206743)62:0.04958679382468574037,(Poptr1|560055:0.11844172167246576344,Poptr1|828111:0.08295886133383348349)99:0.12131820957938263539)20:0.02275184219036050642)30:0.03002566797533794130)99:0.14566977318861684676)88:0.05860502253661984545)98:0.15108928953774947157,((((Orysa5|Os03g21250:0.09509818227607595709,Sorbi1|Sb01g036430.1:0.12865735891378718425)100:0.07989501478473189089,(Orysa5|Os07g48370:0.11967676098424248621,Sorbi1|Sb02g043170.1:0.15058986341560576250)94:0.06003872367070661742)100:0.31887468559770526522,(Medtr1|AC155890_1.5:0.24809107775036062793,(((AT2G38650:0.29787670243893249467,Carpa1|supercontig_63.51:0.27016894411405423249)67:0.03505111028840521975,(Poptr1|254623:0.04385435173308899204,Poptr1|282518:0.04602436771947817501)100:0.21596502719961541139)71:0.05092309050387577168,Vitvi1|GSVIVP00033610001:0.17450654447966787441)77:0.04905042850183738423)95:0.16144985438834114078)100:0.72124911997292706634,(((Carpa1|supercontig_52.137:0.16990921561936389583,(Poptr1|831613:0.18028775503517649459,Vitvi1|GSVIVP00023858001:0.17232516518354304424)88:0.06474147708154670555)81:0.06757922596484704225,(AT2G30575:0.17000519525952889621,AT1G06780:0.15153278813259421498)100:0.22710020498557656476)100:0.19869708420736911791,(Orysa5|Os11g37980:0.15889009219212257840,Sorbi1|Sb05g022970.1:0.14457750024411133993)100:0.43755814131940429235)99:0.21047157545284886360)47:0.07821169772074236526)81:0.12964176605579350032,(((Selmo1|230273:0.30942390160226479479,(Selmo1|141437:0.24017130088952212685,Selmo1|146475:0.22653899201835625554)88:0.05477815793451584064)81:0.08524208438569316759,(((Sorbi1|Sb10g030870.1:0.09466541831710308108,(Orysa5|Os10g21890:0.04589463435826922344,Orysa5|Os06g51160:0.04352395519321560630)100:0.07121717781289056692)100:0.27906319352228442510,(Vitvi1|GSVIVP00036268001:0.12071250503978452062,((Medtr1|CT963092_15.3:0.21910414944948836125,Poptr1|293912:0.14378756863850722381)49:0.02741079933254784995,(AT4G38270:0.25012076694817680922,Carpa1|supercontig_20.219:0.12639630040892446683)55:0.03883267206526267584)35:0.02947618792434994472)95:0.10270941004812647601)99:0.21440958896718823046,(((Sorbi1|Sb02g030820.1:0.08265732693485580707,Orysa5|Os09g36190:0.07702207134120779564)100:0.10079113762005433019,(Orysa5|Os06g49810:0.08502119977450164900,Sorbi1|Sb01g011560.1:0.10125155589230006026)100:0.12976853926209455659)98:0.04879020570613951113,(Medtr1|AC147014_10.4:0.18609193779068874952,(((AT2G46480:0.44576111908253412963,AT3G61130:0.17314198021082616297)53:0.04189457015749738916,Carpa1|supercontig_18.164:0.11935164880302306933)35:0.03080221081038455808,(Poptr1|244180:0.02081990138949027166,Poptr1|409728:0.03278674011961307116)100:0.07226994572140435502)33:0.02810519941792725268)89:0.07913698725199089234)98:0.11939160023897101015)91:0.07351408706890415201)33:0.03251061700958090411,(Pp1s21_294V6.1:0.34629974745007952031,(Pp1s251_8V6.1:0.22165519862005592100,Pp1s128_25V6.1:0.27893789348472419753)95:0.10619758467759719822)43:0.05154564079672643850)22:0.03481567738783366422)44:0.07022369032294016600)87:0.17964146168343478327)46:0.08062758406749681583)42:0.27185256544805785905)100:3.50946908294573933773,((Vitvi1|GSVIVP00019872001:0.20353838409690303002,((Carpa1|supercontig_16.63:0.26558911547848867984,AT3G06260:0.24807357434454080369)79:0.09747729691314067912,(Vitvi1|GSVIVP00023650001:0.21221605175509519747,(Poptr1|420166:0.02538193510695581356,Poptr1|228663:0.06123520879952574353)100:0.30063071644920552616)66:0.06684632200892644260)65:0.04906784094565758148)95:0.21672408298471654287,(((Sorbi1|Sb02g041310.1:0.14028286255486763223,Orysa5|Os07g45260:0.11384107102910641374)73:0.03765066428370578838,(Orysa5|Os03g24510:0.10122424832703524888,Sorbi1|Sb01g034770.1:0.15345164819211290497)93:0.05518456313323660128)84:0.10492803351565287151,((((((Vitvi1|GSVIVP00025008001:0.25448883335918603965,Poptr1|286701:0.23370491600131793053)42:0.06769060444532092047,(((Medtr1|CR931811_14.3:0.25313884394984370596,Medtr1|AC148241_31.4:0.28213737653475240430)99:0.14973974570343515089,AT3G50760:0.32037591999872577775)75:0.06809849815020573016,Carpa1|supercontig_37.85:0.17710282062255214286)42:0.05951628868123295946)38:0.06670608668354846560,AT1G19300:0.25024481585312485787)100:0.30002371074374112325,(Sorbi1|Sb01g012060.1:0.07709231816608147492,Orysa5|Os03g47530:0.08431455788718057731)100:0.16932546450739091592)93:0.12303430412336296973,((Orysa5|Os04g44850:0.04149659870511825804,Sorbi1|Sb06g023460.1:0.08460937055747121127)100:0.17184055882743826116,(Orysa5|Os06g13760:0.10744857060453767705,Sorbi1|Sb10g008830.1:0.05076235617167154657)100:0.24448424361949297468)20:0.04746996541271708558)39:0.03804595558226460394,(Selmo1|234804:0.42025163522306102637,((Orysa5|Os03g18890:0.03934855087016119607,Sorbi1|Sb01g037870.1:0.06047331896464715195)99:0.07257333704146068376,((Carpa1|supercontig_151.46:0.11951135267979862142,(((AT1G02720:0.14408937665859311572,AT4G02130:0.17594023682746359749)100:0.13795084055488165964,AT3G62660:0.17687596204809347133)46:0.05769552501283840146,(Medtr1|AC145329_34.4:0.39604800591672650878,(Poptr1|552490:0.03881028512721788198,Poptr1|664389:0.07759233340301598114)100:0.10428207872584009663)55:0.06725431372549710296)36:0.06158743608961674693)28:0.05402873268411342161,Vitvi1|GSVIVP00028063001:0.25724742763865354744)76:0.23294450989750664638)75:0.16846505602362066290)17:0.05638498066282116028)14:0.06406249043331455062)28:0.24746678239654235076)27:0.12737175755161000978)4:0.00000154464188661604,(Vitvi1|GSVIVP00030290001:0.29667860631779069402,((Medtr1|CT009540_16.3:0.27579025452558542097,AT1G13250:0.22248922047032040905)26:0.05021041424513998652,(Poptr1|766024:0.08239524559750843746,Poptr1|805206:0.08004475247026585083)97:0.14632007751955050656)50:0.06843076984245699546)66:0.19870701563421769298)55:0.13226457938824193183)76:0.26593692954825137731)76:0.11767716624103909118)73:0.06652625883408788687,Carpa1|supercontig_14.73:0.31474039762520372721);
