# Supplementary material for: Phylogenetic analysis of pectin-related gene families in Physcomitrella patens and nine other plant species yields evolutionary insights into cell walls
Source: BMC Plant Biol. 2014 Mar 26;14:79. doi: 10.1186/1471-2229-14-79 (PMC4108027; doi:10.1186/1471-2229-14-79)
Supplement: Additional file 37 — GAUT.tree. Newick tree, .tree. Raw GAUT tree. GAUT family tree file with bootstrap values. [file 1471-2229-14-79-S37.zip › GAUT.tree]

(Orysa5|Os03g21250:0.10473439342225554505,(((Medtr1|AC155890_1.5:0.29117234788809220891,(((AT2G38650:0.35324924626176334996,Carpa1|supercontig_63.51:0.32290852484087417817)55:0.03680031220531108233,(Poptr1|254623:0.04964145750024375608,Poptr1|282518:0.05078463469829944121)100:0.25250387070985680360)61:0.06071074908066084047,Vitvi1|GSVIVP00033610001:0.20261327364485554048)65:0.05855724546311294465)84:0.16710713723313366796,(((((AT1G06780:0.16899672846365945689,AT2G30575:0.19956811885511316351)100:0.27807405029846121725,((Vitvi1|GSVIVP00023858001:0.19747782701621272028,Poptr1|831613:0.20548593498711112404)78:0.07754880152164389528,Carpa1|supercontig_52.137:0.19442788605749128372)59:0.07686860020249941527)100:0.24166889088095377947,(Sorbi1|Sb05g022970.1:0.15633133343275534832,Orysa5|Os11g37980:0.18829082952608142132)100:0.53046306376603291621)100:0.33991153899232162683,((Orysa5|Os08g38740:0.31196016410781940431,(Sorbi1|Sb02g027840.1:0.21635724437436937295,Orysa5|Os09g30280:0.19797750497512012213)100:0.09765501118123547097)100:0.22795908987806992596,((Orysa5|Os08g23780:0.15841541761334618221,Sorbi1|Sb07g014890.1:0.15802059320894470962)100:0.23783245684663861796,((Medtr1|AC161399_30.4:0.16215413371423362254,Medtr1|AC155898_29.5:0.24799822870175669554)100:0.12836594350462227077,((Vitvi1|GSVIVP00011843001:0.15895987982079248790,(Poptr1|828111:0.09469795245747256174,Poptr1|560055:0.12980596633419172470)100:0.13858832558730660445)33:0.02472564780259399117,(AT5G47780:0.30841655433509362894,Carpa1|supercontig_27.191:0.13732044006491544996)57:0.05263566907775354964)32:0.03322039372665445273)100:0.17148869312696868317)81:0.06594100320154853978)100:0.16242484513364643939)80:0.09770910259093401606,((((Pp1s128_25V6.1:0.32618571639836368981,Pp1s251_8V6.1:0.25268494900596882857)93:0.12353120500649585056,Pp1s21_294V6.1:0.40643984460816229287)41:0.06405563875943814933,(((((Sorbi1|Sb02g030820.1:0.09227040777428328899,Orysa5|Os09g36190:0.08354387626493728347)100:0.11716621260204596044,(Orysa5|Os06g49810:0.09345192868274511400,Sorbi1|Sb01g011560.1:0.11343750829801585445)100:0.14679033463661361747)85:0.04795084630908051648,(Medtr1|AC147014_10.4:0.21240002594157253446,((Poptr1|244180:0.02367692266959728689,Poptr1|409728:0.03544626791766355284)100:0.08094045830979726408,((AT3G61130:0.19399409247339885476,AT2G46480:0.52678209040769763405)68:0.04948515083390987029,Carpa1|supercontig_18.164:0.13191341810684831248)50:0.03377826869558939876)44:0.03365820514002992869)93:0.09330516117269381515)99:0.14285658731747372108,((Sorbi1|Sb10g030870.1:0.10645873207648888503,(Orysa5|Os06g51160:0.04839491502948156665,Orysa5|Os10g21890:0.04953017031151004529)100:0.07754139129143410025)100:0.32373294060630714020,(Vitvi1|GSVIVP00036268001:0.13451722253478951008,((Medtr1|CT963092_15.3:0.25098649319020188697,Poptr1|293912:0.16329051138021707934)38:0.02909840690911888808,(AT4G38270:0.28441059866444445836,Carpa1|supercontig_20.219:0.14324461072589472765)61:0.04087041690517762699)33:0.03434748151849667530)95:0.12467502538689412273)100:0.25888721453930407801)91:0.08500123232348712199,(Selmo1|230273:0.36109410466396374417,(Selmo1|141437:0.27256296651822120580,Selmo1|146475:0.26235138570281391068)91:0.05851064853099803564)80:0.09194349893171026300)34:0.03829927347515995478)16:0.03367038771791203838,(gi|341666465|gb|JO191147.1|:0.59786092835257231837,(((Pp1s10_95V6.1:0.04377772924573795910,(Pp1s16_361V6.1:0.09566659781278624708,Pp1s18_97V6.1:0.08191262294065221328)89:0.04007195453567355403)100:0.29678753546697422827,((((Vitvi1|GSVIVP00018928001:0.16040361051739085441,(Carpa1|supercontig_50.74:0.16392765116517649115,Poptr1|774919:0.19534180825388414160)55:0.03661862827120910407)64:0.11576935855304591738,AT3G58790:0.28970953567897772540)100:0.69907578702409611804,((Medtr1|AC148653_31.3:0.45722655975890680313,(Vitvi1|GSVIVP00027429001:0.14745660551252379178,((AT5G54690:0.26963430403134813762,Carpa1|supercontig_97.76:0.13005992990582906921)33:0.03369090465800467227,(Poptr1|569069:0.06064046330928527656,Poptr1|834622:0.04712032384270228857)100:0.09530094105277994720)48:0.02835239896270017046)64:0.05870929314226635415)100:0.47342508970747759767,((Orysa5|Os03g11330:0.38064603507681238348,(Orysa5|Os12g38930:0.06767172057189860257,Sorbi1|Sb08g019260.1:0.07184601901327138107)100:0.16235945168272400418)89:0.06860896225534408865,(Medtr1|AC150844_19.3:0.19232810316463749833,((Vitvi1|GSVIVP00021044001:0.08091889711341151981,(Poptr1|577718:0.03106878914237033024,Poptr1|556346:0.04271655996386403142)100:0.07332163275657649359)54:0.01949372944337364466,(AT5G15470:0.08382265524123680422,AT3G01040:0.06944104019188095112)100:0.11424312604284969641)54:0.02327598736451422581)100:0.10460491191394401256)100:0.18679031153757838513)48:0.03998024369032594089)68:0.11726202530060493567,Selmo1|268781:0.27339345743812704104)51:0.08507259818072984703)100:1.00001271444171280223,(((((Vitvi1|GSVIVP00038116001:0.20586518417002130921,(Poptr1|590338:0.13762319270947101502,(AT3G02350:0.28622006094260077358,Medtr1|AC146721_10.4:0.18907244291122898838)42:0.03898741082164346866)82:0.06487483810403035789)100:0.13407822705230210136,(Vitvi1|GSVIVP00012272001:0.11928740261411603651,(Medtr1|AC174296_15.3:0.22011896883036502492,(AT3G25140:0.19326680940944665488,Poptr1|799474:0.11993388203604460340)49:0.04410987039445666419)48:0.04320917123223051715)67:0.07173625768767083466)52:0.11950581048099871706,Selmo1|111745:0.29847862535423486108)40:0.08382216995998817421,(Sorbi1|Sb04g020140.1:0.09933625417209289432,Orysa5|Os02g29530:0.08254578442819010542)100:0.40338405027737628261)100:0.51760560217121609483,((((Pp1s53_223V6.1:0.08191248285272481611,Pp1s72_167V6.1:0.12376123549019289738)100:0.39302866297451105604,((Orysa5|Os04g54360:0.09721386543774709899,Sorbi1|Sb06g029980.1:0.05295290569025545152)100:0.35296486106314778342,((((AT2G20810:0.24134645373930621592,Carpa1|supercontig_9.231:0.09120633985575082869)78:0.04114996492568248621,(Poptr1|783905:0.03337882850683209640,Poptr1|663529:0.04095731607153681869)100:0.08854353472724853236)55:0.02985972168597639254,(Medtr1|AC173290_23.3:0.00000158263893468356,Medtr1|AC173290_16.3:0.00000158263893468356)100:0.25712495281998803964)74:0.04089131355288087855,Vitvi1|GSVIVP00026021001:0.13060385789593281780)97:0.13405313181814884627)100:0.22544670170867936454)52:0.08907860035356333916,((Sorbi1|Sb01g032570.1:0.08333730586812107544,Orysa5|Os03g30000:0.09026234966080401434)100:0.34214858094933947585,((Poptr1|661826:0.07349056689734127790,Poptr1|581394:0.04670464150775919393)100:0.09311219421964789245,(Vitvi1|GSVIVP00000008001:0.12294303506636923562,(Carpa1|supercontig_3.244:0.10831622663525339312,AT1G18580:0.26260326907280090447)79:0.04495866077978929315)37:0.03195735867516803080)99:0.15705072960195207155)100:0.24521243602884357227)38:0.06307880015740684188,Selmo1|440751:0.33584448497948093948)100:0.40849780809301317053)46:0.10667368386151275528)97:0.18280993365985959143)36:0.08023903540920075683)80:0.09275949832895530323)100:0.96522816192321636564)100:0.41406388537290583773,(Orysa5|Os07g48370:0.13383481892510182276,Sorbi1|Sb02g043170.1:0.16752238926063633961)87:0.06953486471472303254)100:0.08980397182831822978,Sorbi1|Sb01g036430.1:0.14422517269430956688);
