# Supplementary material for: Phylogenetic analysis of pectin-related gene families in Physcomitrella patens and nine other plant species yields evolutionary insights into cell walls
Source: BMC Plant Biol. 2014 Mar 26;14:79. doi: 10.1186/1471-2229-14-79 (PMC4108027; doi:10.1186/1471-2229-14-79)
Supplement: Additional file 38 — homogalacturonanmethyltransferase.tree. Newick tree, .tree. Raw homogalacturonan methyltransferase tree. Homogalacturonan methyltransferase family tree file with bootstrap values. [file 1471-2229-14-79-S38.zip › homogalacturonanmethyltransferase.tree]

(Selmo1|402173:1.08055528133737643870,(Carpa1|supercontig_129.62:0.07106787750878386378,((((Vitvi1|GSVIVP00015004001:0.16480055736586948778,(Sorbi1|Sb03g006320.1:0.07255052774675305183,(((Selmo1|426562:0.85512291014899488584,(((Vitvi1|GSVIVP00015222001:0.13798365057636627351,AT1G78240:0.30343973382159233898)98:0.15727893851729368713,(Orysa5|Os02g51860:0.05927998488542187555,Sorbi1|Sb04g027500.1:0.08636990061664537310)93:0.40407875922604469254)86:0.29357307484142641796,((Carpa1|supercontig_1.113:0.09907952405261424844,((Vitvi1|GSVIVP00030070001:0.14102761083392550967,Poptr1|566940:0.13287690587378095386)70:0.01540242597462029503,Medtr1|AC146567_43.4:0.24680121602672938641)51:0.02675997967530300073)82:0.08245512492471991639,(AT1G13860:0.12868431980737493614,AT2G03480:0.08326043231324142813)99:0.11865705925747140059)94:0.26036735390488147113)59:0.24512146370680146235)67:0.86418064707157771220,((Pp1s114_206V6.1:0.15199272720501438849,Pp1s156_19V6.1:0.19945316892842959722)67:0.26260153706183836375,(((Orysa5|Os04g48140:0.08433983607859821263,Sorbi1|Sb06g025780.1:0.09332763794420655123)100:0.26421007572463139912,((Vitvi1|GSVIVP00026237001:0.12901980171897750593,((Carpa1|supercontig_18.217:0.12754378812393146747,AT4G00740:0.18580847198214892058)91:0.03876159121569627830,Poptr1|774293:0.16309192533573849127)63:0.02222632064419055239)56:0.03777162088735178808,Medtr1|AC160924_1.4:0.24634170639457639296)85:0.12163485980479912807)100:0.38857653175634676579,Selmo1|74065:0.41866605249734101246)60:0.13331464517938576564)61:0.49946471671425590744)100:5.33083051141290997776,Orysa5|Os01g05070:0.03016057134053256109)30:0.02332247419253233658)55:0.33136559293987732921)22:0.03897078796867207984,(Medtr1|AC150778_13.4:0.21266610721059861500,((Poptr1|707473:0.04795577839237872425,Poptr1|821310:0.05665023926578995755)73:0.09023403284012007641,Carpa1|supercontig_20.75:0.14962720867342457765)27:0.03322194737708996509)58:0.04687616500174043160)20:0.03487848855013490901,Vitvi1|GSVIVP00008012001:0.09355517734953075482)31:0.08694421478786107382,(AT5G65810:0.10457295537284552744,AT3G49720:0.08817462924586702555)81:0.12143252147285266140)13:0.02308000132792288606)95:0.76968006660329824076,Pp1s70_244V6.1:1.27413838986810312726);
