# Supplementary material for: Phylogenetic analysis of pectin-related gene families in Physcomitrella patens and nine other plant species yields evolutionary insights into cell walls
Source: BMC Plant Biol. 2014 Mar 26;14:79. doi: 10.1186/1471-2229-14-79 (PMC4108027; doi:10.1186/1471-2229-14-79)
Supplement: Additional file 39 — pectatelyaselike.tree. Newick tree, .tree. Raw pectate lyase-like tree. Pectate lyase-like family tree file with bootstrap values. [file 1471-2229-14-79-S39.zip › pectatelyaselike.tree]

(Sorbi1|Sb08g004905.1:0.16046330848165626937,((Pp1s37_38V6.1:0.63629781852530908903,Selmo1|93746:0.51607074546136666449)77:0.14658837528074927792,(AT3G09540:0.48824011256563532024,((Vitvi1|GSVIVP00023108001:0.11547519478234027912,(Poptr1|832050:0.04020649968245453010,Poptr1|777442:0.05461930892670850690)100:0.10380797525590065855)81:0.08291647277018532325,((Poptr1|720641:0.21201212066266711398,((AT5G55720:0.24113272855505887837,(Medtr1|CT961057_14.3:0.12879026157954259757,(((AT3G27400:0.39023584843705555469,(Poptr1|815540:0.15001026176344434138,Vitvi1|GSVIVP00020601001:0.11744566507840478731)42:0.02599349353392923015)50:0.03335985260892869453,(((Poptr1|575272:0.05128383593922673789,Poptr1|570188:0.04132200362904098201)100:0.10107377844087410412,Vitvi1|GSVIVP00015920001:0.09723866742546363739)43:0.02422429053747014380,(((AT1G67750:0.25076347516601549259,Carpa1|supercontig_33.89:0.19593674448455594694)32:0.05793483478713708917,(Carpa1|supercontig_4.36:0.15836865857562518189,((((((((Vitvi1|GSVIVP00020887001:0.22531518094437891220,(((AT5G15110:0.18813980456812487430,AT3G01270:0.17642701042976760561)100:0.24619104581112943864,Carpa1|supercontig_14.39:0.21067917777212111230)99:0.12291670406424143325,((Poptr1|258946:0.10243187334453450477,Poptr1|759513:0.06274497429354299050)100:0.21324469797647435665,Medtr1|AC137994_32.4:0.45167757607964492683)33:0.04751194103287384451)33:0.03904071624471645158)24:0.03222954772149124597,(((AT1G14420:0.17827719562460339620,AT2G02720:0.18291146879315045570)100:0.30848576152994999777,(Medtr1|AC136286_21.4:0.05316154752334226880,Medtr1|AC136286_5.4:0.04775708300011890367)100:0.33198600548561019163)88:0.12113755443775960086,(Poptr1|421334:0.22556299159116563469,Vitvi1|GSVIVP00028997001:0.21555664411675692915)71:0.04402147378541359374)23:0.01571718191758688862)14:0.02637271287220205665,((Carpa1|supercontig_17.208:0.29053837871949822480,Poptr1|581348:0.23732197517908210083)63:0.07252303410874023915,(Vitvi1|GSVIVP00000098001:0.19093667588357127185,Medtr1|AC122726_2.5:0.35456541407391389820)76:0.05291276377786269247)47:0.04277126380400463751)89:0.20529741974812343308,((Orysa5|Os06g38510:0.12703195420014709582,Sorbi1|Sb10g022830.1:0.12290031715356872222)99:0.06140447639133870400,(Sorbi1|Sb04g007450.1:0.16074218027122830210,Orysa5|Os02g12300:0.13900400594148926148)95:0.06153494147248648322)96:0.22048871948905349183)84:0.27124556071807570667,((Orysa5|Os10g31910:0.07982388698340055211,Sorbi1|Sb01g020180.1:0.19599929389696649218)100:0.21982325023642995676,((Vitvi1|GSVIVP00018131001:0.19888836178830787693,(Poptr1|228166:0.25516121644882672204,((AT3G54920:0.33241894833449370239,AT5G04310:0.37575587601331078558)52:0.10165351182662703267,Carpa1|supercontig_53.152:0.16719285638485814616)56:0.06712159240549321615)100:0.10720118611480299042)99:0.07310947757165860150,(Vitvi1|GSVIVP00000608001:0.32099168972850228299,(Poptr1|282224:0.19037588610622802054,(Carpa1|supercontig_92.98:0.14545379540146791131,AT3G53190:0.33395950474024943544)40:0.05221846504357093716)100:0.14992738715116085690)91:0.06730593128638122369)100:0.12351168125722541968)99:0.11324989004305074936)64:0.06016112577736897754,((((((AT1G11920:0.09232728005052333320,AT1G30350:0.26131174315747085490)99:0.23953509451871041191,(AT4G22090:0.03100349599106591580,AT4G22080:0.04122193499444613829)100:0.30393034970320326194)73:0.06100583672516782241,(Carpa1|supercontig_152.39:0.42242010647995736905,(Medtr1|AC159536_17.3:0.31817795647435831441,((Poptr1|274542:0.10368465422872741311,Poptr1|233394:0.06875643160915405339)97:0.14650617178399363838,Vitvi1|GSVIVP00006874001:0.24196101498925395856)49:0.04061181228126287818)55:0.07340495245343815756)79:0.09835018227028294313)84:0.37726867113464446213,((Sorbi1|Sb03g036930.1:0.10617687300713921084,Orysa5|Os08g18970:0.21328200808011110734)99:0.46944102798882475502,((Poptr1|750465:0.07883867119622185726,Poptr1|758314:0.09877016596378836166)100:0.15459459802389044492,((AT5G09280:0.57869108648505884762,(Carpa1|supercontig_51.17:0.13750344404724368363,Carpa1|supercontig_42.185:0.12354235646910305402)100:0.16621273806362044101)79:0.09928290304456333093,(((Medtr1|CT573354_23.3:0.02036690407622436874,(Medtr1|AC135467_32.5:0.02306474052504395994,Medtr1|AC148241_29.4:0.02550743524540032003)67:0.00652830352768513002)100:0.02883046974438898888,((Medtr1|AC148241_12.4:0.02604017124902615818,Medtr1|AC148241_14.4:0.01789803500280291032)96:0.02377660166064268776,Medtr1|AC148241_8.4:0.05273027941438336585)50:0.01027793646322057962)100:0.13892262600501367742,(Medtr1|CR931811_7.3:0.03417876233584018347,(Medtr1|CR931811_13.3:0.04189833020310345518,(Medtr1|AC126779_1.5:0.01036072246855470648,Medtr1|CT033767_14.3:0.00651300850084457136)100:0.01831205247558729404)96:0.01582096652577059254)100:0.14051993548547711543)100:0.18683270195196910457)51:0.05509528757352948752)100:0.48827998020937557477)95:0.72132373367637114825)60:0.15157494050848230316,((Pp1s563_1V6.2:0.28492858035451879006,(Pp1s173_162V6.1:0.23340788290373232217,(Pp1s355_16V6.1:0.10850172207036937189,Pp1s84_82V6.1:0.14995885716001081112)69:0.05329370512295333179)100:0.18665722951227198267)91:0.10451472688372991093,(Pp1s67_160V6.1:0.33677935064708452995,Pp1s112_172V6.1:0.19614472062983623335)100:0.12925651601905394084)95:0.20602606982004384450)53:0.08339879446876971580,(Selmo1|81909:0.35245845950760162912,Selmo1|407495:0.30811291206129304276)65:0.09208896919640732759)46:0.04887280080788990178)48:0.07198124565896467375,((Sorbi1|Sb06g001410.1:0.13742937612741723541,Orysa5|Os04g05050:0.13287211601155099472)90:0.09523112291382555827,((((((AT5G48900:0.14640003710119325886,AT3G07010:0.11515182889137980105)73:0.04945170659310488270,(AT3G24670:0.15041064280672755693,AT4G13210:0.13125634594264798394)100:0.13832829678446603716)98:0.15059280818316572725,Carpa1|supercontig_8.183:0.13723936132983347025)69:0.06513101333574501661,(Poptr1|247369:0.05792231151306970194,Poptr1|409041:0.02801183927881118266)100:0.09173595354084261577)58:0.04839783545780087376,Vitvi1|GSVIVP00001248001:0.12177466351620831742)74:0.06566637803093310077,(Vitvi1|GSVIVP00020459001:0.13314696455924499019,((Poptr1|712008:0.04695350801082989051,Poptr1|547984:0.03906805948231787534)100:0.11491504077627819058,((AT1G04680:0.30981522968967850629,(AT3G24230:0.25218872598938263385,AT4G13710:0.12985647496095570341)99:0.08873788772969443128)73:0.08834459480627231132,Carpa1|supercontig_59.92:0.11019093488511276513)34:0.03009463618437148782)45:0.03675554770967858625)50:0.02824465231322007691)94:0.19019644625962101037)71:0.06719260892818025577)50:0.21143538846106044171,(AT4G24780:0.21604801631268125139,AT5G63180:0.27661863874294223553)50:0.06618005892163582315)16:0.03684399117163396353)12:0.03852007249307322356)17:0.05342739900812350229,((Poptr1|565960:0.06042354973862075485,Poptr1|565107:0.04867000973501616617)100:0.11084252251371114195,Vitvi1|GSVIVP00030705001:0.15211229136124584937)39:0.03499051337095342856)13:0.04086411910214930027)23:0.04118516794767489164)24:0.08023451771239113739,Medtr1|CT030174_5.3:0.21917613701141569482)39:0.09870808693429354574)45:0.46293041440558280186)100:3.05800892309023053528,AT3G55140:0.07582489227854564973)52:0.13504908351288522073)57:0.09683389585112413267,Vitvi1|GSVIVP00029520001:0.13338864538547404170)50:0.05185843152657362842)71:0.23199333734257532313)79:0.17168573174390633351)97:0.30114966283343119757,Orysa5|Os01g36620:0.25954576519122368738);
