# Supplementary material for: Phylogenetic analysis of pectin-related gene families in Physcomitrella patens and nine other plant species yields evolutionary insights into cell walls
Source: BMC Plant Biol. 2014 Mar 26;14:79. doi: 10.1186/1471-2229-14-79 (PMC4108027; doi:10.1186/1471-2229-14-79)
Supplement: Additional file 40 — pectinacetylesterase.tree. Newick tree, .tree. Raw pectin acetylesterase tree. Pectin acetylesterase family tree file with bootstrap values. [file 1471-2229-14-79-S40.zip › pectinacetylesterase.tree]

(AT3G09410:0.07490922176958692003,((Poptr1|762348:0.14401683272851320550,Medtr1|AC169182_13.4:0.36486209235966704512)88:0.06396206036286247731,(Vitvi1|GSVIVP00021314001:0.14349064357556598481,((Sorbi1|Sb09g001350.1:0.10438642938297325313,Orysa5|Os05g02120:0.09907570312895763731)100:0.38275838408688722669,(((((Medtr1|AC131240_15.4:0.02172643600428695101,Medtr1|AC131240_20.4:0.02135473970903079000)100:0.33837472590717071474,(Vitvi1|GSVIVP00037662001:0.19193989216432597034,(Poptr1|253960:0.07678657190847573699,Poptr1|570444:0.10637767677931206367)100:0.15962692218466154048)64:0.03928442501824193356)69:0.04217893551485652620,Carpa1|supercontig_107.67:0.20719906526133038960)88:0.14432157933623837587,AT5G23870:0.29986887806816148183)100:0.42001861243029503523,(((Orysa5|Os07g44070:0.11339211467088941565,Sorbi1|Sb02g040470.1:0.12037165350423101318)100:0.37244518582938629381,(((Vitvi1|GSVIVP00028221001:0.03513103724023557833,Vitvi1|GSVIVP00028219001:0.01944723814014221591)100:0.19992943917208502724,(Medtr1|AC137831_15.4:0.24745192167973692476,(((AT2G46930:0.14624873663903709131,AT3G62060:0.19322579034023304456)98:0.20819905984832648427,Carpa1|supercontig_57.34:0.22599449731970816524)96:0.06998231312974051432,Poptr1|572510:0.21153901009293973878)75:0.04585684859361566224)41:0.03916014706910641435)42:0.04680476752977044685,(Vitvi1|GSVIVP00022503001:0.16963036586841520603,(Medtr1|AC157894_3.5:0.28274495740699856494,((Poptr1|268050:0.06433469004150653425,Poptr1|240173:0.04618641209362266131)100:0.10791158880622075955,((AT1G57590:0.37870335917272929249,(AT5G26670:0.15434854988896537509,AT3G05910:0.07581629639941456222)100:0.17869061722217124966)68:0.07457114002670824082,Carpa1|supercontig_48.227:0.15577034117517174483)68:0.05449299590876598848)45:0.02922454693166239709)39:0.02168692961102780883)87:0.08712017153968913685)83:0.13584101880201382428)88:0.18919753637582759076,(Pp1s136_39V6.1:1.37768911898512214087,((Sorbi1|Sb04g030720.1:0.18977790880368605730,Orysa5|Os02g47400:0.10337725627690300123)100:0.20787891635149854941,((Carpa1|supercontig_920.1:0.21861131385278562145,AT4G19420:0.30520342150824758543)81:0.05808703337522280047,((Vitvi1|GSVIVP00001213001:0.17350737824058240499,((Sorbi1|Sb06g027560.1:0.15960374465940230237,Orysa5|Os04g51340:0.20133771622205703933)100:0.46213000986849783747,((Poptr1|553558:0.05789221571584512310,Poptr1|827491:0.05741700470384800137)100:0.19730450346141792384,((AT4G19410:0.13928381773390227649,AT5G45280:0.15542714224202369699)100:0.26879795384597998664,(Carpa1|supercontig_143.4:0.35895920938264497257,Carpa1|supercontig_143.7:0.16566967494505932534)57:0.04527838778710953360)92:0.11832570369769337959)42:0.04851481710623553600)90:0.14161914925348875749)42:0.03013083859936233413,Poptr1|827492:0.17868192883659678172)39:0.03497188367323463692)72:0.14848096837806720738)93:0.32512622292392884260)45:0.08111828097833381768)33:0.10090400057710309512)100:0.30389730428240063764)99:0.20387060207251064825)62:0.03299223012466438731)100:0.27174747059655945947,AT3G09405:0.11239121781254854393);
