# Supplementary material for: Phylogenetic analysis of pectin-related gene families in Physcomitrella patens and nine other plant species yields evolutionary insights into cell walls
Source: BMC Plant Biol. 2014 Mar 26;14:79. doi: 10.1186/1471-2229-14-79 (PMC4108027; doi:10.1186/1471-2229-14-79)
Supplement: Additional file 41 — pectinacetyltransferase.tree. Newick tree, .tree. Raw pectin acetyltransferase tree. Pectin acetyltransferase family tree file with bootstrap values. [file 1471-2229-14-79-S41.zip › pectinacetyltransferase.tree]

((AT3G06550:0.32741916725333980454,(Poptr1|820548:0.11338578598938743591,Poptr1|822224:0.03719112586359563793)100:0.12828917096902073269)70:0.04946476682328689034,((Sorbi1|Sb01g037160.1:0.09567394704007506356,Orysa5|Os03g19970:0.08737553969598951809)100:0.26170428985740673555,((((Sorbi1|Sb09g029750.1:0.06809711988883254685,Orysa5|Os05g50510:0.07638485995611014878)100:0.06474697122895660406,Orysa5|Os01g44040:0.08834291940345902205)100:0.19623905659921880851,(((AT2G34410:0.07105671858316431333,AT1G29890:0.09504178559221977685)100:0.12528154651281223075,(AT5G46340:0.20758438466561493496,Carpa1|supercontig_17.103:0.10981437720726003326)78:0.02992964037716512940)76:0.03176075604547327902,(Vitvi1|GSVIVP00003404001:0.20468795858020977230,(Poptr1|641544:0.03998675208696870348,Poptr1|822847:0.05409186761951682854)100:0.07779517330525483054)67:0.02255313770597904000)95:0.09181370437175667698)35:0.03330998997939362688,(Chlre3|190979:1.44752378438285944640,(((Pp1s5_239V6.1:0.14238910598348786252,Pp1s74_21V6.1:0.08779848872374887425)77:0.04943668752946181466,Pp1s357_34V6.1:0.12259439151717867189)100:0.43369609234854800128,Selmo1|146620:0.32725768155386564251)66:0.10740290814983330381)85:0.15642308108982030945)87:0.08695561122630064699)98:0.13512608184666366484,Vitvi1|GSVIVP00033177001:0.13466420292431513506);
