# Supplementary material for: Phylogenetic analysis of pectin-related gene families in Physcomitrella patens and nine other plant species yields evolutionary insights into cell walls
Source: BMC Plant Biol. 2014 Mar 26;14:79. doi: 10.1186/1471-2229-14-79 (PMC4108027; doi:10.1186/1471-2229-14-79)
Supplement: Additional file 42 — PGIP.tree. Newick tree, .tree. Raw polygalacturonase inhibitor protein tree. Polygalacturonase inhibitor protein family tree file with bootstrap values. [file 1471-2229-14-79-S42.zip › PGIP.tree]

((Orysa5|Os05g01380:0.12448566535970068125,(((Orysa5|Os05g01370:0.19119790107732906326,Sorbi1|Sb09g000430.1:0.19380413775442376090)92:0.07190143644710858539,(Sorbi1|Sb09g000450.1:0.12573062482472777135,Sorbi1|Sb09g000440.1:0.11244842999391599370)57:0.04207595099291586149)40:0.03556569730546470243,(Orysa5|Os05g01430:0.08924470347322914499,Orysa5|Os05g01444:0.09675960901002299275)100:0.20670476273195512174)78:0.06728983549441518164)100:0.67201825626966937843,((Carpa1|supercontig_16.41:0.20058367363116075266,Carpa1|supercontig_85.96:0.25142058193359573259)63:0.07490962507335029164,(((Poptr1|576290:0.05721432741152728679,Poptr1|583623:0.05507673532175767772)99:0.07284709415435175472,(Poptr1|667401:0.04803798441993501617,Poptr1|583622:0.04413646218599351356)100:0.10779460345170183144)100:0.24727232335182985912,(Medtr1|AC157891_25.4:0.45815041330732914071,(AT5G06870:0.13949106954040532691,AT5G06860:0.10763677095834181530)100:0.20907112843441214012)54:0.04156728300155475286)57:0.06243073076136107513)51:0.10204683928114684222,Vitvi1|GSVIVP00025506001:0.25592626833188947266);
