# Supplementary material for: Phylogenetic analysis of pectin-related gene families in Physcomitrella patens and nine other plant species yields evolutionary insights into cell walls
Source: BMC Plant Biol. 2014 Mar 26;14:79. doi: 10.1186/1471-2229-14-79 (PMC4108027; doi:10.1186/1471-2229-14-79)
Supplement: Additional file 43 — PME.tree. Newick tree, .tree. Raw pectin methylesterase tree. Pectin methylesterase family tree file with bootstrap values. [file 1471-2229-14-79-S43.zip › PME.tree]

(((((Sorbi1|Sb02g025460.1:0.08970913456443312117,Orysa5|Os09g26360:0.06597947307985740917)97:0.03443647039999866988,(Orysa5|Os08g34910:0.08233892040852727745,Sorbi1|Sb07g022100.1:0.08389677780331766810)98:0.04892308572221547303)96:0.18195321295185823418,(((((Medtr1|AC157534_15.4:0.23779226990242693929,(((AT1G53840:0.13054429618518489931,AT3G14300:0.26321691223346177502)100:0.20320342099874205699,Carpa1|supercontig_25.193:0.15277345487316995598)24:0.03441468732767465066,Poptr1|799682:0.15880562754225838185)17:0.03897530714655021711)23:0.06159399196303560337,Vitvi1|GSVIVP00033996001:0.13273742388888895571)100:0.19456951102518357799,((AT5G04960:0.17469045684381862005,AT3G10710:0.18181436150411464658)100:0.12454777332237064458,(Carpa1|supercontig_33.138:0.17216161779053973380,((Poptr1|563492:0.03094172164686427237,Poptr1|567840:0.01593205478846978357)100:0.14254414240612756082,Vitvi1|GSVIVP00033939001:0.16455401730146487771)100:0.09309916628263667504)99:0.05614319386338255391)100:0.17144690841724979924)100:0.12283805842245043571,(((((Sorbi1|Sb09g017920.1:0.11227576591382816551,(Orysa5|Os01g20980:0.06579209317493799059,Sorbi1|Sb03g012820.1:0.06893310643923866721)100:0.05882065248379190342)100:0.22822892336286176862,((((Orysa5|Os08g34900:0.08682209942961779947,Sorbi1|Sb07g022090.1:0.09821371861190714148)100:0.18436578523729360568,(Orysa5|Os01g15039:0.11328015588855407103,Sorbi1|Sb03g009790.1:0.10928538685934555130)97:0.17318149059726525851)59:0.03887385243828096054,((Sorbi1|Sb10g006230.1:0.13749347702158840057,Orysa5|Os06g09340:0.09984918847286274046)98:0.24169702017754710055,((Sorbi1|Sb03g036790.1:0.11830018403988293296,Orysa5|Os01g57854:0.09888290331048844861)100:0.16935866466627036431,((Sorbi1|Sb03g000660.1:0.16718968087844340853,Orysa5|Os01g13320:0.12954990950773426217)100:0.11421617411424035693,(Orysa5|Os02g18650:0.13210984614183277075,Sorbi1|Sb04g011210.1:0.13308384144650081682)100:0.11118325226836335562)99:0.07181778694026735854)62:0.03250605280742376035)14:0.01970761311211585709)15:0.02920666961039237314,((Sorbi1|Sb02g042780.1:0.09731245344089690941,Orysa5|Os07g47830:0.06966516191562775739)100:0.13364469104688583845,Sorbi1|Sb03g012830.1:0.14799157965624498701)100:0.09608141486826822508)12:0.02339964321683498175)22:0.03353533966797984239,((Vitvi1|GSVIVP00033558001:0.27426645879426453378,(AT3G59010:0.16510106895376025493,AT2G43050:0.19402106028536078575)99:0.23411793050418450157)99:0.18366548660866108267,(Orysa5|Os02g54190:0.11839642919996484771,Sorbi1|Sb05g006610.1:0.12759358216195582081)96:0.18734552399833520608)28:0.10419501414489366897)13:0.04717530047145435806,(((((((Medtr1|AC150204_11.4:0.32416754690290106034,(AT3G43270:0.26997820034358732677,(AT4G33220:0.38306173756760708571,((Vitvi1|GSVIVP00035359001:0.21138487777015474434,Poptr1|589361:0.19530280245914510839)71:0.04658982313280606719,Carpa1|supercontig_344.2:0.18748796113337182212)46:0.04320270795455423418)45:0.03104417152876955133)36:0.03301872898241015042)100:0.20095178612515590677,(Vitvi1|GSVIVP00022688001:0.14875674568844460266,((AT3G05620:0.32372177882920827319,Medtr1|AC144541_23.4:0.13026752907063610110)77:0.07752181018563757131,(Carpa1|supercontig_48.113:0.16847136712582347351,(Poptr1|268699:0.04758131921484225896,Poptr1|240475:0.07172516085619522197)93:0.06192196530098845186)92:0.04688790640503178592)37:0.03068660919795554096)100:0.22612516112499375653)99:0.08908864985744276155,(((Medtr1|AC134822_12.4:0.18338447612757480254,Medtr1|AC137828_21.4:0.15620100212199608536)87:0.06069873519138048457,(AT3G49220:0.26019447487618779791,((Carpa1|supercontig_3.77:0.17305718830198285607,Vitvi1|GSVIVP00037264001:0.16923978602840944463)54:0.04775025508044441341,(Poptr1|421719:0.07449222210476862116,Poptr1|250977:0.06606334317918932664)100:0.08878814309415855588)72:0.03889856199778465168)61:0.04751119910044647454)66:0.04661996274457551326,AT5G53370:0.21814745094421728044)100:0.24659905354300820646)39:0.03604434072842636200,((((AT2G47550:0.24070412528278206654,(AT4G02330:0.20508569976205642815,AT1G02810:0.14326051499991876437)100:0.08147592368259470863)100:0.09431286250272370719,((Carpa1|supercontig_151.18:0.25107670277036930884,(Vitvi1|GSVIVP00028033001:0.20904652928562308944,(Poptr1|799193:0.05361620666882591091,Poptr1|572672:0.04451241080302149183)100:0.11206648146372971686)57:0.03755656638138063497)20:0.01604061264806308160,((Medtr1|AC153005_9.4:0.04989235767483505418,Medtr1|AC174141_2.4:0.00109113787119567620)53:0.00119700504163073955,Medtr1|AC153005_4.4:0.00000145685423493747)100:0.25656648942984788819)53:0.06132047427624975205)99:0.16673258957119649337,(Medtr1|CT030192_8.4:0.24287947963462652723,(Poptr1|228562:0.16781159670734990819,(Carpa1|supercontig_33.137:0.18519036520180720551,(AT5G04970:0.13529935551120958470,AT3G10720:0.15726169677299547955)100:0.16022613920445311075)89:0.06244821094843074072)83:0.05426190766825191719)100:0.18644865710476588028)97:0.12967648434655729139,(AT2G26440:0.26377688385103625901,((Vitvi1|GSVIVP00016358001:0.19798913465730416661,Poptr1|589360:0.12309513893398681128)35:0.03131991032150522464,(Medtr1|AC150204_13.4:0.11080590335826873138,Medtr1|AC155891_18.4:0.13819444467174443747)98:0.07901405447135226301)39:0.04013914086388432889)100:0.32290761317148891640)81:0.10971481277740180449)25:0.03537279646026252056,((((((AT4G00190:0.56301546781591216284,AT2G45220:0.18710301831937353745)53:0.07698411910271157899,Carpa1|supercontig_145.12:0.12041371684412871534)35:0.04725180853399504194,((Poptr1|552027:0.04594357913696764384,Poptr1|572081:0.04650955415831872775)100:0.13041568849559020959,(Vitvi1|GSVIVP00026388001:0.08918293240523016141,((Vitvi1|GSVIVP00017269001:0.02182023314984793405,(Vitvi1|GSVIVP00017261001:0.00460917109182765964,Vitvi1|GSVIVP00017264001:0.07460425820679708608)100:0.01552886861675879977)100:0.01749795243315474189,Vitvi1|GSVIVP00017266001:0.02714785019424830956)100:0.07987105699974821060)99:0.05012943343827825499)81:0.03235049260371206797)74:0.08416802067364374806,(((((AT3G47400:0.26785306966153610286,(AT5G51500:0.08426808934245162697,AT5G51490:0.09089762108502583149)100:0.23208542092006803625)98:0.09829080850852794926,Carpa1|supercontig_3.309:0.17744391514692214873)97:0.05943894257455919344,((Poptr1|570594:0.08011755284193847193,Poptr1|776560:0.07224908731969746645)100:0.13222445039129554489,(Medtr1|CT030191_16.4:0.03417475804756080204,(Medtr1|CR931739_26.4:0.02114505283407656575,(Medtr1|CR931739_29.4:0.00677775443073330101,Medtr1|CR932966_33.5:0.02089735920523616564)94:0.00842875682281989634)82:0.00673865667007824375)100:0.27235703134963368255)91:0.04720954092383834733)87:0.03048595670868253435,Vitvi1|GSVIVP00029902001:0.14861959881654107640)100:0.10479317613083595495,((Carpa1|supercontig_3.310:0.17358362904274121652,(Poptr1|575662:0.16893153757252898917,(Poptr1|575664:0.03901582657570906026,Poptr1|570595:0.04665527517304200039)99:0.02159463102232007936)100:0.10740267593028475501)94:0.03437520804597904434,Vitvi1|GSVIVP00029904001:0.13164729883962017487)97:0.03005396235399571125)99:0.06321428629714684333)96:0.10686878054894696777,((Vitvi1|GSVIVP00026390001:0.28181875851280063783,(Carpa1|supercontig_145.14:0.22021676742168291852,AT3G60730:0.31142017385575165855)94:0.07000614051457973441)100:0.25397665810027875155,((Poptr1|231807:0.17029020869203781441,Vitvi1|GSVIVP00030551001:0.19753943625665587591)100:0.09995649286531328725,AT1G23200:0.38906207223500138825)97:0.07178006844499047745)98:0.08367858183126124227)98:0.12025359637941544777,(((((AT1G11580:0.14485458605865672577,(AT1G11370:0.43224393820198192540,((AT1G11590:0.05880085344139842490,AT3G27980:0.05622367087594741519)84:0.01831201049654542293,(AT4G03930:0.03095577933735720391,AT1G44980:0.36636091776937873554)60:0.00665537183522576983)99:0.30347055759757141091)99:0.13463269699528740420)99:0.22240958009200392786,Poptr1|822767:0.13918532919476242493)31:0.04427129975416941449,(Vitvi1|GSVIVP00006908001:0.18449386303946241350,((Medtr1|AC122166_8.4:0.06510761124476546757,Medtr1|AC122166_12.4:0.04331238278616340864)99:0.04033194069250165686,Medtr1|AC157777_23.4:0.06313631698678523474)99:0.21923489428177087013)57:0.03587464500766702341)40:0.05215432800092981852,Carpa1|supercontig_198.15:0.22399258360017643144)98:0.19921492330313431141,((Carpa1|supercontig_344.3:0.20514506209738600506,Poptr1|589355:0.21961008776047938329)77:0.05688603772819505328,AT5G20860:0.48377085067542985319)98:0.31473456192336923820)20:0.04773316794078812791)12:0.03054888173040216232)10:0.05000174927694889249,(((Poptr1|799194:0.16896973813868731984,Vitvi1|GSVIVP00028034001:0.27380669419812148080)89:0.04056225500214517832,Carpa1|supercontig_151.19:0.15514054474416788532)94:0.08012126949952373678,(AT4G02300:0.20006165333294076425,AT4G02320:0.15948402508023734603)100:0.18522352262397775990)100:0.16350045401915366816)14:0.04961513208767429767,(((((AT3G14310:0.10717501181705134383,AT1G53830:0.11666258725974154586)100:0.12963887524543976637,Carpa1|supercontig_25.194:0.15556840905579399914)73:0.06501519107903427908,((Vitvi1|GSVIVP00033995001:0.12671288817312945096,(((Poptr1|739958:0.02096121207569809700,Poptr1|796245:0.01261910854777205555)100:0.14468630424991957284,(((Poptr1|583478:0.00648110912723563661,Poptr1|811497:0.03652750453098808220)77:0.00819942813237279668,Poptr1|785604:0.02097102153565117560)100:0.10113650416676019106,(Poptr1|561923:0.04030689280283527437,(Poptr1|829201:0.04436301623221679952,Poptr1|561922:0.00368162599540740711)100:0.07628718275653235958)100:0.07760100475415956933)100:0.05735305296985038909)100:0.08492188957723656451,(Poptr1|553829:0.05255475010450919027,Poptr1|836280:0.06516819741142608480)99:0.02405606756196543294)100:0.07380446777245833201)89:0.03960963666341765776,Medtr1|AC137821_15.4:0.23510646239389706991)18:0.02437526770264341822)86:0.05908216750188128447,(Poptr1|825651:0.21119425790129878195,Vitvi1|GSVIVP00016357001:0.17754704915108873720)34:0.02760310402697827015)54:0.03947924505021704888,Carpa1|supercontig_1461.3:0.18408355397639855622)100:0.19158733548081674503)22:0.16351389747066130687)16:0.03760416979364627349,(((((Selmo1|420760:0.29381081895398736270,Pp1s382_22V6.1:0.56969571363568982658)78:0.08368828454470178535,Selmo1|76314:0.50796450015739658124)73:0.08355490240668406177,((Sorbi1|Sb03g041680.1:0.09490854256618741491,Orysa5|Os01g65790:0.07166022177742574495)100:0.27926650591043261640,((AT5G64640:0.15575051764937478116,AT5G09760:0.15495026676590017978)99:0.07921255204514482395,(((Medtr1|AC174308_18.3:0.15738381357161981833,Medtr1|CT009568_9.4:0.21837318255901591590)99:0.07578281142039865192,(((Vitvi1|GSVIVP00034843001:0.05924269941962625324,Vitvi1|GSVIVP00034841001:0.07571159377326053264)100:0.19550661360861829041,Vitvi1|GSVIVP00034839001:0.12585741914252390750)99:0.07850897633498110650,(Poptr1|759962:0.07889266625745119943,Poptr1|718566:0.07231209912239086601)100:0.12424014815261105737)51:0.03114855606925643131)51:0.04241934240939424644,Carpa1|supercontig_42.121:0.14412816046090576316)44:0.06274871663325638782)99:0.22321795171852290562)98:0.18858740719491146054)68:0.05194065919898558509,(((Pp1s129_155V6.1:0.35771810585731050880,Selmo1|164202:0.26555642509631538495)66:0.07811982769306735630,((Orysa5|Os10g26680:0.10238435867354535314,Sorbi1|Sb01g022290.1:0.11221162772649974360)100:0.15939055542424926393,(AT3G29090:0.24565647648610361431,((Poptr1|818003:0.10479322374920148342,(Medtr1|AC155888_12.4:0.19165532511368238433,Vitvi1|GSVIVP00021009001:0.08906659429678388806)68:0.04680094852277917605)46:0.04323065289475935130,Carpa1|supercontig_14.109:0.12364211534700085549)30:0.03830896704253190094)100:0.12259473817425249609)99:0.17467631795754656743)100:0.44749980941493766595,(gi|341684983|gb|JO209595.1|:1.48589929476217275095,((((AT3G17060:0.27299126077725732742,(Carpa1|supercontig_1973.3:0.19001724548661838576,(Poptr1|420819:0.16069824870803434136,(Medtr1|AC165218_23.3:0.25828987859029839402,Vitvi1|GSVIVP00033148001:0.24317070913791846709)42:0.03281005002212424720)87:0.09514352329587086321)55:0.07959443532976333280)100:0.31279775445391966304,(Sorbi1|Sb03g022950.1:0.12347063423032550444,Orysa5|Os03g19610:0.07533625489485126780)100:0.26383204769384405175)94:0.20484943613706635412,(((AT2G47280:0.30623119414315236320,AT2G19150:0.22140097238939449031)100:0.36191952321307213625,((Vitvi1|GSVIVP00006345001:0.34838181290063369167,(Poptr1|258480:0.23564599003574024372,(Carpa1|supercontig_59.133:0.26037397888426305759,(AT5G18990:0.09144289134199806712,AT3G24130:0.06132361281926210217)100:0.41725225141127081363)57:0.05654828331412993514)60:0.08888229909880608626)99:0.19882460938855286980,(((Medtr1|AC146557_7.3:0.13439841245653416646,((Medtr1|AC130803_23.4:0.02355657930621053373,Medtr1|AC130803_19.4:0.03240166128498816328)99:0.08012887113558937735,Medtr1|AC130803_9.4:0.11667234731499240286)64:0.05310496992448054954)100:0.34151541314803085525,(AT5G26810:0.75349199167791403031,(Poptr1|784665:0.15087121167176387182,Poptr1|773581:0.18149366196570790311)100:0.16513123789439182465)62:0.04292707687454130200)77:0.10945675526574041858,Vitvi1|GSVIVP00022591001:0.44263420553506838129)89:0.13529733442087643613)73:0.11983070628247022293)98:0.35282774165515962128,(((Sorbi1|Sb02g041430.1:0.00255947014300811522,Sorbi1|Sb02g041430.2:0.01147527777050659156)100:0.18903940513486966468,Orysa5|Os07g46190:0.23895822363172863900)100:0.25578358148783353343,(Orysa5|Os01g19440:0.17479427447601147971,Sorbi1|Sb03g012410.1:0.13953324596832636373)100:0.24573054197723565029)65:0.03102957249729566477)90:0.14635051882591956773)66:0.07543063028758276167,(((AT2G21610:0.29883630861262422407,(Carpa1|supercontig_26.307:0.18946887577075818831,(Vitvi1|GSVIVP00036367001:0.17626485023607615932,Poptr1|195487:0.18003196266675294823)33:0.04309061689351359470)52:0.07426933381062086892)100:0.36653949896249532481,(Sorbi1|Sb03g028930.1:0.16162567512278591675,Orysa5|Os01g44340:0.09737442365821187551)100:0.22863711245498086200)97:0.28286218151394793008,(((((Selmo1|165098:0.41717970092233519486,(Pp1s35_24V6.1:0.00000145685423493747,Pp1s325_49V6.1:0.04349112557873393431)99:0.50360494278434819737)54:0.07845307371632281868,(((AT5G47500:0.25367402024481100486,Carpa1|supercontig_29.158:0.14669954320177241991)65:0.05358472644556066394,(Medtr1|CR931740_20.4:0.28454509659022081403,(Vitvi1|GSVIVP00009598001:0.13387435689778504067,Poptr1|415166:0.17221485064018127176)39:0.02708454631337678387)35:0.02666019780905808795)99:0.20880068026564124750,(Orysa5|Os04g46740:0.02849138028791948357,Sorbi1|Sb06g024730.1:0.07978403760164202996)100:0.15782234668556102686)99:0.14839669029295932123)88:0.07578267801010353522,((AT5G55590:0.22403431085539829426,(Medtr1|CR931743_40.5:0.32994636347447736657,(Vitvi1|GSVIVP00033343001:0.31655506628758101062,(Poptr1|753260:0.20288581225688584464,Carpa1|supercontig_12.174:0.25921608184580308132)43:0.03783658160412096266)66:0.07653384253983495922)50:0.09663242743471096852)100:0.45313786737328959342,(Orysa5|Os07g41650:0.09929882424606230329,Sorbi1|Sb02g038910.1:0.11693280731461470900)99:0.21361871416586419858)90:0.14358544367954617638)42:0.04829093457285375812,(Pp1s45_249V6.1:0.50212591039764997713,(((AT5G19730:0.20533298765772434180,((Medtr1|AC152919_7.3:0.00000145685423493747,Medtr1|AC162439_17.3:0.00000145685423493747)100:0.21930134379437257741,(Poptr1|828220:0.12944372381855939746,(Carpa1|supercontig_860.2:0.10424414342079253715,Vitvi1|GSVIVP00016652001:0.11843506350795836302)24:0.02383964404379564778)34:0.04035478680025906401)80:0.10154930002130194144)100:0.25958783374431082525,((Sorbi1|Sb09g026060.1:0.09498162537108244263,Orysa5|Os05g44600:0.08222677855664402291)100:0.06974305752393522573,(Orysa5|Os01g53990:0.07682985215273466229,Sorbi1|Sb03g034250.1:0.09129811638541714125)97:0.05395938883824913379)94:0.07800724019754816385)99:0.20099788802582305158,(Pp1s118_31V6.1:0.49400691649158423591,(Selmo1|76951:0.44781244557249694216,(((Poptr1|835253:0.20246475577049086181,((Poptr1|806595:0.00000145685423493747,Poptr1|293150:0.00535213345515212109)100:0.02271792471066775079,(Poptr1|593729:0.02321383820230438558,Poptr1|561317:0.00619872174847551152)95:0.02817599100676458981)100:0.12713298818259410883)99:0.13098469530282427775,(((Carpa1|supercontig_3.25:0.10639487243239086067,(Carpa1|supercontig_3.28:0.09918817943799941583,Carpa1|supercontig_3.26:0.19573556607671560581)63:0.03744030441310953333)100:0.19292721495902093176,((AT5G07430:0.10930670665633863969,AT5G07420:0.10518126759680217208)100:0.13195927697631637532,(AT5G61680:0.17141969387708516637,(AT1G69940:0.01889914883291719111,AT5G07410:0.03637176180112883933)100:0.14174379780173668175)69:0.03841572497275795584)93:0.17350304089621337855)59:0.11359536189531073413,(Vitvi1|GSVIVP00014154001:0.14373306004009459014,((Vitvi1|GSVIVP00014144001:0.05986069133608591664,Vitvi1|GSVIVP00014147001:0.04236246352190369685)100:0.04870314315751851642,Vitvi1|GSVIVP00014152001:0.09124690779579122668)100:0.06495959695901303010)100:0.26365414975784806639)21:0.03952436899560235473)100:0.49687101502253455676,Pp1s215_36V6.1:0.51932709129750298516)40:0.10913019883137960175)15:0.09550834686916971628)6:0.06170918410309663565)6:0.06167044057659751971)14:0.04546968909509217088)18:0.04690764483233962612,((Selmo1|104861:0.57056135005164898555,(((Carpa1|supercontig_5.133:0.30928321368485117704,(Vitvi1|GSVIVP00000569001:0.21554026067843459757,Medtr1|AC151461_22.3:0.25892592476368392340)67:0.05445234886629338189)84:0.08433752486544705829,(AT2G36700:0.42932929020444249302,AT2G36710:0.28216217582748953641)65:0.06957321413202940952)100:0.24300341629949864797,((Sorbi1|Sb07g006050.1:0.12051998941054778425,Orysa5|Os08g10604:0.19368945293222480930)100:0.20297390305074811123,(Vitvi1|GSVIVP00037572001:0.22811923455068894295,((AT1G05310:0.28259892198231040261,Carpa1|supercontig_8.283:0.28000195163558194711)90:0.07982377398220738551,Medtr1|AC157891_21.4:0.28537648573114493544)65:0.05062718078477027733)80:0.08478471950880907271)100:0.20223494110603398854)97:0.17053295357302941659)48:0.10394735714287814399,(Sorbi1|Sb02g012560.1:0.22031916447292060335,Orysa5|Os09g39760:0.17060261069257404154)100:0.26690113412758914579)55:0.10112123720045394781)17:0.02683129764534749467)28:0.03879748186139232030)39:0.05841602818534464420)35:0.04441768890655257984)69:0.27458977806522849585)56:0.08698297971083307489,((Pp1s151_23V6.2:0.59769668089347860462,(((Pp1s149_288V6.1:0.16868741709856149846,Pp1s378_15V6.1:0.17568478164874459790)100:0.22443262338964231617,Pp1s95_94V6.1:0.33657305747712146227)99:0.11139973642070644111,(Pp1s96_59V6.1:0.44358572874367119265,Pp1s258_34V6.1:0.30989967148246172490)70:0.04332610634964158963)100:0.11551463663225980394)90:0.08843061036098205652,(Pp1s76_125V6.1:0.52279547439058504654,((Selmo1|114014:0.14378814208050103018,(Selmo1|431592:0.11554127630243408997,Selmo1|232546:0.01106553776404857470)100:0.44346386127789971798)100:0.25605180901218677070,(Selmo1|89509:0.34431551616656153048,Selmo1|101118:0.26501081351857352919)100:0.11287685423143258012)98:0.13112734561613581530)58:0.05594239848488256894)70:0.05827449447459958493)41:0.04325678076834373054)22:0.06393178511596635250)22:0.07449967984324909476,((((Carpa1|supercontig_48.111:0.25539896325868172156,(AT3G05610:0.12616060219990513080,AT5G27870:0.17216891101211370674)100:0.17679496791311288817)100:0.08256021568333272997,(Vitvi1|GSVIVP00022687001:0.21936460909250746210,((Poptr1|570760:0.03513124045307680632,Poptr1|784802:0.06594883150592570353)100:0.15329045554917436478,((Medtr1|AC134522_25.4:0.12745650291435670076,Medtr1|AC144541_22.4:0.19713611227455521413)78:0.04383152895926151205,(((Medtr1|AC144340_5.3:0.00000145685423493747,Medtr1|AC134522_33.4:0.00000145685423493747)100:0.01011149807854149797,(Medtr1|AC144538_17.4:0.00244676354018926031,Medtr1|AC144538_18.4:0.01447676996233575493)100:0.00564535751722124775)100:0.04076473999149246574,(Medtr1|AC134522_20.4:0.00000145685423493747,Medtr1|AC134522_24.4:0.00042212513312012650)100:0.03207180991295813938)100:0.13162994824693483031)100:0.16195193136221530672)79:0.05326884244611987396)73:0.04196981558204376794)83:0.04918211868848861718,((Poptr1|565556:0.22038701329356494285,(Carpa1|supercontig_50.162:0.20056365689395919127,(AT4G15980:0.38581377601717437020,(AT3G06830:0.18772716903926248144,AT5G49180:0.13760765249798892484)99:0.15738588125138425200)99:0.09001465079067191843)99:0.09112120440276397226)84:0.05113517882871087411,Vitvi1|GSVIVP00033038001:0.23029925783300830844)46:0.01957131918839603163)99:0.12772581947055861029,((Carpa1|supercontig_41.94:0.35750440891342949445,(AT3G62170:0.18209824161504928330,(AT2G47040:0.04650087267377580463,AT2G47030:0.09469391651974908009)98:0.07863634750722656164)100:0.27768940332264135940)100:0.23012620429933622335,(((Carpa1|supercontig_82.46:0.16878507375678192259,(AT2G26450:0.11952479884630598517,AT4G33230:0.12227816533093738283)100:0.19340915529024124697)100:0.12257428780166619575,Poptr1|577968:0.13751386414039448725)73:0.04474674699797379085,(Medtr1|AC150204_2.4:0.29504784313996579304,Vitvi1|GSVIVP00016359001:0.17397378670813418156)13:0.02110551035477122028)100:0.21571548317523525640)46:0.03892751255450651454)60:0.11453066157953355197)41:0.03980957724424011995)45:0.17479097267595886112,(Sorbi1|Sb01g037900.1:0.07253775299739560756,Orysa5|Os03g18860:0.06115917783758549608)99:0.04182387716654822896)45:0.04617688475146545374,(gi|341754423|gb|JO278901.1|:5.10282249126564568797,Orysa5|Os07g49100:0.00000145685423493747)31:0.10331175609222205403,Sorbi1|Sb02g043780.1:0.08804780049905706896);
