# Supplementary material for: Phylogenetic analysis of pectin-related gene families in Physcomitrella patens and nine other plant species yields evolutionary insights into cell walls
Source: BMC Plant Biol. 2014 Mar 26;14:79. doi: 10.1186/1471-2229-14-79 (PMC4108027; doi:10.1186/1471-2229-14-79)
Supplement: Additional file 44 — PMEI.tree. Newick tree, .tree. Raw pectin methylesterase inhibitor tree. Pectin methylesterase inhibitor family tree file with bootstrap values. [file 1471-2229-14-79-S44.zip › PMEI.tree]

(AT1G48020:0.33260500375498947001,((Medtr1|AC164520_8.3:0.33122886938825563119,Medtr1|AC122165_33.3:0.36006023736133663249)81:0.18141713274747192641,((Medtr1|AC174340_13.3:0.04753834795145277931,(Medtr1|AC174340_19.3:0.02276901827341651363,Medtr1|AC174340_2.3:0.00433924993458877431)100:0.10943808070447599845)99:0.16433160906307922589,Medtr1|AC124956_7.5:0.22872133557818408178)98:0.28944280239426323220)100:0.67917740965235462447,AT3G17220:0.35141971046142761459);
