# Supplementary material for: Phylogenetic analysis of pectin-related gene families in Physcomitrella patens and nine other plant species yields evolutionary insights into cell walls
Source: BMC Plant Biol. 2014 Mar 26;14:79. doi: 10.1186/1471-2229-14-79 (PMC4108027; doi:10.1186/1471-2229-14-79)
Supplement: Additional file 45 — polygalacturonase.tree. Newick tree, .tree. Raw polygalacturonase tree. Polygalacturonase family tree file with bootstrap values. [file 1471-2229-14-79-S45.zip › polygalacturonase.tree]

(Pp1s375_23V6.1:0.38971749516765141763,(((Selmo1|437695:0.75244810409060658429,Selmo1|105243:0.58560897301518155533)39:0.10640990842448892761,((Vitvi1|GSVIVP00025529001:0.32967953435399216522,((AT3G57790:0.49430485263454504441,Poptr1|255709:0.35319105515293802711)75:0.07803587477254557425,Medtr1|AC141114_29.4:0.31739472532142226635)67:0.09096328304127662689)97:0.22754558666441301873,(Orysa5|Os09g31270:0.14368628752785531089,Sorbi1|Sb02g028280.1:0.14229868829879091519)99:0.36996615185075681920)96:0.37388051272882955045)29:0.08467817492519398581,(Chlre3|173470:4.65177822610221713973,((((Selmo1|124011:0.61032344028331153574,(Selmo1|33152:0.58814769939501809759,(((Pp1s18_221V6.1:0.22184683914201791533,Pp1s294_11V6.1:0.17506207079630348167)100:0.15108016273270963303,(Pp1s252_60V6.1:0.34353284740125827890,Pp1s20_252V6.2:0.39805607126659336981)100:0.16535215429661306863)100:0.53947264534896433030,((((Carpa1|supercontig_9.114:0.21479359803781522542,(AT3G16850:0.76255043346971851381,(AT5G49215:0.34201749502804390524,AT3G06770:0.27420967397913614816)100:0.26281021899295248234)54:0.17203877406781831194)44:0.06389135851270247302,((Poptr1|229027:0.04988803000455829112,Poptr1|596084:0.08320916111798143389)100:0.23883612770022172311,(Medtr1|AC144388_13.3:0.43606552297225931181,Vitvi1|GSVIVP00033059001:0.32134299381091918635)67:0.05871226136657189953)68:0.04415668837885457221)100:0.35550205666625045442,(Sorbi1|Sb05g025980.1:0.18783092368604223377,(Orysa5|Os11g43750:0.21300078739367772629,Orysa5|Os12g36810:0.30031637320952447867)57:0.04362350913363826493)100:0.36568996734254038961)100:0.33540874449141355740,(((Orysa5|Os07g14160:0.21978813435116792419,Sorbi1|Sb02g007470.1:0.32802306097369215987)100:0.10866549005427628138,(Orysa5|Os03g61800:0.18065538691535415472,Sorbi1|Sb01g002550.1:0.23841599652968617495)91:0.07773194667339307362)100:0.27983390957062498350,(AT3G62110:0.60739592014636489825,(Carpa1|supercontig_57.18:0.16370332666881554085,(((Poptr1|755730:0.07997724248378884626,Poptr1|245342:0.05012029469538001325)100:0.20233208519923598367,Vitvi1|GSVIVP00028234001:0.13562128125097797082)70:0.04827096313108050069,Medtr1|AC139745_17.4:0.37987711408698809912)67:0.05600319998636830998)93:0.18573823149433199564)95:0.21115084455190413770)99:0.25546955610836930006)58:0.12756621887221022971)57:0.13443514727697844502)42:0.11059070127744338730)55:0.11036405995234475907,(((Orysa5|Os03g03350:0.12326193432274192008,Sorbi1|Sb01g048880.1:0.15881251520931408128)100:0.27561056111509396604,((AT3G61490:0.49131655253494560531,(Vitvi1|GSVIVP00026920001:0.20931749035005975390,(Poptr1|644497:0.21444679443364106364,((((Poptr1|548424:0.04116758207590084928,(Poptr1|413310:0.00000177056248748449,Poptr1|595225:0.02946340641239895974)100:0.07883687980303598353)100:0.20530964014857935873,((AT4G23500:0.54167655299393313584,(Carpa1|supercontig_29.51:0.21614361023860698130,Carpa1|supercontig_180.28:0.18877515150702439684)100:0.14684250550929744961)86:0.08712465611435968316,((Vitvi1|GSVIVP00037720001:0.16108311397111485519,Vitvi1|GSVIVP00037722001:0.19533501023965085808)100:0.28346325857018639383,((Carpa1|supercontig_107.108:0.27630408025643116154,Carpa1|supercontig_107.107:0.18141462597223173558)100:0.18737637633972123452,((AT2G23900:0.30022129664290714279,AT3G48950:0.24607166526596532807)100:0.32912031503007715960,((Poptr1|289400:0.18391762751056436875,Poptr1|800623:0.21323817151793186819)100:0.15915634178603815796,(Medtr1|AC141107_24.4:0.11029766751852056184,(Medtr1|AC148446_21.4:0.08951370921208941234,(Medtr1|AC121237_1.5:0.13484121078549682338,((Medtr1|AC148446_9.4:0.04491339392378883993,Medtr1|AC121237_2.5:0.00000177056248748449)100:0.05657934455808728835,Medtr1|AC121237_38.5:0.05253742694436809579)71:0.02368632656053373808)55:0.01904046680691378474)94:0.05339570799282131186)100:0.24447496525688849900)95:0.10879932040038951813)35:0.04567810837719245287)67:0.07996642654380022031)97:0.16320114179203865090)50:0.04714221734884566084)80:0.06394702133478345762,Vitvi1|GSVIVP00002554001:0.20581811736437949367)82:0.09040333843011395809,Medtr1|AC163384_22.4:0.37555030515712911621)30:0.04813118716186583906)67:0.11804399895869145676)66:0.19672037665855521271)100:0.42914051646645701155,Sorbi1|Sb10g000660.1:0.39268051801951159296)73:0.10979802254397943995)100:0.36420030156544275224,(((Orysa5|Os08g01600:0.18303949205125052968,Sorbi1|Sb07g000740.1:0.22480424621618902425)100:0.43189532339616193424,(AT4G33440:0.34436956746693275777,(Medtr1|CU012051_3.4:0.40122875167191118795,(Vitvi1|GSVIVP00034796001:0.26905677543244799210,(Poptr1|207070:0.10095727074130231293,Poptr1|217149:0.08097788459277180384)100:0.22638756813834939874)64:0.06378376641442282113)99:0.20027160262836288251)100:0.25248166562646784383)100:0.45990550000591734481,((AT5G41870:0.50749187323973454777,(((Poptr1|817408:0.20097097479974071477,(Vitvi1|GSVIVP00002441001:0.25003635940635854373,Medtr1|CT485797_20.5:0.43222319455611202255)57:0.04748805121938739354)70:0.13992579303034846649,Carpa1|supercontig_486.2:0.22401987117357335944)52:0.16978160907858053097,AT4G23820:0.42918596001164210918)26:0.07837367434388914367)100:0.32996073456111668643,((Sorbi1|Sb04g009310.1:0.17978239450665192689,Orysa5|Os02g15690:0.17366190358902042212)100:0.25200096489190287885,((Orysa5|Os05g50960:0.16777378197914463720,Sorbi1|Sb09g030140.1:0.16115318900769745603)100:0.16924337543932835293,(Sorbi1|Sb03g028140.1:0.15567093635899650894,Orysa5|Os01g43160:0.12010859880013317891)91:0.08152691281928133027)100:0.24609315787076185833)77:0.12786718065048829907)99:0.22590186303247139499)45:0.08335476732804616984)24:0.09803592047205514359)77:0.26953231082094269988,(((Sorbi1|Sb04g035020.1:0.36502243876607376460,(Sorbi1|Sb02g025730.1:0.17578411465788867929,Orysa5|Os09g26800:0.14430689656536252463)100:0.24865854586273916649)50:0.08994961314085017645,((AT1G19170:0.37614405781318072108,((Medtr1|AC174289_1.3:0.30903649915274272741,Medtr1|AC144483_3.5:0.14872477870487973983)100:0.12545702088070651015,(((Poptr1|739186:0.06704550135165206204,Poptr1|260098:0.05046169136401756905)100:0.07030379976129791375,Carpa1|supercontig_28.9:0.41534001353578497984)68:0.04822222463548554716,Vitvi1|GSVIVP00016404001:0.19145120357916156628)31:0.05412053951465412710)64:0.07055279823458771027)87:0.08189167028450264341,AT3G42950:0.34109795059334729883)99:0.21396224503617283785)99:0.34135207585332966174,(Selmo1|99190:0.46703576739846414112,Pp1s60_185V6.1:0.70688440062476642911)64:0.11246903370358736496)87:0.41917988813921330804)97:0.80867487536686599725,((((Sorbi1|Sb03g012280.1:0.22427839219307910135,Orysa5|Os01g19170:0.10364185614228534071)100:0.21824467504200797952,((((AT1G56710:0.62882678739675368362,((AT1G02460:0.20804457355259117768,AT4G01890:0.38672987614467951856)100:0.36196753861013591935,(((Vitvi1|GSVIVP00028177001:0.26689277177166370603,(Carpa1|supercontig_733.1:0.30974484123467133090,(Poptr1|755697:0.10960424345257574474,Poptr1|245464:0.10837269136626723198)100:0.12602216564931814635)46:0.05543817167762853104)48:0.06113448217447088606,(Medtr1|AC124961_34.4:0.20125583224029944263,Medtr1|AC157892_3.4:0.19520318760392582624)100:0.14156072499208127713)75:0.08624902047137970873,(Vitvi1|GSVIVP00022548001:0.24254066148022909721,(Poptr1|240265:0.13773117928416198086,Poptr1|268163:0.08729988024841654759)100:0.28776377702969679895)68:0.13453174807463136320)46:0.13611741218544931575)41:0.08918820686835114697)100:0.35950235708641831156,((Poptr1|420696:0.33541358655862957283,Vitvi1|GSVIVP00019678001:0.22691426489067351158)70:0.09516503748904532600,(AT1G48100:0.51606046091210544535,Carpa1|supercontig_146.54:0.28766931650022925515)47:0.10420912889831834836)97:0.20662842105924647540)62:0.37219903518767871731,Orysa5|Os05g20020:0.27202950033347161884)23:0.05445749857279525569,(Orysa5|Os01g22590:0.29225920924292897451,(Sorbi1|Sb03g013330.1:0.14369490201067564028,Sorbi1|Sb03g013310.1:0.22540056845605502267)86:0.11072137073839752319)100:0.19988394798290626264)60:0.14641428823092353384)96:0.18769502893224437878,(Pp1s17_289V6.1:0.90168709012737413566,((((Sorbi1|Sb03g025260.1:0.24000788646570433982,Orysa5|Os01g36830:0.21062401541768743796)100:0.57311724290162024964,(AT3G26610:0.56626997746418550328,((Vitvi1|GSVIVP00002763001:0.25856008641985106511,Medtr1|CR954187_25.4:0.41163530442610507531)36:0.05507004537688214157,(Carpa1|supercontig_69.85:0.31325150376143878761,(Poptr1|565180:0.08482347724972418013,Poptr1|230586:0.07915904068176454755)100:0.19355372562548259219)57:0.05454771160692672982)97:0.26805039354432025345)99:0.25709891188238731541)99:0.28957551561520572525,((Sorbi1|Sb09g029500.1:0.26445346637939604051,(Orysa5|Os01g44970:0.12109778258899336900,Sorbi1|Sb03g029030.1:0.13280577183309483225)100:0.17990416200679254510)100:0.26167933635902435041,((Vitvi1|GSVIVP00002737001:0.17794155934008110131,(((Poptr1|418929:0.10874314468939416667,Poptr1|726299:0.05040350819423200512)100:0.20338713924118698162,((AT1G10640:0.29260828105800823495,AT1G60590:0.21620039342412228356)100:0.24410514555680556947,Carpa1|supercontig_69.65:0.16635343327808138625)70:0.03716447130163728907)73:0.04975018895666360325,Medtr1|CT573503_19.4:0.30225595328626403413)63:0.02276006563271540384)97:0.10517050871580448101,(Vitvi1|GSVIVP00020714001:0.32324173445443410424,(Carpa1|supercontig_108.28:0.23983185976685092444,AT5G14650:0.49332280889673624236)100:0.15526388953125877523)94:0.17307481051959813789)86:0.15317122142812067409)100:0.35614968167500365981)98:0.23256362193608060007,Selmo1|78038:0.62026979540547244607)54:0.18553565201865640510)94:0.34063181921948237907)87:0.18666958363741315008,((((Sorbi1|Sb06g025345.1:1.07556547255478429648,((AT1G80140:0.87575244883423852826,Poptr1|597650:0.93235709965282642653)99:0.34999819762154027458,((AT3G15720:0.98806116920235032008,((((AT5G17200:1.16079513712600546071,((Medtr1|AC166237_20.4:0.39910486507815323698,Medtr1|CT963110_23.4:0.22226905179368314225)98:0.10583056253302344785,(Medtr1|AC147481_4.5:0.18667760129018004522,Medtr1|AC166237_14.4:0.25596118575758824987)100:0.21565233214683429686)100:0.38561163049097002542)32:0.13988352466079889691,(Poptr1|261027:0.63017592134195832276,(AT4G32370:0.50961724523632567774,(AT4G32380:0.59898602945775947237,AT4G32375:0.33565019245879396115)75:0.16929614103487616861)100:0.64894848591618581324)29:0.09349150996762302379)21:0.08040364116295729835,((AT5G27530:0.29142535734076574494,AT4G35670:0.22237231198384385666)99:0.27402328667331826706,(AT5G44830:0.11496324799937580885,AT5G44840:0.05725450805488724315)99:0.42916614325607166380)97:0.54307980816082102038)32:0.10640588352732216482,(Vitvi1|GSVIVP00000355001:0.74403297542271762399,(Carpa1|supercontig_10.250:0.10334155091083083167,Carpa1|supercontig_10.252:0.11923599714058677468)100:0.70507893327628790026)41:0.16266066112208185657)28:0.12650908952728168178)86:0.25104236253758976938,((Vitvi1|GSVIVP00000091001:0.28925671855269430299,Vitvi1|GSVIVP00000092001:0.41043935095597117169)100:0.48523118797338632424,(Carpa1|supercontig_37.67:0.64001086455854383495,(Poptr1|252463:0.60206901986328087428,AT5G39910:0.82072254921239917724)46:0.08901842935559607650)79:0.18853959652422211390)99:0.22721403795416644789)73:0.21403154187132947261)87:0.48613717081268376097)14:0.11562443108351971865,((((((Vitvi1|GSVIVP00036291001:0.28528056144261271232,(Poptr1|199670:0.22526524912003420553,AT4G18180:0.64263674511813495549)43:0.03640261115480986770)100:0.66353017932448066230,((((Poptr1|558011:0.42173249814559837789,Poptr1|176412:0.39512604838897669168)100:0.29122001668070690572,(Medtr1|AC146558_14.4:1.01503250816016454827,(Carpa1|supercontig_1615.1:0.47576928319832884062,((AT1G17150:0.32305727866518285651,(((AT1G43090:0.00211248659479025460,AT1G43100:0.00450597902500470687)100:0.01427160123483607601,AT1G43080:0.00441585418849804560)100:0.08991052789741561801,((AT2G40310:0.07443923157082858733,AT4G13760:0.11224287986754924451)87:0.02838047319143419817,(AT2G26620:0.05121135193419178860,(AT2G15470:0.00522231554925317587,(AT2G15450:0.00916586414271135241,AT2G15460:0.00522888988393467157)50:0.00000177056248748449)100:0.04632970733989812129)99:0.04240499874519500223)97:0.05150409983308575079)100:0.23316219349831113217)100:0.14039356679698458685,(AT1G78400:0.47224933053346346279,AT2G33160:0.50298511997486550218)97:0.16060831113810541959)100:0.38619121067865724850)99:0.24497672865725605984)37:0.07320574495305154361)66:0.15633675422288154100,Vitvi1|GSVIVP00030024001:0.61950680295316362667)100:0.30950385793608192753,((((Vitvi1|GSVIVP00029171001:0.27709536481526508833,(Vitvi1|GSVIVP00029161001:0.21163341550766104349,(Vitvi1|GSVIVP00029169001:0.04560092547014263364,(Vitvi1|GSVIVP00018824001:0.00423455719586791728,(Vitvi1|GSVIVP00018823001:0.01096620392139359065,Vitvi1|GSVIVP00018826001:0.00279981121167961929)70:0.00405424168861735854)100:0.02911555253093618331)100:0.12114311429789087482)88:0.08088469711940586560)100:0.28646879295679905653,(Poptr1|802880:0.36941963414303530255,(Poptr1|592632:0.01447225058894019770,(Poptr1|784325:0.00000177056248748449,Poptr1|811027:0.00000177056248748449)100:0.00358853965347939773)100:0.40661596255617127316)97:0.17588046710830870789)74:0.11616045261409330136,((Medtr1|AC126012_5.5:0.49898730076992769966,(Medtr1|AC187464_21.3:0.09322050619571653485,(Medtr1|AC187464_20.3:0.00000177056248748449,Medtr1|AC187464_23.3:0.00120480534379636289)100:0.16901624440342957745)100:0.31832871384936645143)100:0.37000523485903380472,((AT5G48140:0.18280003099452935000,((AT3G07830:0.18081039518234093277,AT3G07840:0.15501517622051233514)66:0.05676334289087446583,AT3G07820:0.12951537794916878621)75:0.14768507328188976158)100:0.62918034044360604540,(Carpa1|supercontig_48.187:0.22146857325506139058,Carpa1|supercontig_48.188:0.06492244296059736242)100:0.56945450946023579153)79:0.15142141970012121255)34:0.09064331951223508765)72:0.15312969918961161220,(AT3G07850:0.02840759203933584595,AT3G14040:0.00576637830021352934)100:0.91286442127304123773)93:0.17805894814179079599)76:0.24180041247603323296)67:0.41322334866328619407,(Orysa5|Os08g23790:0.12825706817468424115,(Sorbi1|Sb10g003580.1:0.13877967265968454980,Sorbi1|Sb07g016970.1:0.20977207220870128235)100:0.10644096947506054285)100:0.39250520453661630338)21:0.10538276150788260244,(AT1G02790:1.27229949614303494698,(((Orysa5|Os06g35320:0.00000177056248748449,Orysa5|Os06g35370:0.00114316790644266491)100:0.20296057350509355555,(Sorbi1|Sb10g024010.1:0.20574694785627958837,Sorbi1|Sb10g021590.1:0.18510778232460523007)63:0.07416175939776052661)100:0.18397343470145194333,(Sorbi1|Sb04g006610.1:0.27486671565994491573,Orysa5|Os02g10300:0.20684629097502515993)100:0.16903533944333537509)100:0.27183629084923011110)15:0.05364462901398060757)97:0.23648069788310263628,((((Vitvi1|GSVIVP00034746001:0.48628935994849775692,((AT2G43890:0.52393262976351129279,(AT1G05660:0.05695690358977174156,AT1G05650:0.10915688173803288208)100:0.58353088870880298611)49:0.13824642627148189811,(Poptr1|562085:0.10288472246442355307,(Poptr1|275311:0.04364735379430881301,Poptr1|585108:0.02529137619793431213)100:0.07963182359296926138)100:0.24385286000903191872)22:0.06055836877151181408)46:0.07512802108207974894,(Medtr1|AC144656_39.4:0.72895838623905973019,(AT2G43880:0.60188417125878357350,Carpa1|supercontig_250.4:0.45809109763737881904)47:0.08465370797149432414)100:0.25126321484558106212)100:0.25261827877582127000,(((Vitvi1|GSVIVP00004111001:0.11963534978086946825,(Vitvi1|GSVIVP00004112001:0.00631504482896904414,Vitvi1|GSVIVP00011992001:0.04896376799307411432)100:0.18809026404077225370)100:0.27693011327804911703,((Poptr1|822344:0.31288887477832977302,AT1G65570:0.86451535991290584526)78:0.14329772024535333830,Carpa1|supercontig_64.7:0.46636642473801925846)89:0.14360908135685074294)100:0.17885688283849598967,(((Vitvi1|GSVIVP00005029001:0.00440267440662231880,Vitvi1|GSVIVP00013450001:0.00094079414589222897)100:0.17282276847640001827,Vitvi1|GSVIVP00034745001:0.16114572489722059356)100:0.23304058230228497095,((Carpa1|supercontig_250.6:0.58884939049303552938,(AT2G43860:0.85149267120602400993,(AT3G59850:0.27109079136613456473,AT2G43870:0.20200370743618956126)100:0.25252317753378672460)73:0.07011165392768820004)78:0.12278028349860745094,(Poptr1|763686:0.31856623836951730722,(((Poptr1|802528:0.05016285414375760282,Poptr1|819653:0.06990239129529146611)100:0.08525316002226639156,(Poptr1|786519:0.01870125386967123882,(Poptr1|786535:0.01265694079083887202,Poptr1|585102:0.00619655548255133859)82:0.00812062216606516604)100:0.08707338848779203055)66:0.03003783863049929240,(Poptr1|275280:0.01215013100300816988,Poptr1|811762:0.00930204767548187435)100:0.10004415737239563677)100:0.26147962715480416174)99:0.14413180329470237639)72:0.08163222930065956728)82:0.11944202663958362887)91:0.18345947912745680375)100:0.39035025120958855016,(Orysa5|Os01g43490:0.20357269166159888685,Sorbi1|Sb03g028380.1:0.17272895725017567425)100:0.36761745624452280001)99:0.25979796108950531375)77:0.14201856208373503376,(Selmo1|113633:1.10836939362739061998,Selmo1|89085:1.09130496439310342716)43:0.18422539694370390628)15:0.04565968604409324783)15:0.12257236698309184608,((((Poptr1|180823:0.28013037364515130934,(Carpa1|supercontig_10.230:0.97411395797038302646,(Vitvi1|GSVIVP00034593001:0.49047945139011117632,Medtr1|AC148969_12.4:0.50760759795765997282)32:0.05390165177874951807)24:0.03371951033057524194)100:0.34758407789172363067,AT1G80170:0.42120107532254080773)100:0.72368653556779205527,(((Orysa5|Os03g59330:0.27888981645643617924,(Sorbi1|Sb01g004220.1:0.23172120997143277887,(Sorbi1|Sb01g004230.1:0.18605941296027231346,Sorbi1|Sb01g004190.1:0.15487671764495317128)100:0.12879690611275260159)100:0.11168518331997841220)100:0.15929308714901321831,(Orysa5|Os07g10700:0.21521506507024729116,(Orysa5|Os07g10680:0.06086110487450171330,Orysa5|Os07g10740:0.08683434896787793622)100:0.16289906672452014735)100:0.29409009765805804726)99:0.30013004987750541153,((AT2G41850:0.28459663022640757646,AT3G57510:0.36639962427459682459)100:0.32094533813804720923,((((Vitvi1|GSVIVP00025571001:0.11514531468285371663,(Vitvi1|GSVIVP00025516001:0.00872210361157650660,(Vitvi1|GSVIVP00025514001:0.01294279025929383556,(Vitvi1|GSVIVP00025518001:0.00412912164029475941,Vitvi1|GSVIVP00025519001:0.02625050649146057694)99:0.01376479480690699642)88:0.00365221375481418259)100:0.06801843593651123177)100:0.30014077169208019935,(Poptr1|735001:0.19147129778861418647,Poptr1|418403:0.18211186725839981215)100:0.22230700231713954040)53:0.06961369907532238832,(AT3G07970:0.72195365388489951552,(Poptr1|202856:0.33836884196031091765,Medtr1|CT030211_2.4:0.61451653045630749705)68:0.08876486938532059112)96:0.15229574021399941430)96:0.14633369260140827173,Carpa1|supercontig_92.36:0.43020542891626317727)79:0.09446997086162413348)100:0.45236796345965279986)95:0.23477617150140939195)35:0.17533667141644654341,(Pp1s16_66V6.1:1.22306407720514331849,(Pp1s104_31V6.1:1.08516459874280535303,Selmo1|85947:0.93602012277967716614)73:0.18777635420824659307)31:0.13090827209462635450)8:0.14519043224437250261)10:0.06930723971912214343,((((Poptr1|233167:0.12558135283144211680,Poptr1|753709:0.09686999364377354982)98:0.06047580207552801651,(Poptr1|742328:0.18994187494215253320,(Carpa1|supercontig_69.86:0.31132488591042173365,(Vitvi1|GSVIVP00002738001:0.29042477008385270132,(AT1G23460:0.24303660939170962374,AT1G70500:0.32052363542581779887)100:0.25244116644882463874)45:0.04569925499738909658)54:0.11567184471344554852)48:0.07452874781014896810)100:0.90226521757859945438,(Sorbi1|Sb04g002530.1:0.15746386178193830241,Orysa5|Os02g03750:0.31056993876122362952)100:0.24031037283462164389)98:0.27695699216181163260,(Sorbi1|Sb09g027150.1:0.16673300911571442562,Orysa5|Os05g46510:0.21529272607849064824)100:0.49276184907089226606)42:0.11289947394271329650)28:0.07942102932761967160)88:1.02478351542333934177)74:0.46631640927546058606)98:1.03850192281522346605)100:0.31887581990772545515,Pp1s116_9V6.1:0.22388707052562401012);
