# Supplementary material for: Phylogenetic analysis of pectin-related gene families in Physcomitrella patens and nine other plant species yields evolutionary insights into cell walls
Source: BMC Plant Biol. 2014 Mar 26;14:79. doi: 10.1186/1471-2229-14-79 (PMC4108027; doi:10.1186/1471-2229-14-79)
Supplement: Additional file 46 — RGIarabinosyltransferase.tree. Newick tree, .tree. Raw rhamnogalacturonan I arabinosyltransferase tree. Rhamnogalacturonan I arabinosyltransferase family tree file with bootstrap values. [file 1471-2229-14-79-S46.zip › RGIarabinosyltransferase.tree]

(Orysa5|Os07g37960:0.09189219068261023082,(((Medtr1|AC149802_11.3:0.00000149227520088020,Medtr1|AC147481_30.5:0.00000149227520088020)100:0.34143361541372224677,(((Medtr1|AC147481_33.5:0.00000149227520088020,Medtr1|AC149802_14.3:0.00000149227520088020)100:0.38279127999337597688,(((AT5G44930:0.42612845665422566244,AT2G35100:0.26975835261995145808)65:0.04163106716082778935,Carpa1|supercontig_30.157:0.19888746322709749403)87:0.08449601566948382325,(Poptr1|253390:0.03551142592975919249,Poptr1|773524:0.08750350829894326665)100:0.24138675209845444902)69:0.03720669302632697434)75:0.08128032781885378977,Vitvi1|GSVIVP00030150001:0.23155044375044758764)34:0.08972573006499511006)47:0.08452135018223395913,(Selmo1|107675:0.34224853731325782791,(gi|341769637|gb|JO294114.1|:1.58522896601459883925,gi|341691579|gb|JO216191.1|:1.30232626937589301974)70:0.50375559060620478391)90:0.62682039142720014091)99:0.40643843111155247838,Sorbi1|Sb02g036640.1:0.17733990369849769730);
