# Supplementary material for: Phylogenetic analysis of pectin-related gene families in Physcomitrella patens and nine other plant species yields evolutionary insights into cell walls
Source: BMC Plant Biol. 2014 Mar 26;14:79. doi: 10.1186/1471-2229-14-79 (PMC4108027; doi:10.1186/1471-2229-14-79)
Supplement: Additional file 47 — RGIIxylosyltransferase.tree. Newick tree, .tree. Raw rhamnogalacturonan II xylosyltransferase tree.Rhamnogalacturonan II xylosyltransferase family tree file with bootstrap values. [file 1471-2229-14-79-S47.zip › RGIIxylosyltransferase.tree]

(Selmo1|87970:0.71364092352079600001,(Pp1s19_296V6.1:0.95357795047507309949,(((Poptr1|244752:0.16443369915308517215,((Vitvi1|GSVIVP00018144001:0.13710933577515777015,Vitvi1|GSVIVP00026957001:0.11081510749062860322)99:0.14419074753290314628,Carpa1|supercontig_184.13:0.12387439096588397092)74:0.10177900359744744552)61:0.08199348097061609497,(((AT4G01770:0.04889598784335554005,AT4G01750:0.04935135847768520184)92:0.09061634582152798545,AT1G56550:0.18412254096104088696)83:0.05965850700738384998,AT4G01220:0.05419057612725878409)83:0.17667737034326067014)62:0.20254902784613965094,(Sorbi1|Sb09g019070.1:0.12547964496870100959,Orysa5|Os05g32120:0.05656765031783589359)98:0.37061956613632857094)55:0.17668009998206940514)21:0.00000138676747873257,gi|341770315|gb|JO294792.1|:4.88390328543514495863);
