# Supplementary material for: Phylogenetic analysis of pectin-related gene families in Physcomitrella patens and nine other plant species yields evolutionary insights into cell walls
Source: BMC Plant Biol. 2014 Mar 26;14:79. doi: 10.1186/1471-2229-14-79 (PMC4108027; doi:10.1186/1471-2229-14-79)
Supplement: Additional file 48 — UDPGlcAepimerase.tree. Newick tree, .tree. Raw UDP-glucuronic acid epimerase tree. UDP-glucuronic acid epimerase family tree file with bootstrap values. [file 1471-2229-14-79-S48.zip › UDPGlcAepimerase.tree]

(Selmo1|84174:0.25208533739815630614,((((AT1G02000:0.08973337454012562941,((AT2G45310:0.27960272813744585507,((Medtr1|AC127674_6.3:0.18022085875990126458,((Poptr1|663797:0.03823511220350791356,Poptr1|644324:0.03400255850460659479)100:0.16845549624964009650,Carpa1|supercontig_18.107:0.17626437807501593724)40:0.03002029484405869045)37:0.03129371953066337891,((Vitvi1|GSVIVP00026410001:0.02959235376489741803,(Vitvi1|GSVIVP00026412001:0.04255623396920343859,Vitvi1|GSVIVP00026411001:0.04007680642850373204)70:0.00578393017393601626)99:0.16383609610316285377,((Carpa1|supercontig_29.97:0.18037543876554804068,AT4G12250:0.32488783578415797448)99:0.14930705972107047308,(Vitvi1|GSVIVP00038436001:0.47870569003877228020,Poptr1|662454:0.36870048673970684527)94:0.12054567028023338571)56:0.06037797393792893735)47:0.03303525839221128219)93:0.10113830467771912913)82:0.08077796044462025316,AT4G00110:0.08284768570907322105)89:0.07670248986222757970)96:0.16790887084920880223,(Orysa5|Os03g14540:0.10069656617747509142,Sorbi1|Sb01g041030.1:0.05182539804551700852)100:0.61735076322423998452)95:0.23731229432086312081,(((Sorbi1|Sb10g005920.1:0.04284083692959218814,Orysa5|Os06g08810:0.11860593689323323252)99:0.04132309641381039927,(Orysa5|Os02g54890:0.03476592147454503345,Sorbi1|Sb04g035630.1:0.05123005294551716271)99:0.04702906343781156073)99:0.26079797519059960687,((AT4G30440:0.19883135464240161983,(Poptr1|561380:0.07029737863452163726,Poptr1|578682:0.04721985907482489919)100:0.16000629924563172790)84:0.06749289657622986605,Carpa1|supercontig_127.53:0.13351068353765180308)100:0.16690762299269501501)92:0.19804134701675385477)74:0.15173777986781203375,(((((Pp1s298_54V6.1:0.13936733176751298080,Pp1s91_143V6.1:0.08437022772187825759)99:0.05989908804617444238,Pp1s52_81V6.1:0.11450596161739148848)100:0.08899865739365883655,Pp1s114_82V6.1:0.21505336614697115327)100:0.27707849649817339888,((Pp1s46_116V6.1:0.07994442157774304947,Pp1s219_17V6.1:0.11754316951228249710)100:0.29935360977447184050,((Pp1s2_497V6.1:0.11703940736612782059,Pp1s11_253V6.1:0.12757761960872279761)97:0.08898227098246203060,Pp1s38_222V6.1:0.17439221143509159306)100:0.13304979776700764926)51:0.07233645242011595144)85:0.11429403961355030783,(Chlre3|151368:1.85689780632901113577,Selmo1|89938:0.62739169752174883676)93:0.50302329588998007104)71:0.20340721583301341058)81:0.07181883687488183066,Selmo1|77268:0.25649758442126668889);
