# Supplementary material for: Phylogenetic analysis of pectin-related gene families in Physcomitrella patens and nine other plant species yields evolutionary insights into cell walls
Source: BMC Plant Biol. 2014 Mar 26;14:79. doi: 10.1186/1471-2229-14-79 (PMC4108027; doi:10.1186/1471-2229-14-79)
Supplement: Additional file 49 — UDPrhamnosesynthase.tree. Newick tree, .tree. Raw UDP-rhamnose synthase tree. UDP-Rhamnose synthase family tree file with bootstrap values. [file 1471-2229-14-79-S49.zip › UDPrhamnosesynthase.tree]

((((Pp1s88_1V6.2:0.13097984556671316003,Pp1s194_128V6.2:0.13161730354269571275)98:0.08975259814358517441,(Pp1s263_3V6.1:0.13469286511058203848,Pp1s195_8V6.1:0.11982557541661435774)100:0.07444795302006232407)97:0.08296255906833194249,(Pp1s307_8V6.1:0.00000205437521003104,Pp1s307_6V6.1:0.00127757707594314935)100:0.18373404785410951678)94:0.08583789076209204227,(((AT1G63000:0.33578261702185041582,((Carpa1|supercontig_29.25:0.14587423696025200726,(Vitvi1|GSVIVP00001074001:0.16990080919820357841,(Poptr1|554291:0.04388371929974788782,Poptr1|829499:0.04209705627512627668)100:0.14719189830385737139)71:0.05660733031367309875)69:0.05887956457805249011,(Orysa5|Os02g45540:0.12266105871748708700,Sorbi1|Sb04g031900.1:0.09981753585207935042)100:0.22492185310229229067)61:0.09611500325219052288)88:0.21086095923600944868,(AT1G78570:0.12217665146183166736,((AT1G53500:0.12368586206832381247,AT3G14790:0.11461916944640973548)100:0.10489978820878002874,(((Sorbi1|Sb09g008220.1:0.25348208703382257845,(Orysa5|Os03g17000:0.07236285084259673483,(Sorbi1|Sb01g039340.1:0.01334942070809444145,Sorbi1|Sb01g039220.1:0.00996200437610489375)100:0.06775855230630384307)100:0.14437023715073427077)93:0.06088614599137319450,((Poptr1|583125:0.17894782356795346789,Carpa1|supercontig_23.32:0.32469411495423650127)82:0.06496936333767211469,Vitvi1|GSVIVP00000750001:0.15259062609401952137)100:0.29970560445275440387)52:0.05920742751914519209,(Carpa1|supercontig_50.75:0.33605953394034415727,(Poptr1|828544:0.15047550669106268817,Vitvi1|GSVIVP00027921001:0.10420626963899874695)72:0.03760601559718853432)73:0.05124750303199929885)40:0.03873873811940819339)63:0.06434548878696866314)100:0.22509354609488407828)54:0.09683902346683129214,((Selmo1|439393:0.42570781275539798516,Selmo1|266803:0.21797418137449411923)39:0.04495584267262063560,(Chlre3|158152:0.81929804613515377909,((gi|341680246|gb|JO204858.1|:0.02120640531504452975,gi|341681061|gb|JO205673.1|:0.00426531887692117254)100:0.33567762517726673632,gi|341659534|gb|JO184216.1|:0.48863693068265928732)92:0.14068594669990364121)26:0.04354368034751004285)13:0.04008622293146583970)42:0.04567362620632224590,Chlre3|111778:1.18170606208195994036);
