# Supplementary material for: Phylogenetic analysis of pectin-related gene families in Physcomitrella patens and nine other plant species yields evolutionary insights into cell walls
Source: BMC Plant Biol. 2014 Mar 26;14:79. doi: 10.1186/1471-2229-14-79 (PMC4108027; doi:10.1186/1471-2229-14-79)
Supplement: Additional file 50 — xylogalacturonanxylosyltransferase.tree. Newick tree, .tree. Raw xylogalacturonan xylosyltransferase tree. Xylogalacturonan xylosyltransferase family tree file with bootstrap values. [file 1471-2229-14-79-S50.zip › xylogalacturonanxylosyltransferase.tree]

(AT5G33290:0.91375823754135343524,(Carpa1|supercontig_46.53:0.65329074994838076673,((Medtr1|AC144657_27.5:0.63227803511344227161,Medtr1|AC144657_12.5:0.40508065197333570362)99:0.26494617116566293591,(Poptr1|809384:0.37181329889126502053,(Orysa5|Os02g39960:2.02657237826469405206,Vitvi1|GSVIVP00006426001:0.37107743342024557265)55:0.24940672777876571331)58:0.22010242346458944174)40:0.12373260011645619005)89:0.20320975304653018934,AT3G42180:0.66614766682887105453);
